# Supplementary material for: Multi-Target In-Silico modeling strategies to discover novel angiotensin converting enzyme and neprilysin dual inhibitors
Source: Sci Rep. 2024 Jul 10;14:15991. doi: 10.1038/s41598-024-66230-7 (PMC11237057; doi:10.1038/s41598-024-66230-7)
Supplement: Supplementary file 2 — Supplementary Information 1. [file 41598_2024_66230_MOESM2_ESM.xlsx]

## Sheet: ACEdataset
Sr. No.	Molecule ChEMBL ID	Molecule Name	Molecule Max Phase	Molecular Weight	#RO5 Violations	AlogP	Compound Key	Smiles	Standard Type	Standard Relation	Standard Value	Standard Units	pChEMBL Value	Data Validity Comment	Comment	Uo Units	Ligand Efficiency BEI	Ligand Efficiency LE	Ligand Efficiency LLE	Ligand Efficiency SEI	Potential Duplicate	Assay ChEMBL ID	Assay Description	Assay Type	BAO Format ID	BAO Label	Assay Organism	Assay Tissue ChEMBL ID	Assay Tissue Name	Assay Cell Type	Assay Subcellular Fraction	Assay Parameters	Assay Variant Accession	Assay Variant Mutation	Target ChEMBL ID	Target Name	Target Organism	Target Type	Document ChEMBL ID	Source ID	Source Description	Document Journal	Document Year	Cell ChEMBL ID	Properties
1	CHEMBL337904		0	243.33	0	1.16	12g	O=C(O)[C@@H]1CCCN1C(=O)[C@@H]1CCC[C@@H]1S	IC50	'='	19500	nM	4.71			UO_0000065	19.36	0.4	3.55	8.18	FALSE	CHEMBL648941	Inhibitory activity against Angiotensin I converting enzyme	B	BAO_0000357	single protein format	None	None	None	None	None				CHEMBL2625	Angiotensin-converting enzyme	Rattus norvegicus	SINGLE PROTEIN	CHEMBL1123522	1	Scientific Literature	J. Med. Chem.	1986	None
2	CHEMBL340214		0	307.37	0	1.94	6e(R,S + S,R)	CC(=O)SCC(C)C(=O)N1c2ccccc2CC1C(=O)O	IC50	'='	15000	nM	4.82			UO_0000065	15.69	0.31	2.88	6.46	FALSE	CHEMBL884028	In vitro inhibitory activity against Angiotensin I converting enzyme	B	BAO_0000357	single protein format	None	None	None	None	None				CHEMBL2625	Angiotensin-converting enzyme	Rattus norvegicus	SINGLE PROTEIN	CHEMBL1122455	1	Scientific Literature	J. Med. Chem.	1983	None
3	CHEMBL162381		0	394.52	0	1.55	5	O=C(N[C@H]1CCC[C@@H]2SC[C@@H](C(=O)O)N2C1=O)[C@@H](S)Cc1ccccc1	IC50	'='	11.5	nM	7.94			UO_0000065	20.12	0.42	6.39	9.16	FALSE	CHEMBL648273	In vitro inhibitory activity against angiotensin converting enzyme (ACE)	B	BAO_0000357	single protein format	None	None	None	None	None				CHEMBL2625	Angiotensin-converting enzyme	Rattus norvegicus	SINGLE PROTEIN	CHEMBL1152049	1	Scientific Literature	Bioorg. Med. Chem. Lett.	1995	None
4	CHEMBL16166		0	343.45	0	2.54	14n	C[C@H](CS)C(=O)N1C[C@@H](Sc2ccc(F)cc2)C[C@H]1C(=O)O	IC50	'='	17	nM	7.77			UO_0000065	22.62	0.48	5.23	13.49	FALSE	CHEMBL648484	In vitro inhibitory activity against angiotensin I converting enzyme of rats.	B	BAO_0000357	single protein format	None	None	None	None	None				CHEMBL2625	Angiotensin-converting enzyme	Rattus norvegicus	SINGLE PROTEIN	CHEMBL1124128	1	Scientific Literature	J. Med. Chem.	1988	None
5	CHEMBL1560	CAPTOPRIL	4	217.29	0	0.63	1	C[C@H](CS)C(=O)N1CCC[C@H]1C(=O)O	IC50	'='	23	nM	7.64			UO_0000065	35.15	0.75	7.01	13.26	FALSE	CHEMBL648484	In vitro inhibitory activity against angiotensin I converting enzyme of rats.	B	BAO_0000357	single protein format	None	None	None	None	None				CHEMBL2625	Angiotensin-converting enzyme	Rattus norvegicus	SINGLE PROTEIN	CHEMBL1124128	1	Scientific Literature	J. Med. Chem.	1988	None
6	CHEMBL15954		0	456.56	0	2.9	18j	C[C@H](N[C@@H](CCc1ccccc1)C(=O)O)C(=O)N1C[C@H](Sc2ccccc2)C[C@H]1C(=O)O	IC50	'='	2	nM	8.7			UO_0000065	19.05	0.37	5.8	8.13	FALSE	CHEMBL648484	In vitro inhibitory activity against angiotensin I converting enzyme of rats.	B	BAO_0000357	single protein format	None	None	None	None	None				CHEMBL2625	Angiotensin-converting enzyme	Rattus norvegicus	SINGLE PROTEIN	CHEMBL1124128	1	Scientific Literature	J. Med. Chem.	1988	None
7	CHEMBL165582		0	408.55	0	1.94	6	O=C(N[C@H]1CCC[C@H]2SCC[C@@H](C(=O)O)N2C1=O)[C@@H](S)Cc1ccccc1	IC50	'='	25	nM	7.6			UO_0000065	18.61	0.38	5.66	8.77	FALSE	CHEMBL648273	In vitro inhibitory activity against angiotensin converting enzyme (ACE)	B	BAO_0000357	single protein format	None	None	None	None	None				CHEMBL2625	Angiotensin-converting enzyme	Rattus norvegicus	SINGLE PROTEIN	CHEMBL1152049	1	Scientific Literature	Bioorg. Med. Chem. Lett.	1995	None
8	CHEMBL87005		0	412.51	0	2.46	7	O=C(O)[C@@H]1CC[C@H](c2ccccc2)N1C(=O)CNC(=O)[C@H](S)Cc1ccccc1	IC50	'='	25	nM	7.6			UO_0000065	18.43	0.36	5.14	8.77	FALSE	CHEMBL648945	In vitro inhibition of rat angiotensin I converting enzyme	B	BAO_0000357	single protein format	None	None	None	None	None				CHEMBL2625	Angiotensin-converting enzyme	Rattus norvegicus	SINGLE PROTEIN	CHEMBL1129041	1	Scientific Literature	J. Med. Chem.	1996	None
9	CHEMBL434293		0	244.25	0	-0.55	10c	CN(CC(=O)NO)C(=O)C1CCCC1C(=O)O	IC50	'='	1400	nM	5.85			UO_0000065	23.97	0.47	6.4	5.47	FALSE	CHEMBL648528	In vitro inhibitory activity against rat serum angiotensin I converting enzyme using hippuryl-glycyl-glycine as substrate	B	BAO_0000366	cell-free format	None	CHEMBL3638229	Serum	None	None				CHEMBL2625	Angiotensin-converting enzyme	Rattus norvegicus	SINGLE PROTEIN	CHEMBL1126616	1	Scientific Literature	J. Med. Chem.	1993	None
10	CHEMBL298388		0	416.52	0	2.24	1a	O=C(O)CN1C(=O)[C@@H](NC(=O)[C@@H](S)Cc2ccccc2)CSc2ccccc21	IC50	'='	13	nM	7.89			UO_0000065	18.93	0.38	5.65	9.09	FALSE	CHEMBL648274	In vitro inhibition of angiotensin converting enzyme isolated from rat lung.	B	BAO_0000357	single protein format	None	None	None	None	None				CHEMBL2625	Angiotensin-converting enzyme	Rattus norvegicus	SINGLE PROTEIN	CHEMBL1127970	1	Scientific Literature	Bioorg. Med. Chem. Lett.	1994	None
11	CHEMBL354470		0	258.27	0	-0.16	16a	CN(CC(=O)NO)C(=O)C1CCCCC1C(=O)O	IC50	'='	23500	nM	4.63			UO_0000065	17.92	0.35	4.79	4.33	FALSE	CHEMBL648528	In vitro inhibitory activity against rat serum angiotensin I converting enzyme using hippuryl-glycyl-glycine as substrate	B	BAO_0000366	cell-free format	None	CHEMBL3638229	Serum	None	None				CHEMBL2625	Angiotensin-converting enzyme	Rattus norvegicus	SINGLE PROTEIN	CHEMBL1126616	1	Scientific Literature	J. Med. Chem.	1993	None
12	CHEMBL19165		0	458.58	0	2.58	17	CC[C@H](C)[C@H](S)C(=O)N[C@@H](Cc1ccccc1)C(=O)N[C@@H](Cc1ccc(O)cc1)C(=O)O	IC50	'='	10	nM	8			UO_0000065	17.45	0.34	5.42	6.91	FALSE	CHEMBL647399	Inhibitory activity against angiotensin I converting enzyme	B	BAO_0000357	single protein format	None	None	None	None	None				CHEMBL2625	Angiotensin-converting enzyme	Rattus norvegicus	SINGLE PROTEIN	CHEMBL1129519	1	Scientific Literature	J. Med. Chem.	1996	None
13	CHEMBL19820		0	306.43	0	1.65	30	C[C@H](NC(=O)[C@@H](S)Cc1ccccc1)C(=O)N1CCCC1	IC50	'='	150	nM	6.82			UO_0000065	22.27	0.44	5.17	13.81	FALSE	CHEMBL647399	Inhibitory activity against angiotensin I converting enzyme	B	BAO_0000357	single protein format	None	None	None	None	None				CHEMBL2625	Angiotensin-converting enzyme	Rattus norvegicus	SINGLE PROTEIN	CHEMBL1129519	1	Scientific Literature	J. Med. Chem.	1996	None
14	CHEMBL159956		0	348.4	0	1.58	9e	CN(CC(=O)NOCc1ccccc1)C(=O)C1CCCCC1C(=O)O	IC50	'>'	150000	nM		Outside typical range		UO_0000065					FALSE	CHEMBL648528	In vitro inhibitory activity against rat serum angiotensin I converting enzyme using hippuryl-glycyl-glycine as substrate	B	BAO_0000366	cell-free format	None	CHEMBL3638229	Serum	None	None				CHEMBL2625	Angiotensin-converting enzyme	Rattus norvegicus	SINGLE PROTEIN	CHEMBL1126616	1	Scientific Literature	J. Med. Chem.	1993	None
15	CHEMBL86475		0	426.54	0	2.77	15	Cc1ccccc1[C@H]1CC[C@@H](C(=O)O)N1C(=O)CNC(=O)[C@@H](S)Cc1ccccc1	IC50	'='	3.1	nM	8.51			UO_0000065	19.95	0.39	5.74	9.81	FALSE	CHEMBL648945	In vitro inhibition of rat angiotensin I converting enzyme	B	BAO_0000357	single protein format	None	None	None	None	None				CHEMBL2625	Angiotensin-converting enzyme	Rattus norvegicus	SINGLE PROTEIN	CHEMBL1129041	1	Scientific Literature	J. Med. Chem.	1996	None
16	CHEMBL1794012		0	410.54	0	1.99	16	CC[C@H](C)[C@H](S)C(=O)N[C@H](C(=O)N[C@@H](Cc1ccc(O)cc1)C(=O)O)C(C)C	IC50	'='	1.9	nM	8.72			UO_0000065	21.24	0.43	6.73	7.54	FALSE	CHEMBL647399	Inhibitory activity against angiotensin I converting enzyme	B	BAO_0000357	single protein format	None	None	None	None	None				CHEMBL2625	Angiotensin-converting enzyme	Rattus norvegicus	SINGLE PROTEIN	CHEMBL1129519	1	Scientific Literature	J. Med. Chem.	1996	None
17	CHEMBL159829		0	286.33	0	0.62	10i	CCCN(CC(=O)NO)C(=O)C1CCCCC1C(=O)O	IC50	'='	150	nM	6.82			UO_0000065	23.83	0.47	6.2	6.38	FALSE	CHEMBL648528	In vitro inhibitory activity against rat serum angiotensin I converting enzyme using hippuryl-glycyl-glycine as substrate	B	BAO_0000366	cell-free format	None	CHEMBL3638229	Serum	None	None				CHEMBL2625	Angiotensin-converting enzyme	Rattus norvegicus	SINGLE PROTEIN	CHEMBL1126616	1	Scientific Literature	J. Med. Chem.	1993	None
18	CHEMBL161552		0	362.43	0	1.97	9g	CCN(CC(=O)NOCc1ccccc1)C(=O)C1CCCCC1C(=O)O	IC50	'>'	150000	nM		Outside typical range		UO_0000065					FALSE	CHEMBL648528	In vitro inhibitory activity against rat serum angiotensin I converting enzyme using hippuryl-glycyl-glycine as substrate	B	BAO_0000366	cell-free format	None	CHEMBL3638229	Serum	None	None				CHEMBL2625	Angiotensin-converting enzyme	Rattus norvegicus	SINGLE PROTEIN	CHEMBL1126616	1	Scientific Literature	J. Med. Chem.	1993	None
19	CHEMBL349351		0	272.3	0	0.23	21d	CCN(CC(=O)NO)C(=O)C1CCCCC1C(=O)O	IC50	'='	2900	nM	5.54			UO_0000065	20.34	0.4	5.31	5.18	FALSE	CHEMBL648528	In vitro inhibitory activity against rat serum angiotensin I converting enzyme using hippuryl-glycyl-glycine as substrate	B	BAO_0000366	cell-free format	None	CHEMBL3638229	Serum	None	None				CHEMBL2625	Angiotensin-converting enzyme	Rattus norvegicus	SINGLE PROTEIN	CHEMBL1126616	1	Scientific Literature	J. Med. Chem.	1993	None
20	CHEMBL431	SPIRAPRIL	4	466.63	0	2.39	5 (Spirapiril)	CCOC(=O)[C@H](CCc1ccccc1)N[C@@H](C)C(=O)N1CC2(C[C@H]1C(=O)O)SCCS2	IC50	'='	67	nM	7.17			UO_0000065	15.37	0.32	4.78	7.48	FALSE	CHEMBL644718	Compound tested in vitro for inhibition of Angiotensin I converting enzyme	B	BAO_0000357	single protein format	None	None	None	None	None				CHEMBL2625	Angiotensin-converting enzyme	Rattus norvegicus	SINGLE PROTEIN	CHEMBL1124532	1	Scientific Literature	J. Med. Chem.	1989	None
21	CHEMBL322069		0	237.32	0	2.54	III	CC(=O)SCC(C)C(=O)Nc1ccccc1	IC50	'='	1000	nM	6			UO_0000065	25.28	0.51	3.46	13	FALSE	CHEMBL648951	Inhibitory activity against Angiotensin I converting enzyme (ACE) from rat cortex brain membrane	B	BAO_0000019	assay format	None	None	None	None	None				CHEMBL2625	Angiotensin-converting enzyme	Rattus norvegicus	SINGLE PROTEIN	CHEMBL1145855	1	Scientific Literature	J. Med. Chem.	2003	None
22	CHEMBL283741		0	426.54	0	2.33	26	O=C(O)C1CCCN1C(=O)[C@H](Cc1ccccc1)NC(=O)[C@@H](S)Cc1ccccc1	IC50	'='	1.1	nM	8.96			UO_0000065	21	0.41	6.63	10.33	FALSE	CHEMBL647399	Inhibitory activity against angiotensin I converting enzyme	B	BAO_0000357	single protein format	None	None	None	None	None				CHEMBL2625	Angiotensin-converting enzyme	Rattus norvegicus	SINGLE PROTEIN	CHEMBL1129519	1	Scientific Literature	J. Med. Chem.	1996	None
23	CHEMBL1794914		0	432.8	0	2	16c	CC(=O)SCC(C)C(=O)N1CC2CCCCC2C1C(=O)O.ClC(Cl)Cl	IC50	'='	420	nM	6.38			UO_0000065	20.35	0.41	4.38	8.54	FALSE	CHEMBL648942	Inhibition of rat Angiotensin I converting enzyme (ACE), using Hip-Gly-Gly as synthetic substrate.	B	BAO_0000357	single protein format	None	None	None	None	None				CHEMBL2625	Angiotensin-converting enzyme	Rattus norvegicus	SINGLE PROTEIN	CHEMBL1123771	1	Scientific Literature	J. Med. Chem.	1987	None
24	CHEMBL577	ENALAPRILAT	4	348.4	0	1.13	1d	C[C@H](N[C@@H](CCc1ccccc1)C(=O)O)C(=O)N1CCC[C@H]1C(=O)O	IC50	'='	2.3	nM	8.64			UO_0000065	24.79	0.47	7.51	8.08	FALSE	CHEMBL648942	Inhibition of rat Angiotensin I converting enzyme (ACE), using Hip-Gly-Gly as synthetic substrate.	B	BAO_0000357	single protein format	None	None	None	None	None				CHEMBL2625	Angiotensin-converting enzyme	Rattus norvegicus	SINGLE PROTEIN	CHEMBL1123771	1	Scientific Literature	J. Med. Chem.	1987	None
25	CHEMBL2448082		0	735.69	1	3.01	1u	Cl.NS(=O)(=O)c1cc(C(=O)NCCCC[C@H](N[C@@H](CCc2ccccc2)C(=O)O)C(=O)N(CC(=O)O)C2Cc3ccccc3C2)ccc1Cl	IC50	'='	7	nM	8.15			UO_0000065	11.66	0.23	5.14	4.16	FALSE	CHEMBL648946	In vitro inhibitory activity against Angiotensin I converting enzyme (ACE)	B	BAO_0000357	single protein format	None	None	None	None	None				CHEMBL2625	Angiotensin-converting enzyme	Rattus norvegicus	SINGLE PROTEIN	CHEMBL1124789	1	Scientific Literature	J. Med. Chem.	1990	None
26	CHEMBL10962		0	203.26	0	0.38	1b	O=C(O)[C@@H]1CCCN1C(=O)CCS	IC50	'='	820	nM	6.09			UO_0000065	29.94	0.64	5.71	10.56	FALSE	CHEMBL648942	Inhibition of rat Angiotensin I converting enzyme (ACE), using Hip-Gly-Gly as synthetic substrate.	B	BAO_0000357	single protein format	None	None	None	None	None				CHEMBL2625	Angiotensin-converting enzyme	Rattus norvegicus	SINGLE PROTEIN	CHEMBL1123771	1	Scientific Literature	J. Med. Chem.	1987	None
27	CHEMBL134666		0	347.44	0	2.8	12f	O=C(S[C@H]1CCC[C@H]1C(=O)N1CCC[C@H]1C(=O)O)c1ccccc1	IC50	'='	144000	nM		Outside typical range		UO_0000065					FALSE	CHEMBL648941	Inhibitory activity against Angiotensin I converting enzyme	B	BAO_0000357	single protein format	None	None	None	None	None				CHEMBL2625	Angiotensin-converting enzyme	Rattus norvegicus	SINGLE PROTEIN	CHEMBL1123522	1	Scientific Literature	J. Med. Chem.	1986	None
28	CHEMBL178322		0	299.39	0	1.76	16a	CC(=O)SCCC(=O)N1CC2CCCCC2C1C(=O)O	IC50	'='	1200	nM	5.92			UO_0000065	19.78	0.4	4.16	7.93	FALSE	CHEMBL648942	Inhibition of rat Angiotensin I converting enzyme (ACE), using Hip-Gly-Gly as synthetic substrate.	B	BAO_0000357	single protein format	None	None	None	None	None				CHEMBL2625	Angiotensin-converting enzyme	Rattus norvegicus	SINGLE PROTEIN	CHEMBL1123771	1	Scientific Literature	J. Med. Chem.	1987	None
29	CHEMBL431983		0	243.33	0	1.16	6a	O=C(O)[C@@H]1CCCN1C(=O)C1CCCC1S	IC50	'='	1640	nM	5.79			UO_0000065	23.77	0.49	4.63	10.04	FALSE	CHEMBL648941	Inhibitory activity against Angiotensin I converting enzyme	B	BAO_0000357	single protein format	None	None	None	None	None				CHEMBL2625	Angiotensin-converting enzyme	Rattus norvegicus	SINGLE PROTEIN	CHEMBL1123522	1	Scientific Literature	J. Med. Chem.	1986	None
30	CHEMBL335682		0	369.44	0	3.24	6b(R,R + S,S)	CC(CSC(=O)c1ccccc1)C(=O)N1c2ccccc2CC1C(=O)O	IC50	'='	78	nM	7.11			UO_0000065	19.24	0.37	3.87	9.52	FALSE	CHEMBL884028	In vitro inhibitory activity against Angiotensin I converting enzyme	B	BAO_0000357	single protein format	None	None	None	None	None				CHEMBL2625	Angiotensin-converting enzyme	Rattus norvegicus	SINGLE PROTEIN	CHEMBL1122455	1	Scientific Literature	J. Med. Chem.	1983	None
31	CHEMBL16190		0	349.45	0	2.45	13y	CC(=O)SC[C@@H](C)C(=O)N1C[C@@H](Cc2ccccc2)C[C@H]1C(=O)O	IC50	'='	2	nM	8.7			UO_0000065	24.89	0.5	6.25	11.65	FALSE	CHEMBL648484	In vitro inhibitory activity against angiotensin I converting enzyme of rats.	B	BAO_0000357	single protein format	None	None	None	None	None				CHEMBL2625	Angiotensin-converting enzyme	Rattus norvegicus	SINGLE PROTEIN	CHEMBL1124128	1	Scientific Literature	J. Med. Chem.	1988	None
32	CHEMBL128060		0	397.42	0	2.13	53	COc1ccc(C(=O)C(CC(=O)N2CCCC2C(=O)O)SC(C)=O)cc1F	IC50	'='	600	nM	6.22			UO_0000065	15.66	0.31	4.09	6.16	FALSE	CHEMBL648943	In vitro antihypertensive activity determined by inhibition of angiotensin I converting enzyme	B	BAO_0000357	single protein format	None	None	None	None	None				CHEMBL2625	Angiotensin-converting enzyme	Rattus norvegicus	SINGLE PROTEIN	CHEMBL1122345	1	Scientific Literature	J. Med. Chem.	1983	None
33	CHEMBL161552		0	362.43	0	1.97	9f	CCN(CC(=O)NOCc1ccccc1)C(=O)C1CCCCC1C(=O)O	IC50	'>'	150000	nM		Outside typical range		UO_0000065					FALSE	CHEMBL648528	In vitro inhibitory activity against rat serum angiotensin I converting enzyme using hippuryl-glycyl-glycine as substrate	B	BAO_0000366	cell-free format	None	CHEMBL3638229	Serum	None	None				CHEMBL2625	Angiotensin-converting enzyme	Rattus norvegicus	SINGLE PROTEIN	CHEMBL1126616	1	Scientific Literature	J. Med. Chem.	1993	None
34	CHEMBL329823		0	444.51	0	1.87	26	O=C(NCC(=O)N1[C@H](C(=O)O)CC[C@@H]1c1cccc(O)c1)[C@@H](S)Cc1ccc(O)cc1	IC50	'='	0.7	nM	9.15			UO_0000065	20.6	0.4	7.28	7.2	FALSE	CHEMBL648945	In vitro inhibition of rat angiotensin I converting enzyme	B	BAO_0000357	single protein format	None	None	None	None	None				CHEMBL2625	Angiotensin-converting enzyme	Rattus norvegicus	SINGLE PROTEIN	CHEMBL1129041	1	Scientific Literature	J. Med. Chem.	1996	None
35	CHEMBL75752		0	265.33	0	1.59	23b	C[C@H](CS)C(=O)N1c2ccccc2C[C@H]1C(=O)O	IC50	'='	3.7	nM	8.43			UO_0000065	31.78	0.64	6.84	14.64	FALSE	CHEMBL648942	Inhibition of rat Angiotensin I converting enzyme (ACE), using Hip-Gly-Gly as synthetic substrate.	B	BAO_0000357	single protein format	None	None	None	None	None				CHEMBL2625	Angiotensin-converting enzyme	Rattus norvegicus	SINGLE PROTEIN	CHEMBL1123771	1	Scientific Literature	J. Med. Chem.	1987	None
36	CHEMBL2093952		0	467.01	0	2.77	17b	CCOC(=O)C(CCc1ccccc1)NC(C)C(=O)N1[C@H]2CCCC[C@H]2C[C@@H]1C(=O)O.Cl	IC50	'='	7500	nM	5.12			UO_0000065	11.9	0.23	2.35	5.34	FALSE	CHEMBL648942	Inhibition of rat Angiotensin I converting enzyme (ACE), using Hip-Gly-Gly as synthetic substrate.	B	BAO_0000357	single protein format	None	None	None	None	None				CHEMBL2625	Angiotensin-converting enzyme	Rattus norvegicus	SINGLE PROTEIN	CHEMBL1123771	1	Scientific Literature	J. Med. Chem.	1987	None
37	CHEMBL302840		0	215.21	0	-0.07	succinyl-L-proline	O=C(O)CCC(=O)N1CCCC1C(=O)O	IC50	'='	624000	nM		Outside typical range		UO_0000065					FALSE	CHEMBL648528	In vitro inhibitory activity against rat serum angiotensin I converting enzyme using hippuryl-glycyl-glycine as substrate	B	BAO_0000366	cell-free format	None	CHEMBL3638229	Serum	None	None				CHEMBL2625	Angiotensin-converting enzyme	Rattus norvegicus	SINGLE PROTEIN	CHEMBL1126616	1	Scientific Literature	J. Med. Chem.	1993	None
38	CHEMBL163568		0	257.29	0	0.81	7e	CCN(CC(=O)O)C(=O)C1CCCCC1C(=O)O	IC50	'='	97000	nM	4.01			UO_0000065	15.6	0.3	3.2	4.23	FALSE	CHEMBL648528	In vitro inhibitory activity against rat serum angiotensin I converting enzyme using hippuryl-glycyl-glycine as substrate	B	BAO_0000366	cell-free format	None	CHEMBL3638229	Serum	None	None				CHEMBL2625	Angiotensin-converting enzyme	Rattus norvegicus	SINGLE PROTEIN	CHEMBL1126616	1	Scientific Literature	J. Med. Chem.	1993	None
39	CHEMBL354470		0	258.27	0	-0.16	21b	CN(CC(=O)NO)C(=O)C1CCCCC1C(=O)O	IC50	'='	1800	nM	5.75			UO_0000065	22.24	0.44	5.9	5.37	FALSE	CHEMBL648528	In vitro inhibitory activity against rat serum angiotensin I converting enzyme using hippuryl-glycyl-glycine as substrate	B	BAO_0000366	cell-free format	None	CHEMBL3638229	Serum	None	None				CHEMBL2625	Angiotensin-converting enzyme	Rattus norvegicus	SINGLE PROTEIN	CHEMBL1126616	1	Scientific Literature	J. Med. Chem.	1993	None
40	CHEMBL152342		0	942.12	3	2.32	18	NCCCC[C@H](NC(=O)[C@@H]1CCCN1C(=O)CCC(=O)[C@@H]1CCCN1C(=O)[C@H](Cc1ccc(O)cc1)NC(=O)C1CCC1)C(=O)N[C@@H](Cc1ccccc1)C(=O)CCC(=O)N1CCC[C@H]1C(=O)O	IC50	'='	0.0034	ug.mL-1				UO_0000274					FALSE	CHEMBL648486	Inhibition of Angiotensin I converting enzyme in normotensive rat	F	BAO_0000019	assay format	Rattus norvegicus	None	None	None	None				CHEMBL2625	Angiotensin-converting enzyme	Rattus norvegicus	SINGLE PROTEIN	CHEMBL1124054	1	Scientific Literature	J. Med. Chem.	1988	None
41	CHEMBL2114222		0	426.54	0	2.77	19	Cc1ccccc1[C@H]1CC[C@H](C(=O)O)N1C(=O)CNC(=O)[C@@H](S)Cc1ccccc1	IC50	'='	112	nM	6.95			UO_0000065	16.3	0.32	4.18	8.02	FALSE	CHEMBL648945	In vitro inhibition of rat angiotensin I converting enzyme	B	BAO_0000357	single protein format	None	None	None	None	None				CHEMBL2625	Angiotensin-converting enzyme	Rattus norvegicus	SINGLE PROTEIN	CHEMBL1129041	1	Scientific Literature	J. Med. Chem.	1996	None
42	CHEMBL128064		0	397.5	0	3.8	6d(S,S)	CCc1ccc2c(c1)CC(C(=O)O)N2C(=O)C(C)CSC(=O)c1ccccc1	IC50	'='	30	nM	7.52			UO_0000065	18.93	0.37	3.72	10.07	FALSE	CHEMBL884028	In vitro inhibitory activity against Angiotensin I converting enzyme	B	BAO_0000357	single protein format	None	None	None	None	None				CHEMBL2625	Angiotensin-converting enzyme	Rattus norvegicus	SINGLE PROTEIN	CHEMBL1122455	1	Scientific Literature	J. Med. Chem.	1983	None
43	CHEMBL128074		0	217.22	0	1.21	5a(R + S)	C=CC(=O)N1c2ccccc2CC1C(=O)O	IC50	'>'	1000000	nM		Outside typical range		UO_0000065					FALSE	CHEMBL884028	In vitro inhibitory activity against Angiotensin I converting enzyme	B	BAO_0000357	single protein format	None	None	None	None	None				CHEMBL2625	Angiotensin-converting enzyme	Rattus norvegicus	SINGLE PROTEIN	CHEMBL1122455	1	Scientific Literature	J. Med. Chem.	1983	None
44	CHEMBL178024		0	313.42	0	2.15	9b	CC(=O)SCC(C)C(=O)N1[C@H](C(=O)O)C[C@@H]2CCCC[C@@H]21	IC50	'='	35000	nM	4.46			UO_0000065	14.22	0.29	2.31	5.97	FALSE	CHEMBL648942	Inhibition of rat Angiotensin I converting enzyme (ACE), using Hip-Gly-Gly as synthetic substrate.	B	BAO_0000357	single protein format	None	None	None	None	None				CHEMBL2625	Angiotensin-converting enzyme	Rattus norvegicus	SINGLE PROTEIN	CHEMBL1123771	1	Scientific Literature	J. Med. Chem.	1987	None
45	CHEMBL134495		0	243.33	0	1.16	11g	O=C(O)[C@@H]1CCCN1C(=O)[C@H]1CCC[C@@H]1S	IC50	'='	34250	nM	4.46			UO_0000065	18.35	0.38	3.31	7.75	FALSE	CHEMBL648941	Inhibitory activity against Angiotensin I converting enzyme	B	BAO_0000357	single protein format	None	None	None	None	None				CHEMBL2625	Angiotensin-converting enzyme	Rattus norvegicus	SINGLE PROTEIN	CHEMBL1123522	1	Scientific Literature	J. Med. Chem.	1986	None
46	CHEMBL1744321		0	494.7	0	1.28	18a	C1CCC(NC2CCCCC2)CC1.CC(=O)SCCC(=O)N1C(=O)C2CCCCC2C1C(=O)O	IC50	'='	660	nM	6.18			UO_0000065	19.72	0.4	4.9	6.74	FALSE	CHEMBL648942	Inhibition of rat Angiotensin I converting enzyme (ACE), using Hip-Gly-Gly as synthetic substrate.	B	BAO_0000357	single protein format	None	None	None	None	None				CHEMBL2625	Angiotensin-converting enzyme	Rattus norvegicus	SINGLE PROTEIN	CHEMBL1123771	1	Scientific Literature	J. Med. Chem.	1987	None
47	CHEMBL277707		0	440.57	0	2.77	2	O=C(N[C@@H](Cc1ccccc1)C(=O)NC1(C(=O)O)CCCC1)[C@@H](S)Cc1ccccc1	IC50	'='	30	nM	7.52			UO_0000065	17.08	0.33	4.75	7.88	FALSE	CHEMBL647399	Inhibitory activity against angiotensin I converting enzyme	B	BAO_0000357	single protein format	None	None	None	None	None				CHEMBL2625	Angiotensin-converting enzyme	Rattus norvegicus	SINGLE PROTEIN	CHEMBL1129519	1	Scientific Literature	J. Med. Chem.	1996	None
48	CHEMBL427760		0	426.54	0	2.77	16	Cc1cccc([C@H]2CC[C@@H](C(=O)O)N2C(=O)CNC(=O)[C@@H](S)Cc2ccccc2)c1	IC50	'='	6.2	nM	8.21			UO_0000065	19.24	0.37	5.44	9.47	FALSE	CHEMBL648945	In vitro inhibition of rat angiotensin I converting enzyme	B	BAO_0000357	single protein format	None	None	None	None	None				CHEMBL2625	Angiotensin-converting enzyme	Rattus norvegicus	SINGLE PROTEIN	CHEMBL1129041	1	Scientific Literature	J. Med. Chem.	1996	None
49	CHEMBL329125		0	428.51	0	2.17	13	O=C(NCC(=O)N1[C@H](C(=O)O)CC[C@@H]1c1ccccc1O)[C@@H](S)Cc1ccccc1	IC50	'='	0.5	nM	9.3			UO_0000065	21.71	0.42	7.13	8.7	FALSE	CHEMBL648945	In vitro inhibition of rat angiotensin I converting enzyme	B	BAO_0000357	single protein format	None	None	None	None	None				CHEMBL2625	Angiotensin-converting enzyme	Rattus norvegicus	SINGLE PROTEIN	CHEMBL1129041	1	Scientific Literature	J. Med. Chem.	1996	None
50	CHEMBL165061		0	408.55	0	1.94	8	O=C(N[C@H]1CCC[C@H]2SCC[C@H](C(=O)O)N2C1=O)[C@@H](S)Cc1ccccc1	IC50	'='	205	nM	6.69			UO_0000065	16.37	0.34	4.75	7.71	FALSE	CHEMBL648273	In vitro inhibitory activity against angiotensin converting enzyme (ACE)	B	BAO_0000357	single protein format	None	None	None	None	None				CHEMBL2625	Angiotensin-converting enzyme	Rattus norvegicus	SINGLE PROTEIN	CHEMBL1152049	1	Scientific Literature	Bioorg. Med. Chem. Lett.	1995	None
51	CHEMBL326801		0	251.35	0	2.22	IV	CC(=O)SCC(C)C(=O)NCc1ccccc1	IC50	'='	100000	nM	4			UO_0000065	15.91	0.32	1.78	8.66	FALSE	CHEMBL648951	Inhibitory activity against Angiotensin I converting enzyme (ACE) from rat cortex brain membrane	B	BAO_0000019	assay format	None	None	None	None	None				CHEMBL2625	Angiotensin-converting enzyme	Rattus norvegicus	SINGLE PROTEIN	CHEMBL1145855	1	Scientific Literature	J. Med. Chem.	2003	None
52	CHEMBL338250		0	381.43	0	2.37	41	CC(=O)S[C@H](C(=O)c1cccc(F)c1)[C@H](C)C(=O)N1CCC[C@H]1C(=O)O	IC50	'='	280000	nM		Outside typical range		UO_0000065					FALSE	CHEMBL648943	In vitro antihypertensive activity determined by inhibition of angiotensin I converting enzyme	B	BAO_0000357	single protein format	None	None	None	None	None				CHEMBL2625	Angiotensin-converting enzyme	Rattus norvegicus	SINGLE PROTEIN	CHEMBL1122345	1	Scientific Literature	J. Med. Chem.	1983	None
53	CHEMBL2079670		0	402.49	0	2.29	17c	C[C@H](N[C@@H](CCc1ccccc1)C(=O)O)C(=O)N1C2CCCCC2C[C@H]1C(=O)O	IC50	'='	2.6	nM	8.59			UO_0000065	21.33	0.4	6.3	8.03	FALSE	CHEMBL648942	Inhibition of rat Angiotensin I converting enzyme (ACE), using Hip-Gly-Gly as synthetic substrate.	B	BAO_0000357	single protein format	None	None	None	None	None				CHEMBL2625	Angiotensin-converting enzyme	Rattus norvegicus	SINGLE PROTEIN	CHEMBL1123771	1	Scientific Literature	J. Med. Chem.	1987	None
54	CHEMBL417810		0	430.55	0	2.93	18w	C[C@H](N[C@@H](CCc1ccccc1)C(=O)O)C(=O)N1C[C@@H](C2CCCCC2)C[C@H]1C(=O)O	IC50	'='	5	nM	8.3			UO_0000065	19.28	0.37	5.37	7.76	FALSE	CHEMBL648484	In vitro inhibitory activity against angiotensin I converting enzyme of rats.	B	BAO_0000357	single protein format	None	None	None	None	None				CHEMBL2625	Angiotensin-converting enzyme	Rattus norvegicus	SINGLE PROTEIN	CHEMBL1124128	1	Scientific Literature	J. Med. Chem.	1988	None
55	CHEMBL415196		0	1078.24	None	None	pGlu-Tyr-Pro- Arg-Pro-Gln-Ile-Pro-Pro	CC[C@H](C)[C@H](NC(=O)[C@H](CCC(N)=O)NC(=O)[C@H]1CCCN1C(=O)[C@H](CCCN=C(N)N)NC(=O)[C@H]1CCCN1C(=O)[C@H](Cc1ccc(O)cc1)NC(=O)[C@H]1CCC(=O)N1)C(=O)N1CCC[C@H]1C(=O)N1CCC[C@@H]1C(=O)O	IC50	'='	2.6	ug.mL-1				UO_0000274					FALSE	CHEMBL648486	Inhibition of Angiotensin I converting enzyme in normotensive rat	F	BAO_0000019	assay format	Rattus norvegicus	None	None	None	None				CHEMBL2625	Angiotensin-converting enzyme	Rattus norvegicus	SINGLE PROTEIN	CHEMBL1124054	1	Scientific Literature	J. Med. Chem.	1988	None
56	CHEMBL176763		0	271.38	0	1.8	9d	CC(CS)C(=O)N1[C@H](C(=O)O)C[C@@H]2CCCC[C@@H]21	IC50	'='	1100	nM	5.96			UO_0000065	21.96	0.45	4.16	10.34	FALSE	CHEMBL648942	Inhibition of rat Angiotensin I converting enzyme (ACE), using Hip-Gly-Gly as synthetic substrate.	B	BAO_0000357	single protein format	None	None	None	None	None				CHEMBL2625	Angiotensin-converting enzyme	Rattus norvegicus	SINGLE PROTEIN	CHEMBL1123771	1	Scientific Literature	J. Med. Chem.	1987	None
57	CHEMBL159956		0	348.4	0	1.58	9d	CN(CC(=O)NOCc1ccccc1)C(=O)C1CCCCC1C(=O)O	IC50	'>'	150000	nM		Outside typical range		UO_0000065					FALSE	CHEMBL648528	In vitro inhibitory activity against rat serum angiotensin I converting enzyme using hippuryl-glycyl-glycine as substrate	B	BAO_0000366	cell-free format	None	CHEMBL3638229	Serum	None	None				CHEMBL2625	Angiotensin-converting enzyme	Rattus norvegicus	SINGLE PROTEIN	CHEMBL1126616	1	Scientific Literature	J. Med. Chem.	1993	None
58	CHEMBL304148		0	458.61	0	2.66	3b	O=C(O)CN1C(=O)[C@@H](NC(=O)[C@@H](CS)Cc2ccccc2)CSC[C@H]1c1ccccc1	IC50	'='	22	nM	7.66			UO_0000065	16.7	0.34	5	8.83	FALSE	CHEMBL648274	In vitro inhibition of angiotensin converting enzyme isolated from rat lung.	B	BAO_0000357	single protein format	None	None	None	None	None				CHEMBL2625	Angiotensin-converting enzyme	Rattus norvegicus	SINGLE PROTEIN	CHEMBL1127970	1	Scientific Literature	Bioorg. Med. Chem. Lett.	1994	None
59	CHEMBL2112668		0	550.77	0	3.24	6b(R,R). DCHA	C1CCC(NC2CCCCC2)CC1.C[C@@H](CSC(=O)c1ccccc1)C(=O)N1c2ccccc2C[C@@H]1C(=O)O	IC50	'>'	100000	nM				UO_0000065					FALSE	CHEMBL884028	In vitro inhibitory activity against Angiotensin I converting enzyme	B	BAO_0000357	single protein format	None	None	None	None	None				CHEMBL2625	Angiotensin-converting enzyme	Rattus norvegicus	SINGLE PROTEIN	CHEMBL1122455	1	Scientific Literature	J. Med. Chem.	1983	None
60	CHEMBL3350268		0	550.77	0	3.24	6b(R,S).DCHA	C1CCC(NC2CCCCC2)CC1.C[C@@H](CSC(=O)c1ccccc1)C(=O)N1c2ccccc2C[C@H]1C(=O)O	IC50	'='	3500	nM	5.46			UO_0000065	14.77	0.29	2.22	7.31	FALSE	CHEMBL884028	In vitro inhibitory activity against Angiotensin I converting enzyme	B	BAO_0000357	single protein format	None	None	None	None	None				CHEMBL2625	Angiotensin-converting enzyme	Rattus norvegicus	SINGLE PROTEIN	CHEMBL1122455	1	Scientific Literature	J. Med. Chem.	1983	None
61	CHEMBL354470		0	258.27	0	-0.16	16b	CN(CC(=O)NO)C(=O)C1CCCCC1C(=O)O	IC50	'='	24	nM	7.62			UO_0000065	29.5	0.58	7.78	7.13	FALSE	CHEMBL648528	In vitro inhibitory activity against rat serum angiotensin I converting enzyme using hippuryl-glycyl-glycine as substrate	B	BAO_0000366	cell-free format	None	CHEMBL3638229	Serum	None	None				CHEMBL2625	Angiotensin-converting enzyme	Rattus norvegicus	SINGLE PROTEIN	CHEMBL1126616	1	Scientific Literature	J. Med. Chem.	1993	None
62	CHEMBL20053		0	515.64	1	3.55	6	O=C(N[C@@H](Cc1ccccc1)C(=O)N[C@@H](Cc1c[nH]c2ccccc12)C(=O)O)[C@@H](S)Cc1ccccc1	IC50	'='	7.9	nM	8.1			UO_0000065	15.71	0.3	4.55	7.28	FALSE	CHEMBL647399	Inhibitory activity against angiotensin I converting enzyme	B	BAO_0000357	single protein format	None	None	None	None	None				CHEMBL2625	Angiotensin-converting enzyme	Rattus norvegicus	SINGLE PROTEIN	CHEMBL1129519	1	Scientific Literature	J. Med. Chem.	1996	None
63	CHEMBL1794011		0	472.61	0	3.14	18	CC[C@@H](C)[C@H](S)C(=O)N[C@H](C(=O)N[C@@H](Cc1ccc(O)cc1)C(=O)O)C(C)c1ccccc1	IC50	'='	33	nM	7.48			UO_0000065	15.83	0.31	4.34	6.46	FALSE	CHEMBL647399	Inhibitory activity against angiotensin I converting enzyme	B	BAO_0000357	single protein format	None	None	None	None	None				CHEMBL2625	Angiotensin-converting enzyme	Rattus norvegicus	SINGLE PROTEIN	CHEMBL1129519	1	Scientific Literature	J. Med. Chem.	1996	None
64	CHEMBL19846		0	253.32	0	1.12	C	C[C@H](NC(=O)[C@@H](S)Cc1ccccc1)C(=O)O	IC50	'='	40	nM	7.4			UO_0000065	29.2	0.59	6.28	11.14	FALSE	CHEMBL647399	Inhibitory activity against angiotensin I converting enzyme	B	BAO_0000357	single protein format	None	None	None	None	None				CHEMBL2625	Angiotensin-converting enzyme	Rattus norvegicus	SINGLE PROTEIN	CHEMBL1129519	1	Scientific Literature	J. Med. Chem.	1996	None
65	CHEMBL20322		0	526.66	1	4.22	5	O=C(N[C@@H](Cc1ccccc1)C(=O)N[C@@H](Cc1cccc2ccccc12)C(=O)O)[C@@H](S)Cc1ccccc1	IC50	'='	50	nM	7.3			UO_0000065	13.86	0.26	3.08	7.65	FALSE	CHEMBL647399	Inhibitory activity against angiotensin I converting enzyme	B	BAO_0000357	single protein format	None	None	None	None	None				CHEMBL2625	Angiotensin-converting enzyme	Rattus norvegicus	SINGLE PROTEIN	CHEMBL1129519	1	Scientific Literature	J. Med. Chem.	1996	None
66	CHEMBL354470		0	258.27	0	-0.16	10d	CN(CC(=O)NO)C(=O)C1CCCCC1C(=O)O	IC50	'='	12	nM	7.92			UO_0000065	30.67	0.6	8.08	7.41	FALSE	CHEMBL648528	In vitro inhibitory activity against rat serum angiotensin I converting enzyme using hippuryl-glycyl-glycine as substrate	B	BAO_0000366	cell-free format	None	CHEMBL3638229	Serum	None	None				CHEMBL2625	Angiotensin-converting enzyme	Rattus norvegicus	SINGLE PROTEIN	CHEMBL1126616	1	Scientific Literature	J. Med. Chem.	1993	None
67	CHEMBL352453		0	286.33	0	0.62	10j	CC(C)N(CC(=O)NO)C(=O)C1CCCCC1C(=O)O	IC50	'='	500	nM	6.3			UO_0000065	22.01	0.43	5.68	5.89	FALSE	CHEMBL648528	In vitro inhibitory activity against rat serum angiotensin I converting enzyme using hippuryl-glycyl-glycine as substrate	B	BAO_0000366	cell-free format	None	CHEMBL3638229	Serum	None	None				CHEMBL2625	Angiotensin-converting enzyme	Rattus norvegicus	SINGLE PROTEIN	CHEMBL1126616	1	Scientific Literature	J. Med. Chem.	1993	None
68	CHEMBL417994		0	233.29	0	-0.4	14b	C[C@H](CS)C(=O)N1C[C@@H](O)C[C@H]1C(=O)O	IC50	'='	8.6	nM	8.07			UO_0000065	34.57	0.73	8.47	10.36	FALSE	CHEMBL648484	In vitro inhibitory activity against angiotensin I converting enzyme of rats.	B	BAO_0000357	single protein format	None	None	None	None	None				CHEMBL2625	Angiotensin-converting enzyme	Rattus norvegicus	SINGLE PROTEIN	CHEMBL1124128	1	Scientific Literature	J. Med. Chem.	1988	None
69	CHEMBL15424		0	247.32	0	0.25	14c	CO[C@@H]1C[C@@H](C(=O)O)N(C(=O)[C@H](C)CS)C1	IC50	'='	12	nM	7.92			UO_0000065	32.03	0.68	7.67	11.85	FALSE	CHEMBL648484	In vitro inhibitory activity against angiotensin I converting enzyme of rats.	B	BAO_0000357	single protein format	None	None	None	None	None				CHEMBL2625	Angiotensin-converting enzyme	Rattus norvegicus	SINGLE PROTEIN	CHEMBL1124128	1	Scientific Literature	J. Med. Chem.	1988	None
70	CHEMBL128871		0	442.33	0	2.99	43	CC(=O)S[C@@H](C(=O)c1ccc(Br)cc1)[C@@H](C)C(=O)N1CCC[C@H]1C(=O)O	IC50	'='	985	nM	6.01			UO_0000065	13.58	0.32	3.02	6.55	FALSE	CHEMBL648943	In vitro antihypertensive activity determined by inhibition of angiotensin I converting enzyme	B	BAO_0000357	single protein format	None	None	None	None	None				CHEMBL2625	Angiotensin-converting enzyme	Rattus norvegicus	SINGLE PROTEIN	CHEMBL1122345	1	Scientific Literature	J. Med. Chem.	1983	None
71	CHEMBL129219		0	417.41	0	3	56	CC(=O)SC(CC(=O)N1CCCC1C(=O)O)C(=O)c1cccc(C(F)(F)F)c1	IC50	'='	107	nM	6.97			UO_0000065	16.7	0.34	3.97	7.6	FALSE	CHEMBL648943	In vitro antihypertensive activity determined by inhibition of angiotensin I converting enzyme	B	BAO_0000357	single protein format	None	None	None	None	None				CHEMBL2625	Angiotensin-converting enzyme	Rattus norvegicus	SINGLE PROTEIN	CHEMBL1122345	1	Scientific Literature	J. Med. Chem.	1983	None
72	CHEMBL1202556		0	482.94	0	0.94	16b	Cl.O=C(O)CN1C(=O)[C@@H](NC(CCc2ccccc2)C(=O)O)CS(=O)(=O)c2ccccc21	IC50	'='	2900	nM	5.54			UO_0000065	12.4	0.24	4.6	3.93	FALSE	CHEMBL648944	Inhibition of Angiotensin I converting enzyme in rat	B	BAO_0000019	assay format	Rattus norvegicus	None	None	None	None				CHEMBL2625	Angiotensin-converting enzyme	Rattus norvegicus	SINGLE PROTEIN	CHEMBL1123100	1	Scientific Literature	J. Med. Chem.	1985	None
73	CHEMBL1422	SITAGLIPTIN	4	407.32	0	2.02	4	N[C@@H](CC(=O)N1CCn2c(nnc2C(F)(F)F)C1)Cc1cc(F)c(F)cc1F	IC50						Not Determined						FALSE	CHEMBL4021431	Inhibition of Wistar rat plasma ACE	B	BAO_0000357	single protein format	Rattus norvegicus	None	None	None	None				CHEMBL2625	Angiotensin-converting enzyme	Rattus norvegicus	SINGLE PROTEIN	CHEMBL4020733	1	Scientific Literature	Bioorg Med Chem Lett	2017	None
74	CHEMBL1744309		0	508.73	0	1.53	18c	C1CCC(NC2CCCCC2)CC1.CC(=O)SCC(C)C(=O)N1C(=O)C2CCCCC2C1C(=O)O	IC50	'='	300	nM	6.52			UO_0000065	19.92	0.4	4.99	7.11	FALSE	CHEMBL648942	Inhibition of rat Angiotensin I converting enzyme (ACE), using Hip-Gly-Gly as synthetic substrate.	B	BAO_0000357	single protein format	None	None	None	None	None				CHEMBL2625	Angiotensin-converting enzyme	Rattus norvegicus	SINGLE PROTEIN	CHEMBL1123771	1	Scientific Literature	J. Med. Chem.	1987	None
75	CHEMBL71746		0	430.55	0	2.37	2h	O=C(O)CN1C(=O)[C@@H](NC(=O)[C@@H](S)Cc2ccccc2)CS[C@H]1c1ccccc1	IC50	'='	73	nM	7.14			UO_0000065	16.58	0.34	4.77	8.23	FALSE	CHEMBL648274	In vitro inhibition of angiotensin converting enzyme isolated from rat lung.	B	BAO_0000357	single protein format	None	None	None	None	None				CHEMBL2625	Angiotensin-converting enzyme	Rattus norvegicus	SINGLE PROTEIN	CHEMBL1127970	1	Scientific Literature	Bioorg. Med. Chem. Lett.	1994	None
76	CHEMBL282469		0	364.47	0	1.5	32	C[C@H](NC(=O)[C@@H](S)Cc1ccccc1)C(=O)N1CCCCC1C(=O)O	IC50	'='	1.6	nM	8.8			UO_0000065	24.13	0.48	7.3	10.14	FALSE	CHEMBL647399	Inhibitory activity against angiotensin I converting enzyme	B	BAO_0000357	single protein format	None	None	None	None	None				CHEMBL2625	Angiotensin-converting enzyme	Rattus norvegicus	SINGLE PROTEIN	CHEMBL1129519	1	Scientific Literature	J. Med. Chem.	1996	None
77	CHEMBL161968		0	244.25	0	-0.5	10b	O=C(CNC(=O)C1CCCCC1C(=O)O)NO	IC50	'='	1500	nM	5.82			UO_0000065	23.84	0.47	6.32	5.03	FALSE	CHEMBL648528	In vitro inhibitory activity against rat serum angiotensin I converting enzyme using hippuryl-glycyl-glycine as substrate	B	BAO_0000366	cell-free format	None	CHEMBL3638229	Serum	None	None				CHEMBL2625	Angiotensin-converting enzyme	Rattus norvegicus	SINGLE PROTEIN	CHEMBL1126616	1	Scientific Literature	J. Med. Chem.	1993	None
78	CHEMBL274068		0	241.32	0	0.43	3-Mercapto-2-methyl-1-[2-(2H-tetrazol-5-yl)-pyrrolidin-1-yl]-propan-1-one	C[C@@H](CS)C(=O)N1CCC[C@H]1c1nn[nH]n1	IC50	'='	260	nM	6.58			UO_0000065	27.29	0.56	6.16	8.81	FALSE	CHEMBL648485	In vivo inhibitory activity against Angiotensin I converting enzyme was evaluated in renal hypertensive rats	B	BAO_0000218	organism-based format	None	None	None	None	None				CHEMBL2625	Angiotensin-converting enzyme	Rattus norvegicus	SINGLE PROTEIN	CHEMBL1122915	1	Scientific Literature	J. Med. Chem.	1985	None
79	CHEMBL128286		0	231.25	0	1.6	5b(R+S)	C=C(C)C(=O)N1c2ccccc2CC1C(=O)O	IC50	'>'	1000000	nM		Outside typical range		UO_0000065					FALSE	CHEMBL884028	In vitro inhibitory activity against Angiotensin I converting enzyme	B	BAO_0000357	single protein format	None	None	None	None	None				CHEMBL2625	Angiotensin-converting enzyme	Rattus norvegicus	SINGLE PROTEIN	CHEMBL1122455	1	Scientific Literature	J. Med. Chem.	1983	None
80	CHEMBL420350		0	413.5	0	3.38	62	CC(=O)S[C@H](C(=O)c1cccc2ccccc12)[C@H](C)C(=O)N1CCC[C@H]1C(=O)O	IC50	'='	830	nM	6.08			UO_0000065	14.71	0.29	2.7	6.63	FALSE	CHEMBL648943	In vitro antihypertensive activity determined by inhibition of angiotensin I converting enzyme	B	BAO_0000357	single protein format	None	None	None	None	None				CHEMBL2625	Angiotensin-converting enzyme	Rattus norvegicus	SINGLE PROTEIN	CHEMBL1122345	1	Scientific Literature	J. Med. Chem.	1983	None
81	CHEMBL351655		0	362.38	0	1.22	15b	CN(CC(=O)NOC(=O)c1ccccc1)C(=O)[C@@H]1CCCC[C@@H]1C(=O)O	IC50	'>'	150000	nM		Outside typical range		UO_0000065					FALSE	CHEMBL648528	In vitro inhibitory activity against rat serum angiotensin I converting enzyme using hippuryl-glycyl-glycine as substrate	B	BAO_0000366	cell-free format	None	CHEMBL3638229	Serum	None	None				CHEMBL2625	Angiotensin-converting enzyme	Rattus norvegicus	SINGLE PROTEIN	CHEMBL1126616	1	Scientific Literature	J. Med. Chem.	1993	None
82	CHEMBL159973		0	229.23	0	0.08	7a	O=C(O)CNC(=O)C1CCCCC1C(=O)O	IC50	'>'	150000	nM		Outside typical range		UO_0000065					FALSE	CHEMBL648528	In vitro inhibitory activity against rat serum angiotensin I converting enzyme using hippuryl-glycyl-glycine as substrate	B	BAO_0000366	cell-free format	None	CHEMBL3638229	Serum	None	None				CHEMBL2625	Angiotensin-converting enzyme	Rattus norvegicus	SINGLE PROTEIN	CHEMBL1126616	1	Scientific Literature	J. Med. Chem.	1993	None
83	CHEMBL159987		0	271.31	0	1.2	7f	CCCN(CC(=O)O)C(=O)C1CCCCC1C(=O)O	IC50	'>'	150000	nM		Outside typical range		UO_0000065					FALSE	CHEMBL648528	In vitro inhibitory activity against rat serum angiotensin I converting enzyme using hippuryl-glycyl-glycine as substrate	B	BAO_0000366	cell-free format	None	CHEMBL3638229	Serum	None	None				CHEMBL2625	Angiotensin-converting enzyme	Rattus norvegicus	SINGLE PROTEIN	CHEMBL1126616	1	Scientific Literature	J. Med. Chem.	1993	None
84	CHEMBL159996		0	334.37	0	1.24	9a	O=C(CNC(=O)C1CCCCC1C(=O)O)NOCc1ccccc1	IC50	'>'	150000	nM		Outside typical range		UO_0000065					FALSE	CHEMBL648528	In vitro inhibitory activity against rat serum angiotensin I converting enzyme using hippuryl-glycyl-glycine as substrate	B	BAO_0000366	cell-free format	None	CHEMBL3638229	Serum	None	None				CHEMBL2625	Angiotensin-converting enzyme	Rattus norvegicus	SINGLE PROTEIN	CHEMBL1126616	1	Scientific Literature	J. Med. Chem.	1993	None
85	CHEMBL1794014		0	398.57	0	2.72	36	CC[C@H](C)[C@H](NC(=O)[C@@H](S)C(C)C)C(=O)N1C(C(=O)O)CC2CCCCC21	IC50	'='	28	nM	7.55			UO_0000065	18.95	0.38	4.83	8.71	FALSE	CHEMBL647399	Inhibitory activity against angiotensin I converting enzyme	B	BAO_0000357	single protein format	None	None	None	None	None				CHEMBL2625	Angiotensin-converting enzyme	Rattus norvegicus	SINGLE PROTEIN	CHEMBL1129519	1	Scientific Literature	J. Med. Chem.	1996	None
86	CHEMBL89840		0	427.53	0	2.04	12	Nc1ccc(C[C@H](S)C(=O)NCC(=O)N2[C@H](C(=O)O)CC[C@@H]2c2ccccc2)cc1	IC50	'='	3.5	nM	8.46			UO_0000065	19.78	0.38	6.42	7.5	FALSE	CHEMBL648945	In vitro inhibition of rat angiotensin I converting enzyme	B	BAO_0000357	single protein format	None	None	None	None	None				CHEMBL2625	Angiotensin-converting enzyme	Rattus norvegicus	SINGLE PROTEIN	CHEMBL1129041	1	Scientific Literature	J. Med. Chem.	1996	None
87	CHEMBL279966		0	458.58	0	2.58	10	CC(C)[C@H](NC(=O)[C@@H](S)CCc1ccccc1)C(=O)N[C@@H](Cc1ccc(O)cc1)C(=O)O	IC50	'='	1.6	nM	8.8			UO_0000065	19.18	0.38	6.22	7.6	FALSE	CHEMBL647399	Inhibitory activity against angiotensin I converting enzyme	B	BAO_0000357	single protein format	None	None	None	None	None				CHEMBL2625	Angiotensin-converting enzyme	Rattus norvegicus	SINGLE PROTEIN	CHEMBL1129519	1	Scientific Literature	J. Med. Chem.	1996	None
88	CHEMBL19070		0	444.55	0	2.71	11	CC[C@H](C)[C@H](NC(=O)[C@@H](S)c1ccccc1)C(=O)N[C@@H](Cc1ccc(O)cc1)C(=O)O	IC50	'='	3.5	nM	8.46			UO_0000065	19.02	0.37	5.75	7.31	FALSE	CHEMBL647399	Inhibitory activity against angiotensin I converting enzyme	B	BAO_0000357	single protein format	None	None	None	None	None				CHEMBL2625	Angiotensin-converting enzyme	Rattus norvegicus	SINGLE PROTEIN	CHEMBL1129519	1	Scientific Literature	J. Med. Chem.	1996	None
89	CHEMBL1794004		0	569.87	2	7.62	15	C=C(C)[C@@H]1CC[C@]2(C(=O)N[C@H](C(=O)O)[C@@H](C)CC)CC[C@]3(C)[C@H](CC[C@@H]4[C@@]5(C)CC[C@H](O)C(C)(C)[C@@H]5CC[C@]43C)[C@@H]12	IC50	'='	6.3	nM	8.2			UO_0000065	14.39	0.27	0.58	9.47	FALSE	CHEMBL647399	Inhibitory activity against angiotensin I converting enzyme	B	BAO_0000357	single protein format	None	None	None	None	None				CHEMBL2625	Angiotensin-converting enzyme	Rattus norvegicus	SINGLE PROTEIN	CHEMBL1129519	1	Scientific Literature	J. Med. Chem.	1996	None
90	CHEMBL1560	CAPTOPRIL	4	217.29	0	0.63	captopril	C[C@H](CS)C(=O)N1CCC[C@H]1C(=O)O	IC50	'='	3	nM	8.52			UO_0000065	39.22	0.83	7.89	14.79	FALSE	CHEMBL648528	In vitro inhibitory activity against rat serum angiotensin I converting enzyme using hippuryl-glycyl-glycine as substrate	B	BAO_0000366	cell-free format	None	CHEMBL3638229	Serum	None	None				CHEMBL2625	Angiotensin-converting enzyme	Rattus norvegicus	SINGLE PROTEIN	CHEMBL1126616	1	Scientific Literature	J. Med. Chem.	1993	None
91	CHEMBL159330		0	243.26	0	0.42	7b	CN(CC(=O)O)C(=O)C1CCCCC1C(=O)O	IC50	'>'	150000	nM		Outside typical range		UO_0000065					FALSE	CHEMBL648528	In vitro inhibitory activity against rat serum angiotensin I converting enzyme using hippuryl-glycyl-glycine as substrate	B	BAO_0000366	cell-free format	None	CHEMBL3638229	Serum	None	None				CHEMBL2625	Angiotensin-converting enzyme	Rattus norvegicus	SINGLE PROTEIN	CHEMBL1126616	1	Scientific Literature	J. Med. Chem.	1993	None
92	CHEMBL163601		0	217.29	0	0.53	8a	O=C(O)C1CCCC1C(=O)NCCS	IC50	'='	11000	nM	4.96			UO_0000065	22.82	0.48	4.43	7.47	FALSE	CHEMBL648528	In vitro inhibitory activity against rat serum angiotensin I converting enzyme using hippuryl-glycyl-glycine as substrate	B	BAO_0000366	cell-free format	None	CHEMBL3638229	Serum	None	None				CHEMBL2625	Angiotensin-converting enzyme	Rattus norvegicus	SINGLE PROTEIN	CHEMBL1126616	1	Scientific Literature	J. Med. Chem.	1993	None
93	CHEMBL349351		0	272.3	0	0.23	16d	CCN(CC(=O)NO)C(=O)C1CCCCC1C(=O)O	IC50	'='	14	nM	7.85			UO_0000065	28.84	0.56	7.62	7.34	FALSE	CHEMBL648528	In vitro inhibitory activity against rat serum angiotensin I converting enzyme using hippuryl-glycyl-glycine as substrate	B	BAO_0000366	cell-free format	None	CHEMBL3638229	Serum	None	None				CHEMBL2625	Angiotensin-converting enzyme	Rattus norvegicus	SINGLE PROTEIN	CHEMBL1126616	1	Scientific Literature	J. Med. Chem.	1993	None
94	CHEMBL350633		0	414.46	0	0.84	6f	O=C(O)[C@H](CCc1ccccc1)N[C@@H](Cc1ccccc1)C(=O)NC[C@@H](O)C(=O)O	IC50	'='	640	nM	6.19			UO_0000065	14.94	0.28	5.35	4.56	FALSE	CHEMBL648487	Compound was evaluated for the ability to inhibit Angiotensin I converting enzyme in rat	B	BAO_0000019	assay format	None	None	None	None	None				CHEMBL2625	Angiotensin-converting enzyme	Rattus norvegicus	SINGLE PROTEIN	CHEMBL1124671	1	Scientific Literature	J. Med. Chem.	1989	None
95	CHEMBL128744		0	261.28	0	1.61	5c(R + S)	C=C(C)C(=O)N1c2ccc(OC)cc2CC1C(=O)O	IC50	'>'	1000000	nM		Outside typical range		UO_0000065					FALSE	CHEMBL884028	In vitro inhibitory activity against Angiotensin I converting enzyme	B	BAO_0000357	single protein format	None	None	None	None	None				CHEMBL2625	Angiotensin-converting enzyme	Rattus norvegicus	SINGLE PROTEIN	CHEMBL1122455	1	Scientific Literature	J. Med. Chem.	1983	None
96	CHEMBL42418		0	618.09	2	-0.01	1f	C[C@H](N[C@@H](CCc1ccccc1)C(=O)O)C(=O)N(CC(=O)O)CC1Nc2cc(Cl)c(S(N)(=O)=O)cc2S(=O)(=O)N1	IC50	'='	38000	nM	4.42			UO_0000065	7.15	0.15	4.43	1.96	FALSE	CHEMBL648947	In vitro inhibitory activity against Angiotensin I converting enzyme(ACE)	B	BAO_0000357	single protein format	None	None	None	None	None				CHEMBL2625	Angiotensin-converting enzyme	Rattus norvegicus	SINGLE PROTEIN	CHEMBL1124789	1	Scientific Literature	J. Med. Chem.	1990	None
97	CHEMBL1202592		0	632.92	1	3.77	1j	C[C@H](N[C@@H](CCc1ccccc1)C(=O)O)C(=O)N(CC(=O)O)Cc1cc(C(C)(C)C)cc(I)c1O.Cl	IC50	'='	160	nM	6.8			UO_0000065	11.39	0.27	3.03	5.34	FALSE	CHEMBL648947	In vitro inhibitory activity against Angiotensin I converting enzyme(ACE)	B	BAO_0000357	single protein format	None	None	None	None	None				CHEMBL2625	Angiotensin-converting enzyme	Rattus norvegicus	SINGLE PROTEIN	CHEMBL1124789	1	Scientific Literature	J. Med. Chem.	1990	None
98	CHEMBL19573		0	378.49	0	1.89	25	CC(C)(NC(=O)[C@@H](S)CCc1ccccc1)C(=O)N1CCCC1C(=O)O	IC50	'='	1.6	nM	8.8			UO_0000065	23.24	0.46	6.91	10.14	FALSE	CHEMBL647399	Inhibitory activity against angiotensin I converting enzyme	B	BAO_0000357	single protein format	None	None	None	None	None				CHEMBL2625	Angiotensin-converting enzyme	Rattus norvegicus	SINGLE PROTEIN	CHEMBL1129519	1	Scientific Literature	J. Med. Chem.	1996	None
99	CHEMBL277074		0	424.5	0	2.52	18s	C[C@H](N[C@@H](CCc1ccccc1)C(=O)O)C(=O)N1C[C@@H](c2ccccc2)C[C@H]1C(=O)O	IC50	'='	5	nM	8.3			UO_0000065	19.55	0.37	5.78	7.76	FALSE	CHEMBL648484	In vitro inhibitory activity against angiotensin I converting enzyme of rats.	B	BAO_0000357	single protein format	None	None	None	None	None				CHEMBL2625	Angiotensin-converting enzyme	Rattus norvegicus	SINGLE PROTEIN	CHEMBL1124128	1	Scientific Literature	J. Med. Chem.	1988	None
100	CHEMBL276103		0	231.27	0	-0.19	14aa	C[C@H](CS)C(=O)N1CC(=O)C[C@H]1C(=O)O	IC50	'='	16	nM	7.8			UO_0000065	33.71	0.71	7.99	10.44	FALSE	CHEMBL648484	In vitro inhibitory activity against angiotensin I converting enzyme of rats.	B	BAO_0000357	single protein format	None	None	None	None	None				CHEMBL2625	Angiotensin-converting enzyme	Rattus norvegicus	SINGLE PROTEIN	CHEMBL1124128	1	Scientific Literature	J. Med. Chem.	1988	None
101	CHEMBL43114		0	646.64	2	5.02	4o	O=C(N[C@@H](Cc1ccccc1)P(=O)(O)CC1(C(=O)N[C@@H](Cc2c[nH]c3ccccc23)C(=O)O)CCCC1)c1ccc([N+](=O)[O-])cc1	IC50	'='	1.5	nM	8.82			UO_0000065	13.65	0.26	3.8	4.6	FALSE	CHEMBL644720	Compound was measured for the inhibition of Angiotensin I converting enzyme	B	BAO_0000357	single protein format	None	None	None	None	None				CHEMBL2625	Angiotensin-converting enzyme	Rattus norvegicus	SINGLE PROTEIN	CHEMBL1129117	1	Scientific Literature	Bioorg. Med. Chem. Lett.	1996	None
102	CHEMBL279566		0	275.33	0	-0.02	14g	C[C@H](CS)C(=O)N1CC2(C[C@H]1C(=O)O)OCCO2	IC50	'='	2.9	nM	8.54			UO_0000065	31.01	0.65	8.56	11.22	FALSE	CHEMBL648484	In vitro inhibitory activity against angiotensin I converting enzyme of rats.	B	BAO_0000357	single protein format	None	None	None	None	None				CHEMBL2625	Angiotensin-converting enzyme	Rattus norvegicus	SINGLE PROTEIN	CHEMBL1124128	1	Scientific Literature	J. Med. Chem.	1988	None
103	CHEMBL21025		0	458.58	0	2.72	13	CCCC[C@H](NC(=O)[C@@H](S)Cc1ccccc1)C(=O)N[C@@H](Cc1ccc(O)cc1)C(=O)O	IC50	'='	4	nM	8.4			UO_0000065	18.31	0.36	5.68	7.26	FALSE	CHEMBL647399	Inhibitory activity against angiotensin I converting enzyme	B	BAO_0000357	single protein format	None	None	None	None	None				CHEMBL2625	Angiotensin-converting enzyme	Rattus norvegicus	SINGLE PROTEIN	CHEMBL1129519	1	Scientific Literature	J. Med. Chem.	1996	None
104	CHEMBL19936		0	392.52	0	2.13	28	CC[C@@H](C)[C@H](NC(=O)[C@@H](S)Cc1ccccc1)C(=O)N1CCCC1C(=O)O	IC50	'='	1.7	nM	8.77			UO_0000065	22.34	0.44	6.64	10.11	FALSE	CHEMBL647399	Inhibitory activity against angiotensin I converting enzyme	B	BAO_0000357	single protein format	None	None	None	None	None				CHEMBL2625	Angiotensin-converting enzyme	Rattus norvegicus	SINGLE PROTEIN	CHEMBL1129519	1	Scientific Literature	J. Med. Chem.	1996	None
105	CHEMBL80392		0	467.52	0	1.53	25	C[C@H](NC(C(=O)O)C(Cc1ccccc1)NC(=O)c1ccccc1)C(=O)N1CCC[C@H]1C(=O)O	IC50	'='	7.762	nM	8.11			UO_0000065					FALSE	CHEMBL648338	Inhibitory activity against angiotensin converting enzyme (ACE); Activity is for a diastereomeric or racemic mixture	F	BAO_0000019	assay format	None	None	None	None	None				CHEMBL2625	Angiotensin-converting enzyme	Rattus norvegicus	SINGLE PROTEIN	CHEMBL1126767	1	Scientific Literature	J. Med. Chem.	1993	None
106	CHEMBL368191		0	412.53	0	2.94	12	CCOC(=O)C(CCc1ccccc1)N1C(=O)C2CC3CCCCC3N2C(=O)C1C	IC50	'>'	100000	nM				UO_0000065					FALSE	CHEMBL648942	Inhibition of rat Angiotensin I converting enzyme (ACE), using Hip-Gly-Gly as synthetic substrate.	B	BAO_0000357	single protein format	None	None	None	None	None				CHEMBL2625	Angiotensin-converting enzyme	Rattus norvegicus	SINGLE PROTEIN	CHEMBL1123771	1	Scientific Literature	J. Med. Chem.	1987	None
107	CHEMBL360681		0	476.57	0	3.62	13	O=C(NC(Cc1ccccc1)C(=O)CCC(=O)N1C(C(=O)O)CC2CCCCC21)c1ccccc1	IC50	'='	11	nM	7.96			UO_0000065	16.7	0.31	4.34	7.67	FALSE	CHEMBL648942	Inhibition of rat Angiotensin I converting enzyme (ACE), using Hip-Gly-Gly as synthetic substrate.	B	BAO_0000357	single protein format	None	None	None	None	None				CHEMBL2625	Angiotensin-converting enzyme	Rattus norvegicus	SINGLE PROTEIN	CHEMBL1123771	1	Scientific Literature	J. Med. Chem.	1987	None
108	CHEMBL2114220		0	442.54	0	2.47	21	Cc1ccccc1[C@@H]1CC[C@H](C(=O)O)N1C(=O)CNC(=O)[C@@H](S)Cc1ccc(O)cc1	IC50	'='	12.5	nM	7.9			UO_0000065	17.86	0.35	5.43	7.39	FALSE	CHEMBL648945	In vitro inhibition of rat angiotensin I converting enzyme	B	BAO_0000357	single protein format	None	None	None	None	None				CHEMBL2625	Angiotensin-converting enzyme	Rattus norvegicus	SINGLE PROTEIN	CHEMBL1129041	1	Scientific Literature	J. Med. Chem.	1996	None
109	CHEMBL277951		0	263.38	0	0.97	14h	CS[C@H]1C[C@@H](C(=O)O)N(C(=O)[C@H](C)CS)C1	IC50	'='	3	nM	8.52			UO_0000065	32.36	0.73	7.55	14.79	FALSE	CHEMBL648484	In vitro inhibitory activity against angiotensin I converting enzyme of rats.	B	BAO_0000357	single protein format	None	None	None	None	None				CHEMBL2625	Angiotensin-converting enzyme	Rattus norvegicus	SINGLE PROTEIN	CHEMBL1124128	1	Scientific Literature	J. Med. Chem.	1988	None
110	CHEMBL152526		0	927.11	1	3.38	19	CCCC[C@H](NC(=O)[C@@H]1CCCN1C(=O)CCC(=O)[C@@H]1CCCN1C(=O)[C@H](Cc1ccc(O)cc1)NC(=O)C1CCC1)C(=O)N[C@@H](Cc1ccccc1)C(=O)CCC(=O)N1CCC[C@H]1C(=O)O	IC50	'='	0.008	ug.mL-1				UO_0000274					FALSE	CHEMBL648486	Inhibition of Angiotensin I converting enzyme in normotensive rat	F	BAO_0000019	assay format	Rattus norvegicus	None	None	None	None				CHEMBL2625	Angiotensin-converting enzyme	Rattus norvegicus	SINGLE PROTEIN	CHEMBL1124054	1	Scientific Literature	J. Med. Chem.	1988	None
111	CHEMBL2448091		0	739.67	2	3.81	1c	C[C@H](N[C@@H](CCc1ccccc1)C(=O)O)C(=O)N(Cc1ccccc1)[C@H](CCCCNc1cc(Cl)c(C(=O)O)cc1S(N)(=O)=O)C(=O)O.Cl	IC50	'='	2400	nM	5.62			UO_0000065	7.99	0.16	1.81	2.6	FALSE	CHEMBL648947	In vitro inhibitory activity against Angiotensin I converting enzyme(ACE)	B	BAO_0000357	single protein format	None	None	None	None	None				CHEMBL2625	Angiotensin-converting enzyme	Rattus norvegicus	SINGLE PROTEIN	CHEMBL1124789	1	Scientific Literature	J. Med. Chem.	1990	None
112	CHEMBL2448088		0	635.48	2	0.6	1e	C[C@H](N[C@@H](CCc1ccccc1)C(=O)O)C(=O)N(CC(=O)O)CC(=O)Nc1cc(C(=O)O)cc(S(N)(=O)=O)c1Cl.Cl	IC50	'='	2200	nM	5.66			UO_0000065	9.44	0.19	5.06	2.42	FALSE	CHEMBL648947	In vitro inhibitory activity against Angiotensin I converting enzyme(ACE)	B	BAO_0000357	single protein format	None	None	None	None	None				CHEMBL2625	Angiotensin-converting enzyme	Rattus norvegicus	SINGLE PROTEIN	CHEMBL1124789	1	Scientific Literature	J. Med. Chem.	1990	None
113	CHEMBL339343		0	381.43	0	2.37	23	CC(=O)S[C@@H](C(=O)c1cccc(F)c1)[C@@H](C)C(=O)N1CCC[C@H]1C(=O)O	IC50	'='	617	nM	6.21			UO_0000065	16.28	0.33	3.84	6.77	FALSE	CHEMBL648943	In vitro antihypertensive activity determined by inhibition of angiotensin I converting enzyme	B	BAO_0000357	single protein format	None	None	None	None	None				CHEMBL2625	Angiotensin-converting enzyme	Rattus norvegicus	SINGLE PROTEIN	CHEMBL1122345	1	Scientific Literature	J. Med. Chem.	1983	None
114	CHEMBL2448083		0	763.74	1	3.49	1t	CCOC(=O)[C@H](CCc1ccccc1)N[C@@H](CCCCNC(=O)c1ccc(Cl)c(S(N)(=O)=O)c1)C(=O)N(CC(=O)O)C1Cc2ccccc2C1.Cl	IC50	'='	40	nM	7.4			UO_0000065	10.17	0.2	3.91	3.99	FALSE	CHEMBL648946	In vitro inhibitory activity against Angiotensin I converting enzyme (ACE)	B	BAO_0000357	single protein format	None	None	None	None	None				CHEMBL2625	Angiotensin-converting enzyme	Rattus norvegicus	SINGLE PROTEIN	CHEMBL1124789	1	Scientific Literature	J. Med. Chem.	1990	None
115	CHEMBL2448089		0	739.67	2	3.81	1b	C[C@H](N[C@@H](CCc1ccccc1)C(=O)O)C(=O)N(Cc1ccccc1)[C@H](CCCCNc1cc(Cl)c(S(N)(=O)=O)cc1C(=O)O)C(=O)O.Cl	IC50	'='	680	nM	6.17			UO_0000065	8.77	0.18	2.36	2.85	FALSE	CHEMBL648947	In vitro inhibitory activity against Angiotensin I converting enzyme(ACE)	B	BAO_0000357	single protein format	None	None	None	None	None				CHEMBL2625	Angiotensin-converting enzyme	Rattus norvegicus	SINGLE PROTEIN	CHEMBL1124789	1	Scientific Literature	J. Med. Chem.	1990	None
116	CHEMBL130298		0	397.88	0	2.88	57	CC(=O)SC(C(=O)c1ccc(Cl)cc1)C(C)C(=O)N1CCCC1C(=O)O	IC50	'='	365	nM	6.44			UO_0000065	16.18	0.34	3.56	7.02	FALSE	CHEMBL648943	In vitro antihypertensive activity determined by inhibition of angiotensin I converting enzyme	B	BAO_0000357	single protein format	None	None	None	None	None				CHEMBL2625	Angiotensin-converting enzyme	Rattus norvegicus	SINGLE PROTEIN	CHEMBL1122345	1	Scientific Literature	J. Med. Chem.	1983	None
117	CHEMBL279763		0	231.32	0	0.87	14r	C[C@H]1C[C@@H](C(=O)O)N(C(=O)[C@H](C)CS)C1	IC50	'='	2	nM	8.7			UO_0000065	37.61	0.79	7.83	15.1	FALSE	CHEMBL648484	In vitro inhibitory activity against angiotensin I converting enzyme of rats.	B	BAO_0000357	single protein format	None	None	None	None	None				CHEMBL2625	Angiotensin-converting enzyme	Rattus norvegicus	SINGLE PROTEIN	CHEMBL1124128	1	Scientific Literature	J. Med. Chem.	1988	None
118	CHEMBL159791		0	216.3	0	1.77	table II	O=C(O)C1CCCCC1C(=O)CCS	IC50	'='	1400	nM	5.85			UO_0000065	27.06	0.57	4.08	10.77	FALSE	CHEMBL648528	In vitro inhibitory activity against rat serum angiotensin I converting enzyme using hippuryl-glycyl-glycine as substrate	B	BAO_0000366	cell-free format	None	CHEMBL3638229	Serum	None	None				CHEMBL2625	Angiotensin-converting enzyme	Rattus norvegicus	SINGLE PROTEIN	CHEMBL1126616	1	Scientific Literature	J. Med. Chem.	1993	None
119	CHEMBL305050		0	444.58	0	2.62	3i	O=C(O)CN1C(=O)[C@@H](NC(=O)[C@@H](CS)Cc2ccccc2)CS[C@@H]1c1ccccc1	IC50	'='	167	nM	6.78			UO_0000065	15.24	0.31	4.16	7.82	FALSE	CHEMBL648274	In vitro inhibition of angiotensin converting enzyme isolated from rat lung.	B	BAO_0000357	single protein format	None	None	None	None	None				CHEMBL2625	Angiotensin-converting enzyme	Rattus norvegicus	SINGLE PROTEIN	CHEMBL1127970	1	Scientific Literature	Bioorg. Med. Chem. Lett.	1994	None
120	CHEMBL337878		0	403.54	0	4.06	12e	CC(C)(C)OC(=O)[C@@H]1CCCN1C(=O)[C@@H]1CCC[C@@H]1SC(=O)c1ccccc1	IC50	'='	250000	nM		Outside typical range		UO_0000065					FALSE	CHEMBL648941	Inhibitory activity against Angiotensin I converting enzyme	B	BAO_0000357	single protein format	None	None	None	None	None				CHEMBL2625	Angiotensin-converting enzyme	Rattus norvegicus	SINGLE PROTEIN	CHEMBL1123522	1	Scientific Literature	J. Med. Chem.	1986	None
121	CHEMBL110375		0	231.27	0	0.15	20b	CC(CS)C(=O)N1C(=O)CCC1C(=O)O	IC50	'='	9.3	nM	8.03			UO_0000065	34.73	0.73	7.88	10.75	FALSE	CHEMBL648942	Inhibition of rat Angiotensin I converting enzyme (ACE), using Hip-Gly-Gly as synthetic substrate.	B	BAO_0000357	single protein format	None	None	None	None	None				CHEMBL2625	Angiotensin-converting enzyme	Rattus norvegicus	SINGLE PROTEIN	CHEMBL1123771	1	Scientific Literature	J. Med. Chem.	1987	None
122	CHEMBL335631		0	389.52	0	3.67	17e	CC(C)(C)OC(=O)[C@@H]1CCCN1C(=O)[C@H]1CC[C@@H]1SC(=O)c1ccccc1	IC50	'='	250000	nM		Outside typical range		UO_0000065					FALSE	CHEMBL648941	Inhibitory activity against Angiotensin I converting enzyme	B	BAO_0000357	single protein format	None	None	None	None	None				CHEMBL2625	Angiotensin-converting enzyme	Rattus norvegicus	SINGLE PROTEIN	CHEMBL1123522	1	Scientific Literature	J. Med. Chem.	1986	None
123	CHEMBL369041		0	257.36	0	1.55	8b	O=C(O)[C@@H]1C[C@@H]2CCCC[C@@H]2N1C(=O)CCS	IC50	'='	13	nM	7.89			UO_0000065	30.64	0.63	6.34	13.69	FALSE	CHEMBL648942	Inhibition of rat Angiotensin I converting enzyme (ACE), using Hip-Gly-Gly as synthetic substrate.	B	BAO_0000357	single protein format	None	None	None	None	None				CHEMBL2625	Angiotensin-converting enzyme	Rattus norvegicus	SINGLE PROTEIN	CHEMBL1123771	1	Scientific Literature	J. Med. Chem.	1987	None
124	CHEMBL161968		0	244.25	0	-0.5	10a	O=C(CNC(=O)C1CCCCC1C(=O)O)NO	IC50	'='	3000	nM	5.52			UO_0000065	22.61	0.44	6.02	4.77	FALSE	CHEMBL648528	In vitro inhibitory activity against rat serum angiotensin I converting enzyme using hippuryl-glycyl-glycine as substrate	B	BAO_0000366	cell-free format	None	CHEMBL3638229	Serum	None	None				CHEMBL2625	Angiotensin-converting enzyme	Rattus norvegicus	SINGLE PROTEIN	CHEMBL1126616	1	Scientific Literature	J. Med. Chem.	1993	None
125	CHEMBL349351		0	272.3	0	0.23	16c	CCN(CC(=O)NO)C(=O)C1CCCCC1C(=O)O	IC50	'='	57	nM	7.24			UO_0000065	26.6	0.52	7.01	6.77	FALSE	CHEMBL648528	In vitro inhibitory activity against rat serum angiotensin I converting enzyme using hippuryl-glycyl-glycine as substrate	B	BAO_0000366	cell-free format	None	CHEMBL3638229	Serum	None	None				CHEMBL2625	Angiotensin-converting enzyme	Rattus norvegicus	SINGLE PROTEIN	CHEMBL1126616	1	Scientific Literature	J. Med. Chem.	1993	None
126	CHEMBL349351		0	272.3	0	0.23	16c	CCN(CC(=O)NO)C(=O)C1CCCCC1C(=O)O	IC50	'='	2900	nM	5.54			UO_0000065	20.34	0.4	5.31	5.18	FALSE	CHEMBL648528	In vitro inhibitory activity against rat serum angiotensin I converting enzyme using hippuryl-glycyl-glycine as substrate	B	BAO_0000366	cell-free format	None	CHEMBL3638229	Serum	None	None				CHEMBL2625	Angiotensin-converting enzyme	Rattus norvegicus	SINGLE PROTEIN	CHEMBL1126616	1	Scientific Literature	J. Med. Chem.	1993	None
127	CHEMBL51780		0	430.55	0	2.48	1b	O=C(O)CN1C(=O)[C@@H](NC(=O)[C@@H](CS)Cc2ccccc2)CSc2ccccc21	IC50	'='	17	nM	7.77			UO_0000065	18.05	0.37	5.29	8.96	FALSE	CHEMBL648274	In vitro inhibition of angiotensin converting enzyme isolated from rat lung.	B	BAO_0000357	single protein format	None	None	None	None	None				CHEMBL2625	Angiotensin-converting enzyme	Rattus norvegicus	SINGLE PROTEIN	CHEMBL1127970	1	Scientific Literature	Bioorg. Med. Chem. Lett.	1994	None
128	CHEMBL10962		0	203.26	0	0.38	1-(3-Mercapto-propionyl)-pyrrolidine-2-carboxylic acid	O=C(O)[C@@H]1CCCN1C(=O)CCS	IC50	'='	200	nM	6.7			UO_0000065	32.96	0.7	6.32	11.63	FALSE	CHEMBL648485	In vivo inhibitory activity against Angiotensin I converting enzyme was evaluated in renal hypertensive rats	B	BAO_0000218	organism-based format	None	None	None	None	None				CHEMBL2625	Angiotensin-converting enzyme	Rattus norvegicus	SINGLE PROTEIN	CHEMBL1122915	1	Scientific Literature	J. Med. Chem.	1985	None
129	CHEMBL138409		0	359.45	0	1.56	5d	CCC[C@H](N[C@@H](C)C(=O)N1N=C(C(C)(C)C)S[C@H]1C(=O)O)C(=O)O	IC50	'='	0.6	nM	9.22			UO_0000065	25.66	0.52	7.66	7.73	FALSE	CHEMBL648940	Compound was tested for inhibitory activity against angiotensin I converting enzyme	B	BAO_0000357	single protein format	None	None	None	None	None				CHEMBL2625	Angiotensin-converting enzyme	Rattus norvegicus	SINGLE PROTEIN	CHEMBL1125747	1	Scientific Literature	J. Med. Chem.	1991	None
130	CHEMBL305020		0	382.51	0	0.92	3a	O=C(O)CN1CCSC[C@H](NC(=O)[C@@H](CS)Cc2ccccc2)C1=O	IC50	'='	100	nM	7			UO_0000065	18.3	0.38	6.08	8.07	FALSE	CHEMBL648274	In vitro inhibition of angiotensin converting enzyme isolated from rat lung.	B	BAO_0000357	single protein format	None	None	None	None	None				CHEMBL2625	Angiotensin-converting enzyme	Rattus norvegicus	SINGLE PROTEIN	CHEMBL1127970	1	Scientific Literature	Bioorg. Med. Chem. Lett.	1994	None
131	CHEMBL178024		0	313.42	0	2.15	9a	CC(=O)SCC(C)C(=O)N1[C@H](C(=O)O)C[C@@H]2CCCC[C@@H]21	IC50	'='	160	nM	6.8			UO_0000065	21.68	0.44	4.65	9.1	FALSE	CHEMBL648942	Inhibition of rat Angiotensin I converting enzyme (ACE), using Hip-Gly-Gly as synthetic substrate.	B	BAO_0000357	single protein format	None	None	None	None	None				CHEMBL2625	Angiotensin-converting enzyme	Rattus norvegicus	SINGLE PROTEIN	CHEMBL1123771	1	Scientific Literature	J. Med. Chem.	1987	None
132	CHEMBL134113		0	271.38	0	1.8	15g	CC1(C)CC[C@H](C(=O)N2CCC[C@H]2C(=O)O)[C@H]1S	IC50	'='	250000	nM		Outside typical range		UO_0000065					FALSE	CHEMBL648941	Inhibitory activity against Angiotensin I converting enzyme	B	BAO_0000357	single protein format	None	None	None	None	None				CHEMBL2625	Angiotensin-converting enzyme	Rattus norvegicus	SINGLE PROTEIN	CHEMBL1123522	1	Scientific Literature	J. Med. Chem.	1986	None
133	CHEMBL2111852		0	247.32	0	1.85	11	C[C@@H]1CSC(=O)[C@H]2Cc3ccccc3N2C1=O	IC50	'='	20000	nM	4.7			UO_0000065	19	0.38	2.85	12.57	FALSE	CHEMBL884028	In vitro inhibitory activity against Angiotensin I converting enzyme	B	BAO_0000357	single protein format	None	None	None	None	None				CHEMBL2625	Angiotensin-converting enzyme	Rattus norvegicus	SINGLE PROTEIN	CHEMBL1122455	1	Scientific Literature	J. Med. Chem.	1983	None
134	CHEMBL20419		0	502.63	1	2.94	20	CC[C@@H](C)[C@H](NC(=O)[C@@H](S)C(C)OCc1ccccc1)C(=O)N[C@@H](Cc1ccc(O)cc1)C(=O)O	IC50	'='	7.1	nM	8.15			UO_0000065	16.21	0.32	5.21	6.52	FALSE	CHEMBL647399	Inhibitory activity against angiotensin I converting enzyme	B	BAO_0000357	single protein format	None	None	None	None	None				CHEMBL2625	Angiotensin-converting enzyme	Rattus norvegicus	SINGLE PROTEIN	CHEMBL1129519	1	Scientific Literature	J. Med. Chem.	1996	None
135	CHEMBL422808		0	347.44	0	2.8	11f	O=C(S[C@H]1CCC[C@@H]1C(=O)N1CCC[C@H]1C(=O)O)c1ccccc1	IC50	'='	144000	nM		Outside typical range		UO_0000065					FALSE	CHEMBL648941	Inhibitory activity against Angiotensin I converting enzyme	B	BAO_0000357	single protein format	None	None	None	None	None				CHEMBL2625	Angiotensin-converting enzyme	Rattus norvegicus	SINGLE PROTEIN	CHEMBL1123522	1	Scientific Literature	J. Med. Chem.	1986	None
136	CHEMBL336384		0	251.31	0	1.35	7b(R,S + S,R)	CC(S)C(=O)N1c2ccccc2CC1C(=O)O	IC50	'='	74	nM	7.13			UO_0000065	28.37	0.57	5.78	12.38	FALSE	CHEMBL884028	In vitro inhibitory activity against Angiotensin I converting enzyme	B	BAO_0000357	single protein format	None	None	None	None	None				CHEMBL2625	Angiotensin-converting enzyme	Rattus norvegicus	SINGLE PROTEIN	CHEMBL1122455	1	Scientific Literature	J. Med. Chem.	1983	None
137	CHEMBL1979078		0	369.44	0	3.24	6b(S,S)	C[C@H](CSC(=O)c1ccccc1)C(=O)N1c2ccccc2C[C@H]1C(=O)O	IC50	'='	38	nM	7.42			UO_0000065	20.09	0.39	4.18	9.94	FALSE	CHEMBL884028	In vitro inhibitory activity against Angiotensin I converting enzyme	B	BAO_0000357	single protein format	None	None	None	None	None				CHEMBL2625	Angiotensin-converting enzyme	Rattus norvegicus	SINGLE PROTEIN	CHEMBL1122455	1	Scientific Literature	J. Med. Chem.	1983	None
138	CHEMBL159791		0	216.3	0	1.77	table II	O=C(O)C1CCCCC1C(=O)CCS	IC50	'='	1700	nM	5.77			UO_0000065	26.67	0.56	4	10.61	FALSE	CHEMBL648528	In vitro inhibitory activity against rat serum angiotensin I converting enzyme using hippuryl-glycyl-glycine as substrate	B	BAO_0000366	cell-free format	None	CHEMBL3638229	Serum	None	None				CHEMBL2625	Angiotensin-converting enzyme	Rattus norvegicus	SINGLE PROTEIN	CHEMBL1126616	1	Scientific Literature	J. Med. Chem.	1993	None
139	CHEMBL128522		0	363.44	0	2.23	24	CC(=O)S[C@@H](C(=O)c1ccccc1)[C@@H](C)C(=O)N1CCC[C@H]1C(=O)O	IC50	'='	549	nM	6.26			UO_0000065	17.23	0.34	4.03	6.82	FALSE	CHEMBL648943	In vitro antihypertensive activity determined by inhibition of angiotensin I converting enzyme	B	BAO_0000357	single protein format	None	None	None	None	None				CHEMBL2625	Angiotensin-converting enzyme	Rattus norvegicus	SINGLE PROTEIN	CHEMBL1122345	1	Scientific Literature	J. Med. Chem.	1983	None
140	CHEMBL114552		0	285.28	0	1.91	I	O=C(O)CCCNCP(=O)(O)CCc1ccccc1	IC50	'='	100000	nM	4			UO_0000065	14.02	0.29	2.09	4.62	FALSE	CHEMBL648951	Inhibitory activity against Angiotensin I converting enzyme (ACE) from rat cortex brain membrane	B	BAO_0000019	assay format	None	None	None	None	None				CHEMBL2625	Angiotensin-converting enzyme	Rattus norvegicus	SINGLE PROTEIN	CHEMBL1145855	1	Scientific Literature	J. Med. Chem.	2003	None
141	CHEMBL2111854		0	550.77	0	3.24	6b(S,S). DCHA	C1CCC(NC2CCCCC2)CC1.C[C@H](CSC(=O)c1ccccc1)C(=O)N1c2ccccc2C[C@H]1C(=O)O	IC50	'='	320	nM	6.5			UO_0000065	17.58	0.34	3.25	8.7	FALSE	CHEMBL884028	In vitro inhibitory activity against Angiotensin I converting enzyme	B	BAO_0000357	single protein format	None	None	None	None	None				CHEMBL2625	Angiotensin-converting enzyme	Rattus norvegicus	SINGLE PROTEIN	CHEMBL1122455	1	Scientific Literature	J. Med. Chem.	1983	None
142	CHEMBL133864		0	431.6	0	4.7	14e	CC(C)(C)OC(=O)[C@@H]1CCCN1C(=O)[C@@H]1CCC(C)(C)[C@@H]1SC(=O)c1ccccc1	IC50	'='	250000	nM		Outside typical range		UO_0000065					FALSE	CHEMBL648941	Inhibitory activity against Angiotensin I converting enzyme	B	BAO_0000357	single protein format	None	None	None	None	None				CHEMBL2625	Angiotensin-converting enzyme	Rattus norvegicus	SINGLE PROTEIN	CHEMBL1123522	1	Scientific Literature	J. Med. Chem.	1986	None
143	CHEMBL340939		0	399.47	0	3.14	61	CC(=O)SC(CC(=O)N1CCCC1C(=O)O)C(=O)c1ccc2ccccc2c1	IC50	'='	133	nM	6.88			UO_0000065	17.21	0.34	3.74	7.49	FALSE	CHEMBL648943	In vitro antihypertensive activity determined by inhibition of angiotensin I converting enzyme	B	BAO_0000357	single protein format	None	None	None	None	None				CHEMBL2625	Angiotensin-converting enzyme	Rattus norvegicus	SINGLE PROTEIN	CHEMBL1122345	1	Scientific Literature	J. Med. Chem.	1983	None
144	CHEMBL2111855		0	369.44	0	3.24	6b(S,R)	C[C@@H](CSC(=O)c1ccccc1)C(=O)N1c2ccccc2C[C@H]1C(=O)O	IC50	'='	380	nM	6.42			UO_0000065	17.38	0.34	3.18	8.6	FALSE	CHEMBL884028	In vitro inhibitory activity against Angiotensin I converting enzyme	B	BAO_0000357	single protein format	None	None	None	None	None				CHEMBL2625	Angiotensin-converting enzyme	Rattus norvegicus	SINGLE PROTEIN	CHEMBL1122455	1	Scientific Literature	J. Med. Chem.	1983	None
145	CHEMBL71769		0	444.58	0	2.62	3h	O=C(O)CN1C(=O)[C@@H](NC(=O)[C@@H](CS)Cc2ccccc2)CS[C@H]1c1ccccc1	IC50	'='	115	nM	6.94			UO_0000065	15.61	0.32	4.32	8	FALSE	CHEMBL648274	In vitro inhibition of angiotensin converting enzyme isolated from rat lung.	B	BAO_0000357	single protein format	None	None	None	None	None				CHEMBL2625	Angiotensin-converting enzyme	Rattus norvegicus	SINGLE PROTEIN	CHEMBL1127970	1	Scientific Literature	Bioorg. Med. Chem. Lett.	1994	None
146	CHEMBL368775		0	271.38	0	1.65	16d	CC(CS)C(=O)N1CC2CCCCC2C1C(=O)O	IC50	'='	28	nM	7.55			UO_0000065	27.83	0.57	5.9	13.11	FALSE	CHEMBL648942	Inhibition of rat Angiotensin I converting enzyme (ACE), using Hip-Gly-Gly as synthetic substrate.	B	BAO_0000357	single protein format	None	None	None	None	None				CHEMBL2625	Angiotensin-converting enzyme	Rattus norvegicus	SINGLE PROTEIN	CHEMBL1123771	1	Scientific Literature	J. Med. Chem.	1987	None
147	CHEMBL368667		0	375.49	0	3.44	9e	CC(CSC(=O)c1ccccc1)C(=O)N1[C@H](C(=O)O)C[C@@H]2CCCC[C@@H]21	IC50	'='	540	nM	6.27			UO_0000065	16.69	0.33	2.83	8.39	FALSE	CHEMBL648942	Inhibition of rat Angiotensin I converting enzyme (ACE), using Hip-Gly-Gly as synthetic substrate.	B	BAO_0000357	single protein format	None	None	None	None	None				CHEMBL2625	Angiotensin-converting enzyme	Rattus norvegicus	SINGLE PROTEIN	CHEMBL1123771	1	Scientific Literature	J. Med. Chem.	1987	None
148	CHEMBL176763		0	271.38	0	1.8	9f	CC(CS)C(=O)N1[C@H](C(=O)O)C[C@@H]2CCCC[C@@H]21	IC50	'='	5.2	nM	8.28			UO_0000065	30.53	0.63	6.48	14.38	FALSE	CHEMBL648942	Inhibition of rat Angiotensin I converting enzyme (ACE), using Hip-Gly-Gly as synthetic substrate.	B	BAO_0000357	single protein format	None	None	None	None	None				CHEMBL2625	Angiotensin-converting enzyme	Rattus norvegicus	SINGLE PROTEIN	CHEMBL1123771	1	Scientific Literature	J. Med. Chem.	1987	None
149	CHEMBL86778		0	428.51	0	2.17	14	O=C(NCC(=O)N1[C@H](C(=O)O)CC[C@@H]1c1cccc(O)c1)[C@@H](S)Cc1ccccc1	IC50	'='	1.5	nM	8.82			UO_0000065	20.59	0.4	6.65	8.25	FALSE	CHEMBL648945	In vitro inhibition of rat angiotensin I converting enzyme	B	BAO_0000357	single protein format	None	None	None	None	None				CHEMBL2625	Angiotensin-converting enzyme	Rattus norvegicus	SINGLE PROTEIN	CHEMBL1129041	1	Scientific Literature	J. Med. Chem.	1996	None
150	CHEMBL1744311		0	452.66	0	0.93	18b	C1CCC(NC2CCCCC2)CC1.O=C(O)C1C2CCCCC2C(=O)N1C(=O)CCS	IC50	'='	13	nM	7.89			UO_0000065	29.06	0.6	6.96	10.56	FALSE	CHEMBL648942	Inhibition of rat Angiotensin I converting enzyme (ACE), using Hip-Gly-Gly as synthetic substrate.	B	BAO_0000357	single protein format	None	None	None	None	None				CHEMBL2625	Angiotensin-converting enzyme	Rattus norvegicus	SINGLE PROTEIN	CHEMBL1123771	1	Scientific Literature	J. Med. Chem.	1987	None
151	CHEMBL368598		0	239.34	0	1.81	10	O=C1SCCC(=O)N2C1CC1CCCCC12	IC50	'='	7	nM	8.15			UO_0000065	34.07	0.7	6.34	21.82	FALSE	CHEMBL648942	Inhibition of rat Angiotensin I converting enzyme (ACE), using Hip-Gly-Gly as synthetic substrate.	B	BAO_0000357	single protein format	None	None	None	None	None				CHEMBL2625	Angiotensin-converting enzyme	Rattus norvegicus	SINGLE PROTEIN	CHEMBL1123771	1	Scientific Literature	J. Med. Chem.	1987	None
152	CHEMBL68849		0	444.58	0	2.41	2d	O=C(O)CN1C[C@@H](c2ccccc2)SC[C@H](NC(=O)[C@@H](S)Cc2ccccc2)C1=O	IC50	'='	40	nM	7.4			UO_0000065	16.64	0.34	4.99	8.53	FALSE	CHEMBL648274	In vitro inhibition of angiotensin converting enzyme isolated from rat lung.	B	BAO_0000357	single protein format	None	None	None	None	None				CHEMBL2625	Angiotensin-converting enzyme	Rattus norvegicus	SINGLE PROTEIN	CHEMBL1127970	1	Scientific Literature	Bioorg. Med. Chem. Lett.	1994	None
153	CHEMBL41548		0	672.18	2	1.31	1m	C[C@H](N[C@@H](CCc1ccccc1)C(=O)O)C(=O)N(CC(=O)O)C1CCC2(CC1)Nc1cc(Cl)c(S(N)(=O)=O)cc1S(=O)(=O)N2	IC50	'='	3500	nM	5.46			UO_0000065	8.12	0.17	4.15	2.42	FALSE	CHEMBL648947	In vitro inhibitory activity against Angiotensin I converting enzyme(ACE)	B	BAO_0000357	single protein format	None	None	None	None	None				CHEMBL2625	Angiotensin-converting enzyme	Rattus norvegicus	SINGLE PROTEIN	CHEMBL1124789	1	Scientific Literature	J. Med. Chem.	1990	None
154	CHEMBL133399		0	375.49	0	3.44	14f	CC1(C)CC[C@@H](C(=O)N2CCC[C@H]2C(=O)O)[C@H]1SC(=O)c1ccccc1	IC50	'='	250000	nM		Outside typical range		UO_0000065					FALSE	CHEMBL648941	Inhibitory activity against Angiotensin I converting enzyme	B	BAO_0000357	single protein format	None	None	None	None	None				CHEMBL2625	Angiotensin-converting enzyme	Rattus norvegicus	SINGLE PROTEIN	CHEMBL1123522	1	Scientific Literature	J. Med. Chem.	1986	None
155	CHEMBL416147		0	422.48	0	2.45	1e	O=C(NC(Cc1ccccc1)C(=O)CCC(=O)N1CCC[C@H]1C(=O)O)c1ccccc1	IC50	'='	3.2	nM	8.49			UO_0000065	20.11	0.37	6.04	8.19	FALSE	CHEMBL648942	Inhibition of rat Angiotensin I converting enzyme (ACE), using Hip-Gly-Gly as synthetic substrate.	B	BAO_0000357	single protein format	None	None	None	None	None				CHEMBL2625	Angiotensin-converting enzyme	Rattus norvegicus	SINGLE PROTEIN	CHEMBL1123771	1	Scientific Literature	J. Med. Chem.	1987	None
156	CHEMBL2115220		0	442.54	0	2.47	20	Cc1ccccc1[C@H]1CC[C@@H](C(=O)O)N1C(=O)CNC(=O)[C@@H](S)Cc1ccc(O)cc1	IC50	'='	5	nM	8.3			UO_0000065	18.76	0.37	5.83	7.76	FALSE	CHEMBL648945	In vitro inhibition of rat angiotensin I converting enzyme	B	BAO_0000357	single protein format	None	None	None	None	None				CHEMBL2625	Angiotensin-converting enzyme	Rattus norvegicus	SINGLE PROTEIN	CHEMBL1129041	1	Scientific Literature	J. Med. Chem.	1996	None
157	CHEMBL276505		0	359.9	0	3.05	14o	C[C@H](CS)C(=O)N1C[C@@H](Sc2ccc(Cl)cc2)C[C@H]1C(=O)O	IC50	'='	11	nM	7.96			UO_0000065	22.11	0.49	4.91	13.81	FALSE	CHEMBL648484	In vitro inhibitory activity against angiotensin I converting enzyme of rats.	B	BAO_0000357	single protein format	None	None	None	None	None				CHEMBL2625	Angiotensin-converting enzyme	Rattus norvegicus	SINGLE PROTEIN	CHEMBL1124128	1	Scientific Literature	J. Med. Chem.	1988	None
158	CHEMBL558810		0	467.01	0	2.77	11a	CCOC(=O)C(CCc1ccccc1)NC(C)C(=O)N1[C@H](C(=O)O)C[C@@H]2CCCC[C@@H]21.Cl	IC50	'='	170	nM	6.77			UO_0000065	15.72	0.3	4	7.06	FALSE	CHEMBL648942	Inhibition of rat Angiotensin I converting enzyme (ACE), using Hip-Gly-Gly as synthetic substrate.	B	BAO_0000357	single protein format	None	None	None	None	None				CHEMBL2625	Angiotensin-converting enzyme	Rattus norvegicus	SINGLE PROTEIN	CHEMBL1123771	1	Scientific Literature	J. Med. Chem.	1987	None
159	CHEMBL338131		0	383.85	0	2.64	55	CC(=O)SC(CC(=O)N1CCCC1C(=O)O)C(=O)c1ccc(Cl)cc1	IC50	'='	825	nM	6.08			UO_0000065	15.85	0.33	3.44	6.63	FALSE	CHEMBL648943	In vitro antihypertensive activity determined by inhibition of angiotensin I converting enzyme	B	BAO_0000357	single protein format	None	None	None	None	None				CHEMBL2625	Angiotensin-converting enzyme	Rattus norvegicus	SINGLE PROTEIN	CHEMBL1122345	1	Scientific Literature	J. Med. Chem.	1983	None
160	CHEMBL3350269		0	369.44	0	3.24	6b(R,S)	C[C@@H](CSC(=O)c1ccccc1)C(=O)N1c2ccccc2C[C@@H]1C(=O)O	IC50	'='	1200	nM	5.92			UO_0000065	16.03	0.31	2.68	7.93	FALSE	CHEMBL884028	In vitro inhibitory activity against Angiotensin I converting enzyme	B	BAO_0000357	single protein format	None	None	None	None	None				CHEMBL2625	Angiotensin-converting enzyme	Rattus norvegicus	SINGLE PROTEIN	CHEMBL1122455	1	Scientific Literature	J. Med. Chem.	1983	None
161	CHEMBL360469		0	299.39	0	1.9	8a	CC(=O)SCCC(=O)N1[C@H](C(=O)O)C[C@@H]2CCCC[C@@H]21	IC50	'='	560	nM	6.25			UO_0000065	20.88	0.43	4.35	8.37	FALSE	CHEMBL648942	Inhibition of rat Angiotensin I converting enzyme (ACE), using Hip-Gly-Gly as synthetic substrate.	B	BAO_0000357	single protein format	None	None	None	None	None				CHEMBL2625	Angiotensin-converting enzyme	Rattus norvegicus	SINGLE PROTEIN	CHEMBL1123771	1	Scientific Literature	J. Med. Chem.	1987	None
162	CHEMBL136015		0	347.44	0	2.8	13f	O=C(S[C@@H]1CCC[C@@H]1C(=O)N1CCC[C@H]1C(=O)O)c1ccccc1	IC50	'='	250000	nM		Outside typical range		UO_0000065					FALSE	CHEMBL648941	Inhibitory activity against Angiotensin I converting enzyme	B	BAO_0000357	single protein format	None	None	None	None	None				CHEMBL2625	Angiotensin-converting enzyme	Rattus norvegicus	SINGLE PROTEIN	CHEMBL1123522	1	Scientific Literature	J. Med. Chem.	1986	None
163	CHEMBL128653		0	399.47	0	3.25	6c(R,R + S,S)	COc1ccc2c(c1)CC(C(=O)O)N2C(=O)C(C)CSC(=O)c1ccccc1	IC50	'='	94	nM	7.03			UO_0000065	17.59	0.34	3.78	8.37	FALSE	CHEMBL884028	In vitro inhibitory activity against Angiotensin I converting enzyme	B	BAO_0000357	single protein format	None	None	None	None	None				CHEMBL2625	Angiotensin-converting enzyme	Rattus norvegicus	SINGLE PROTEIN	CHEMBL1122455	1	Scientific Literature	J. Med. Chem.	1983	None
164	CHEMBL16332	ZOFENOPRILAT	0	325.45	0	2.4	14k	C[C@H](CS)C(=O)N1C[C@@H](Sc2ccccc2)C[C@H]1C(=O)O	IC50	'='	8	nM	8.1			UO_0000065	24.88	0.53	5.7	14.05	FALSE	CHEMBL648484	In vitro inhibitory activity against angiotensin I converting enzyme of rats.	B	BAO_0000357	single protein format	None	None	None	None	None				CHEMBL2625	Angiotensin-converting enzyme	Rattus norvegicus	SINGLE PROTEIN	CHEMBL1124128	1	Scientific Literature	J. Med. Chem.	1988	None
165	CHEMBL20182		0	344.48	0	1.55	34	CC[C@H](C)[C@H](S)C(=O)N[C@H](C(=O)N1CCC[C@H]1C(=O)O)C(C)C	IC50	'='	0.58	nM	9.24			UO_0000065	26.81	0.55	7.69	10.65	FALSE	CHEMBL647399	Inhibitory activity against angiotensin I converting enzyme	B	BAO_0000357	single protein format	None	None	None	None	None				CHEMBL2625	Angiotensin-converting enzyme	Rattus norvegicus	SINGLE PROTEIN	CHEMBL1129519	1	Scientific Literature	J. Med. Chem.	1996	None
166	CHEMBL132680		0	403.54	0	4.06	13e	CC(C)(C)OC(=O)[C@@H]1CCCN1C(=O)[C@H]1CCC[C@H]1SC(=O)c1ccccc1	IC50	'='	124000	nM		Outside typical range		UO_0000065					FALSE	CHEMBL648941	Inhibitory activity against Angiotensin I converting enzyme	B	BAO_0000357	single protein format	None	None	None	None	None				CHEMBL2625	Angiotensin-converting enzyme	Rattus norvegicus	SINGLE PROTEIN	CHEMBL1123522	1	Scientific Literature	J. Med. Chem.	1986	None
167	CHEMBL277976		0	299.44	0	2.43	14w	C[C@H](CS)C(=O)N1C[C@@H](C2CCCCC2)C[C@H]1C(=O)O	IC50	'='	2	nM	8.7			UO_0000065	29.05	0.59	6.27	15.1	FALSE	CHEMBL648484	In vitro inhibitory activity against angiotensin I converting enzyme of rats.	B	BAO_0000357	single protein format	None	None	None	None	None				CHEMBL2625	Angiotensin-converting enzyme	Rattus norvegicus	SINGLE PROTEIN	CHEMBL1124128	1	Scientific Literature	J. Med. Chem.	1988	None
168	CHEMBL20123		0	400.5	0	1.84	1	C[C@H](NC(=O)[C@H](Cc1ccccc1)NC(=O)[C@@H](S)Cc1ccccc1)C(=O)O	IC50	'='	7.1	nM	8.15			UO_0000065	20.35	0.4	6.31	8.53	FALSE	CHEMBL647399	Inhibitory activity against angiotensin I converting enzyme	B	BAO_0000357	single protein format	None	None	None	None	None				CHEMBL2625	Angiotensin-converting enzyme	Rattus norvegicus	SINGLE PROTEIN	CHEMBL1129519	1	Scientific Literature	J. Med. Chem.	1996	None
169	CHEMBL15777		0	357.45	0	1.08	14m	C[C@H](CS)C(=O)N1C[C@@H](S(=O)(=O)c2ccccc2)C[C@H]1C(=O)O	IC50	'='	28	nM	7.55			UO_0000065	21.13	0.45	6.47	8.23	FALSE	CHEMBL648484	In vitro inhibitory activity against angiotensin I converting enzyme of rats.	B	BAO_0000357	single protein format	None	None	None	None	None				CHEMBL2625	Angiotensin-converting enzyme	Rattus norvegicus	SINGLE PROTEIN	CHEMBL1124128	1	Scientific Literature	J. Med. Chem.	1988	None
170	CHEMBL163549		0	231.32	0	0.92	8c	O=C(O)C1CCCCC1C(=O)NCCS	IC50	'>'	150000	nM		Outside typical range		UO_0000065					FALSE	CHEMBL648528	In vitro inhibitory activity against rat serum angiotensin I converting enzyme using hippuryl-glycyl-glycine as substrate	B	BAO_0000366	cell-free format	None	CHEMBL3638229	Serum	None	None				CHEMBL2625	Angiotensin-converting enzyme	Rattus norvegicus	SINGLE PROTEIN	CHEMBL1126616	1	Scientific Literature	J. Med. Chem.	1993	None
171	CHEMBL89695		0	458.54	0	2.17	30	COc1ccccc1[C@H]1CC[C@@H](C(=O)O)N1C(=O)CNC(=O)[C@@H](S)Cc1ccc(O)cc1	IC50	'='	4.5	nM	8.35			UO_0000065	18.2	0.36	6.18	7.18	FALSE	CHEMBL648945	In vitro inhibition of rat angiotensin I converting enzyme	B	BAO_0000357	single protein format	None	None	None	None	None				CHEMBL2625	Angiotensin-converting enzyme	Rattus norvegicus	SINGLE PROTEIN	CHEMBL1129041	1	Scientific Literature	J. Med. Chem.	1996	None
172	CHEMBL419127		0	443.53	0	1.75	32	Nc1ccc([C@H]2CC[C@@H](C(=O)O)N2C(=O)CNC(=O)[C@@H](S)Cc2ccc(O)cc2)cc1	IC50	'='	23	nM	7.64			UO_0000065	17.22	0.34	5.89	5.74	FALSE	CHEMBL648945	In vitro inhibition of rat angiotensin I converting enzyme	B	BAO_0000357	single protein format	None	None	None	None	None				CHEMBL2625	Angiotensin-converting enzyme	Rattus norvegicus	SINGLE PROTEIN	CHEMBL1129041	1	Scientific Literature	J. Med. Chem.	1996	None
173	CHEMBL336837		0	431.6	0	4.7	15e	CC(C)(C)OC(=O)[C@@H]1CCCN1C(=O)[C@H]1CCC(C)(C)[C@@H]1SC(=O)c1ccccc1	IC50	'='	250000	nM		Outside typical range		UO_0000065					FALSE	CHEMBL648941	Inhibitory activity against Angiotensin I converting enzyme	B	BAO_0000357	single protein format	None	None	None	None	None				CHEMBL2625	Angiotensin-converting enzyme	Rattus norvegicus	SINGLE PROTEIN	CHEMBL1123522	1	Scientific Literature	J. Med. Chem.	1986	None
174	CHEMBL1560	CAPTOPRIL	4	217.29	0	0.63	1a	C[C@H](CS)C(=O)N1CCC[C@H]1C(=O)O	IC50	'='	12	nM	7.92			UO_0000065	36.45	0.77	7.29	13.75	FALSE	CHEMBL648942	Inhibition of rat Angiotensin I converting enzyme (ACE), using Hip-Gly-Gly as synthetic substrate.	B	BAO_0000357	single protein format	None	None	None	None	None				CHEMBL2625	Angiotensin-converting enzyme	Rattus norvegicus	SINGLE PROTEIN	CHEMBL1123771	1	Scientific Literature	J. Med. Chem.	1987	None
175	CHEMBL315037		0	426.54	0	2.77	23	Cc1ccc([C@H]2CC[C@@H](C(=O)O)N2C(=O)CNC(=O)[C@@H](S)Cc2ccccc2)cc1	IC50	'='	6.8	nM	8.17			UO_0000065	19.15	0.37	5.4	9.42	FALSE	CHEMBL648945	In vitro inhibition of rat angiotensin I converting enzyme	B	BAO_0000357	single protein format	None	None	None	None	None				CHEMBL2625	Angiotensin-converting enzyme	Rattus norvegicus	SINGLE PROTEIN	CHEMBL1129041	1	Scientific Literature	J. Med. Chem.	1996	None
176	CHEMBL278427		0	309.39	0	1.69	14e	C[C@H](CS)C(=O)N1C[C@@H](Oc2ccccc2)C[C@H]1C(=O)O	IC50	'='	97	nM	7.01			UO_0000065	22.67	0.46	5.32	10.49	FALSE	CHEMBL648484	In vitro inhibitory activity against angiotensin I converting enzyme of rats.	B	BAO_0000357	single protein format	None	None	None	None	None				CHEMBL2625	Angiotensin-converting enzyme	Rattus norvegicus	SINGLE PROTEIN	CHEMBL1124128	1	Scientific Literature	J. Med. Chem.	1988	None
177	CHEMBL128214		0	442.33	0	2.99	52	CC(=O)S[C@H](C(=O)c1ccc(Br)cc1)[C@@H](C)C(=O)N1CCC[C@H]1C(=O)O	IC50	'='	133	nM	6.88			UO_0000065	15.55	0.36	3.89	7.49	FALSE	CHEMBL648943	In vitro antihypertensive activity determined by inhibition of angiotensin I converting enzyme	B	BAO_0000357	single protein format	None	None	None	None	None				CHEMBL2625	Angiotensin-converting enzyme	Rattus norvegicus	SINGLE PROTEIN	CHEMBL1122345	1	Scientific Literature	J. Med. Chem.	1983	None
178	CHEMBL354470		0	258.27	0	-0.16	21a	CN(CC(=O)NO)C(=O)C1CCCCC1C(=O)O	IC50	'='	7	nM	8.15			UO_0000065	31.58	0.62	8.31	7.63	FALSE	CHEMBL648528	In vitro inhibitory activity against rat serum angiotensin I converting enzyme using hippuryl-glycyl-glycine as substrate	B	BAO_0000366	cell-free format	None	CHEMBL3638229	Serum	None	None				CHEMBL2625	Angiotensin-converting enzyme	Rattus norvegicus	SINGLE PROTEIN	CHEMBL1126616	1	Scientific Literature	J. Med. Chem.	1993	None
179	CHEMBL1560	CAPTOPRIL	4	217.29	0	0.63	captopril	C[C@H](CS)C(=O)N1CCC[C@H]1C(=O)O	IC50	'='	0.45	ug.mL-1				UO_0000274					FALSE	CHEMBL648486	Inhibition of Angiotensin I converting enzyme in normotensive rat	F	BAO_0000019	assay format	Rattus norvegicus	None	None	None	None				CHEMBL2625	Angiotensin-converting enzyme	Rattus norvegicus	SINGLE PROTEIN	CHEMBL1124054	1	Scientific Literature	J. Med. Chem.	1988	None
180	CHEMBL3349972		0	402.49	0	2.29	11b	C[C@H](N[C@@H](CCc1ccccc1)C(=O)O)C(=O)N1[C@H](C(=O)O)C[C@@H]2CCCC[C@@H]21	IC50	'='	2.4	nM	8.62			UO_0000065	21.42	0.41	6.33	8.06	FALSE	CHEMBL648942	Inhibition of rat Angiotensin I converting enzyme (ACE), using Hip-Gly-Gly as synthetic substrate.	B	BAO_0000357	single protein format	None	None	None	None	None				CHEMBL2625	Angiotensin-converting enzyme	Rattus norvegicus	SINGLE PROTEIN	CHEMBL1123771	1	Scientific Literature	J. Med. Chem.	1987	None
181	CHEMBL339553		0	580.79	0	3.25	6c(R,R + S,S).DCHA	C1CCC(NC2CCCCC2)CC1.COc1ccc2c(c1)CC(C(=O)O)N2C(=O)C(C)CSC(=O)c1ccccc1	IC50	'='	97	nM	7.01			UO_0000065	17.56	0.34	3.76	8.36	FALSE	CHEMBL884028	In vitro inhibitory activity against Angiotensin I converting enzyme	B	BAO_0000357	single protein format	None	None	None	None	None				CHEMBL2625	Angiotensin-converting enzyme	Rattus norvegicus	SINGLE PROTEIN	CHEMBL1122455	1	Scientific Literature	J. Med. Chem.	1983	None
182	CHEMBL3350268		0	550.77	0	3.24	6b(S,R). DCHA	C1CCC(NC2CCCCC2)CC1.C[C@@H](CSC(=O)c1ccccc1)C(=O)N1c2ccccc2C[C@H]1C(=O)O	IC50	'='	540	nM	6.27			UO_0000065	16.97	0.33	3.03	8.39	FALSE	CHEMBL884028	In vitro inhibitory activity against Angiotensin I converting enzyme	B	BAO_0000357	single protein format	None	None	None	None	None				CHEMBL2625	Angiotensin-converting enzyme	Rattus norvegicus	SINGLE PROTEIN	CHEMBL1122455	1	Scientific Literature	J. Med. Chem.	1983	None
183	CHEMBL15775		0	359.45	0	2.84	14f	C[C@H](CS)C(=O)N1C[C@@H](Oc2ccc3ccccc3c2)C[C@H]1C(=O)O	IC50	'='	13	nM	7.89			UO_0000065	21.94	0.43	5.05	11.8	FALSE	CHEMBL648484	In vitro inhibitory activity against angiotensin I converting enzyme of rats.	B	BAO_0000357	single protein format	None	None	None	None	None				CHEMBL2625	Angiotensin-converting enzyme	Rattus norvegicus	SINGLE PROTEIN	CHEMBL1124128	1	Scientific Literature	J. Med. Chem.	1988	None
184	CHEMBL233930	ASTRAGALIN	0	448.38	2	-0.24	1	O=c1c(O[C@@H]2O[C@H](CO)[C@@H](O)[C@H](O)[C@H]2O)c(-c2ccc(O)cc2)oc2cc(O)cc(O)c12	IC50	'='	180	ug.mL-1		Outside typical range		UO_0000274					FALSE	CHEMBL1009504	Inhibition of rat lung ACE	B	BAO_0000357	single protein format	Rattus norvegicus	None	None	None	None				CHEMBL2625	Angiotensin-converting enzyme	Rattus norvegicus	SINGLE PROTEIN	CHEMBL1150722	1	Scientific Literature	J. Nat. Prod.	1987	None
185	CHEMBL444191		0	600.49	3	0.74	2	O=C(O[C@H]1[C@H](Oc2c(-c3ccc(O)cc3)oc3cc(O)cc(O)c3c2=O)O[C@H](CO)[C@@H](O)[C@@H]1O)c1cc(O)c(O)c(O)c1	IC50	'='	280	ug.mL-1		Outside typical range		UO_0000274					FALSE	CHEMBL1009504	Inhibition of rat lung ACE	B	BAO_0000357	single protein format	Rattus norvegicus	None	None	None	None				CHEMBL2625	Angiotensin-converting enzyme	Rattus norvegicus	SINGLE PROTEIN	CHEMBL1150722	1	Scientific Literature	J. Nat. Prod.	1987	None
186	CHEMBL19951		0	404.53	0	2.28	33	C[C@H](NC(=O)[C@@H](S)Cc1ccccc1)C(=O)N1C(C(=O)O)CC2CCCCC21	IC50	'='	0.4	nM	9.4			UO_0000065	23.23	0.46	7.12	10.84	FALSE	CHEMBL647399	Inhibitory activity against angiotensin I converting enzyme	B	BAO_0000357	single protein format	None	None	None	None	None				CHEMBL2625	Angiotensin-converting enzyme	Rattus norvegicus	SINGLE PROTEIN	CHEMBL1129519	1	Scientific Literature	J. Med. Chem.	1996	None
187	CHEMBL290284		0	414.48	0	2.25	2a	O=C(O)CN1C(=O)[C@@H](NC(CCc2ccccc2)C(=O)O)CSc2ccccc21	IC50	'='	9.8	nM	8.01			UO_0000065	19.32	0.38	5.76	7.49	FALSE	CHEMBL648944	Inhibition of Angiotensin I converting enzyme in rat	B	BAO_0000019	assay format	Rattus norvegicus	None	None	None	None				CHEMBL2625	Angiotensin-converting enzyme	Rattus norvegicus	SINGLE PROTEIN	CHEMBL1123100	1	Scientific Literature	J. Med. Chem.	1985	None
188	CHEMBL351061		0	229.23	0	0.17	2-D-methylsuccinyl-L-proline	C[C@H](CC(=O)N1CCCC1C(=O)O)C(=O)O	IC50	'='	52000	nM	4.28			UO_0000065	18.69	0.37	4.11	4.51	FALSE	CHEMBL648528	In vitro inhibitory activity against rat serum angiotensin I converting enzyme using hippuryl-glycyl-glycine as substrate	B	BAO_0000366	cell-free format	None	CHEMBL3638229	Serum	None	None				CHEMBL2625	Angiotensin-converting enzyme	Rattus norvegicus	SINGLE PROTEIN	CHEMBL1126616	1	Scientific Literature	J. Med. Chem.	1993	None
189	CHEMBL163568		0	257.29	0	0.81	7d	CCN(CC(=O)O)C(=O)C1CCCCC1C(=O)O	IC50	'='	75000	nM	4.12			UO_0000065	16.03	0.31	3.31	4.35	FALSE	CHEMBL648528	In vitro inhibitory activity against rat serum angiotensin I converting enzyme using hippuryl-glycyl-glycine as substrate	B	BAO_0000366	cell-free format	None	CHEMBL3638229	Serum	None	None				CHEMBL2625	Angiotensin-converting enzyme	Rattus norvegicus	SINGLE PROTEIN	CHEMBL1126616	1	Scientific Literature	J. Med. Chem.	1993	None
190	CHEMBL340214		0	307.37	0	1.94	6e(R,R + S,S)	CC(=O)SCC(C)C(=O)N1c2ccccc2CC1C(=O)O	IC50	'='	11	nM	7.96			UO_0000065	25.89	0.52	6.02	10.66	FALSE	CHEMBL884028	In vitro inhibitory activity against Angiotensin I converting enzyme	B	BAO_0000357	single protein format	None	None	None	None	None				CHEMBL2625	Angiotensin-converting enzyme	Rattus norvegicus	SINGLE PROTEIN	CHEMBL1122455	1	Scientific Literature	J. Med. Chem.	1983	None
191	CHEMBL2112667		0	247.32	0	1.85	10	C[C@@H]1CSC(=O)[C@@H]2Cc3ccccc3N2C1=O	IC50	'='	14	nM	7.85			UO_0000065	31.76	0.63	6	21.01	FALSE	CHEMBL884028	In vitro inhibitory activity against Angiotensin I converting enzyme	B	BAO_0000357	single protein format	None	None	None	None	None				CHEMBL2625	Angiotensin-converting enzyme	Rattus norvegicus	SINGLE PROTEIN	CHEMBL1122455	1	Scientific Literature	J. Med. Chem.	1983	None
192	CHEMBL541377		0	480.99	0	2.16	19	CCOC(=O)C(CCc1ccccc1)NC(C)C(=O)N1C(=O)C2CCCCC2C1C(=O)O.Cl	IC50	'='	340	nM	6.47			UO_0000065	14.55	0.28	4.31	5.72	FALSE	CHEMBL648942	Inhibition of rat Angiotensin I converting enzyme (ACE), using Hip-Gly-Gly as synthetic substrate.	B	BAO_0000357	single protein format	None	None	None	None	None				CHEMBL2625	Angiotensin-converting enzyme	Rattus norvegicus	SINGLE PROTEIN	CHEMBL1123771	1	Scientific Literature	J. Med. Chem.	1987	None
193	CHEMBL3351100		0	402.49	0	2.29	11d	C[C@H](N[C@H](CCc1ccccc1)C(=O)O)C(=O)N1[C@H](C(=O)O)C[C@@H]2CCCC[C@@H]21	IC50	'='	11	nM	7.96			UO_0000065	19.77	0.37	5.67	7.44	FALSE	CHEMBL648942	Inhibition of rat Angiotensin I converting enzyme (ACE), using Hip-Gly-Gly as synthetic substrate.	B	BAO_0000357	single protein format	None	None	None	None	None				CHEMBL2625	Angiotensin-converting enzyme	Rattus norvegicus	SINGLE PROTEIN	CHEMBL1123771	1	Scientific Literature	J. Med. Chem.	1987	None
194	CHEMBL69836		0	458.61	0	2.66	3d	O=C(O)CN1C[C@@H](c2ccccc2)SC[C@H](NC(=O)[C@@H](CS)Cc2ccccc2)C1=O	IC50	'='	33	nM	7.48			UO_0000065	16.31	0.33	4.82	8.63	FALSE	CHEMBL648274	In vitro inhibition of angiotensin converting enzyme isolated from rat lung.	B	BAO_0000357	single protein format	None	None	None	None	None				CHEMBL2625	Angiotensin-converting enzyme	Rattus norvegicus	SINGLE PROTEIN	CHEMBL1127970	1	Scientific Literature	Bioorg. Med. Chem. Lett.	1994	None
195	CHEMBL1202158		0	824.22	2	1.81	1n	Br.C[C@H](N[C@@H](CCc1ccccc1)C(=O)O)C(=O)N(C1CCC2(CC1)Nc1cc(Cl)c(S(N)(=O)=O)cc1S(=O)(=O)N2)C(CCCCN)C(=O)O	IC50	'='	95000	nM	4.02			UO_0000065	5.41	0.11	2.21	1.6	FALSE	CHEMBL648947	In vitro inhibitory activity against Angiotensin I converting enzyme(ACE)	B	BAO_0000357	single protein format	None	None	None	None	None				CHEMBL2625	Angiotensin-converting enzyme	Rattus norvegicus	SINGLE PROTEIN	CHEMBL1124789	1	Scientific Literature	J. Med. Chem.	1990	None
196	CHEMBL161885		0	384.43	0	1.47	6a	O=C(O)CCNC(=O)[C@H](Cc1ccccc1)N[C@@H](Cc1ccccc1)C(=O)O	IC50	'>'	1000	nM				UO_0000065					FALSE	CHEMBL648487	Compound was evaluated for the ability to inhibit Angiotensin I converting enzyme in rat	B	BAO_0000019	assay format	None	None	None	None	None				CHEMBL2625	Angiotensin-converting enzyme	Rattus norvegicus	SINGLE PROTEIN	CHEMBL1124671	1	Scientific Literature	J. Med. Chem.	1989	None
197	CHEMBL165617		0	414.46	0	0.84	6e	O=C(O)[C@@H](O)CNC(=O)[C@H](Cc1ccccc1)N[C@@H](CCc1ccccc1)C(=O)O	IC50	'>'	1000	nM				UO_0000065					FALSE	CHEMBL648487	Compound was evaluated for the ability to inhibit Angiotensin I converting enzyme in rat	B	BAO_0000019	assay format	None	None	None	None	None				CHEMBL2625	Angiotensin-converting enzyme	Rattus norvegicus	SINGLE PROTEIN	CHEMBL1124671	1	Scientific Literature	J. Med. Chem.	1989	None
198	CHEMBL408983	TEPROTIDE	0	1101.28	None	None	SQ-20881	CC[C@H](C)[C@H](NC(=O)[C@H](CCC(N)=O)NC(=O)[C@@H]1CCCN1C(=O)[C@H](CCCN=C(N)N)NC(=O)[C@@H]1CCCN1C(=O)[C@H](Cc1c[nH]c2ccccc12)NC(=O)[C@@H]1CCC(=O)N1)C(=O)N1CCC[C@H]1C(=O)N1CCC[C@H]1C(=O)O	IC50	'='	1.1	ug.mL-1				UO_0000274					FALSE	CHEMBL648486	Inhibition of Angiotensin I converting enzyme in normotensive rat	F	BAO_0000019	assay format	Rattus norvegicus	None	None	None	None				CHEMBL2625	Angiotensin-converting enzyme	Rattus norvegicus	SINGLE PROTEIN	CHEMBL1124054	1	Scientific Literature	J. Med. Chem.	1988	None
199	CHEMBL139140		0	478.62	0	2.51	5c	CC(C)(C)C1=NN(C(=O)[C@H](CCCCN)N[C@@H](CCc2ccccc2)C(=O)O)[C@H](C(=O)O)S1	IC50	'='	0.7	nM	9.15			UO_0000065	19.13	0.38	6.64	6.3	FALSE	CHEMBL648940	Compound was tested for inhibitory activity against angiotensin I converting enzyme	B	BAO_0000357	single protein format	None	None	None	None	None				CHEMBL2625	Angiotensin-converting enzyme	Rattus norvegicus	SINGLE PROTEIN	CHEMBL1125747	1	Scientific Literature	J. Med. Chem.	1991	None
200	CHEMBL351263		0	243.26	0	0.42	7c	CCN(CC(=O)O)C(=O)C1CCCC1C(=O)O	IC50	'>'	150000	nM		Outside typical range		UO_0000065					FALSE	CHEMBL648528	In vitro inhibitory activity against rat serum angiotensin I converting enzyme using hippuryl-glycyl-glycine as substrate	B	BAO_0000366	cell-free format	None	CHEMBL3638229	Serum	None	None				CHEMBL2625	Angiotensin-converting enzyme	Rattus norvegicus	SINGLE PROTEIN	CHEMBL1126616	1	Scientific Literature	J. Med. Chem.	1993	None
201	CHEMBL130237		0	428.3	0	2.75	44	CC(=O)SC(CC(=O)N1CCCC1C(=O)O)C(=O)c1ccc(Br)cc1	IC50	'='	131	nM	6.88			UO_0000065	16.07	0.38	4.13	7.5	FALSE	CHEMBL648943	In vitro antihypertensive activity determined by inhibition of angiotensin I converting enzyme	B	BAO_0000357	single protein format	None	None	None	None	None				CHEMBL2625	Angiotensin-converting enzyme	Rattus norvegicus	SINGLE PROTEIN	CHEMBL1122345	1	Scientific Literature	J. Med. Chem.	1983	None
202	CHEMBL313198		0	426.54	0	2.85	8	C[C@H](NC(=O)[C@@H](S)Cc1ccccc1)C(=O)N1[C@H](C(=O)O)CC[C@@H]1c1ccccc1	IC50	'='	45	nM	7.35			UO_0000065	17.22	0.33	4.5	8.47	FALSE	CHEMBL648945	In vitro inhibition of rat angiotensin I converting enzyme	B	BAO_0000357	single protein format	None	None	None	None	None				CHEMBL2625	Angiotensin-converting enzyme	Rattus norvegicus	SINGLE PROTEIN	CHEMBL1129041	1	Scientific Literature	J. Med. Chem.	1996	None
203	CHEMBL357534		0	528.65	1	1.55	2	NCCCCC(NC(=O)C1CCC1)C(=O)NC(Cc1ccccc1)C(=O)CCC(=O)N1CCCC1C(=O)O	IC50	'='	0.006	ug.mL-1				UO_0000274					FALSE	CHEMBL648486	Inhibition of Angiotensin I converting enzyme in normotensive rat	F	BAO_0000019	assay format	Rattus norvegicus	None	None	None	None				CHEMBL2625	Angiotensin-converting enzyme	Rattus norvegicus	SINGLE PROTEIN	CHEMBL1124054	1	Scientific Literature	J. Med. Chem.	1988	None
204	CHEMBL16163		0	456.56	0	2.9	18k	C[C@H](N[C@@H](CCc1ccccc1)C(=O)O)C(=O)N1C[C@@H](Sc2ccccc2)C[C@H]1C(=O)O	IC50	'='	2	nM	8.7			UO_0000065	19.05	0.37	5.8	8.13	FALSE	CHEMBL648484	In vitro inhibitory activity against angiotensin I converting enzyme of rats.	B	BAO_0000357	single protein format	None	None	None	None	None				CHEMBL2625	Angiotensin-converting enzyme	Rattus norvegicus	SINGLE PROTEIN	CHEMBL1124128	1	Scientific Literature	J. Med. Chem.	1988	None
205	CHEMBL1560	CAPTOPRIL	4	217.29	0	0.63	captopril	C[C@H](CS)C(=O)N1CCC[C@H]1C(=O)O	IC50	'='	11	nM	7.96			UO_0000065	36.63	0.78	7.33	13.81	FALSE	CHEMBL884028	In vitro inhibitory activity against Angiotensin I converting enzyme	B	BAO_0000357	single protein format	None	None	None	None	None				CHEMBL2625	Angiotensin-converting enzyme	Rattus norvegicus	SINGLE PROTEIN	CHEMBL1122455	1	Scientific Literature	J. Med. Chem.	1983	None
206	CHEMBL42588		0	809.32	3	2.07	1w	NS(=O)(=O)c1cc2c(cc1Cl)NC(CN(CC(=O)O)C(=O)[C@H](CCCCNC(=O)OCc1ccccc1)N[C@@H](CCc1ccccc1)C(=O)O)NS2(=O)=O	IC50	'='	240	nM	6.62			UO_0000065	8.18	0.17	4.55	2.51	FALSE	CHEMBL648946	In vitro inhibitory activity against Angiotensin I converting enzyme (ACE)	B	BAO_0000357	single protein format	None	None	None	None	None				CHEMBL2625	Angiotensin-converting enzyme	Rattus norvegicus	SINGLE PROTEIN	CHEMBL1124789	1	Scientific Literature	J. Med. Chem.	1990	None
207	CHEMBL274333		0	239.23	0	0.43	[1-(3-Mercapto-propionyl)-pyrrolidin-2-yl]-phosphonic acid	O=C(CCS)N1CCCC1P(=O)(O)O	IC50	'='	1700	nM	5.77			UO_0000065	24.12	0.56	5.34	7.41	FALSE	CHEMBL648485	In vivo inhibitory activity against Angiotensin I converting enzyme was evaluated in renal hypertensive rats	B	BAO_0000218	organism-based format	None	None	None	None	None				CHEMBL2625	Angiotensin-converting enzyme	Rattus norvegicus	SINGLE PROTEIN	CHEMBL1122915	1	Scientific Literature	J. Med. Chem.	1985	None
208	CHEMBL2093098		0	479	0	2.73	14a	CCOC(=O)C(CCc1ccccc1)NC1CSc2ccccc2N(CC(=O)O)C1=O.Cl	IC50	'='	860	nM	6.07			UO_0000065	13.71	0.27	3.34	6.32	FALSE	CHEMBL648944	Inhibition of Angiotensin I converting enzyme in rat	B	BAO_0000019	assay format	Rattus norvegicus	None	None	None	None				CHEMBL2625	Angiotensin-converting enzyme	Rattus norvegicus	SINGLE PROTEIN	CHEMBL1123100	1	Scientific Literature	J. Med. Chem.	1985	None
209	CHEMBL41248		0	632.12	2	0.38	1l	C[C@H](N[C@@H](CCc1ccccc1)C(=O)O)C(=O)N(CC(=O)O)[C@H](C)C1Nc2cc(Cl)c(S(N)(=O)=O)cc2S(=O)(=O)N1	IC50	'='	2700	nM	5.57			UO_0000065	8.81	0.19	5.19	2.47	FALSE	CHEMBL648947	In vitro inhibitory activity against Angiotensin I converting enzyme(ACE)	B	BAO_0000357	single protein format	None	None	None	None	None				CHEMBL2625	Angiotensin-converting enzyme	Rattus norvegicus	SINGLE PROTEIN	CHEMBL1124789	1	Scientific Literature	J. Med. Chem.	1990	None
210	CHEMBL15879		0	394.49	0	1.47	18i	CS[C@@H]1C[C@@H](C(=O)O)N(C(=O)[C@H](C)N[C@@H](CCc2ccccc2)C(=O)O)C1	IC50	'='	5	nM	8.3			UO_0000065	21.04	0.42	6.83	7.76	FALSE	CHEMBL648484	In vitro inhibitory activity against angiotensin I converting enzyme of rats.	B	BAO_0000357	single protein format	None	None	None	None	None				CHEMBL2625	Angiotensin-converting enzyme	Rattus norvegicus	SINGLE PROTEIN	CHEMBL1124128	1	Scientific Literature	J. Med. Chem.	1988	None
211	CHEMBL421657		0	475.95	0	4.43	58	CC(=O)SC(CC(=O)N1CCCC1C(=O)O)C(=O)c1ccc(Oc2ccc(Cl)cc2)cc1	IC50	'='	358	nM	6.45			UO_0000065	13.54	0.28	2.02	6.38	FALSE	CHEMBL648943	In vitro antihypertensive activity determined by inhibition of angiotensin I converting enzyme	B	BAO_0000357	single protein format	None	None	None	None	None				CHEMBL2625	Angiotensin-converting enzyme	Rattus norvegicus	SINGLE PROTEIN	CHEMBL1122345	1	Scientific Literature	J. Med. Chem.	1983	None
212	CHEMBL351655		0	362.38	0	1.22	20a	CN(CC(=O)NOC(=O)c1ccccc1)C(=O)[C@@H]1CCCC[C@@H]1C(=O)O	IC50	'>'	150000	nM		Outside typical range		UO_0000065					FALSE	CHEMBL648528	In vitro inhibitory activity against rat serum angiotensin I converting enzyme using hippuryl-glycyl-glycine as substrate	B	BAO_0000366	cell-free format	None	CHEMBL3638229	Serum	None	None				CHEMBL2625	Angiotensin-converting enzyme	Rattus norvegicus	SINGLE PROTEIN	CHEMBL1126616	1	Scientific Literature	J. Med. Chem.	1993	None
213	CHEMBL331575		0	231.32	0	1.16	II	CC1CCCC(C(=O)O)N1C(=O)CCS	IC50	'='	100	nM	7			UO_0000065	30.26	0.64	5.84	12.15	FALSE	CHEMBL648951	Inhibitory activity against Angiotensin I converting enzyme (ACE) from rat cortex brain membrane	B	BAO_0000019	assay format	None	None	None	None	None				CHEMBL2625	Angiotensin-converting enzyme	Rattus norvegicus	SINGLE PROTEIN	CHEMBL1145855	1	Scientific Literature	J. Med. Chem.	2003	None
214	CHEMBL351972		0	376.41	0	1.61	15d	CCN(CC(=O)NOC(=O)c1ccccc1)C(=O)[C@@H]1CCCC[C@@H]1C(=O)O	IC50	'>'	150000	nM		Outside typical range		UO_0000065					FALSE	CHEMBL648528	In vitro inhibitory activity against rat serum angiotensin I converting enzyme using hippuryl-glycyl-glycine as substrate	B	BAO_0000366	cell-free format	None	CHEMBL3638229	Serum	None	None				CHEMBL2625	Angiotensin-converting enzyme	Rattus norvegicus	SINGLE PROTEIN	CHEMBL1126616	1	Scientific Literature	J. Med. Chem.	1993	None
215	CHEMBL129789		0	381.43	0	2.37	42	CC(=O)S[C@@H](C(=O)c1cccc(F)c1)[C@H](C)C(=O)N1CCC[C@H]1C(=O)O	IC50	'='	16000	nM	4.8			UO_0000065	12.57	0.25	2.43	5.23	FALSE	CHEMBL648943	In vitro antihypertensive activity determined by inhibition of angiotensin I converting enzyme	B	BAO_0000357	single protein format	None	None	None	None	None				CHEMBL2625	Angiotensin-converting enzyme	Rattus norvegicus	SINGLE PROTEIN	CHEMBL1122345	1	Scientific Literature	J. Med. Chem.	1983	None
216	CHEMBL341180		0	403.54	0	4.06	10e	CC(C)(C)OC(=O)[C@@H]1CCCN1C(=O)[C@@H]1CCC[C@H]1SC(=O)c1ccccc1	IC50	'='	250000	nM		Outside typical range		UO_0000065					FALSE	CHEMBL648941	Inhibitory activity against Angiotensin I converting enzyme	B	BAO_0000357	single protein format	None	None	None	None	None				CHEMBL2625	Angiotensin-converting enzyme	Rattus norvegicus	SINGLE PROTEIN	CHEMBL1123522	1	Scientific Literature	J. Med. Chem.	1986	None
217	CHEMBL16138		0	247.32	0	0.25	14d	CO[C@H]1C[C@@H](C(=O)O)N(C(=O)[C@H](C)CS)C1	IC50	'='	2.8	nM	8.55			UO_0000065	34.58	0.73	8.3	12.8	FALSE	CHEMBL648484	In vitro inhibitory activity against angiotensin I converting enzyme of rats.	B	BAO_0000357	single protein format	None	None	None	None	None				CHEMBL2625	Angiotensin-converting enzyme	Rattus norvegicus	SINGLE PROTEIN	CHEMBL1124128	1	Scientific Literature	J. Med. Chem.	1988	None
218	CHEMBL351614		0	408.55	0	1.8	4	O=C(N[C@H]1CCC[C@H]2SC[C@@H](C(=O)O)N2C1=O)[C@@H](CS)Cc1ccccc1	IC50	'='	5.5	nM	8.26			UO_0000065	20.22	0.42	6.46	9.53	FALSE	CHEMBL648273	In vitro inhibitory activity against angiotensin converting enzyme (ACE)	B	BAO_0000357	single protein format	None	None	None	None	None				CHEMBL2625	Angiotensin-converting enzyme	Rattus norvegicus	SINGLE PROTEIN	CHEMBL1152049	1	Scientific Literature	Bioorg. Med. Chem. Lett.	1995	None
219	CHEMBL579	SPIRAPRILAT	0	438.57	0	1.91	18q	C[C@H](N[C@@H](CCc1ccccc1)C(=O)O)C(=O)N1CC2(C[C@H]1C(=O)O)SCCS2	IC50	'='	2	nM	8.7			UO_0000065	19.83	0.41	6.79	8.13	FALSE	CHEMBL648484	In vitro inhibitory activity against angiotensin I converting enzyme of rats.	B	BAO_0000357	single protein format	None	None	None	None	None				CHEMBL2625	Angiotensin-converting enzyme	Rattus norvegicus	SINGLE PROTEIN	CHEMBL1124128	1	Scientific Literature	J. Med. Chem.	1988	None
220	CHEMBL279154		0	341.45	0	1.41	14l	C[C@H](CS)C(=O)N1C[C@@H]([S+]([O-])c2ccccc2)C[C@H]1C(=O)O	IC50	'='	46	nM	7.34			UO_0000065	21.49	0.46	5.93	9.82	FALSE	CHEMBL648484	In vitro inhibitory activity against angiotensin I converting enzyme of rats.	B	BAO_0000357	single protein format	None	None	None	None	None				CHEMBL2625	Angiotensin-converting enzyme	Rattus norvegicus	SINGLE PROTEIN	CHEMBL1124128	1	Scientific Literature	J. Med. Chem.	1988	None
221	CHEMBL128743		0	231.25	0	1.6	5b(S)	C=C(C)C(=O)N1c2ccccc2C[C@H]1C(=O)O	IC50	'>'	100000	nM				UO_0000065					FALSE	CHEMBL884028	In vitro inhibitory activity against Angiotensin I converting enzyme	B	BAO_0000357	single protein format	None	None	None	None	None				CHEMBL2625	Angiotensin-converting enzyme	Rattus norvegicus	SINGLE PROTEIN	CHEMBL1122455	1	Scientific Literature	J. Med. Chem.	1983	None
222	CHEMBL1560	CAPTOPRIL	4	217.29	0	0.63	Captopril	C[C@H](CS)C(=O)N1CCC[C@H]1C(=O)O	IC50	'='	590	nM	6.23			UO_0000065	28.67	0.61	5.6	10.81	FALSE	CHEMBL648941	Inhibitory activity against Angiotensin I converting enzyme	B	BAO_0000357	single protein format	None	None	None	None	None				CHEMBL2625	Angiotensin-converting enzyme	Rattus norvegicus	SINGLE PROTEIN	CHEMBL1123522	1	Scientific Literature	J. Med. Chem.	1986	None
223	CHEMBL274988		0	375.51	0	3.55	14p	C[C@H](CS)C(=O)N1C[C@@H](Sc2ccc3ccccc3c2)C[C@H]1C(=O)O	IC50	'='	96	nM	7.02			UO_0000065	18.69	0.38	3.47	12.18	FALSE	CHEMBL648484	In vitro inhibitory activity against angiotensin I converting enzyme of rats.	B	BAO_0000357	single protein format	None	None	None	None	None				CHEMBL2625	Angiotensin-converting enzyme	Rattus norvegicus	SINGLE PROTEIN	CHEMBL1124128	1	Scientific Literature	J. Med. Chem.	1988	None
224	CHEMBL163682		0	414.46	0	0.84	6g	O=C(O)[C@H](CO)NC(=O)[C@H](Cc1ccccc1)N[C@@H](CCc1ccccc1)C(=O)O	IC50	'='	320	nM	6.5			UO_0000065	15.67	0.3	5.65	4.78	FALSE	CHEMBL648487	Compound was evaluated for the ability to inhibit Angiotensin I converting enzyme in rat	B	BAO_0000019	assay format	None	None	None	None	None				CHEMBL2625	Angiotensin-converting enzyme	Rattus norvegicus	SINGLE PROTEIN	CHEMBL1124671	1	Scientific Literature	J. Med. Chem.	1989	None
225	CHEMBL165953		0	408.55	0	1.94	7	O=C(N[C@H]1CCC[C@@H]2SCC[C@@H](C(=O)O)N2C1=O)[C@@H](S)Cc1ccccc1	IC50	'='	11.6	nM	7.94			UO_0000065	19.42	0.4	6	9.15	FALSE	CHEMBL648273	In vitro inhibitory activity against angiotensin converting enzyme (ACE)	B	BAO_0000357	single protein format	None	None	None	None	None				CHEMBL2625	Angiotensin-converting enzyme	Rattus norvegicus	SINGLE PROTEIN	CHEMBL1152049	1	Scientific Literature	Bioorg. Med. Chem. Lett.	1995	None
226	CHEMBL2448087		0	682.61	2	0.77	1k	C[C@H](N[C@@H](CCc1ccccc1)C(=O)O)C(=O)N(CCCC1Nc2cc(Cl)c(S(N)(=O)=O)cc2S(=O)(=O)N1)CC(=O)O.Cl	IC50	'='	230	nM	6.64			UO_0000065	10.27	0.22	5.87	2.95	FALSE	CHEMBL648947	In vitro inhibitory activity against Angiotensin I converting enzyme(ACE)	B	BAO_0000357	single protein format	None	None	None	None	None				CHEMBL2625	Angiotensin-converting enzyme	Rattus norvegicus	SINGLE PROTEIN	CHEMBL1124789	1	Scientific Literature	J. Med. Chem.	1990	None
227	CHEMBL134956		0	347.44	0	2.8	10f	O=C(S[C@@H]1CCC[C@H]1C(=O)N1CCC[C@H]1C(=O)O)c1ccccc1	IC50	'='	580	nM	6.24			UO_0000065	17.95	0.35	3.44	8.35	FALSE	CHEMBL648941	Inhibitory activity against Angiotensin I converting enzyme	B	BAO_0000357	single protein format	None	None	None	None	None				CHEMBL2625	Angiotensin-converting enzyme	Rattus norvegicus	SINGLE PROTEIN	CHEMBL1123522	1	Scientific Literature	J. Med. Chem.	1986	None
228	CHEMBL335476		0	229.3	0	0.77	17g	O=C(O)[C@@H]1CCCN1C(=O)[C@H]1CC[C@@H]1S	IC50	'='	12730	nM	4.89			UO_0000065	21.35	0.45	4.13	8.5	FALSE	CHEMBL648941	Inhibitory activity against Angiotensin I converting enzyme	B	BAO_0000357	single protein format	None	None	None	None	None				CHEMBL2625	Angiotensin-converting enzyme	Rattus norvegicus	SINGLE PROTEIN	CHEMBL1123522	1	Scientific Literature	J. Med. Chem.	1986	None
229	CHEMBL306938		0	444.58	0	2.41	2c	O=C(O)CN1C[C@H](c2ccccc2)SC[C@H](NC(=O)[C@@H](S)Cc2ccccc2)C1=O	IC50	'='	290	nM	6.54			UO_0000065	14.71	0.3	4.13	7.54	FALSE	CHEMBL648274	In vitro inhibition of angiotensin converting enzyme isolated from rat lung.	B	BAO_0000357	single protein format	None	None	None	None	None				CHEMBL2625	Angiotensin-converting enzyme	Rattus norvegicus	SINGLE PROTEIN	CHEMBL1127970	1	Scientific Literature	Bioorg. Med. Chem. Lett.	1994	None
230	CHEMBL176763		0	271.38	0	1.8	9c	CC(CS)C(=O)N1[C@H](C(=O)O)C[C@@H]2CCCC[C@@H]21	IC50	'='	7.7	nM	8.11			UO_0000065	29.9	0.62	6.31	14.08	FALSE	CHEMBL648942	Inhibition of rat Angiotensin I converting enzyme (ACE), using Hip-Gly-Gly as synthetic substrate.	B	BAO_0000357	single protein format	None	None	None	None	None				CHEMBL2625	Angiotensin-converting enzyme	Rattus norvegicus	SINGLE PROTEIN	CHEMBL1123771	1	Scientific Literature	J. Med. Chem.	1987	None
231	CHEMBL534694		0	426.9	0	1.13	21	CCOC(=O)C(CCc1ccccc1)NC(C)C(=O)N1C(=O)CCC1C(=O)O.Cl	IC50	'='	63	nM	7.2			UO_0000065	18.44	0.35	6.07	6.37	FALSE	CHEMBL648942	Inhibition of rat Angiotensin I converting enzyme (ACE), using Hip-Gly-Gly as synthetic substrate.	B	BAO_0000357	single protein format	None	None	None	None	None				CHEMBL2625	Angiotensin-converting enzyme	Rattus norvegicus	SINGLE PROTEIN	CHEMBL1123771	1	Scientific Literature	J. Med. Chem.	1987	None
232	CHEMBL2448080		0	687.64	1	2.49	1p	CCOC(=O)[C@H](CCc1ccccc1)N[C@@H](CCCCNC(=O)c1ccc(Cl)c(S(N)(=O)=O)c1)C(=O)N1CCC[C@H]1C(=O)O.Cl	IC50	'='	15000	nM	4.82			UO_0000065	7.41	0.15	2.33	2.6	FALSE	CHEMBL648946	In vitro inhibitory activity against Angiotensin I converting enzyme (ACE)	B	BAO_0000357	single protein format	None	None	None	None	None				CHEMBL2625	Angiotensin-converting enzyme	Rattus norvegicus	SINGLE PROTEIN	CHEMBL1124789	1	Scientific Literature	J. Med. Chem.	1990	None
233	CHEMBL335682		0	369.44	0	3.24	6b(R,R + S,S)	CC(CSC(=O)c1ccccc1)C(=O)N1c2ccccc2CC1C(=O)O	IC50	'='	410	nM	6.39			UO_0000065	17.29	0.34	3.15	8.55	FALSE	CHEMBL884028	In vitro inhibitory activity against Angiotensin I converting enzyme	B	BAO_0000357	single protein format	None	None	None	None	None				CHEMBL2625	Angiotensin-converting enzyme	Rattus norvegicus	SINGLE PROTEIN	CHEMBL1122455	1	Scientific Literature	J. Med. Chem.	1983	None
234	CHEMBL2111853		0	580.79	0	3.25	6c(S,S).DCHA	C1CCC(NC2CCCCC2)CC1.COc1ccc2c(c1)C[C@@H](C(=O)O)N2C(=O)[C@H](C)CSC(=O)c1ccccc1	IC50	'='	42	nM	7.38			UO_0000065	18.47	0.36	4.13	8.79	FALSE	CHEMBL884028	In vitro inhibitory activity against Angiotensin I converting enzyme	B	BAO_0000357	single protein format	None	None	None	None	None				CHEMBL2625	Angiotensin-converting enzyme	Rattus norvegicus	SINGLE PROTEIN	CHEMBL1122455	1	Scientific Literature	J. Med. Chem.	1983	None
235	CHEMBL422611		0	578.82	0	3.8	6d(s.s).DHCA	C1CCC(NC2CCCCC2)CC1.CCc1ccc2c(c1)CC(C(=O)O)N2C(=O)C(C)CSC(=O)c1ccccc1	IC50						Not Determined						FALSE	CHEMBL648948	In vitro inhibitory activity against Angiotensin I converting enzyme; Not determined	B	BAO_0000357	single protein format	None	None	None	None	None				CHEMBL2625	Angiotensin-converting enzyme	Rattus norvegicus	SINGLE PROTEIN	CHEMBL1122455	1	Scientific Literature	J. Med. Chem.	1983	None
236	CHEMBL283315		0	406.55	0	2.7	37	CC(c1ccccc1)[C@H](S)C(=O)N[C@H](C(=O)N1CCCC[C@H]1C(=O)O)C(C)C	IC50	'='	110	nM	6.96			UO_0000065	17.12	0.34	4.26	8.03	FALSE	CHEMBL647399	Inhibitory activity against angiotensin I converting enzyme	B	BAO_0000357	single protein format	None	None	None	None	None				CHEMBL2625	Angiotensin-converting enzyme	Rattus norvegicus	SINGLE PROTEIN	CHEMBL1129519	1	Scientific Literature	J. Med. Chem.	1996	None
237	CHEMBL4163400		0	719.88	2	-2.57	des-Trp1-BPP-BrachyNH2	CC(C)[C@H](NC(=O)[C@H](CCCCN)NC(=O)[C@@H]1CCCN1C(=O)[C@@H]1CCCN1C(=O)[C@@H]1CCCN1)C(=O)N[C@@H](CO)C(=O)N1CCC[C@H]1C(N)=O	IC50	'='	17480	nM	4.76			UO_0000065	6.61	0.13	7.33	1.91	FALSE	CHEMBL4132668	Inhibition of Wistar rat plasma angiotensin 1-converting enzyme using H-hippuryl-His-Leu-OH as substrate after 20 mins by fluorescence assay	B	BAO_0000357	single protein format	Rattus norvegicus	None	None	None	None				CHEMBL2625	Angiotensin-converting enzyme	Rattus norvegicus	SINGLE PROTEIN	CHEMBL4130385	1	Scientific Literature	Eur J Med Chem	2017	None
238	CHEMBL1560	CAPTOPRIL	4	217.29	0	0.63	Captopril	C[C@H](CS)C(=O)N1CCC[C@H]1C(=O)O	IC50	'='	3.23	nM	8.49			UO_0000065	39.08	0.83	7.86	14.74	FALSE	CHEMBL4132668	Inhibition of Wistar rat plasma angiotensin 1-converting enzyme using H-hippuryl-His-Leu-OH as substrate after 20 mins by fluorescence assay	B	BAO_0000357	single protein format	Rattus norvegicus	None	None	None	None				CHEMBL2625	Angiotensin-converting enzyme	Rattus norvegicus	SINGLE PROTEIN	CHEMBL4130385	1	Scientific Literature	Eur J Med Chem	2017	None
239	CHEMBL351966		0	244.25	0	-0.41	1- [4-(hydroxyamino)-4-oxo-2-methyl-l-oxobutyll proline	CC(CC(=O)NO)C(=O)N1CCC[C@H]1C(=O)O	IC50	'='	600	nM	6.22			UO_0000065	25.47	0.5	6.63	5.82	FALSE	CHEMBL648528	In vitro inhibitory activity against rat serum angiotensin I converting enzyme using hippuryl-glycyl-glycine as substrate	B	BAO_0000366	cell-free format	None	CHEMBL3638229	Serum	None	None				CHEMBL2625	Angiotensin-converting enzyme	Rattus norvegicus	SINGLE PROTEIN	CHEMBL1126616	1	Scientific Literature	J. Med. Chem.	1993	None
240	CHEMBL1560	CAPTOPRIL	4	217.29	0	0.63	Captopril	C[C@H](CS)C(=O)N1CCC[C@H]1C(=O)O	IC50	'='	23	nM	7.64			UO_0000065	35.15	0.75	7.01	13.26	TRUE	CHEMBL648485	In vivo inhibitory activity against Angiotensin I converting enzyme was evaluated in renal hypertensive rats	B	BAO_0000218	organism-based format	None	None	None	None	None				CHEMBL2625	Angiotensin-converting enzyme	Rattus norvegicus	SINGLE PROTEIN	CHEMBL1122915	1	Scientific Literature	J. Med. Chem.	1985	None
241	CHEMBL129358		0	429.47	0	3.42	49	O=C(SC(CC(=O)N1CCCC1C(=O)O)C(=O)c1ccc(F)cc1)c1ccccc1	IC50	'='	353	nM	6.45			UO_0000065	15.02	0.29	3.03	7.03	FALSE	CHEMBL648943	In vitro antihypertensive activity determined by inhibition of angiotensin I converting enzyme	B	BAO_0000357	single protein format	None	None	None	None	None				CHEMBL2625	Angiotensin-converting enzyme	Rattus norvegicus	SINGLE PROTEIN	CHEMBL1122345	1	Scientific Literature	J. Med. Chem.	1983	None
242	CHEMBL86803		0	442.54	0	2.47	24	Cc1ccc([C@H]2CC[C@@H](C(=O)O)N2C(=O)CNC(=O)[C@@H](S)Cc2ccc(O)cc2)cc1	IC50	'='	2.5	nM	8.6			UO_0000065	19.44	0.38	6.13	8.04	FALSE	CHEMBL648945	In vitro inhibition of rat angiotensin I converting enzyme	B	BAO_0000357	single protein format	None	None	None	None	None				CHEMBL2625	Angiotensin-converting enzyme	Rattus norvegicus	SINGLE PROTEIN	CHEMBL1129041	1	Scientific Literature	J. Med. Chem.	1996	None
243	CHEMBL129559		0	367.4	0	2.12	50	CC(=O)SC(CC(=O)N1CCCC1C(=O)O)C(=O)c1cccc(F)c1	IC50	'='	317	nM	6.5			UO_0000065	17.69	0.36	4.38	7.08	FALSE	CHEMBL648943	In vitro antihypertensive activity determined by inhibition of angiotensin I converting enzyme	B	BAO_0000357	single protein format	None	None	None	None	None				CHEMBL2625	Angiotensin-converting enzyme	Rattus norvegicus	SINGLE PROTEIN	CHEMBL1122345	1	Scientific Literature	J. Med. Chem.	1983	None
244	CHEMBL2093098		0	479	0	2.73	14c	CCOC(=O)C(CCc1ccccc1)NC1CSc2ccccc2N(CC(=O)O)C1=O.Cl	IC50	'='	2200	nM	5.66			UO_0000065	12.78	0.25	2.93	5.9	FALSE	CHEMBL648944	Inhibition of Angiotensin I converting enzyme in rat	B	BAO_0000019	assay format	Rattus norvegicus	None	None	None	None				CHEMBL2625	Angiotensin-converting enzyme	Rattus norvegicus	SINGLE PROTEIN	CHEMBL1123100	1	Scientific Literature	J. Med. Chem.	1985	None
245	CHEMBL36748		0	430.48	0	1.27	15b	O=C(O)CN1C(=O)[C@@H](NC(CCc2ccccc2)C(=O)O)C[S+]([O-])c2ccccc21	IC50	'='	5.9	nM	8.23			UO_0000065	19.12	0.37	6.96	6.64	FALSE	CHEMBL648944	Inhibition of Angiotensin I converting enzyme in rat	B	BAO_0000019	assay format	Rattus norvegicus	None	None	None	None				CHEMBL2625	Angiotensin-converting enzyme	Rattus norvegicus	SINGLE PROTEIN	CHEMBL1123100	1	Scientific Literature	J. Med. Chem.	1985	None
246	CHEMBL577	ENALAPRILAT	4	348.4	0	1.13	2b(Enalaprilat)	C[C@H](N[C@@H](CCc1ccccc1)C(=O)O)C(=O)N1CCC[C@H]1C(=O)O	IC50	'='	0.95	nM	9.02			UO_0000065	25.9	0.49	7.89	8.44	FALSE	CHEMBL648940	Compound was tested for inhibitory activity against angiotensin I converting enzyme	B	BAO_0000357	single protein format	None	None	None	None	None				CHEMBL2625	Angiotensin-converting enzyme	Rattus norvegicus	SINGLE PROTEIN	CHEMBL1125747	1	Scientific Literature	J. Med. Chem.	1991	None
247	CHEMBL1560	CAPTOPRIL	4	217.29	0	0.63	1	C[C@H](CS)C(=O)N1CCC[C@H]1C(=O)O	IC50	'='	156	nM	6.81			UO_0000065	31.33	0.66	6.18	11.82	FALSE	CHEMBL648943	In vitro antihypertensive activity determined by inhibition of angiotensin I converting enzyme	B	BAO_0000357	single protein format	None	None	None	None	None				CHEMBL2625	Angiotensin-converting enzyme	Rattus norvegicus	SINGLE PROTEIN	CHEMBL1122345	1	Scientific Literature	J. Med. Chem.	1983	None
248	CHEMBL71538		0	430.55	0	2.37	2i	O=C(O)CN1C(=O)[C@@H](NC(=O)[C@@H](S)Cc2ccccc2)CS[C@@H]1c1ccccc1	IC50	'='	25	nM	7.6			UO_0000065	17.66	0.36	5.23	8.77	FALSE	CHEMBL648274	In vitro inhibition of angiotensin converting enzyme isolated from rat lung.	B	BAO_0000357	single protein format	None	None	None	None	None				CHEMBL2625	Angiotensin-converting enzyme	Rattus norvegicus	SINGLE PROTEIN	CHEMBL1127970	1	Scientific Literature	Bioorg. Med. Chem. Lett.	1994	None
249	CHEMBL71496		0	382.51	0	1.41	2g	C[C@@H]1SCC[C@H](NC(=O)[C@@H](S)Cc2ccccc2)C(=O)N1CC(=O)O	IC50	'='	11.7	nM	7.93			UO_0000065	20.74	0.43	6.52	9.15	FALSE	CHEMBL648274	In vitro inhibition of angiotensin converting enzyme isolated from rat lung.	B	BAO_0000357	single protein format	None	None	None	None	None				CHEMBL2625	Angiotensin-converting enzyme	Rattus norvegicus	SINGLE PROTEIN	CHEMBL1127970	1	Scientific Literature	Bioorg. Med. Chem. Lett.	1994	None
250	CHEMBL141483		0	475.61	0	3.41	5f	CCOC(=O)[C@H](CCc1ccccc1)N[C@@H](C)C(=O)N1N=C(C2CCCCC2)S[C@H]1C(=O)O	IC50						Not Determined						FALSE	CHEMBL875434	Compound was tested for inhibitory activity against angiotensin I converting enzyme; Not tested	B	BAO_0000357	single protein format	None	None	None	None	None				CHEMBL2625	Angiotensin-converting enzyme	Rattus norvegicus	SINGLE PROTEIN	CHEMBL1125747	1	Scientific Literature	J. Med. Chem.	1991	None
251	CHEMBL131350		0	237.28	0	0.96	7a(R+ S)	O=C(O)C1Cc2ccccc2N1C(=O)CS	IC50	'='	140	nM	6.85			UO_0000065	28.89	0.59	5.89	11.9	FALSE	CHEMBL884028	In vitro inhibitory activity against Angiotensin I converting enzyme	B	BAO_0000357	single protein format	None	None	None	None	None				CHEMBL2625	Angiotensin-converting enzyme	Rattus norvegicus	SINGLE PROTEIN	CHEMBL1122455	1	Scientific Literature	J. Med. Chem.	1983	None
252	CHEMBL422417		0	426.54	0	2.77	17	Cc1ccccc1[C@@H]1CC[C@H](C(=O)O)N1C(=O)CNC(=O)[C@@H](S)Cc1ccccc1	IC50	'='	33	nM	7.48			UO_0000065	17.54	0.34	4.71	8.63	FALSE	CHEMBL648945	In vitro inhibition of rat angiotensin I converting enzyme	B	BAO_0000357	single protein format	None	None	None	None	None				CHEMBL2625	Angiotensin-converting enzyme	Rattus norvegicus	SINGLE PROTEIN	CHEMBL1129041	1	Scientific Literature	J. Med. Chem.	1996	None
253	CHEMBL313764		0	472.56	0	2.48	31	COc1ccc(C[C@H](S)C(=O)NCC(=O)N2[C@H](C(=O)O)CC[C@@H]2c2ccccc2OC)cc1	IC50	'='	2.2	nM	8.66			UO_0000065	18.32	0.36	6.18	8.23	FALSE	CHEMBL648945	In vitro inhibition of rat angiotensin I converting enzyme	B	BAO_0000357	single protein format	None	None	None	None	None				CHEMBL2625	Angiotensin-converting enzyme	Rattus norvegicus	SINGLE PROTEIN	CHEMBL1129041	1	Scientific Literature	J. Med. Chem.	1996	None
254	CHEMBL339895		0	488.69	0	1.94	6e(R,R+S,R).DHCA	C1CCC(NC2CCCCC2)CC1.CC(=O)SCC(C)C(=O)N1c2ccccc2CC1C(=O)O	IC50						Not Determined						FALSE	CHEMBL648948	In vitro inhibitory activity against Angiotensin I converting enzyme; Not determined	B	BAO_0000357	single protein format	None	None	None	None	None				CHEMBL2625	Angiotensin-converting enzyme	Rattus norvegicus	SINGLE PROTEIN	CHEMBL1122455	1	Scientific Literature	J. Med. Chem.	1983	None
255	CHEMBL16139		0	307.46	0	1.41	14q	C[C@H](CS)C(=O)N1CC2(C[C@H]1C(=O)O)SCCS2	IC50	'='	6.5	nM	8.19			UO_0000065	26.63	0.62	6.78	14.21	FALSE	CHEMBL648484	In vitro inhibitory activity against angiotensin I converting enzyme of rats.	B	BAO_0000357	single protein format	None	None	None	None	None				CHEMBL2625	Angiotensin-converting enzyme	Rattus norvegicus	SINGLE PROTEIN	CHEMBL1124128	1	Scientific Literature	J. Med. Chem.	1988	None
256	CHEMBL336561		0	229.3	0	0.77	16g	O=C(O)[C@@H]1CCCN1C(=O)[C@@H]1CC[C@H]1S	IC50	'='	1260	nM	5.9			UO_0000065	25.73	0.54	5.13	10.24	FALSE	CHEMBL648941	Inhibitory activity against Angiotensin I converting enzyme	B	BAO_0000357	single protein format	None	None	None	None	None				CHEMBL2625	Angiotensin-converting enzyme	Rattus norvegicus	SINGLE PROTEIN	CHEMBL1123522	1	Scientific Literature	J. Med. Chem.	1986	None
257	CHEMBL1744316		0	438.68	0	1.41	16b	C1CCC(NC2CCCCC2)CC1.O=C(O)C1C2CCCCC2CN1C(=O)CCS	IC50	'='	24	nM	7.62			UO_0000065	29.61	0.61	6.21	13.23	FALSE	CHEMBL648942	Inhibition of rat Angiotensin I converting enzyme (ACE), using Hip-Gly-Gly as synthetic substrate.	B	BAO_0000357	single protein format	None	None	None	None	None				CHEMBL2625	Angiotensin-converting enzyme	Rattus norvegicus	SINGLE PROTEIN	CHEMBL1123771	1	Scientific Literature	J. Med. Chem.	1987	None
258	CHEMBL133984		0	403.54	0	4.06	11e	CC(C)(C)OC(=O)[C@@H]1CCCN1C(=O)[C@H]1CCC[C@@H]1SC(=O)c1ccccc1	IC50	'='	250000	nM		Outside typical range		UO_0000065					FALSE	CHEMBL648941	Inhibitory activity against Angiotensin I converting enzyme	B	BAO_0000357	single protein format	None	None	None	None	None				CHEMBL2625	Angiotensin-converting enzyme	Rattus norvegicus	SINGLE PROTEIN	CHEMBL1123522	1	Scientific Literature	J. Med. Chem.	1986	None
259	CHEMBL2448077		0	711.65	2	0.1	1o	Cl.NCCCC[C@H](N[C@@H](CCc1ccccc1)C(=O)O)C(=O)N(CC(=O)O)CC1Nc2cc(Cl)c(S(N)(=O)=O)cc2S(=O)(=O)N1	IC50	'='	220	nM	6.66			UO_0000065	9.86	0.21	6.56	2.65	FALSE	CHEMBL648947	In vitro inhibitory activity against Angiotensin I converting enzyme(ACE)	B	BAO_0000357	single protein format	None	None	None	None	None				CHEMBL2625	Angiotensin-converting enzyme	Rattus norvegicus	SINGLE PROTEIN	CHEMBL1124789	1	Scientific Literature	J. Med. Chem.	1990	None
260	CHEMBL163549		0	231.32	0	0.92	8b	O=C(O)C1CCCCC1C(=O)NCCS	IC50	'='	10000	nM	5			UO_0000065	21.62	0.46	4.08	7.53	FALSE	CHEMBL648528	In vitro inhibitory activity against rat serum angiotensin I converting enzyme using hippuryl-glycyl-glycine as substrate	B	BAO_0000366	cell-free format	None	CHEMBL3638229	Serum	None	None				CHEMBL2625	Angiotensin-converting enzyme	Rattus norvegicus	SINGLE PROTEIN	CHEMBL1126616	1	Scientific Literature	J. Med. Chem.	1993	None
261	CHEMBL579	SPIRAPRILAT	0	438.57	0	1.91	25 (Spiraprilat)	C[C@H](N[C@@H](CCc1ccccc1)C(=O)O)C(=O)N1CC2(C[C@H]1C(=O)O)SCCS2	IC50	'='	0.9	nM	9.05			UO_0000065	20.63	0.43	7.14	8.46	FALSE	CHEMBL644719	Compound tested in vivo for inhibition of Angiotensin I converting enzyme in rat	B	BAO_0000218	organism-based format	None	None	None	None	None				CHEMBL2625	Angiotensin-converting enzyme	Rattus norvegicus	SINGLE PROTEIN	CHEMBL1124532	1	Scientific Literature	J. Med. Chem.	1989	None
262	CHEMBL339895		0	488.69	0	1.94	6e(R,R+S,S).DHCA	C1CCC(NC2CCCCC2)CC1.CC(=O)SCC(C)C(=O)N1c2ccccc2CC1C(=O)O	IC50						Not Determined						FALSE	CHEMBL648948	In vitro inhibitory activity against Angiotensin I converting enzyme; Not determined	B	BAO_0000357	single protein format	None	None	None	None	None				CHEMBL2625	Angiotensin-converting enzyme	Rattus norvegicus	SINGLE PROTEIN	CHEMBL1122455	1	Scientific Literature	J. Med. Chem.	1983	None
263	CHEMBL3085292		0	217.25	0	-0.09	20a	O=C(O)[C@@H]1CCC(=O)N1C(=O)CCS	IC50	'='	960	nM	6.02			UO_0000065	27.7	0.59	6.11	8.06	FALSE	CHEMBL648942	Inhibition of rat Angiotensin I converting enzyme (ACE), using Hip-Gly-Gly as synthetic substrate.	B	BAO_0000357	single protein format	None	None	None	None	None				CHEMBL2625	Angiotensin-converting enzyme	Rattus norvegicus	SINGLE PROTEIN	CHEMBL1123771	1	Scientific Literature	J. Med. Chem.	1987	None
264	CHEMBL282664		0	506.62	1	3.04	3	O=C(N[C@@H](Cc1ccccc1)C(=O)N[C@@H](COCc1ccccc1)C(=O)O)[C@@H](S)Cc1ccccc1	IC50	'='	12	nM	7.92			UO_0000065	15.63	0.3	4.88	7.56	FALSE	CHEMBL647399	Inhibitory activity against angiotensin I converting enzyme	B	BAO_0000357	single protein format	None	None	None	None	None				CHEMBL2625	Angiotensin-converting enzyme	Rattus norvegicus	SINGLE PROTEIN	CHEMBL1129519	1	Scientific Literature	J. Med. Chem.	1996	None
265	CHEMBL163635		0	400.43	0	0.44	6c	O=C(O)[C@@H](O)CNC(=O)[C@H](Cc1ccccc1)N[C@@H](Cc1ccccc1)C(=O)O	IC50	'>'	1000	nM				UO_0000065					FALSE	CHEMBL648487	Compound was evaluated for the ability to inhibit Angiotensin I converting enzyme in rat	B	BAO_0000019	assay format	None	None	None	None	None				CHEMBL2625	Angiotensin-converting enzyme	Rattus norvegicus	SINGLE PROTEIN	CHEMBL1124671	1	Scientific Literature	J. Med. Chem.	1989	None
266	CHEMBL67804		0	368.48	0	1.02	2f	O=C(O)CN1CSCC[C@H](NC(=O)[C@@H](S)Cc2ccccc2)C1=O	IC50	'='	61	nM	7.21			UO_0000065	19.58	0.41	6.19	8.32	FALSE	CHEMBL648274	In vitro inhibition of angiotensin converting enzyme isolated from rat lung.	B	BAO_0000357	single protein format	None	None	None	None	None				CHEMBL2625	Angiotensin-converting enzyme	Rattus norvegicus	SINGLE PROTEIN	CHEMBL1127970	1	Scientific Literature	Bioorg. Med. Chem. Lett.	1994	None
267	CHEMBL20341		0	410.54	0	1.99	21	CC[C@@H](C)[C@H](NC(=O)[C@@H](S)C(C)C)C(=O)N[C@@H](Cc1ccc(O)cc1)C(=O)O	IC50	'='	0.26	nM	9.59			UO_0000065	23.35	0.47	7.6	8.28	FALSE	CHEMBL647399	Inhibitory activity against angiotensin I converting enzyme	B	BAO_0000357	single protein format	None	None	None	None	None				CHEMBL2625	Angiotensin-converting enzyme	Rattus norvegicus	SINGLE PROTEIN	CHEMBL1129519	1	Scientific Literature	J. Med. Chem.	1996	None
268	CHEMBL336466		0	435.55	0	2.48	5g	CCOC(=O)[C@H](CCc1ccccc1)N[C@@H](C)C(=O)N1N=C(C(C)C)S[C@H]1C(=O)O	IC50						Not Determined						FALSE	CHEMBL875434	Compound was tested for inhibitory activity against angiotensin I converting enzyme; Not tested	B	BAO_0000357	single protein format	None	None	None	None	None				CHEMBL2625	Angiotensin-converting enzyme	Rattus norvegicus	SINGLE PROTEIN	CHEMBL1125747	1	Scientific Literature	J. Med. Chem.	1991	None
269	CHEMBL130084		0	405.52	0	3.28	59	CC(=O)SC(CC(=O)N1CCCC1C(=O)O)C(=O)c1ccc(C(C)(C)C)cc1	IC50	'='	183	nM	6.74			UO_0000065	16.61	0.33	3.46	7.34	FALSE	CHEMBL648943	In vitro antihypertensive activity determined by inhibition of angiotensin I converting enzyme	B	BAO_0000357	single protein format	None	None	None	None	None				CHEMBL2625	Angiotensin-converting enzyme	Rattus norvegicus	SINGLE PROTEIN	CHEMBL1122345	1	Scientific Literature	J. Med. Chem.	1983	None
270	CHEMBL284736		0	452.55	0	3.05	1b	CCOC(=O)CN1C(=O)[C@@H](NC(CCc2ccccc2)C(=O)OCC)CCc2ccccc21	IC50	'='	430	nM	6.37			UO_0000065	14.07	0.26	3.32	7.5	FALSE	CHEMBL648944	Inhibition of Angiotensin I converting enzyme in rat	B	BAO_0000019	assay format	Rattus norvegicus	None	None	None	None				CHEMBL2625	Angiotensin-converting enzyme	Rattus norvegicus	SINGLE PROTEIN	CHEMBL1123100	1	Scientific Literature	J. Med. Chem.	1985	None
271	CHEMBL139411		0	515.66	1	3.6	5k	CCOC(=O)[C@H](CCc1ccccc1)N[C@@H](C)C(=O)N1N=C(c2ccc(SC)cc2)S[C@H]1C(=O)O	IC50						Not Determined						FALSE	CHEMBL875434	Compound was tested for inhibitory activity against angiotensin I converting enzyme; Not tested	B	BAO_0000357	single protein format	None	None	None	None	None				CHEMBL2625	Angiotensin-converting enzyme	Rattus norvegicus	SINGLE PROTEIN	CHEMBL1125747	1	Scientific Literature	J. Med. Chem.	1991	None
272	CHEMBL128235		0	231.25	0	1.6	5b(R)	C=C(C)C(=O)N1c2ccccc2C[C@@H]1C(=O)O	IC50	'>'	1000000	nM		Outside typical range		UO_0000065					FALSE	CHEMBL884028	In vitro inhibitory activity against Angiotensin I converting enzyme	B	BAO_0000357	single protein format	None	None	None	None	None				CHEMBL2625	Angiotensin-converting enzyme	Rattus norvegicus	SINGLE PROTEIN	CHEMBL1122455	1	Scientific Literature	J. Med. Chem.	1983	None
273	CHEMBL128287		0	251.31	0	1.35	7b(S,S)	C[C@H](S)C(=O)N1c2ccccc2C[C@H]1C(=O)O	IC50	'='	3.7	nM	8.43			UO_0000065	33.55	0.68	7.08	14.64	FALSE	CHEMBL884028	In vitro inhibitory activity against Angiotensin I converting enzyme	B	BAO_0000357	single protein format	None	None	None	None	None				CHEMBL2625	Angiotensin-converting enzyme	Rattus norvegicus	SINGLE PROTEIN	CHEMBL1122455	1	Scientific Literature	J. Med. Chem.	1983	None
274	CHEMBL15977		0	293.39	0	2.02	14s	C[C@H](CS)C(=O)N1C[C@@H](c2ccccc2)C[C@H]1C(=O)O	IC50	'='	30	nM	7.52			UO_0000065	25.64	0.51	5.5	13.06	FALSE	CHEMBL648484	In vitro inhibitory activity against angiotensin I converting enzyme of rats.	B	BAO_0000357	single protein format	None	None	None	None	None				CHEMBL2625	Angiotensin-converting enzyme	Rattus norvegicus	SINGLE PROTEIN	CHEMBL1124128	1	Scientific Literature	J. Med. Chem.	1988	None
275	CHEMBL577	ENALAPRILAT	4	348.4	0	1.13	3	C[C@H](N[C@@H](CCc1ccccc1)C(=O)O)C(=O)N1CCC[C@H]1C(=O)O	IC50	'='	4	nM	8.4			UO_0000065	24.1	0.46	7.27	7.85	FALSE	CHEMBL648484	In vitro inhibitory activity against angiotensin I converting enzyme of rats.	B	BAO_0000357	single protein format	None	None	None	None	None				CHEMBL2625	Angiotensin-converting enzyme	Rattus norvegicus	SINGLE PROTEIN	CHEMBL1124128	1	Scientific Literature	J. Med. Chem.	1988	None
276	CHEMBL51625		0	350.44	0	1.11	23	C[C@H](NC(=O)[C@H](S)Cc1ccccc1)C(=O)N1CCC[C@H]1C(=O)O	IC50	'='	25	nM	7.6			UO_0000065	21.69	0.43	6.49	8.77	FALSE	CHEMBL647399	Inhibitory activity against angiotensin I converting enzyme	B	BAO_0000357	single protein format	None	None	None	None	None				CHEMBL2625	Angiotensin-converting enzyme	Rattus norvegicus	SINGLE PROTEIN	CHEMBL1129519	1	Scientific Literature	J. Med. Chem.	1996	None
277	CHEMBL20966		0	522.69	1	3.76	4	O=C(N[C@@H](Cc1ccccc1)C(=O)N[C@@H](CSCc1ccccc1)C(=O)O)[C@@H](S)Cc1ccccc1	IC50	'='	14	nM	7.85			UO_0000065	15.03	0.3	4.09	8.22	FALSE	CHEMBL647399	Inhibitory activity against angiotensin I converting enzyme	B	BAO_0000357	single protein format	None	None	None	None	None				CHEMBL2625	Angiotensin-converting enzyme	Rattus norvegicus	SINGLE PROTEIN	CHEMBL1129519	1	Scientific Literature	J. Med. Chem.	1996	None
278	CHEMBL428883		0	232.3	0	0.05	1-(3-Mercapto-2-methyl-propionyl)-pyrrolidine-2-carboxylic acid hydroxyamide	C[C@@H](CS)C(=O)N1CCC[C@H]1C(=O)NO	IC50	'='	22	nM	7.66			UO_0000065	32.96	0.7	7.61	11	FALSE	CHEMBL648485	In vivo inhibitory activity against Angiotensin I converting enzyme was evaluated in renal hypertensive rats	B	BAO_0000218	organism-based format	None	None	None	None	None				CHEMBL2625	Angiotensin-converting enzyme	Rattus norvegicus	SINGLE PROTEIN	CHEMBL1122915	1	Scientific Literature	J. Med. Chem.	1985	None
279	CHEMBL412835		0	243.33	0	1.16	13g	O=C(O)[C@@H]1CCCN1C(=O)[C@H]1CCC[C@H]1S	IC50	'='	206000	nM		Outside typical range		UO_0000065					FALSE	CHEMBL648941	Inhibitory activity against Angiotensin I converting enzyme	B	BAO_0000357	single protein format	None	None	None	None	None				CHEMBL2625	Angiotensin-converting enzyme	Rattus norvegicus	SINGLE PROTEIN	CHEMBL1123522	1	Scientific Literature	J. Med. Chem.	1986	None
280	CHEMBL127113		0	367.4	0	2.12	48	CC(=O)SC(CC(=O)N1CCCC1C(=O)O)C(=O)c1ccc(F)cc1	IC50	'='	473	nM	6.33			UO_0000065	17.22	0.35	4.21	6.89	FALSE	CHEMBL648943	In vitro antihypertensive activity determined by inhibition of angiotensin I converting enzyme	B	BAO_0000357	single protein format	None	None	None	None	None				CHEMBL2625	Angiotensin-converting enzyme	Rattus norvegicus	SINGLE PROTEIN	CHEMBL1122345	1	Scientific Literature	J. Med. Chem.	1983	None
281	CHEMBL19935		0	378.49	0	2.26	29	CC[C@@H](C)[C@H](NC(=O)[C@@H](S)c1ccccc1)C(=O)N1CCCC1C(=O)O	IC50	'='	28	nM	7.55			UO_0000065	19.96	0.4	5.29	8.71	FALSE	CHEMBL647399	Inhibitory activity against angiotensin I converting enzyme	B	BAO_0000357	single protein format	None	None	None	None	None				CHEMBL2625	Angiotensin-converting enzyme	Rattus norvegicus	SINGLE PROTEIN	CHEMBL1129519	1	Scientific Literature	J. Med. Chem.	1996	None
282	CHEMBL133021		0	333.41	0	2.41	17f	O=C(S[C@H]1CC[C@@H]1C(=O)N1CCC[C@H]1C(=O)O)c1ccccc1	IC50	'='	250000	nM		Outside typical range		UO_0000065					FALSE	CHEMBL648941	Inhibitory activity against Angiotensin I converting enzyme	B	BAO_0000357	single protein format	None	None	None	None	None				CHEMBL2625	Angiotensin-converting enzyme	Rattus norvegicus	SINGLE PROTEIN	CHEMBL1123522	1	Scientific Literature	J. Med. Chem.	1986	None
283	CHEMBL90000		0	428.51	0	2.17	11	O=C(NCC(=O)N1[C@H](C(=O)O)CC[C@@H]1c1ccccc1)[C@@H](S)Cc1ccc(O)cc1	IC50	'='	4.2	nM	8.38			UO_0000065	19.55	0.38	6.21	7.83	FALSE	CHEMBL648945	In vitro inhibition of rat angiotensin I converting enzyme	B	BAO_0000357	single protein format	None	None	None	None	None				CHEMBL2625	Angiotensin-converting enzyme	Rattus norvegicus	SINGLE PROTEIN	CHEMBL1129041	1	Scientific Literature	J. Med. Chem.	1996	None
284	CHEMBL19494		0	458.58	0	2.58	14	CC(C)C[C@H](NC(=O)[C@@H](S)Cc1ccccc1)C(=O)N[C@@H](Cc1ccc(O)cc1)C(=O)O	IC50	'='	3	nM	8.52			UO_0000065	18.59	0.36	5.94	7.36	FALSE	CHEMBL647399	Inhibitory activity against angiotensin I converting enzyme	B	BAO_0000357	single protein format	None	None	None	None	None				CHEMBL2625	Angiotensin-converting enzyme	Rattus norvegicus	SINGLE PROTEIN	CHEMBL1129519	1	Scientific Literature	J. Med. Chem.	1996	None
285	CHEMBL336384		0	251.31	0	1.35	7b(R,R + S,S)	CC(S)C(=O)N1c2ccccc2CC1C(=O)O	IC50	'='	300	nM	6.52			UO_0000065	25.96	0.52	5.17	11.32	FALSE	CHEMBL884028	In vitro inhibitory activity against Angiotensin I converting enzyme	B	BAO_0000357	single protein format	None	None	None	None	None				CHEMBL2625	Angiotensin-converting enzyme	Rattus norvegicus	SINGLE PROTEIN	CHEMBL1122455	1	Scientific Literature	J. Med. Chem.	1983	None
286	CHEMBL276104		0	277.34	0	0.23	14bb	COC1(OC)C[C@@H](C(=O)O)N(C(=O)[C@H](C)CS)C1	IC50	'='	7.2	nM	8.14			UO_0000065	29.36	0.62	7.91	10.7	FALSE	CHEMBL648484	In vitro inhibitory activity against angiotensin I converting enzyme of rats.	B	BAO_0000357	single protein format	None	None	None	None	None				CHEMBL2625	Angiotensin-converting enzyme	Rattus norvegicus	SINGLE PROTEIN	CHEMBL1124128	1	Scientific Literature	J. Med. Chem.	1988	None
287	CHEMBL164625		0	398.46	0	1.86	6b	O=C(O)CCNC(=O)[C@H](Cc1ccccc1)N[C@@H](CCc1ccccc1)C(=O)O	IC50	'>'	1000	nM				UO_0000065					FALSE	CHEMBL648487	Compound was evaluated for the ability to inhibit Angiotensin I converting enzyme in rat	B	BAO_0000019	assay format	None	None	None	None	None				CHEMBL2625	Angiotensin-converting enzyme	Rattus norvegicus	SINGLE PROTEIN	CHEMBL1124671	1	Scientific Literature	J. Med. Chem.	1989	None
288	CHEMBL1560	CAPTOPRIL	4	217.29	0	0.63	Captopril	C[C@H](CS)C(=O)N1CCC[C@H]1C(=O)O	IC50	'='	15	nM	7.82			UO_0000065	36.01	0.76	7.19	13.58	FALSE	CHEMBL648944	Inhibition of Angiotensin I converting enzyme in rat	B	BAO_0000019	assay format	Rattus norvegicus	None	None	None	None				CHEMBL2625	Angiotensin-converting enzyme	Rattus norvegicus	SINGLE PROTEIN	CHEMBL1123100	1	Scientific Literature	J. Med. Chem.	1985	None
289	CHEMBL1160560		0	393.51	0	1.35	10	NCCCCC(S)C(=O)NCC(=O)N1[C@H](C(=O)O)CC[C@@H]1c1ccccc1	IC50	'='	403	nM	6.39			UO_0000065	16.25	0.32	5.04	5.67	FALSE	CHEMBL648945	In vitro inhibition of rat angiotensin I converting enzyme	B	BAO_0000357	single protein format	None	None	None	None	None				CHEMBL2625	Angiotensin-converting enzyme	Rattus norvegicus	SINGLE PROTEIN	CHEMBL1129041	1	Scientific Literature	J. Med. Chem.	1996	None
290	CHEMBL354470		0	258.27	0	-0.16	10e	CN(CC(=O)NO)C(=O)C1CCCCC1C(=O)O	IC50	'='	45	nM	7.35			UO_0000065	28.45	0.56	7.51	6.87	FALSE	CHEMBL648528	In vitro inhibitory activity against rat serum angiotensin I converting enzyme using hippuryl-glycyl-glycine as substrate	B	BAO_0000366	cell-free format	None	CHEMBL3638229	Serum	None	None				CHEMBL2625	Angiotensin-converting enzyme	Rattus norvegicus	SINGLE PROTEIN	CHEMBL1126616	1	Scientific Literature	J. Med. Chem.	1993	None
291	CHEMBL327454		0	462.95	0	2.82	33	O=C(NCC(=O)N1[C@H](C(=O)O)CC[C@@H]1c1ccccc1O)C(S)Cc1ccc(Cl)cc1	IC50	'='	0.9	nM	9.05			UO_0000065	19.54	0.4	6.23	8.46	FALSE	CHEMBL648945	In vitro inhibition of rat angiotensin I converting enzyme	B	BAO_0000357	single protein format	None	None	None	None	None				CHEMBL2625	Angiotensin-converting enzyme	Rattus norvegicus	SINGLE PROTEIN	CHEMBL1129041	1	Scientific Literature	J. Med. Chem.	1996	None
292	CHEMBL278428		0	233.29	0	-0.4	14a	C[C@H](CS)C(=O)N1C[C@H](O)C[C@H]1C(=O)O	IC50	'='	26	nM	7.58			UO_0000065	32.51	0.69	7.99	9.74	FALSE	CHEMBL648484	In vitro inhibitory activity against angiotensin I converting enzyme of rats.	B	BAO_0000357	single protein format	None	None	None	None	None				CHEMBL2625	Angiotensin-converting enzyme	Rattus norvegicus	SINGLE PROTEIN	CHEMBL1124128	1	Scientific Literature	J. Med. Chem.	1988	None
293	CHEMBL2448086		0	795.78	1	4.77	1g	CCOC(=O)c1cc(S(N)(=O)=O)c(Cl)cc1NCCCC[C@H](C(=O)O)N(Cc1ccccc1)C(=O)[C@H](C)N[C@@H](CCc1ccccc1)C(=O)OCC.Cl	IC50	'='	28000	nM	4.55			UO_0000065	6	0.12	-0.22	2.34	FALSE	CHEMBL648947	In vitro inhibitory activity against Angiotensin I converting enzyme(ACE)	B	BAO_0000357	single protein format	None	None	None	None	None				CHEMBL2625	Angiotensin-converting enzyme	Rattus norvegicus	SINGLE PROTEIN	CHEMBL1124789	1	Scientific Literature	J. Med. Chem.	1990	None
294	CHEMBL139302		0	469.56	0	2.88	5i	CCOC(=O)[C@H](CCc1ccccc1)N[C@@H](C)C(=O)N1N=C(c2ccccc2)S[C@H]1C(=O)O	IC50						Not Determined						FALSE	CHEMBL875434	Compound was tested for inhibitory activity against angiotensin I converting enzyme; Not tested	B	BAO_0000357	single protein format	None	None	None	None	None				CHEMBL2625	Angiotensin-converting enzyme	Rattus norvegicus	SINGLE PROTEIN	CHEMBL1125747	1	Scientific Literature	J. Med. Chem.	1991	None
295	CHEMBL19816		0	506.62	1	3.16	8	O=C(N[C@@H](Cc1ccccc1)C(=O)N[C@@H](Cc1ccc(O)cc1)C(=O)O)[C@@H](S)CCc1ccccc1	IC50	'='	1.5	nM	8.82			UO_0000065	17.42	0.33	5.66	7.62	FALSE	CHEMBL647399	Inhibitory activity against angiotensin I converting enzyme	B	BAO_0000357	single protein format	None	None	None	None	None				CHEMBL2625	Angiotensin-converting enzyme	Rattus norvegicus	SINGLE PROTEIN	CHEMBL1129519	1	Scientific Literature	J. Med. Chem.	1996	None
296	CHEMBL838	BENAZEPRIL	4	424.5	0	2.57	4	CCOC(=O)[C@H](CCc1ccccc1)N[C@H]1CCc2ccccc2N(CC(=O)O)C1=O	IC50	'='	1.7	nM	8.77			UO_0000065	20.66	0.39	6.2	9.14	FALSE	CHEMBL644721	In vitro inhibitory activity against Angiotensin I converting enzyme	B	BAO_0000357	single protein format	None	None	None	None	None				CHEMBL2625	Angiotensin-converting enzyme	Rattus norvegicus	SINGLE PROTEIN	CHEMBL1122836	1	Scientific Literature	J. Med. Chem.	1985	None
297	CHEMBL369041		0	257.36	0	1.55	8d	O=C(O)[C@@H]1C[C@@H]2CCCC[C@@H]2N1C(=O)CCS	IC50	'='	6.4	nM	8.19			UO_0000065	31.84	0.66	6.64	14.22	FALSE	CHEMBL648942	Inhibition of rat Angiotensin I converting enzyme (ACE), using Hip-Gly-Gly as synthetic substrate.	B	BAO_0000357	single protein format	None	None	None	None	None				CHEMBL2625	Angiotensin-converting enzyme	Rattus norvegicus	SINGLE PROTEIN	CHEMBL1123771	1	Scientific Literature	J. Med. Chem.	1987	None
298	CHEMBL366957		0	430.55	0	2.77	11e	CCOC(=O)C(CCc1ccccc1)NC(C)C(=O)N1[C@H](C(=O)O)C[C@@H]2CCCC[C@@H]21	IC50	'='	57000	nM	4.24			UO_0000065	9.86	0.19	1.47	4.42	FALSE	CHEMBL648942	Inhibition of rat Angiotensin I converting enzyme (ACE), using Hip-Gly-Gly as synthetic substrate.	B	BAO_0000357	single protein format	None	None	None	None	None				CHEMBL2625	Angiotensin-converting enzyme	Rattus norvegicus	SINGLE PROTEIN	CHEMBL1123771	1	Scientific Literature	J. Med. Chem.	1987	None
299	CHEMBL349351		0	272.3	0	0.23	10g	CCN(CC(=O)NO)C(=O)C1CCCCC1C(=O)O	IC50	'='	18	nM	7.75			UO_0000065	28.44	0.56	7.51	7.24	FALSE	CHEMBL648528	In vitro inhibitory activity against rat serum angiotensin I converting enzyme using hippuryl-glycyl-glycine as substrate	B	BAO_0000366	cell-free format	None	CHEMBL3638229	Serum	None	None				CHEMBL2625	Angiotensin-converting enzyme	Rattus norvegicus	SINGLE PROTEIN	CHEMBL1126616	1	Scientific Literature	J. Med. Chem.	1993	None
300	CHEMBL159996		0	334.37	0	1.24	9b	O=C(CNC(=O)C1CCCCC1C(=O)O)NOCc1ccccc1	IC50	'>'	150000	nM		Outside typical range		UO_0000065					FALSE	CHEMBL648528	In vitro inhibitory activity against rat serum angiotensin I converting enzyme using hippuryl-glycyl-glycine as substrate	B	BAO_0000366	cell-free format	None	CHEMBL3638229	Serum	None	None				CHEMBL2625	Angiotensin-converting enzyme	Rattus norvegicus	SINGLE PROTEIN	CHEMBL1126616	1	Scientific Literature	J. Med. Chem.	1993	None
301	CHEMBL3351100		0	402.49	0	2.29	11f	C[C@H](N[C@H](CCc1ccccc1)C(=O)O)C(=O)N1[C@H](C(=O)O)C[C@@H]2CCCC[C@@H]21	IC50	'='	2400	nM	5.62			UO_0000065	13.96	0.26	3.33	5.26	FALSE	CHEMBL648942	Inhibition of rat Angiotensin I converting enzyme (ACE), using Hip-Gly-Gly as synthetic substrate.	B	BAO_0000357	single protein format	None	None	None	None	None				CHEMBL2625	Angiotensin-converting enzyme	Rattus norvegicus	SINGLE PROTEIN	CHEMBL1123771	1	Scientific Literature	J. Med. Chem.	1987	None
302	CHEMBL2052024		0	402.49	0	2.29	17d	C[C@H](N[C@@H](CCc1ccccc1)C(=O)O)C(=O)N1C2CCCCC2C[C@@H]1C(=O)O	IC50	'='	18	nM	7.75			UO_0000065	19.24	0.36	5.45	7.24	FALSE	CHEMBL648942	Inhibition of rat Angiotensin I converting enzyme (ACE), using Hip-Gly-Gly as synthetic substrate.	B	BAO_0000357	single protein format	None	None	None	None	None				CHEMBL2625	Angiotensin-converting enzyme	Rattus norvegicus	SINGLE PROTEIN	CHEMBL1123771	1	Scientific Literature	J. Med. Chem.	1987	None
303	CHEMBL348658		0	543.67	1	0.71	Cbc-Lys-Phe- Ala-Pro	C[C@H](NC(=O)[C@H](Cc1ccccc1)NC(=O)[C@H](CCCCN)NC(=O)C1CCC1)C(=O)N1CCC[C@@H]1C(=O)O	IC50	'='	0.04	ug.mL-1				UO_0000274					FALSE	CHEMBL648486	Inhibition of Angiotensin I converting enzyme in normotensive rat	F	BAO_0000019	assay format	Rattus norvegicus	None	None	None	None				CHEMBL2625	Angiotensin-converting enzyme	Rattus norvegicus	SINGLE PROTEIN	CHEMBL1124054	1	Scientific Literature	J. Med. Chem.	1988	None
304	CHEMBL129829		0	381.43	0	2.37	21	CC(=O)S[C@H](C(=O)c1cccc(F)c1)[C@@H](C)C(=O)N1CCC[C@H]1C(=O)O	IC50	'='	233	nM	6.63			UO_0000065	17.39	0.35	4.26	7.23	FALSE	CHEMBL648943	In vitro antihypertensive activity determined by inhibition of angiotensin I converting enzyme	B	BAO_0000357	single protein format	None	None	None	None	None				CHEMBL2625	Angiotensin-converting enzyme	Rattus norvegicus	SINGLE PROTEIN	CHEMBL1122345	1	Scientific Literature	J. Med. Chem.	1983	None
305	CHEMBL314770		0	446.5	0	2.31	34	O=C(NCC(=O)N1[C@H](C(=O)O)CC[C@@H]1c1cccc(O)c1)C(S)Cc1ccc(F)cc1	IC50	'='	3.8	nM	8.42			UO_0000065	18.86	0.37	6.11	7.87	FALSE	CHEMBL648945	In vitro inhibition of rat angiotensin I converting enzyme	B	BAO_0000357	single protein format	None	None	None	None	None				CHEMBL2625	Angiotensin-converting enzyme	Rattus norvegicus	SINGLE PROTEIN	CHEMBL1129041	1	Scientific Literature	J. Med. Chem.	1996	None
306	CHEMBL132080		0	257.36	0	1.55	6b	O=C(O)[C@@H]1CCCN1C(=O)C1CCCCC1S	IC50	'='	11350	nM	4.95			UO_0000065	19.21	0.4	3.4	8.58	FALSE	CHEMBL648941	Inhibitory activity against Angiotensin I converting enzyme	B	BAO_0000357	single protein format	None	None	None	None	None				CHEMBL2625	Angiotensin-converting enzyme	Rattus norvegicus	SINGLE PROTEIN	CHEMBL1123522	1	Scientific Literature	J. Med. Chem.	1986	None
307	CHEMBL315601		0	442.54	0	2.47	22	Cc1cccc(C2CCC(C(=O)O)N2C(=O)CNC(=O)[C@@H](S)Cc2ccc(O)cc2)c1	IC50	'='	3.1	nM	8.51			UO_0000065	19.23	0.37	6.04	7.96	FALSE	CHEMBL648945	In vitro inhibition of rat angiotensin I converting enzyme	B	BAO_0000357	single protein format	None	None	None	None	None				CHEMBL2625	Angiotensin-converting enzyme	Rattus norvegicus	SINGLE PROTEIN	CHEMBL1129041	1	Scientific Literature	J. Med. Chem.	1996	None
308	CHEMBL314215		0	378.49	0	2.26	9	CC[C@H](C)C(S)C(=O)NCC(=O)N1[C@H](C(=O)O)CC[C@@H]1c1ccccc1	IC50	'='	3.7	nM	8.43			UO_0000065	22.28	0.44	6.17	9.72	FALSE	CHEMBL648945	In vitro inhibition of rat angiotensin I converting enzyme	B	BAO_0000357	single protein format	None	None	None	None	None				CHEMBL2625	Angiotensin-converting enzyme	Rattus norvegicus	SINGLE PROTEIN	CHEMBL1129041	1	Scientific Literature	J. Med. Chem.	1996	None
309	CHEMBL265648		0	1109.3	None	None	pGlu-Trp-Pro- Arg-Pro-Lys-Phe- Ala-Pro	C[C@H](NC(=O)[C@H](Cc1ccccc1)NC(=O)[C@H](CCCCN)NC(=O)[C@H]1CCCN1C(=O)[C@H](CCCN=C(N)N)NC(=O)[C@H]1CCCN1C(=O)[C@H](Cc1c[nH]c2ccccc12)NC(=O)[C@H]1CCC(=O)N1)C(=O)N1CCC[C@@H]1C(=O)O	IC50	'='	0.05	ug.mL-1				UO_0000274					FALSE	CHEMBL648486	Inhibition of Angiotensin I converting enzyme in normotensive rat	F	BAO_0000019	assay format	Rattus norvegicus	None	None	None	None				CHEMBL2625	Angiotensin-converting enzyme	Rattus norvegicus	SINGLE PROTEIN	CHEMBL1124054	1	Scientific Literature	J. Med. Chem.	1988	None
310	CHEMBL89388		0	426.54	0	2.77	18	Cc1ccccc1[C@@H]1CC[C@@H](C(=O)O)N1C(=O)CNC(=O)[C@@H](S)Cc1ccccc1	IC50	'='	48	nM	7.32			UO_0000065	17.16	0.33	4.55	8.44	FALSE	CHEMBL648945	In vitro inhibition of rat angiotensin I converting enzyme	B	BAO_0000357	single protein format	None	None	None	None	None				CHEMBL2625	Angiotensin-converting enzyme	Rattus norvegicus	SINGLE PROTEIN	CHEMBL1129041	1	Scientific Literature	J. Med. Chem.	1996	None
311	CHEMBL435360		0	422.48	0	2.45	1	O=C(N[C@@H](Cc1ccccc1)C(=O)CCC(=O)N1CCC[C@H]1C(=O)O)c1ccccc1	IC50	'='	0.016	ug.mL-1				UO_0000274					FALSE	CHEMBL648486	Inhibition of Angiotensin I converting enzyme in normotensive rat	F	BAO_0000019	assay format	Rattus norvegicus	None	None	None	None				CHEMBL2625	Angiotensin-converting enzyme	Rattus norvegicus	SINGLE PROTEIN	CHEMBL1124054	1	Scientific Literature	J. Med. Chem.	1988	None
312	CHEMBL346896		0	944.1	3	-0.15	3	NCCCC[C@H](NC(=O)[C@@H]1CCCN1C(=O)CNC(=O)[C@@H]1CCCN1C(=O)[C@H](Cc1ccc(O)cc1)NC(=O)C1CCC1)C(=O)N[C@@H](Cc1ccccc1)C(=O)NCC(=O)N1CCC[C@H]1C(=O)O	IC50	'='	0.34	ug.mL-1				UO_0000274					FALSE	CHEMBL648486	Inhibition of Angiotensin I converting enzyme in normotensive rat	F	BAO_0000019	assay format	Rattus norvegicus	None	None	None	None				CHEMBL2625	Angiotensin-converting enzyme	Rattus norvegicus	SINGLE PROTEIN	CHEMBL1124054	1	Scientific Literature	J. Med. Chem.	1988	None
313	CHEMBL20193		0	310.38	0	0.23	A	C[C@H](NC(=O)[C@H](Cc1ccccc1)NC(=O)CS)C(=O)O	IC50	'='	220	nM	6.66			UO_0000065	21.45	0.43	6.43	6.97	FALSE	CHEMBL647399	Inhibitory activity against angiotensin I converting enzyme	B	BAO_0000357	single protein format	None	None	None	None	None				CHEMBL2625	Angiotensin-converting enzyme	Rattus norvegicus	SINGLE PROTEIN	CHEMBL1129519	1	Scientific Literature	J. Med. Chem.	1996	None
314	CHEMBL351972		0	376.41	0	1.61	20d	CCN(CC(=O)NOC(=O)c1ccccc1)C(=O)[C@@H]1CCCC[C@@H]1C(=O)O	IC50	'>'	150000	nM		Outside typical range		UO_0000065					FALSE	CHEMBL648528	In vitro inhibitory activity against rat serum angiotensin I converting enzyme using hippuryl-glycyl-glycine as substrate	B	BAO_0000366	cell-free format	None	CHEMBL3638229	Serum	None	None				CHEMBL2625	Angiotensin-converting enzyme	Rattus norvegicus	SINGLE PROTEIN	CHEMBL1126616	1	Scientific Literature	J. Med. Chem.	1993	None
315	CHEMBL3350310		0	414.48	0	2.25	2b	O=C(O)CN1C(=O)[C@@H](N[C@H](CCc2ccccc2)C(=O)O)CSc2ccccc21	IC50	'='	240	nM	6.62			UO_0000065	15.97	0.31	4.37	6.19	FALSE	CHEMBL648944	Inhibition of Angiotensin I converting enzyme in rat	B	BAO_0000019	assay format	Rattus norvegicus	None	None	None	None				CHEMBL2625	Angiotensin-converting enzyme	Rattus norvegicus	SINGLE PROTEIN	CHEMBL1123100	1	Scientific Literature	J. Med. Chem.	1985	None
316	CHEMBL2114418		0	414.48	0	2.25	2c	O=C(O)CN1C(=O)[C@@H](N[C@@H](CCc2ccccc2)C(=O)O)CSc2ccccc21	IC50	'='	2.9	nM	8.54			UO_0000065	20.6	0.4	6.29	7.98	FALSE	CHEMBL648944	Inhibition of Angiotensin I converting enzyme in rat	B	BAO_0000019	assay format	Rattus norvegicus	None	None	None	None				CHEMBL2625	Angiotensin-converting enzyme	Rattus norvegicus	SINGLE PROTEIN	CHEMBL1123100	1	Scientific Literature	J. Med. Chem.	1985	None
317	CHEMBL287896		0	350.44	0	1.11	22	C[C@H](NC(=O)[C@@H](S)Cc1ccccc1)C(=O)N1CCC[C@H]1C(=O)O	IC50	'='	0.3	nM	9.52			UO_0000065	27.17	0.54	8.41	10.98	FALSE	CHEMBL647399	Inhibitory activity against angiotensin I converting enzyme	B	BAO_0000357	single protein format	None	None	None	None	None				CHEMBL2625	Angiotensin-converting enzyme	Rattus norvegicus	SINGLE PROTEIN	CHEMBL1129519	1	Scientific Literature	J. Med. Chem.	1996	None
318	CHEMBL2448079		0	619.52	1	1.08	1q	C[C@H](N[C@@H](CCc1ccccc1)C(=O)O)C(=O)N(CCCNC(=O)c1ccc(Cl)c(S(N)(=O)=O)c1)CC(=O)O.Cl	IC50	'='	38000	nM	4.42			UO_0000065	7.58	0.15	3.34	2.25	FALSE	CHEMBL648946	In vitro inhibitory activity against Angiotensin I converting enzyme (ACE)	B	BAO_0000357	single protein format	None	None	None	None	None				CHEMBL2625	Angiotensin-converting enzyme	Rattus norvegicus	SINGLE PROTEIN	CHEMBL1124789	1	Scientific Literature	J. Med. Chem.	1990	None
319	CHEMBL159829		0	286.33	0	0.62	10h	CCCN(CC(=O)NO)C(=O)C1CCCCC1C(=O)O	IC50	'='	400	nM	6.4			UO_0000065	22.34	0.44	5.78	5.98	FALSE	CHEMBL648528	In vitro inhibitory activity against rat serum angiotensin I converting enzyme using hippuryl-glycyl-glycine as substrate	B	BAO_0000366	cell-free format	None	CHEMBL3638229	Serum	None	None				CHEMBL2625	Angiotensin-converting enzyme	Rattus norvegicus	SINGLE PROTEIN	CHEMBL1126616	1	Scientific Literature	J. Med. Chem.	1993	None
320	CHEMBL2448090		0	795.78	1	4.77	1i	CCOC(=O)c1cc(S(N)(=O)=O)c(NCCCC[C@H](C(=O)O)N(Cc2ccccc2)C(=O)[C@H](C)N[C@@H](CCc2ccccc2)C(=O)OCC)cc1Cl.Cl	IC50	'='	22000	nM	4.66			UO_0000065	6.13	0.12	-0.11	2.4	FALSE	CHEMBL648947	In vitro inhibitory activity against Angiotensin I converting enzyme(ACE)	B	BAO_0000357	single protein format	None	None	None	None	None				CHEMBL2625	Angiotensin-converting enzyme	Rattus norvegicus	SINGLE PROTEIN	CHEMBL1124789	1	Scientific Literature	J. Med. Chem.	1990	None
321	CHEMBL578	ENALAPRIL	4	376.45	0	1.6	1c	CCOC(=O)[C@H](CCc1ccccc1)N[C@@H](C)C(=O)N1CCC[C@H]1C(=O)O	IC50	'='	140	nM	6.85			UO_0000065	18.21	0.35	5.25	7.14	FALSE	CHEMBL648942	Inhibition of rat Angiotensin I converting enzyme (ACE), using Hip-Gly-Gly as synthetic substrate.	B	BAO_0000357	single protein format	None	None	None	None	None				CHEMBL2625	Angiotensin-converting enzyme	Rattus norvegicus	SINGLE PROTEIN	CHEMBL1123771	1	Scientific Literature	J. Med. Chem.	1987	None
322	CHEMBL19647		0	378.49	0	1.74	27	CC(C)[C@H](NC(=O)[C@@H](S)Cc1ccccc1)C(=O)N1CCCC1C(=O)O	IC50	'='	0.85	nM	9.07			UO_0000065	23.97	0.48	7.33	10.46	FALSE	CHEMBL647399	Inhibitory activity against angiotensin I converting enzyme	B	BAO_0000357	single protein format	None	None	None	None	None				CHEMBL2625	Angiotensin-converting enzyme	Rattus norvegicus	SINGLE PROTEIN	CHEMBL1129519	1	Scientific Literature	J. Med. Chem.	1996	None
323	CHEMBL280203		0	536.65	1	3.14	19	CC(OCc1ccccc1)[C@H](NC(=O)[C@@H](S)Cc1ccccc1)C(=O)N[C@@H](Cc1ccc(O)cc1)C(=O)O	IC50	'='	34	nM	7.47			UO_0000065	13.92	0.27	4.33	5.98	FALSE	CHEMBL647399	Inhibitory activity against angiotensin I converting enzyme	B	BAO_0000357	single protein format	None	None	None	None	None				CHEMBL2625	Angiotensin-converting enzyme	Rattus norvegicus	SINGLE PROTEIN	CHEMBL1129519	1	Scientific Literature	J. Med. Chem.	1996	None
324	CHEMBL1204198		0	479	0	2.73	14b	CCOC(=O)C(CCc1ccccc1)N[C@H]1CSc2ccccc2N(CC(=O)O)C1=O.Cl	IC50	'='	8000	nM	5.1			UO_0000065	11.52	0.22	2.37	5.31	FALSE	CHEMBL648944	Inhibition of Angiotensin I converting enzyme in rat	B	BAO_0000019	assay format	Rattus norvegicus	None	None	None	None				CHEMBL2625	Angiotensin-converting enzyme	Rattus norvegicus	SINGLE PROTEIN	CHEMBL1123100	1	Scientific Literature	J. Med. Chem.	1985	None
325	CHEMBL419984		0	411.48	0	3.28	45	O=C(SC(CC(=O)N1CCCC1C(=O)O)C(=O)c1ccccc1)c1ccccc1	IC50	'='	513	nM	6.29			UO_0000065	15.29	0.3	3.01	6.86	FALSE	CHEMBL648943	In vitro antihypertensive activity determined by inhibition of angiotensin I converting enzyme	B	BAO_0000357	single protein format	None	None	None	None	None				CHEMBL2625	Angiotensin-converting enzyme	Rattus norvegicus	SINGLE PROTEIN	CHEMBL1122345	1	Scientific Literature	J. Med. Chem.	1983	None
326	CHEMBL1560	CAPTOPRIL	4	217.29	0	0.63	Captopril	C[C@H](CS)C(=O)N1CCC[C@H]1C(=O)O	IC50	'='	70	nM	7.16			UO_0000065	32.93	0.7	6.52	12.42	FALSE	CHEMBL648944	Inhibition of Angiotensin I converting enzyme in rat	B	BAO_0000019	assay format	Rattus norvegicus	None	None	None	None				CHEMBL2625	Angiotensin-converting enzyme	Rattus norvegicus	SINGLE PROTEIN	CHEMBL1123100	1	Scientific Literature	J. Med. Chem.	1985	None
327	CHEMBL345991		0	557.65	1	-0.1	pGlu-Nle-Phe-Ala-Pro	CCCC[C@H](NC(=O)[C@@H]1NCCC1=O)C(=O)N[C@@H](Cc1ccccc1)C(=O)N[C@@H](C)C(=O)N1CCC[C@@H]1C(=O)O	IC50	'='	0.2	ug.mL-1				UO_0000274					FALSE	CHEMBL648486	Inhibition of Angiotensin I converting enzyme in normotensive rat	F	BAO_0000019	assay format	Rattus norvegicus	None	None	None	None				CHEMBL2625	Angiotensin-converting enzyme	Rattus norvegicus	SINGLE PROTEIN	CHEMBL1124054	1	Scientific Literature	J. Med. Chem.	1988	None
328	CHEMBL130584		0	490.38	0	4.04	47	O=C(SC(CC(=O)N1CCCC1C(=O)O)C(=O)c1ccc(Br)cc1)c1ccccc1	IC50	'='	115	nM	6.94			UO_0000065	14.15	0.32	2.9	7.56	FALSE	CHEMBL648943	In vitro antihypertensive activity determined by inhibition of angiotensin I converting enzyme	B	BAO_0000357	single protein format	None	None	None	None	None				CHEMBL2625	Angiotensin-converting enzyme	Rattus norvegicus	SINGLE PROTEIN	CHEMBL1122345	1	Scientific Literature	J. Med. Chem.	1983	None
329	CHEMBL351972		0	376.41	0	1.61	15c	CCN(CC(=O)NOC(=O)c1ccccc1)C(=O)[C@@H]1CCCC[C@@H]1C(=O)O	IC50	'>'	150000	nM		Outside typical range		UO_0000065					FALSE	CHEMBL648528	In vitro inhibitory activity against rat serum angiotensin I converting enzyme using hippuryl-glycyl-glycine as substrate	B	BAO_0000366	cell-free format	None	CHEMBL3638229	Serum	None	None				CHEMBL2625	Angiotensin-converting enzyme	Rattus norvegicus	SINGLE PROTEIN	CHEMBL1126616	1	Scientific Literature	J. Med. Chem.	1993	None
330	CHEMBL126909		0	349.41	0	1.98	46	CC(=O)SC(CC(=O)N1CCCC1C(=O)O)C(=O)c1ccccc1	IC50	'='	455	nM	6.34			UO_0000065	18.15	0.36	4.36	6.91	FALSE	CHEMBL648943	In vitro antihypertensive activity determined by inhibition of angiotensin I converting enzyme	B	BAO_0000357	single protein format	None	None	None	None	None				CHEMBL2625	Angiotensin-converting enzyme	Rattus norvegicus	SINGLE PROTEIN	CHEMBL1122345	1	Scientific Literature	J. Med. Chem.	1983	None
331	CHEMBL342372	UTIBAPRILAT	0	421.52	0	2.4	5b, (FPL-63674)	C[C@H](N[C@@H](CCc1ccccc1)C(=O)O)C(=O)N1N=C(C(C)(C)C)S[C@H]1C(=O)O	IC50	'='	0.51	nM	9.29			UO_0000065	22.05	0.44	6.89	7.79	FALSE	CHEMBL648940	Compound was tested for inhibitory activity against angiotensin I converting enzyme	B	BAO_0000357	single protein format	None	None	None	None	None				CHEMBL2625	Angiotensin-converting enzyme	Rattus norvegicus	SINGLE PROTEIN	CHEMBL1125747	1	Scientific Literature	J. Med. Chem.	1991	None
332	CHEMBL1202591		0	660.98	1	4.25	1h	CCOC(=O)[C@H](CCc1ccccc1)N[C@@H](C)C(=O)N(CC(=O)O)Cc1cc(C(C)(C)C)cc(I)c1O.Cl	IC50	'='	80000	nM	4.1			UO_0000065	6.56	0.15	-0.15	3.53	FALSE	CHEMBL648947	In vitro inhibitory activity against Angiotensin I converting enzyme(ACE)	B	BAO_0000357	single protein format	None	None	None	None	None				CHEMBL2625	Angiotensin-converting enzyme	Rattus norvegicus	SINGLE PROTEIN	CHEMBL1124789	1	Scientific Literature	J. Med. Chem.	1990	None
333	CHEMBL385183		0	1002.14	None	None	pGlu-Trp-Pro-Gly-Pro-Gln-Ile-Pro-Pro	CC[C@H](C)[C@H](NC(=O)[C@H](CCC(N)=O)NC(=O)[C@H]1CCCN1C(=O)CNC(=O)[C@H]1CCCN1C(=O)[C@H](Cc1c[nH]c2ccccc12)NC(=O)[C@H]1CCC(=O)N1)C(=O)N1CCC[C@H]1C(=O)N1CCC[C@@H]1C(=O)O	IC50	'='	1.9	ug.mL-1				UO_0000274					FALSE	CHEMBL648486	Inhibition of Angiotensin I converting enzyme in normotensive rat	F	BAO_0000019	assay format	Rattus norvegicus	None	None	None	None				CHEMBL2625	Angiotensin-converting enzyme	Rattus norvegicus	SINGLE PROTEIN	CHEMBL1124054	1	Scientific Literature	J. Med. Chem.	1988	None
334	CHEMBL341551		0	387.5	0	2.04	5e	CCC[C@H](N[C@@H](C)C(=O)N1N=C(C(C)(C)C)S[C@H]1C(=O)O)C(=O)OCC	IC50						Not Determined						FALSE	CHEMBL875434	Compound was tested for inhibitory activity against angiotensin I converting enzyme; Not tested	B	BAO_0000357	single protein format	None	None	None	None	None				CHEMBL2625	Angiotensin-converting enzyme	Rattus norvegicus	SINGLE PROTEIN	CHEMBL1125747	1	Scientific Literature	J. Med. Chem.	1991	None
335	CHEMBL351655		0	362.38	0	1.22	15a	CN(CC(=O)NOC(=O)c1ccccc1)C(=O)[C@@H]1CCCC[C@@H]1C(=O)O	IC50	'>'	150000	nM		Outside typical range		UO_0000065					FALSE	CHEMBL648528	In vitro inhibitory activity against rat serum angiotensin I converting enzyme using hippuryl-glycyl-glycine as substrate	B	BAO_0000366	cell-free format	None	CHEMBL3638229	Serum	None	None				CHEMBL2625	Angiotensin-converting enzyme	Rattus norvegicus	SINGLE PROTEIN	CHEMBL1126616	1	Scientific Literature	J. Med. Chem.	1993	None
336	CHEMBL436582		0	363.44	0	2.23	22	CC(=O)S[C@H](C(=O)c1ccccc1)[C@@H](C)C(=O)N1CCC[C@H]1C(=O)O	IC50	'='	780	nM	6.11			UO_0000065	16.81	0.33	3.88	6.66	FALSE	CHEMBL648943	In vitro antihypertensive activity determined by inhibition of angiotensin I converting enzyme	B	BAO_0000357	single protein format	None	None	None	None	None				CHEMBL2625	Angiotensin-converting enzyme	Rattus norvegicus	SINGLE PROTEIN	CHEMBL1122345	1	Scientific Literature	J. Med. Chem.	1983	None
337	CHEMBL423916		0	441.51	0	2.4	5j	C[C@H](N[C@@H](CCc1ccccc1)C(=O)O)C(=O)N1N=C(c2ccccc2)S[C@H]1C(=O)O	IC50	'='	1.5	nM	8.82			UO_0000065	19.99	0.39	6.42	7.4	FALSE	CHEMBL648940	Compound was tested for inhibitory activity against angiotensin I converting enzyme	B	BAO_0000357	single protein format	None	None	None	None	None				CHEMBL2625	Angiotensin-converting enzyme	Rattus norvegicus	SINGLE PROTEIN	CHEMBL1125747	1	Scientific Literature	J. Med. Chem.	1991	None
338	CHEMBL89573		0	444.51	0	1.87	28	O=C(NCC(=O)N1[C@H](C(=O)O)CC[C@@H]1c1cccc(O)c1)[C@@H](S)Cc1cccc(O)c1	IC50	'='	3.2	nM	8.49			UO_0000065	19.11	0.37	6.62	6.68	FALSE	CHEMBL648945	In vitro inhibition of rat angiotensin I converting enzyme	B	BAO_0000357	single protein format	None	None	None	None	None				CHEMBL2625	Angiotensin-converting enzyme	Rattus norvegicus	SINGLE PROTEIN	CHEMBL1129041	1	Scientific Literature	J. Med. Chem.	1996	None
339	CHEMBL88278		0	458.54	0	2.17	29	COc1ccc(C[C@H](S)C(=O)NCC(=O)N2[C@H](C(=O)O)CC[C@@H]2c2ccccc2O)cc1	IC50	'='	0.42	nM	9.38			UO_0000065	20.45	0.4	7.21	8.07	FALSE	CHEMBL648945	In vitro inhibition of rat angiotensin I converting enzyme	B	BAO_0000357	single protein format	None	None	None	None	None				CHEMBL2625	Angiotensin-converting enzyme	Rattus norvegicus	SINGLE PROTEIN	CHEMBL1129041	1	Scientific Literature	J. Med. Chem.	1996	None
340	CHEMBL349351		0	272.3	0	0.23	21c	CCN(CC(=O)NO)C(=O)C1CCCCC1C(=O)O	IC50	'='	28	nM	7.55			UO_0000065	27.74	0.54	7.32	7.06	FALSE	CHEMBL648528	In vitro inhibitory activity against rat serum angiotensin I converting enzyme using hippuryl-glycyl-glycine as substrate	B	BAO_0000366	cell-free format	None	CHEMBL3638229	Serum	None	None				CHEMBL2625	Angiotensin-converting enzyme	Rattus norvegicus	SINGLE PROTEIN	CHEMBL1126616	1	Scientific Literature	J. Med. Chem.	1993	None
341	CHEMBL419499		0	412.51	0	2.46	6	O=C(NCC(=O)N1[C@H](C(=O)O)CC[C@@H]1c1ccccc1)[C@@H](S)Cc1ccccc1	IC50	'='	0.55	nM	9.26			UO_0000065	22.45	0.44	6.8	10.68	FALSE	CHEMBL648945	In vitro inhibition of rat angiotensin I converting enzyme	B	BAO_0000357	single protein format	None	None	None	None	None				CHEMBL2625	Angiotensin-converting enzyme	Rattus norvegicus	SINGLE PROTEIN	CHEMBL1129041	1	Scientific Literature	J. Med. Chem.	1996	None
342	CHEMBL159995		0	334.37	0	1.19	9c	CN(CC(=O)NOCc1ccccc1)C(=O)C1CCCC1C(=O)O	IC50	'>'	150000	nM		Outside typical range		UO_0000065					FALSE	CHEMBL648528	In vitro inhibitory activity against rat serum angiotensin I converting enzyme using hippuryl-glycyl-glycine as substrate	B	BAO_0000366	cell-free format	None	CHEMBL3638229	Serum	None	None				CHEMBL2625	Angiotensin-converting enzyme	Rattus norvegicus	SINGLE PROTEIN	CHEMBL1126616	1	Scientific Literature	J. Med. Chem.	1993	None
343	CHEMBL165617		0	414.46	0	0.84	6d	O=C(O)[C@@H](O)CNC(=O)[C@H](Cc1ccccc1)N[C@@H](CCc1ccccc1)C(=O)O	IC50	'>'	1000	nM				UO_0000065					FALSE	CHEMBL648487	Compound was evaluated for the ability to inhibit Angiotensin I converting enzyme in rat	B	BAO_0000019	assay format	None	None	None	None	None				CHEMBL2625	Angiotensin-converting enzyme	Rattus norvegicus	SINGLE PROTEIN	CHEMBL1124671	1	Scientific Literature	J. Med. Chem.	1989	None
344	CHEMBL1744310		0	466.69	0	1.18	18d	C1CCC(NC2CCCCC2)CC1.CC(CS)C(=O)N1C(=O)C2CCCCC2C1C(=O)O	IC50	'='	14	nM	7.85			UO_0000065	27.52	0.56	6.67	10.52	FALSE	CHEMBL648942	Inhibition of rat Angiotensin I converting enzyme (ACE), using Hip-Gly-Gly as synthetic substrate.	B	BAO_0000357	single protein format	None	None	None	None	None				CHEMBL2625	Angiotensin-converting enzyme	Rattus norvegicus	SINGLE PROTEIN	CHEMBL1123771	1	Scientific Literature	J. Med. Chem.	1987	None
345	CHEMBL558810		0	467.01	0	2.77	11a	CCOC(=O)C(CCc1ccccc1)NC(C)C(=O)N1[C@H](C(=O)O)C[C@@H]2CCCC[C@@H]21.Cl	IC50	'>'	100000	nM				UO_0000065					FALSE	CHEMBL648942	Inhibition of rat Angiotensin I converting enzyme (ACE), using Hip-Gly-Gly as synthetic substrate.	B	BAO_0000357	single protein format	None	None	None	None	None				CHEMBL2625	Angiotensin-converting enzyme	Rattus norvegicus	SINGLE PROTEIN	CHEMBL1123771	1	Scientific Literature	J. Med. Chem.	1987	None
346	CHEMBL341182		0	333.41	0	2.41	16f	O=C(S[C@@H]1CC[C@H]1C(=O)N1CCC[C@H]1C(=O)O)c1ccccc1	IC50	'='	5500	nM	5.26			UO_0000065	15.78	0.31	2.85	7.04	FALSE	CHEMBL648941	Inhibitory activity against Angiotensin I converting enzyme	B	BAO_0000357	single protein format	None	None	None	None	None				CHEMBL2625	Angiotensin-converting enzyme	Rattus norvegicus	SINGLE PROTEIN	CHEMBL1123522	1	Scientific Literature	J. Med. Chem.	1986	None
347	CHEMBL558810		0	467.01	0	2.77	11a	CCOC(=O)C(CCc1ccccc1)NC(C)C(=O)N1[C@H](C(=O)O)C[C@@H]2CCCC[C@@H]21.Cl	IC50	'='	80	nM	7.1			UO_0000065	16.48	0.31	4.33	7.4	FALSE	CHEMBL648942	Inhibition of rat Angiotensin I converting enzyme (ACE), using Hip-Gly-Gly as synthetic substrate.	B	BAO_0000357	single protein format	None	None	None	None	None				CHEMBL2625	Angiotensin-converting enzyme	Rattus norvegicus	SINGLE PROTEIN	CHEMBL1123771	1	Scientific Literature	J. Med. Chem.	1987	None
348	CHEMBL3351100		0	402.49	0	2.29	11h	C[C@H](N[C@H](CCc1ccccc1)C(=O)O)C(=O)N1[C@H](C(=O)O)C[C@@H]2CCCC[C@@H]21	IC50	'='	6400	nM	5.19			UO_0000065	12.9	0.24	2.9	4.86	FALSE	CHEMBL648942	Inhibition of rat Angiotensin I converting enzyme (ACE), using Hip-Gly-Gly as synthetic substrate.	B	BAO_0000357	single protein format	None	None	None	None	None				CHEMBL2625	Angiotensin-converting enzyme	Rattus norvegicus	SINGLE PROTEIN	CHEMBL1123771	1	Scientific Literature	J. Med. Chem.	1987	None
349	CHEMBL366957		0	430.55	0	2.77	11c	CCOC(=O)C(CCc1ccccc1)NC(C)C(=O)N1[C@H](C(=O)O)C[C@@H]2CCCC[C@@H]21	IC50	'='	1300	nM	5.89			UO_0000065	13.67	0.26	3.12	6.14	FALSE	CHEMBL648942	Inhibition of rat Angiotensin I converting enzyme (ACE), using Hip-Gly-Gly as synthetic substrate.	B	BAO_0000357	single protein format	None	None	None	None	None				CHEMBL2625	Angiotensin-converting enzyme	Rattus norvegicus	SINGLE PROTEIN	CHEMBL1123771	1	Scientific Literature	J. Med. Chem.	1987	None
350	CHEMBL132512		0	251.31	0	1.35	7b(R,S)	C[C@H](S)C(=O)N1c2ccccc2C[C@@H]1C(=O)O	IC50	'='	14000	nM	4.85			UO_0000065	19.31	0.39	3.5	8.43	FALSE	CHEMBL884028	In vitro inhibitory activity against Angiotensin I converting enzyme	B	BAO_0000357	single protein format	None	None	None	None	None				CHEMBL2625	Angiotensin-converting enzyme	Rattus norvegicus	SINGLE PROTEIN	CHEMBL1122455	1	Scientific Literature	J. Med. Chem.	1983	None
351	CHEMBL434035		0	243.33	0	1.16	10g	O=C(O)[C@@H]1CCCN1C(=O)[C@@H]1CCC[C@H]1S	IC50	'='	1110	nM	5.96			UO_0000065	24.47	0.51	4.79	10.34	FALSE	CHEMBL648941	Inhibitory activity against Angiotensin I converting enzyme	B	BAO_0000357	single protein format	None	None	None	None	None				CHEMBL2625	Angiotensin-converting enzyme	Rattus norvegicus	SINGLE PROTEIN	CHEMBL1123522	1	Scientific Literature	J. Med. Chem.	1986	None
352	CHEMBL20067		0	444.55	0	2.19	9	CC(C)[C@H](NC(=O)[C@@H](S)Cc1ccccc1)C(=O)N[C@@H](Cc1ccc(O)cc1)C(=O)O	IC50	'='	4	nM	8.4			UO_0000065	18.89	0.37	6.21	7.26	FALSE	CHEMBL647399	Inhibitory activity against angiotensin I converting enzyme	B	BAO_0000357	single protein format	None	None	None	None	None				CHEMBL2625	Angiotensin-converting enzyme	Rattus norvegicus	SINGLE PROTEIN	CHEMBL1129519	1	Scientific Literature	J. Med. Chem.	1996	None
353	CHEMBL420192		0	444.58	0	2.41	2b	O=C(O)CN1C(=O)[C@@H](NC(=O)[C@@H](S)Cc2ccccc2)CSC[C@H]1c1ccccc1	IC50	'='	29	nM	7.54			UO_0000065	16.95	0.34	5.13	8.69	FALSE	CHEMBL648274	In vitro inhibition of angiotensin converting enzyme isolated from rat lung.	B	BAO_0000357	single protein format	None	None	None	None	None				CHEMBL2625	Angiotensin-converting enzyme	Rattus norvegicus	SINGLE PROTEIN	CHEMBL1127970	1	Scientific Literature	Bioorg. Med. Chem. Lett.	1994	None
354	CHEMBL287358		0	335.47	0	2.85	CGS-26582	O=C1N[C@H](C(=O)O)CCCCCCc2cccc(c2)CC1CS	IC50	'='	175	nM	6.76			UO_0000065	20.14	0.4	3.91	10.18	FALSE	CHEMBL648950	Inhibition of Angiotensin I converting enzyme ACE)	B	BAO_0000357	single protein format	None	None	None	None	None				CHEMBL2625	Angiotensin-converting enzyme	Rattus norvegicus	SINGLE PROTEIN	CHEMBL1135904	1	Scientific Literature	J. Med. Chem.	2002	None
355	CHEMBL351249		0	394.52	0	1.55	3	O=C(N[C@H]1CCC[C@H]2SC[C@@H](C(=O)O)N2C1=O)[C@@H](S)Cc1ccccc1	IC50	'='	1.6	nM	8.8			UO_0000065	22.3	0.46	7.25	10.14	FALSE	CHEMBL648273	In vitro inhibitory activity against angiotensin converting enzyme (ACE)	B	BAO_0000357	single protein format	None	None	None	None	None				CHEMBL2625	Angiotensin-converting enzyme	Rattus norvegicus	SINGLE PROTEIN	CHEMBL1152049	1	Scientific Literature	Bioorg. Med. Chem. Lett.	1995	None
356	CHEMBL128322		0	496.59	0	3.08	13	C[C@H](CSC[C@@H](C)C(=O)N1c2ccccc2C[C@H]1C(=O)O)C(=O)N1c2ccccc2C[C@H]1C(=O)O	IC50	'='	1300	nM	5.89			UO_0000065	11.85	0.23	2.81	5.11	FALSE	CHEMBL884028	In vitro inhibitory activity against Angiotensin I converting enzyme	B	BAO_0000357	single protein format	None	None	None	None	None				CHEMBL2625	Angiotensin-converting enzyme	Rattus norvegicus	SINGLE PROTEIN	CHEMBL1122455	1	Scientific Literature	J. Med. Chem.	1983	None
357	CHEMBL4067185		0	578.59	1	1.6	6a	C[C@H](N[C@@H](CCc1ccccc1)C(=O)O)C(=O)N1C[C@@H](NC(=O)C[C@H](N)Cc2cc(F)c(F)cc2F)C[C@H]1C(=O)O	IC50	'='	334	nM	6.48			UO_0000065	11.19	0.22	4.88	4	FALSE	CHEMBL4021431	Inhibition of Wistar rat plasma ACE	B	BAO_0000357	single protein format	Rattus norvegicus	None	None	None	None				CHEMBL2625	Angiotensin-converting enzyme	Rattus norvegicus	SINGLE PROTEIN	CHEMBL4020733	1	Scientific Literature	Bioorg Med Chem Lett	2017	None
358	CHEMBL351972		0	376.41	0	1.61	20c	CCN(CC(=O)NOC(=O)c1ccccc1)C(=O)[C@@H]1CCCC[C@@H]1C(=O)O	IC50	'>'	150000	nM		Outside typical range		UO_0000065					FALSE	CHEMBL648528	In vitro inhibitory activity against rat serum angiotensin I converting enzyme using hippuryl-glycyl-glycine as substrate	B	BAO_0000366	cell-free format	None	CHEMBL3638229	Serum	None	None				CHEMBL2625	Angiotensin-converting enzyme	Rattus norvegicus	SINGLE PROTEIN	CHEMBL1126616	1	Scientific Literature	J. Med. Chem.	1993	None
359	CHEMBL2035375		0	574.79	2	0.33	IIAMK	CC[C@H](C)[C@H](N)C(=O)N[C@H](C(=O)N[C@@H](C)C(=O)N[C@@H](CCSC)C(=O)N[C@@H](CCCCN)C(=O)O)[C@@H](C)CC	IC50	'='	498000	nM		Outside typical range		UO_0000065					FALSE	CHEMBL2039530	Inhibition of ACE from rat kidney using hippuryl-histidyl-leucine as substrate after 30 mins by UV/VIS spectrophotometry	B	BAO_0000357	single protein format	Rattus norvegicus	CHEMBL3638241	Kidney	None	None				CHEMBL2625	Angiotensin-converting enzyme	Rattus norvegicus	SINGLE PROTEIN	CHEMBL2034913	1	Scientific Literature	Eur. J. Med. Chem.	2012	None
360	CHEMBL19755		0	458.58	0	2.58	12	CC[C@H](C)[C@H](NC(=O)[C@@H](S)Cc1ccccc1)C(=O)N[C@@H](Cc1ccc(O)cc1)C(=O)O	IC50	'='	2.5	nM	8.6			UO_0000065	18.76	0.37	6.02	7.43	FALSE	CHEMBL647399	Inhibitory activity against angiotensin I converting enzyme	B	BAO_0000357	single protein format	None	None	None	None	None				CHEMBL2625	Angiotensin-converting enzyme	Rattus norvegicus	SINGLE PROTEIN	CHEMBL1129519	1	Scientific Literature	J. Med. Chem.	1996	None
361	CHEMBL43370		0	703.8	2	2.84	SCH-54470	CS(=O)(=O)N[C@@H](CCCCN)C(=O)N[C@@H](Cc1ccccc1)P(=O)(O)CC1(C(=O)N[C@@H](Cc2c[nH]c3ccccc23)C(=O)O)CCCC1	IC50	'='	2.5	nM	8.6			UO_0000065	12.22	0.24	5.76	3.9	FALSE	CHEMBL648949	Inhibition of Angiotensin I converting enzyme (ACE)	B	BAO_0000357	single protein format	None	None	None	None	None				CHEMBL2625	Angiotensin-converting enzyme	Rattus norvegicus	SINGLE PROTEIN	CHEMBL1135904	1	Scientific Literature	J. Med. Chem.	2002	None
362	CHEMBL283586		0	251.31	0	1.35	23a	O=C(O)C1Cc2ccccc2N1C(=O)CCS	IC50	'='	140	nM	6.85			UO_0000065	27.27	0.55	5.5	11.9	FALSE	CHEMBL648942	Inhibition of rat Angiotensin I converting enzyme (ACE), using Hip-Gly-Gly as synthetic substrate.	B	BAO_0000357	single protein format	None	None	None	None	None				CHEMBL2625	Angiotensin-converting enzyme	Rattus norvegicus	SINGLE PROTEIN	CHEMBL1123771	1	Scientific Literature	J. Med. Chem.	1987	None
363	CHEMBL435973		0	375.49	0	3.44	15f	CC1(C)CC[C@H](C(=O)N2CCC[C@H]2C(=O)O)[C@H]1SC(=O)c1ccccc1	IC50	'='	250000	nM		Outside typical range		UO_0000065					FALSE	CHEMBL648941	Inhibitory activity against Angiotensin I converting enzyme	B	BAO_0000357	single protein format	None	None	None	None	None				CHEMBL2625	Angiotensin-converting enzyme	Rattus norvegicus	SINGLE PROTEIN	CHEMBL1123522	1	Scientific Literature	J. Med. Chem.	1986	None
364	CHEMBL360469		0	299.39	0	1.9	8c	CC(=O)SCCC(=O)N1[C@H](C(=O)O)C[C@@H]2CCCC[C@@H]21	IC50	'='	480	nM	6.32			UO_0000065	21.11	0.43	4.42	8.46	FALSE	CHEMBL648942	Inhibition of rat Angiotensin I converting enzyme (ACE), using Hip-Gly-Gly as synthetic substrate.	B	BAO_0000357	single protein format	None	None	None	None	None				CHEMBL2625	Angiotensin-converting enzyme	Rattus norvegicus	SINGLE PROTEIN	CHEMBL1123771	1	Scientific Literature	J. Med. Chem.	1987	None
365	CHEMBL86884		0	444.51	0	1.87	27	O=C(NCC(=O)N1[C@H](C(=O)O)CC[C@@H]1c1ccc(O)cc1)[C@@H](S)Cc1ccc(O)cc1	IC50	'='	0.46	nM	9.34			UO_0000065	21.01	0.41	7.47	7.34	FALSE	CHEMBL648945	In vitro inhibition of rat angiotensin I converting enzyme	B	BAO_0000357	single protein format	None	None	None	None	None				CHEMBL2625	Angiotensin-converting enzyme	Rattus norvegicus	SINGLE PROTEIN	CHEMBL1129041	1	Scientific Literature	J. Med. Chem.	1996	None
366	CHEMBL141156		0	470.55	0	2.27	5l	CCOC(=O)[C@H](CCc1ccccc1)N[C@@H](C)C(=O)N1N=C(c2cccnc2)S[C@H]1C(=O)O	IC50						Not Determined						FALSE	CHEMBL875434	Compound was tested for inhibitory activity against angiotensin I converting enzyme; Not tested	B	BAO_0000357	single protein format	None	None	None	None	None				CHEMBL2625	Angiotensin-converting enzyme	Rattus norvegicus	SINGLE PROTEIN	CHEMBL1125747	1	Scientific Literature	J. Med. Chem.	1991	None
367	CHEMBL130914		0	355.42	0	2.99	6a(R + S)	O=C(SCCC(=O)N1c2ccccc2CC1C(=O)O)c1ccccc1	IC50	'='	59	nM	7.23			UO_0000065	20.34	0.39	4.24	9.68	FALSE	CHEMBL884028	In vitro inhibitory activity against Angiotensin I converting enzyme	B	BAO_0000357	single protein format	None	None	None	None	None				CHEMBL2625	Angiotensin-converting enzyme	Rattus norvegicus	SINGLE PROTEIN	CHEMBL1122455	1	Scientific Literature	J. Med. Chem.	1983	None
368	CHEMBL356651		0	558.64	2	-1.55	pGlu-Lys-Phe-Gly-Pro	NCCCC[C@H](NC(=O)[C@@H]1NCCC1=O)C(=O)N[C@@H](Cc1ccccc1)C(=O)NCC(=O)N1CCC[C@@H]1C(=O)O	IC50	'='	0.1	ug.mL-1				UO_0000274					FALSE	CHEMBL648486	Inhibition of Angiotensin I converting enzyme in normotensive rat	F	BAO_0000019	assay format	Rattus norvegicus	None	None	None	None				CHEMBL2625	Angiotensin-converting enzyme	Rattus norvegicus	SINGLE PROTEIN	CHEMBL1124054	1	Scientific Literature	J. Med. Chem.	1988	None
369	CHEMBL351655		0	362.38	0	1.22	20b	CN(CC(=O)NOC(=O)c1ccccc1)C(=O)[C@@H]1CCCC[C@@H]1C(=O)O	IC50	'>'	150000	nM		Outside typical range		UO_0000065					FALSE	CHEMBL648528	In vitro inhibitory activity against rat serum angiotensin I converting enzyme using hippuryl-glycyl-glycine as substrate	B	BAO_0000366	cell-free format	None	CHEMBL3638229	Serum	None	None				CHEMBL2625	Angiotensin-converting enzyme	Rattus norvegicus	SINGLE PROTEIN	CHEMBL1126616	1	Scientific Literature	J. Med. Chem.	1993	None
370	CHEMBL128076		0	389.47	0	2.47	60	CC(=O)SC(CC(=O)N1CCCC1C(=O)O)C(=O)c1ccc2c(c1)CCC2	IC50	'='	218	nM	6.66			UO_0000065	17.1	0.34	4.19	7.26	FALSE	CHEMBL648943	In vitro antihypertensive activity determined by inhibition of angiotensin I converting enzyme	B	BAO_0000357	single protein format	None	None	None	None	None				CHEMBL2625	Angiotensin-converting enzyme	Rattus norvegicus	SINGLE PROTEIN	CHEMBL1122345	1	Scientific Literature	J. Med. Chem.	1983	None
371	CHEMBL126763		0	425.51	0	3.65	54	CC(=O)SC(CC(=O)N1CCCC1C(=O)O)C(=O)c1ccc(-c2ccccc2)cc1	IC50	'='	86	nM	7.07			UO_0000065	16.6	0.32	3.42	7.7	FALSE	CHEMBL648943	In vitro antihypertensive activity determined by inhibition of angiotensin I converting enzyme	B	BAO_0000357	single protein format	None	None	None	None	None				CHEMBL2625	Angiotensin-converting enzyme	Rattus norvegicus	SINGLE PROTEIN	CHEMBL1122345	1	Scientific Literature	J. Med. Chem.	1983	None
372	CHEMBL138029	UTIBAPRIL	0	449.57	0	2.87	5a, (FPL-63547)	CCOC(=O)[C@H](CCc1ccccc1)N[C@@H](C)C(=O)N1N=C(C(C)(C)C)S[C@H]1C(=O)O	IC50						Not Determined						FALSE	CHEMBL875434	Compound was tested for inhibitory activity against angiotensin I converting enzyme; Not tested	B	BAO_0000357	single protein format	None	None	None	None	None				CHEMBL2625	Angiotensin-converting enzyme	Rattus norvegicus	SINGLE PROTEIN	CHEMBL1125747	1	Scientific Literature	J. Med. Chem.	1991	None
373	CHEMBL2448085		0	659.59	1	2.01	1r	Cl.NS(=O)(=O)c1cc(C(=O)NCCCC[C@H](N[C@@H](CCc2ccccc2)C(=O)O)C(=O)N2CCC[C@H]2C(=O)O)ccc1Cl	IC50	'='	6.5	nM	8.19			UO_0000065	13.14	0.27	6.18	4.17	FALSE	CHEMBL648946	In vitro inhibitory activity against Angiotensin I converting enzyme (ACE)	B	BAO_0000357	single protein format	None	None	None	None	None				CHEMBL2625	Angiotensin-converting enzyme	Rattus norvegicus	SINGLE PROTEIN	CHEMBL1124789	1	Scientific Literature	J. Med. Chem.	1990	None
374	CHEMBL410980		0	364.47	0	1.5	24	C[C@H](NC(=O)[C@@H](S)CCc1ccccc1)C(=O)N1CCCC1C(=O)O	IC50	'='	0.35	nM	9.46			UO_0000065	25.94	0.52	7.96	10.91	FALSE	CHEMBL647399	Inhibitory activity against angiotensin I converting enzyme	B	BAO_0000357	single protein format	None	None	None	None	None				CHEMBL2625	Angiotensin-converting enzyme	Rattus norvegicus	SINGLE PROTEIN	CHEMBL1129519	1	Scientific Literature	J. Med. Chem.	1996	None
375	CHEMBL277238		0	492.6	0	2.77	7	O=C(N[C@@H](Cc1ccccc1)C(=O)N[C@@H](Cc1ccc(O)cc1)C(=O)O)[C@@H](S)Cc1ccccc1	IC50	'='	5.6	nM	8.25			UO_0000065	16.75	0.32	5.48	7.13	FALSE	CHEMBL647399	Inhibitory activity against angiotensin I converting enzyme	B	BAO_0000357	single protein format	None	None	None	None	None				CHEMBL2625	Angiotensin-converting enzyme	Rattus norvegicus	SINGLE PROTEIN	CHEMBL1129519	1	Scientific Literature	J. Med. Chem.	1996	None
376	CHEMBL418738		0	394.49	0	0.71	31	CC(C)[C@H](NC(=O)[C@@H](S)Cc1ccccc1)C(=O)N1CC(O)CC1C(=O)O	IC50	'='	100	nM	7			UO_0000065	17.74	0.35	6.29	6.55	FALSE	CHEMBL647399	Inhibitory activity against angiotensin I converting enzyme	B	BAO_0000357	single protein format	None	None	None	None	None				CHEMBL2625	Angiotensin-converting enzyme	Rattus norvegicus	SINGLE PROTEIN	CHEMBL1129519	1	Scientific Literature	J. Med. Chem.	1996	None
377	CHEMBL337871		0	271.38	0	1.8	14g	CC1(C)CC[C@@H](C(=O)N2CCC[C@H]2C(=O)O)[C@@H]1S	IC50	'='	215000	nM		Outside typical range		UO_0000065					FALSE	CHEMBL648941	Inhibitory activity against Angiotensin I converting enzyme	B	BAO_0000357	single protein format	None	None	None	None	None				CHEMBL2625	Angiotensin-converting enzyme	Rattus norvegicus	SINGLE PROTEIN	CHEMBL1123522	1	Scientific Literature	J. Med. Chem.	1986	None
378	CHEMBL71711		0	444.58	0	2.62	3j	O=C(O)CN1C(=O)[C@H](NC(=O)[C@@H](CS)Cc2ccccc2)CS[C@@H]1c1ccccc1	IC50	'='	123	nM	6.91			UO_0000065	15.54	0.31	4.29	7.97	FALSE	CHEMBL648274	In vitro inhibition of angiotensin converting enzyme isolated from rat lung.	B	BAO_0000357	single protein format	None	None	None	None	None				CHEMBL2625	Angiotensin-converting enzyme	Rattus norvegicus	SINGLE PROTEIN	CHEMBL1127970	1	Scientific Literature	Bioorg. Med. Chem. Lett.	1994	None
379	CHEMBL19621		0	329.42	0	2.34	B	O=C(N[C@@H](Cc1ccccc1)C(=O)O)[C@@H](S)Cc1ccccc1	IC50	'='	44	nM	7.36			UO_0000065	22.33	0.44	5.02	11.08	FALSE	CHEMBL647399	Inhibitory activity against angiotensin I converting enzyme	B	BAO_0000357	single protein format	None	None	None	None	None				CHEMBL2625	Angiotensin-converting enzyme	Rattus norvegicus	SINGLE PROTEIN	CHEMBL1129519	1	Scientific Literature	J. Med. Chem.	1996	None
380	CHEMBL334724		0	389.52	0	3.67	16e	CC(C)(C)OC(=O)[C@@H]1CCCN1C(=O)[C@@H]1CC[C@H]1SC(=O)c1ccccc1	IC50	'='	250000	nM		Outside typical range		UO_0000065					FALSE	CHEMBL648941	Inhibitory activity against Angiotensin I converting enzyme	B	BAO_0000357	single protein format	None	None	None	None	None				CHEMBL2625	Angiotensin-converting enzyme	Rattus norvegicus	SINGLE PROTEIN	CHEMBL1123522	1	Scientific Literature	J. Med. Chem.	1986	None
381	CHEMBL43370		0	703.8	2	2.84	4g	CS(=O)(=O)N[C@@H](CCCCN)C(=O)N[C@@H](Cc1ccccc1)P(=O)(O)CC1(C(=O)N[C@@H](Cc2c[nH]c3ccccc23)C(=O)O)CCCC1	IC50	'='	2.5	nM	8.6			UO_0000065	12.22	0.24	5.76	3.9	TRUE	CHEMBL644720	Compound was measured for the inhibition of Angiotensin I converting enzyme	B	BAO_0000357	single protein format	None	None	None	None	None				CHEMBL2625	Angiotensin-converting enzyme	Rattus norvegicus	SINGLE PROTEIN	CHEMBL1129117	1	Scientific Literature	Bioorg. Med. Chem. Lett.	1996	None
382	CHEMBL152708		0	572.66	2	-1.16	table I	C[C@H](NC(=O)[C@H](Cc1ccccc1)NC(=O)[C@H](CCCCN)NC(=O)[C@@H]1NCCC1=O)C(=O)N1CCC[C@@H]1C(=O)O	IC50	'='	0.05	ug.mL-1				UO_0000274					FALSE	CHEMBL648486	Inhibition of Angiotensin I converting enzyme in normotensive rat	F	BAO_0000019	assay format	Rattus norvegicus	None	None	None	None				CHEMBL2625	Angiotensin-converting enzyme	Rattus norvegicus	SINGLE PROTEIN	CHEMBL1124054	1	Scientific Literature	J. Med. Chem.	1988	None
383	CHEMBL129572		0	429.47	0	3.42	51	O=C(SC(CC(=O)N1CCCC1C(=O)O)C(=O)c1cccc(F)c1)c1ccccc1	IC50	'='	176	nM	6.75			UO_0000065	15.73	0.31	3.33	7.36	FALSE	CHEMBL648943	In vitro antihypertensive activity determined by inhibition of angiotensin I converting enzyme	B	BAO_0000357	single protein format	None	None	None	None	None				CHEMBL2625	Angiotensin-converting enzyme	Rattus norvegicus	SINGLE PROTEIN	CHEMBL1122345	1	Scientific Literature	J. Med. Chem.	1983	None
384	CHEMBL337957		0	386.27	0	2.4	37	O=C(c1ccc(Br)cc1)C(S)CC(=O)N1CCCC1C(=O)O	IC50	'='	352	nM	6.45			UO_0000065	16.71	0.4	4.05	8.64	FALSE	CHEMBL648943	In vitro antihypertensive activity determined by inhibition of angiotensin I converting enzyme	B	BAO_0000357	single protein format	None	None	None	None	None				CHEMBL2625	Angiotensin-converting enzyme	Rattus norvegicus	SINGLE PROTEIN	CHEMBL1122345	1	Scientific Literature	J. Med. Chem.	1983	None
385	CHEMBL67924		0	430.55	0	2.37	2j	O=C(O)CN1C(=O)[C@H](NC(=O)[C@@H](S)Cc2ccccc2)CS[C@@H]1c1ccccc1	IC50	'='	20	nM	7.7			UO_0000065	17.88	0.36	5.33	8.88	FALSE	CHEMBL648274	In vitro inhibition of angiotensin converting enzyme isolated from rat lung.	B	BAO_0000357	single protein format	None	None	None	None	None				CHEMBL2625	Angiotensin-converting enzyme	Rattus norvegicus	SINGLE PROTEIN	CHEMBL1127970	1	Scientific Literature	Bioorg. Med. Chem. Lett.	1994	None
386	CHEMBL306461		0	368.48	0	0.67	2a	O=C(O)CN1CCSC[C@H](NC(=O)[C@@H](S)Cc2ccccc2)C1=O	IC50	'='	67	nM	7.17			UO_0000065	19.47	0.41	6.5	8.27	FALSE	CHEMBL648274	In vitro inhibition of angiotensin converting enzyme isolated from rat lung.	B	BAO_0000357	single protein format	None	None	None	None	None				CHEMBL2625	Angiotensin-converting enzyme	Rattus norvegicus	SINGLE PROTEIN	CHEMBL1127970	1	Scientific Literature	Bioorg. Med. Chem. Lett.	1994	None
387	CHEMBL3350269		0	369.44	0	3.24	6b(R,R)	C[C@@H](CSC(=O)c1ccccc1)C(=O)N1c2ccccc2C[C@@H]1C(=O)O	IC50	'>'	100000	nM				UO_0000065					FALSE	CHEMBL884028	In vitro inhibitory activity against Angiotensin I converting enzyme	B	BAO_0000357	single protein format	None	None	None	None	None				CHEMBL2625	Angiotensin-converting enzyme	Rattus norvegicus	SINGLE PROTEIN	CHEMBL1122455	1	Scientific Literature	J. Med. Chem.	1983	None
388	CHEMBL71351		0	396.53	0	1.45	2e	CC1(C)CSC[C@H](NC(=O)[C@@H](S)Cc2ccccc2)C(=O)N1CC(=O)O	IC50	'='	13.8	nM	7.86			UO_0000065	19.82	0.41	6.41	9.06	FALSE	CHEMBL648274	In vitro inhibition of angiotensin converting enzyme isolated from rat lung.	B	BAO_0000357	single protein format	None	None	None	None	None				CHEMBL2625	Angiotensin-converting enzyme	Rattus norvegicus	SINGLE PROTEIN	CHEMBL1127970	1	Scientific Literature	Bioorg. Med. Chem. Lett.	1994	None
389	CHEMBL313627		0	444.51	0	1.87	25	O=C(NCC(=O)N1[C@H](C(=O)O)CC[C@@H]1c1ccccc1O)[C@@H](S)Cc1ccc(O)cc1	IC50	'='	0.6	nM	9.22			UO_0000065	20.75	0.41	7.35	7.25	FALSE	CHEMBL648945	In vitro inhibition of rat angiotensin I converting enzyme	B	BAO_0000357	single protein format	None	None	None	None	None				CHEMBL2625	Angiotensin-converting enzyme	Rattus norvegicus	SINGLE PROTEIN	CHEMBL1129041	1	Scientific Literature	J. Med. Chem.	1996	None
390	CHEMBL315695		0	472.52	0	1.86	35	O=C(O)c1ccc(CC(S)C(=O)NCC(=O)N2[C@H](C(=O)O)CC[C@@H]2c2ccccc2O)cc1	IC50	'='	5.3	nM	8.28			UO_0000065	17.51	0.34	6.42	5.74	FALSE	CHEMBL648945	In vitro inhibition of rat angiotensin I converting enzyme	B	BAO_0000357	single protein format	None	None	None	None	None				CHEMBL2625	Angiotensin-converting enzyme	Rattus norvegicus	SINGLE PROTEIN	CHEMBL1129041	1	Scientific Literature	J. Med. Chem.	1996	None
391	CHEMBL20574		0	364.47	0	1.88	35	CC[C@H](C)[C@H](S)C(=O)N[C@@H](C)C(=O)N1c2ccccc2CC1C(=O)O	IC50	'='	3.3	nM	8.48			UO_0000065	23.27	0.46	6.6	9.78	FALSE	CHEMBL647399	Inhibitory activity against angiotensin I converting enzyme	B	BAO_0000357	single protein format	None	None	None	None	None				CHEMBL2625	Angiotensin-converting enzyme	Rattus norvegicus	SINGLE PROTEIN	CHEMBL1129519	1	Scientific Literature	J. Med. Chem.	1996	None
392	CHEMBL4078112		0	606.64	1	2.38	6c	CCC[C@H](N[C@@H](CCc1ccccc1)C(=O)O)C(=O)N1C[C@@H](NC(=O)C[C@H](N)Cc2cc(F)c(F)cc2F)C[C@H]1C(=O)O	IC50	'='	893	nM	6.05			UO_0000065	9.97	0.19	3.67	3.73	FALSE	CHEMBL4021431	Inhibition of Wistar rat plasma ACE	B	BAO_0000357	single protein format	Rattus norvegicus	None	None	None	None				CHEMBL2625	Angiotensin-converting enzyme	Rattus norvegicus	SINGLE PROTEIN	CHEMBL4020733	1	Scientific Literature	Bioorg Med Chem Lett	2017	None
393	CHEMBL577	ENALAPRILAT	4	348.4	0	1.13	1	C[C@H](N[C@@H](CCc1ccccc1)C(=O)O)C(=O)N1CCC[C@H]1C(=O)O	IC50	'='	9.6	nM	8.02			UO_0000065	23.01	0.44	6.89	7.5	FALSE	CHEMBL4021431	Inhibition of Wistar rat plasma ACE	B	BAO_0000357	single protein format	Rattus norvegicus	None	None	None	None				CHEMBL2625	Angiotensin-converting enzyme	Rattus norvegicus	SINGLE PROTEIN	CHEMBL4020733	1	Scientific Literature	Bioorg Med Chem Lett	2017	None
394	CHEMBL342643		0	407.49	0	1.85	5h	CCOC(=O)[C@H](CCc1ccccc1)N[C@@H](C)C(=O)N1N=C(C)S[C@H]1C(=O)O	IC50						Not Determined						FALSE	CHEMBL875434	Compound was tested for inhibitory activity against angiotensin I converting enzyme; Not tested	B	BAO_0000357	single protein format	None	None	None	None	None				CHEMBL2625	Angiotensin-converting enzyme	Rattus norvegicus	SINGLE PROTEIN	CHEMBL1125747	1	Scientific Literature	J. Med. Chem.	1991	None
395	CHEMBL36429		0	396.44	0	2.09	1a	O=C(O)CN1C(=O)[C@@H](NC(CCc2ccccc2)C(=O)O)CCc2ccccc21	IC50	'='	1.7	nM	8.77			UO_0000065	22.12	0.41	6.68	8.2	FALSE	CHEMBL648944	Inhibition of Angiotensin I converting enzyme in rat	B	BAO_0000019	assay format	Rattus norvegicus	None	None	None	None				CHEMBL2625	Angiotensin-converting enzyme	Rattus norvegicus	SINGLE PROTEIN	CHEMBL1123100	1	Scientific Literature	J. Med. Chem.	1985	None
396	CHEMBL4171298		0	808.98	2	-1.27	des-Pro8-BPP-BrachyNH2	CC(C)[C@H](NC(=O)[C@H](CCCCN)NC(=O)[C@@H]1CCCN1C(=O)[C@@H]1CCCN1C(=O)[C@@H]1CCCN1C(=O)[C@@H](N)Cc1c[nH]c2ccccc12)C(=O)N[C@@H](CO)C(N)=O	IC50	'='	162400	nM		Outside typical range		UO_0000065					FALSE	CHEMBL4132668	Inhibition of Wistar rat plasma angiotensin 1-converting enzyme using H-hippuryl-His-Leu-OH as substrate after 20 mins by fluorescence assay	B	BAO_0000357	single protein format	Rattus norvegicus	None	None	None	None				CHEMBL2625	Angiotensin-converting enzyme	Rattus norvegicus	SINGLE PROTEIN	CHEMBL4130385	1	Scientific Literature	Eur J Med Chem	2017	None
397	CHEMBL4167962		0	906.1	3	-1.28	BPP-BrachyNH2	CC(C)[C@H](NC(=O)[C@H](CCCCN)NC(=O)[C@@H]1CCCN1C(=O)[C@@H]1CCCN1C(=O)[C@@H]1CCCN1C(=O)[C@@H](N)Cc1c[nH]c2ccccc12)C(=O)N[C@@H](CO)C(=O)N1CCC[C@H]1C(N)=O	IC50	'='	5510	nM	5.26			UO_0000065	5.8	0.11	6.54	1.75	FALSE	CHEMBL4132668	Inhibition of Wistar rat plasma angiotensin 1-converting enzyme using H-hippuryl-His-Leu-OH as substrate after 20 mins by fluorescence assay	B	BAO_0000357	single protein format	Rattus norvegicus	None	None	None	None				CHEMBL2625	Angiotensin-converting enzyme	Rattus norvegicus	SINGLE PROTEIN	CHEMBL4130385	1	Scientific Literature	Eur J Med Chem	2017	None
398	CHEMBL4086264		0	592.62	1	1.99	6b	CC[C@H](N[C@@H](CCc1ccccc1)C(=O)O)C(=O)N1C[C@@H](NC(=O)C[C@H](N)Cc2cc(F)c(F)cc2F)C[C@H]1C(=O)O	IC50	'='	24	nM	7.62			UO_0000065	12.86	0.25	5.63	4.7	FALSE	CHEMBL4021431	Inhibition of Wistar rat plasma ACE	B	BAO_0000357	single protein format	Rattus norvegicus	None	None	None	None				CHEMBL2625	Angiotensin-converting enzyme	Rattus norvegicus	SINGLE PROTEIN	CHEMBL4020733	1	Scientific Literature	Bioorg Med Chem Lett	2017	None
399	CHEMBL4090635		0	620.67	1	2.77	6d	CCCC[C@H](N[C@@H](CCc1ccccc1)C(=O)O)C(=O)N1C[C@@H](NC(=O)C[C@H](N)Cc2cc(F)c(F)cc2F)C[C@H]1C(=O)O	IC50	'='	2800	nM	5.55			UO_0000065	8.95	0.17	2.78	3.43	FALSE	CHEMBL4021431	Inhibition of Wistar rat plasma ACE	B	BAO_0000357	single protein format	Rattus norvegicus	None	None	None	None				CHEMBL2625	Angiotensin-converting enzyme	Rattus norvegicus	SINGLE PROTEIN	CHEMBL4020733	1	Scientific Literature	Bioorg Med Chem Lett	2017	None
400	CHEMBL290610		0	422.55	0	3.95	14b	O=C(O)[C@H](Cc1c[nH]c2ccccc12)NC(=O)[C@H](CS)[C@H]1CCCc2ccccc21	Ki	'='	76	nM	7.12			UO_0000065	16.85	0.32	3.17	8.66	FALSE	CHEMBL647300	Inhibition of Angiotensin I converting enzyme (ACE) purified from rat testis	B	BAO_0000221	tissue-based format	None	CHEMBL3638183	Testis	None	None				CHEMBL2625	Angiotensin-converting enzyme	Rattus norvegicus	SINGLE PROTEIN	CHEMBL1135904	1	Scientific Literature	J. Med. Chem.	2002	None
401	CHEMBL1159940		0	418.43	0	2.68	28B	C[C@H](NC(=O)[C@H](Cc1ccc(-c2ccccc2)cc1)CP(=O)(O)[C@@H](C)N)C(=O)O	Ki	'='	120	nM	6.92			UO_0000065	16.54	0.33	4.24	5.34	FALSE	CHEMBL647301	inhibitory activity on angiotensin I converting enzyme (ACE) using cbz-Phe-His-Leu as substrate.	B	BAO_0000357	single protein format	None	None	None	None	None				CHEMBL2625	Angiotensin-converting enzyme	Rattus norvegicus	SINGLE PROTEIN	CHEMBL1132998	1	Scientific Literature	J. Med. Chem.	2000	None
402	CHEMBL38249		0	396.51	0	3.63	9c	C[C@@H](c1ccccc1)[C@H](CS)C(=O)N[C@@H](Cc1c[nH]c2ccccc12)C(=O)O	Ki	'='	15	nM	7.82			UO_0000065	19.73	0.38	4.19	9.52	FALSE	CHEMBL647300	Inhibition of Angiotensin I converting enzyme (ACE) purified from rat testis	B	BAO_0000221	tissue-based format	None	CHEMBL3638183	Testis	None	None				CHEMBL2625	Angiotensin-converting enzyme	Rattus norvegicus	SINGLE PROTEIN	CHEMBL1135904	1	Scientific Literature	J. Med. Chem.	2002	None
403	CHEMBL347763		0	557.63	2	-1.83	38	N[C@H](CCS(=O)(=O)O)[C@@H](S)C(=O)N[C@@H](Cc1ccc(O)cc1)C(=O)N[C@@H](CCS(=O)(=O)O)C(=O)O	Ki	'='	660	nM	6.18			UO_0000065	11.08	0.24	8.01	2.47	FALSE	CHEMBL647297	Binding affinity against Angiotensin I converting enzyme from rat testis	B	BAO_0000357	single protein format	None	None	None	None	None				CHEMBL2625	Angiotensin-converting enzyme	Rattus norvegicus	SINGLE PROTEIN	CHEMBL1132539	1	Scientific Literature	J. Med. Chem.	1999	None
404	CHEMBL1159925		0	494.53	0	3.9	22B	C[C@H](NC(=O)[C@H](Cc1ccc(-c2ccccc2)cc1)CP(=O)(O)[C@H](N)Cc1ccccc1)C(=O)O	Ki	'='	39	nM	7.41			UO_0000065	14.98	0.29	3.51	5.71	FALSE	CHEMBL647301	inhibitory activity on angiotensin I converting enzyme (ACE) using cbz-Phe-His-Leu as substrate.	B	BAO_0000357	single protein format	None	None	None	None	None				CHEMBL2625	Angiotensin-converting enzyme	Rattus norvegicus	SINGLE PROTEIN	CHEMBL1132998	1	Scientific Literature	J. Med. Chem.	2000	None
405	CHEMBL1159939		0	421.23	0	1.77	30B	C[C@H](NC(=O)[C@H](Cc1ccc(Br)cc1)CP(=O)(O)[C@@H](C)N)C(=O)O	Ki	'='	1400	nM	5.85			UO_0000065	13.9	0.33	4.08	4.51	FALSE	CHEMBL647301	inhibitory activity on angiotensin I converting enzyme (ACE) using cbz-Phe-His-Leu as substrate.	B	BAO_0000357	single protein format	None	None	None	None	None				CHEMBL2625	Angiotensin-converting enzyme	Rattus norvegicus	SINGLE PROTEIN	CHEMBL1132998	1	Scientific Literature	J. Med. Chem.	2000	None
406	CHEMBL1159953		0	496.5	0	3	31B	N[C@H](c1ccccc1)P(=O)(O)C[C@@H](Cc1ccc(-c2ccccc2)cc1)C(=O)N[C@@H](CO)C(=O)O	Ki	'>'	5000	nM				UO_0000065					FALSE	CHEMBL647301	inhibitory activity on angiotensin I converting enzyme (ACE) using cbz-Phe-His-Leu as substrate.	B	BAO_0000357	single protein format	None	None	None	None	None				CHEMBL2625	Angiotensin-converting enzyme	Rattus norvegicus	SINGLE PROTEIN	CHEMBL1132998	1	Scientific Literature	J. Med. Chem.	2000	None
407	CHEMBL269752		0	1052.29	None	None	1	CC[C@](C)(N)C(=O)N[C@@H](Cc1c[nH]cn1)C(=O)N1CCC[C@H]1C(=O)N[C@@H](Cc1ccccc1)C(=O)N[C@@H](Cc1c[nH]cn1)C(=O)NC(CC(C)C)C(O)CC(=O)N[C@@H](CC(C)C)C(=O)N[C@@H](Cc1ccccc1)C(N)=O	Ki	'='	54000	nM	4.27			UO_0000065	4.06	None	None	None	FALSE	CHEMBL648336	The compound was tested for inhibition of Angiotensin I converting enzyme	B	BAO_0000357	single protein format	None	None	None	None	None				CHEMBL2625	Angiotensin-converting enzyme	Rattus norvegicus	SINGLE PROTEIN	CHEMBL1122863	1	Scientific Literature	J. Med. Chem.	1985	None
408	CHEMBL34876		0	444.56	0	4.66	5	O=C(O)C(Cc1c[nH]c2ccccc12)NC(=O)C(CS)c1ccc(-c2ccccc2)cc1	Ki	'='	77	nM	7.11			UO_0000065	16	0.3	2.45	8.65	FALSE	CHEMBL647300	Inhibition of Angiotensin I converting enzyme (ACE) purified from rat testis	B	BAO_0000221	tissue-based format	None	CHEMBL3638183	Testis	None	None				CHEMBL2625	Angiotensin-converting enzyme	Rattus norvegicus	SINGLE PROTEIN	CHEMBL1135904	1	Scientific Literature	J. Med. Chem.	2002	None
409	CHEMBL38235		0	446.57	0	4.78	11	CC(c1ccc2ccccc2c1)C(CS)C(=O)NC(Cc1c[nH]c2ccccc12)C(=O)O	Ki	'='	47	nM	7.33			UO_0000065	16.41	0.31	2.55	8.92	FALSE	CHEMBL647300	Inhibition of Angiotensin I converting enzyme (ACE) purified from rat testis	B	BAO_0000221	tissue-based format	None	CHEMBL3638183	Testis	None	None				CHEMBL2625	Angiotensin-converting enzyme	Rattus norvegicus	SINGLE PROTEIN	CHEMBL1135904	1	Scientific Literature	J. Med. Chem.	2002	None
410	CHEMBL285960		0	472.61	1	5.3	10	CC(c1ccc(-c2ccccc2)cc1)C(CS)C(=O)N[C@@H](Cc1c[nH]c2ccccc12)C(=O)O	Ki	'='	62	nM	7.21			UO_0000065	15.25	0.29	1.91	8.77	FALSE	CHEMBL647300	Inhibition of Angiotensin I converting enzyme (ACE) purified from rat testis	B	BAO_0000221	tissue-based format	None	CHEMBL3638183	Testis	None	None				CHEMBL2625	Angiotensin-converting enzyme	Rattus norvegicus	SINGLE PROTEIN	CHEMBL1135904	1	Scientific Literature	J. Med. Chem.	2002	None
411	CHEMBL37276		0	422.55	0	3.95	14a	O=C(N[C@@H](Cc1c[nH]c2ccccc12)C(=O)O)C(CS)[C@@H]1CCCc2ccccc21	Ki	'='	26	nM	7.58			UO_0000065	17.95	0.35	3.64	9.23	FALSE	CHEMBL647300	Inhibition of Angiotensin I converting enzyme (ACE) purified from rat testis	B	BAO_0000221	tissue-based format	None	CHEMBL3638183	Testis	None	None				CHEMBL2625	Angiotensin-converting enzyme	Rattus norvegicus	SINGLE PROTEIN	CHEMBL1135904	1	Scientific Literature	J. Med. Chem.	2002	None
412	CHEMBL61016		0	454.62	0	4.28	11	CSc1ccc2c(c1)CCC2C(CS)C(=O)NC(Cc1c[nH]c2ccccc12)C(=O)O	Ki	'='	14	nM	7.85			UO_0000065	17.28	0.35	3.57	9.56	FALSE	CHEMBL647298	In vitro inhibition of Angiotensin I converting enzyme.	B	BAO_0000357	single protein format	None	None	None	None	None				CHEMBL2625	Angiotensin-converting enzyme	Rattus norvegicus	SINGLE PROTEIN	CHEMBL1135193	1	Scientific Literature	Bioorg. Med. Chem. Lett.	2002	None
413	CHEMBL292534		0	468.58	0	3.57	10	COc1cc2c(cc1OC)C(C(CS)C(=O)NC(Cc1c[nH]c3ccccc13)C(=O)O)CC2	Ki	'='	78	nM	7.11			UO_0000065	15.17	0.29	3.54	7.06	FALSE	CHEMBL647298	In vitro inhibition of Angiotensin I converting enzyme.	B	BAO_0000357	single protein format	None	None	None	None	None				CHEMBL2625	Angiotensin-converting enzyme	Rattus norvegicus	SINGLE PROTEIN	CHEMBL1135193	1	Scientific Literature	Bioorg. Med. Chem. Lett.	2002	None
414	CHEMBL304209		0	487.42	0	4.32	15a (2S,3S)	O=C(O)[C@H](Cc1c[nH]c2ccccc12)NC(=O)[C@@H](CS)[C@@H]1CCc2cc(Br)ccc21	Ki	'='	58	nM	7.24			UO_0000065	14.85	0.33	2.92	8.8	FALSE	CHEMBL647298	In vitro inhibition of Angiotensin I converting enzyme.	B	BAO_0000357	single protein format	None	None	None	None	None				CHEMBL2625	Angiotensin-converting enzyme	Rattus norvegicus	SINGLE PROTEIN	CHEMBL1135193	1	Scientific Literature	Bioorg. Med. Chem. Lett.	2002	None
415	CHEMBL1159924		0	480.5	0	3.59	10B	N[C@H](c1ccccc1)P(=O)(O)C[C@@H](Cc1ccccc1)C(=O)N[C@@H](Cc1ccccc1)C(=O)O	Ki	'='	13000	nM	4.89			UO_0000065	10.17	0.2	1.3	3.77	FALSE	CHEMBL647301	inhibitory activity on angiotensin I converting enzyme (ACE) using cbz-Phe-His-Leu as substrate.	B	BAO_0000357	single protein format	None	None	None	None	None				CHEMBL2625	Angiotensin-converting enzyme	Rattus norvegicus	SINGLE PROTEIN	CHEMBL1132998	1	Scientific Literature	J. Med. Chem.	2000	None
416	CHEMBL1159950		0	510.53	1	3.39	32B	CC(O)[C@H](NC(=O)[C@H](Cc1ccc(-c2ccccc2)cc1)CP(=O)(O)[C@H](N)c1ccccc1)C(=O)O	Ki	'>'	20000	nM				UO_0000065					FALSE	CHEMBL647301	inhibitory activity on angiotensin I converting enzyme (ACE) using cbz-Phe-His-Leu as substrate.	B	BAO_0000357	single protein format	None	None	None	None	None				CHEMBL2625	Angiotensin-converting enzyme	Rattus norvegicus	SINGLE PROTEIN	CHEMBL1132998	1	Scientific Literature	J. Med. Chem.	2000	None
417	CHEMBL287801		0	422.55	0	3.95	14d	O=C(O)[C@H](Cc1c[nH]c2ccccc12)NC(=O)[C@H](CS)[C@@H]1CCCc2ccccc21	Ki	'='	134	nM	6.87			UO_0000065	16.27	0.31	2.92	8.36	FALSE	CHEMBL647300	Inhibition of Angiotensin I converting enzyme (ACE) purified from rat testis	B	BAO_0000221	tissue-based format	None	CHEMBL3638183	Testis	None	None				CHEMBL2625	Angiotensin-converting enzyme	Rattus norvegicus	SINGLE PROTEIN	CHEMBL1135904	1	Scientific Literature	J. Med. Chem.	2002	None
418	CHEMBL147285		0	507.54	2	-1.63	28	N[C@H](CCS(=O)(=O)O)[C@@H](S)C(=O)N[C@@H](Cc1ccc(O)cc1)C(=O)N[C@@H](CC(=O)O)C(=O)O	Ki	'='	1800	nM	5.75			UO_0000065	11.32	0.24	7.37	2.46	FALSE	CHEMBL647297	Binding affinity against Angiotensin I converting enzyme from rat testis	B	BAO_0000357	single protein format	None	None	None	None	None				CHEMBL2625	Angiotensin-converting enzyme	Rattus norvegicus	SINGLE PROTEIN	CHEMBL1132539	1	Scientific Literature	J. Med. Chem.	1999	None
419	CHEMBL11391		0	529.52	1	4.54	10f	CC(C)C(NC(=O)Cn1c(-c2ccccc2)ccc(NC(=O)OCc2ccccc2)c1=O)C(=O)C(F)(F)F	Ki						Not Active						FALSE	CHEMBL648335	Inhibitory activity against angiotensin converting enzyme at 26 uM; No inhibition	B	BAO_0000357	single protein format	Rattus norvegicus	None	None	None	None				CHEMBL2625	Angiotensin-converting enzyme	Rattus norvegicus	SINGLE PROTEIN	CHEMBL1127353	1	Scientific Literature	J. Med. Chem.	1994	None
420	CHEMBL285619		0	513.54	2	5.03	CGS-31447	O=P(O)(O)C(CCc1cccc2ccccc12)N[C@@H](Cc1ccc(-c2ccccc2)cc1)c1nnn[nH]1	Ki	'>'	10000	nM				UO_0000065					FALSE	CHEMBL647299	Inhibition of Angiotensin I converting enzyme (ACE)	B	BAO_0000357	single protein format	None	None	None	None	None				CHEMBL2625	Angiotensin-converting enzyme	Rattus norvegicus	SINGLE PROTEIN	CHEMBL1135904	1	Scientific Literature	J. Med. Chem.	2002	None
421	CHEMBL301646		0	487.42	0	4.32	15b (2R,3R)	O=C(O)[C@H](Cc1c[nH]c2ccccc12)NC(=O)[C@H](CS)[C@H]1CCc2cc(Br)ccc21	Ki	'='	55	nM	7.26			UO_0000065	14.89	0.33	2.94	8.83	FALSE	CHEMBL647298	In vitro inhibition of Angiotensin I converting enzyme.	B	BAO_0000357	single protein format	None	None	None	None	None				CHEMBL2625	Angiotensin-converting enzyme	Rattus norvegicus	SINGLE PROTEIN	CHEMBL1135193	1	Scientific Literature	Bioorg. Med. Chem. Lett.	2002	None
422	CHEMBL10247	THIORPHAN	0	253.32	0	0.98	Thiorphan	O=C(O)CNC(=O)C(CS)Cc1ccccc1	Ki	'>'	100	nM				UO_0000065					FALSE	CHEMBL647299	Inhibition of Angiotensin I converting enzyme (ACE)	B	BAO_0000357	single protein format	None	None	None	None	None				CHEMBL2625	Angiotensin-converting enzyme	Rattus norvegicus	SINGLE PROTEIN	CHEMBL1135904	1	Scientific Literature	J. Med. Chem.	2002	None
423	CHEMBL59856		0	438.55	0	3.56	7	COc1cccc2c1CCC2C(CS)C(=O)NC(Cc1c[nH]c2ccccc12)C(=O)O	Ki	'='	8	nM	8.1			UO_0000065	18.46	0.36	4.54	8.86	FALSE	CHEMBL647298	In vitro inhibition of Angiotensin I converting enzyme.	B	BAO_0000357	single protein format	None	None	None	None	None				CHEMBL2625	Angiotensin-converting enzyme	Rattus norvegicus	SINGLE PROTEIN	CHEMBL1135193	1	Scientific Literature	Bioorg. Med. Chem. Lett.	2002	None
424	CHEMBL60363		0	451.59	0	3.62	12	CN(C)c1ccc2c(c1)CCC2C(CS)C(=O)NC(Cc1c[nH]c2ccccc12)C(=O)O	Ki	'='	44	nM	7.36			UO_0000065	16.29	0.31	3.74	8.61	FALSE	CHEMBL647298	In vitro inhibition of Angiotensin I converting enzyme.	B	BAO_0000357	single protein format	None	None	None	None	None				CHEMBL2625	Angiotensin-converting enzyme	Rattus norvegicus	SINGLE PROTEIN	CHEMBL1135193	1	Scientific Literature	Bioorg. Med. Chem. Lett.	2002	None
425	CHEMBL2028991		0	1077.34	None	None	3	CC(C)CC(=O)N[C@@H](Cc1c[nH]cn1)C(=O)N1CCC[C@H]1C(=O)N[C@@H](Cc1ccccc1)C(=O)N[C@@H](Cc1c[nH]cn1)C(=O)N[C@@H](CC1CCCCC1)C(O)CC(=O)N[C@@H](CC(C)C)C(=O)N[C@@H](Cc1ccccc1)C(N)=O	Ki	'='	12000	nM	4.92			UO_0000065	4.57	None	None	None	FALSE	CHEMBL648336	The compound was tested for inhibition of Angiotensin I converting enzyme	B	BAO_0000357	single protein format	None	None	None	None	None				CHEMBL2625	Angiotensin-converting enzyme	Rattus norvegicus	SINGLE PROTEIN	CHEMBL1122863	1	Scientific Literature	J. Med. Chem.	1985	None
426	CHEMBL419985		0	779.27	1	3.47	15t	CC(C)[C@H](NC(=O)[C@@H]1CCCN1C(=O)[C@@H](NC(=O)c1ccc(C(=O)NS(=O)(=O)c2ccc(Cl)cc2)cc1)C(C)C)C(=O)c1nc2cc(C(N)=O)ccc2o1	Ki	'>'	200000	nM		Outside typical range		UO_0000065					FALSE	CHEMBL875924	Biological activity was measured against Angiotensin I converting enzyme	B	BAO_0000357	single protein format	None	None	None	None	None				CHEMBL2625	Angiotensin-converting enzyme	Rattus norvegicus	SINGLE PROTEIN	CHEMBL1128453	1	Scientific Literature	J. Med. Chem.	1995	None
427	CHEMBL1159919		0	460.51	0	3.26	23B	CC(C)C[C@H](CP(=O)(O)[C@H](N)Cc1ccccc1)C(=O)N[C@@H](Cc1ccccc1)C(=O)O	Ki	'='	440	nM	6.36			UO_0000065	13.8	0.27	3.1	4.9	FALSE	CHEMBL647301	inhibitory activity on angiotensin I converting enzyme (ACE) using cbz-Phe-His-Leu as substrate.	B	BAO_0000357	single protein format	None	None	None	None	None				CHEMBL2625	Angiotensin-converting enzyme	Rattus norvegicus	SINGLE PROTEIN	CHEMBL1132998	1	Scientific Literature	J. Med. Chem.	2000	None
428	CHEMBL38075		0	396.51	0	3.63	9a	C[C@H](c1ccccc1)[C@H](CS)C(=O)N[C@@H](Cc1c[nH]c2ccccc12)C(=O)O	Ki	'='	29	nM	7.54			UO_0000065	19.01	0.37	3.91	9.17	FALSE	CHEMBL647300	Inhibition of Angiotensin I converting enzyme (ACE) purified from rat testis	B	BAO_0000221	tissue-based format	None	CHEMBL3638183	Testis	None	None				CHEMBL2625	Angiotensin-converting enzyme	Rattus norvegicus	SINGLE PROTEIN	CHEMBL1135904	1	Scientific Literature	J. Med. Chem.	2002	None
429	CHEMBL289223		0	446.57	0	4.78	12	CC(c1cccc2ccccc12)C(CS)C(=O)NC(Cc1c[nH]c2ccccc12)C(=O)O	Ki	'='	79	nM	7.1			UO_0000065	15.9	0.3	2.32	8.64	FALSE	CHEMBL647300	Inhibition of Angiotensin I converting enzyme (ACE) purified from rat testis	B	BAO_0000221	tissue-based format	None	CHEMBL3638183	Testis	None	None				CHEMBL2625	Angiotensin-converting enzyme	Rattus norvegicus	SINGLE PROTEIN	CHEMBL1135904	1	Scientific Literature	J. Med. Chem.	2002	None
430	CHEMBL59674		0	433.53	0	3.43	17	N#Cc1ccc2c(c1)CCC2C(CS)C(=O)NC(Cc1c[nH]c2ccccc12)C(=O)O	Ki	'='	3	nM	8.52			UO_0000065	19.66	0.38	5.09	8.04	FALSE	CHEMBL647298	In vitro inhibition of Angiotensin I converting enzyme.	B	BAO_0000357	single protein format	None	None	None	None	None				CHEMBL2625	Angiotensin-converting enzyme	Rattus norvegicus	SINGLE PROTEIN	CHEMBL1135193	1	Scientific Literature	Bioorg. Med. Chem. Lett.	2002	None
431	CHEMBL61640		0	484.62	1	5.22	16	O=C(O)C(Cc1c[nH]c2ccccc12)NC(=O)C(CS)C1CCc2cc(-c3ccccc3)ccc21	Ki	'='	27	nM	7.57			UO_0000065	15.62	0.3	2.35	9.21	FALSE	CHEMBL647298	In vitro inhibition of Angiotensin I converting enzyme.	B	BAO_0000357	single protein format	None	None	None	None	None				CHEMBL2625	Angiotensin-converting enzyme	Rattus norvegicus	SINGLE PROTEIN	CHEMBL1135193	1	Scientific Literature	Bioorg. Med. Chem. Lett.	2002	None
432	CHEMBL146746		0	483.57	1	-1.19	40	CC[C@@H](C)[C@H](NC(=O)[C@H](S)[C@H](N)CCS(=O)(=O)O)C(=O)N1CCC(C(=O)O)[C@H]1C(=O)O	Ki	'='	259	nM	6.59			UO_0000065	13.62	0.29	7.78	3.22	FALSE	CHEMBL647297	Binding affinity against Angiotensin I converting enzyme from rat testis	B	BAO_0000357	single protein format	None	None	None	None	None				CHEMBL2625	Angiotensin-converting enzyme	Rattus norvegicus	SINGLE PROTEIN	CHEMBL1132539	1	Scientific Literature	J. Med. Chem.	1999	None
433	CHEMBL151631		0	483.57	1	-1.19	42	CC[C@@H](C)[C@H](NC(=O)[C@H](S)[C@H](N)CCS(=O)(=O)O)C(=O)N1CCC(C(=O)O)[C@@H]1C(=O)O	Ki	'='	1090	nM	5.96			UO_0000065	12.33	0.26	7.15	2.92	FALSE	CHEMBL647297	Binding affinity against Angiotensin I converting enzyme from rat testis	B	BAO_0000357	single protein format	None	None	None	None	None				CHEMBL2625	Angiotensin-converting enzyme	Rattus norvegicus	SINGLE PROTEIN	CHEMBL1132539	1	Scientific Literature	J. Med. Chem.	1999	None
434	CHEMBL285447		0	408.52	0	3.56	13c	O=C(O)[C@H](Cc1c[nH]c2ccccc12)NC(=O)[C@@H](CS)[C@H]1CCc2ccccc21	Ki	'='	10	nM	8			UO_0000065	19.58	0.38	4.44	9.73	FALSE	CHEMBL647300	Inhibition of Angiotensin I converting enzyme (ACE) purified from rat testis	B	BAO_0000221	tissue-based format	None	CHEMBL3638183	Testis	None	None				CHEMBL2625	Angiotensin-converting enzyme	Rattus norvegicus	SINGLE PROTEIN	CHEMBL1135904	1	Scientific Literature	J. Med. Chem.	2002	None
435	CHEMBL305388		0	438.55	0	3.56	8d (2R,3S)	COc1ccc2c(c1)CC[C@H]2[C@@H](CS)C(=O)N[C@@H](Cc1c[nH]c2ccccc12)C(=O)O	Ki	'='	30	nM	7.52			UO_0000065	17.15	0.33	3.96	8.23	FALSE	CHEMBL647298	In vitro inhibition of Angiotensin I converting enzyme.	B	BAO_0000357	single protein format	None	None	None	None	None				CHEMBL2625	Angiotensin-converting enzyme	Rattus norvegicus	SINGLE PROTEIN	CHEMBL1135193	1	Scientific Literature	Bioorg. Med. Chem. Lett.	2002	None
436	CHEMBL285204		0	396.51	0	3.63	9b	C[C@@H](c1ccccc1)[C@@H](CS)C(=O)N[C@@H](Cc1c[nH]c2ccccc12)C(=O)O	Ki	'='	33	nM	7.48			UO_0000065	18.87	0.36	3.85	9.1	FALSE	CHEMBL647300	Inhibition of Angiotensin I converting enzyme (ACE) purified from rat testis	B	BAO_0000221	tissue-based format	None	CHEMBL3638183	Testis	None	None				CHEMBL2625	Angiotensin-converting enzyme	Rattus norvegicus	SINGLE PROTEIN	CHEMBL1135904	1	Scientific Literature	J. Med. Chem.	2002	None
437	CHEMBL290492		0	422.55	0	3.95	14	O=C(O)C(Cc1c[nH]c2ccccc12)NC(=O)C(CS)C1CCCc2ccccc21	Ki	'='	18	nM	7.75			UO_0000065	18.33	0.35	3.79	9.42	FALSE	CHEMBL647300	Inhibition of Angiotensin I converting enzyme (ACE) purified from rat testis	B	BAO_0000221	tissue-based format	None	CHEMBL3638183	Testis	None	None				CHEMBL2625	Angiotensin-converting enzyme	Rattus norvegicus	SINGLE PROTEIN	CHEMBL1135904	1	Scientific Literature	J. Med. Chem.	2002	None
438	CHEMBL37596		0	458.58	0	4.66	8	O=C(O)C(Cc1c[nH]c2ccccc12)NC(=O)C(CS)C(c1ccccc1)c1ccccc1	Ki	'='	250	nM	6.6			UO_0000065	14.4	0.27	1.94	8.03	FALSE	CHEMBL647299	Inhibition of Angiotensin I converting enzyme (ACE)	B	BAO_0000357	single protein format	None	None	None	None	None				CHEMBL2625	Angiotensin-converting enzyme	Rattus norvegicus	SINGLE PROTEIN	CHEMBL1135904	1	Scientific Literature	J. Med. Chem.	2002	None
439	CHEMBL358903		0	457.53	1	-1.53	24	CC[C@@H](C)[C@H](NC(=O)[C@H](S)[C@H](N)CCS(=O)(=O)O)C(=O)N[C@@H](CC(=O)O)C(=O)O	Ki	'='	1200	nM	5.92			UO_0000065	12.94	0.28	7.45	2.78	FALSE	CHEMBL647297	Binding affinity against Angiotensin I converting enzyme from rat testis	B	BAO_0000357	single protein format	None	None	None	None	None				CHEMBL2625	Angiotensin-converting enzyme	Rattus norvegicus	SINGLE PROTEIN	CHEMBL1132539	1	Scientific Literature	J. Med. Chem.	1999	None
440	CHEMBL2115345		0	408.52	0	3.56	13a	O=C(O)[C@H](Cc1c[nH]c2ccccc12)NC(=O)[C@@H](CS)[C@@H]1CCc2ccccc21	Ki	'='	41	nM	7.39			UO_0000065	18.08	0.35	3.83	8.99	FALSE	CHEMBL647300	Inhibition of Angiotensin I converting enzyme (ACE) purified from rat testis	B	BAO_0000221	tissue-based format	None	CHEMBL3638183	Testis	None	None				CHEMBL2625	Angiotensin-converting enzyme	Rattus norvegicus	SINGLE PROTEIN	CHEMBL1135904	1	Scientific Literature	J. Med. Chem.	2002	None
441	CHEMBL2114403		0	408.52	0	3.56	13d	O=C(O)[C@H](Cc1c[nH]c2ccccc12)NC(=O)[C@H](CS)[C@@H]1CCc2ccccc21	Ki	'='	170	nM	6.77			UO_0000065	16.57	0.32	3.21	8.24	FALSE	CHEMBL647300	Inhibition of Angiotensin I converting enzyme (ACE) purified from rat testis	B	BAO_0000221	tissue-based format	None	CHEMBL3638183	Testis	None	None				CHEMBL2625	Angiotensin-converting enzyme	Rattus norvegicus	SINGLE PROTEIN	CHEMBL1135904	1	Scientific Literature	J. Med. Chem.	2002	None
442	CHEMBL288911		0	472.61	1	5.3	10a	C[C@H](c1ccc(-c2ccccc2)cc1)[C@H](CS)C(=O)N[C@@H](Cc1c[nH]c2ccccc12)C(=O)O	Ki	'='	65	nM	7.19			UO_0000065	15.21	0.29	1.89	8.74	FALSE	CHEMBL647300	Inhibition of Angiotensin I converting enzyme (ACE) purified from rat testis	B	BAO_0000221	tissue-based format	None	CHEMBL3638183	Testis	None	None				CHEMBL2625	Angiotensin-converting enzyme	Rattus norvegicus	SINGLE PROTEIN	CHEMBL1135904	1	Scientific Literature	J. Med. Chem.	2002	None
443	CHEMBL356858		0	457.44	1	-1.25	26	CC[C@@H](C)[C@H](NC(=O)[C@H](S)[C@H](N)CCP(=O)(O)O)C(=O)N[C@@H](CC(=O)O)C(=O)O	Ki	'='	2200	nM	5.66			UO_0000065	12.37	0.27	6.91	2.62	FALSE	CHEMBL647297	Binding affinity against Angiotensin I converting enzyme from rat testis	B	BAO_0000357	single protein format	None	None	None	None	None				CHEMBL2625	Angiotensin-converting enzyme	Rattus norvegicus	SINGLE PROTEIN	CHEMBL1132539	1	Scientific Literature	J. Med. Chem.	1999	None
444	CHEMBL285490		0	408.52	0	3.56	13b	O=C(O)[C@H](Cc1c[nH]c2ccccc12)NC(=O)[C@H](CS)[C@H]1CCc2ccccc21	Ki	'='	43	nM	7.37			UO_0000065	18.03	0.35	3.81	8.96	FALSE	CHEMBL647300	Inhibition of Angiotensin I converting enzyme (ACE) purified from rat testis	B	BAO_0000221	tissue-based format	None	CHEMBL3638183	Testis	None	None				CHEMBL2625	Angiotensin-converting enzyme	Rattus norvegicus	SINGLE PROTEIN	CHEMBL1135904	1	Scientific Literature	J. Med. Chem.	2002	None
445	CHEMBL348205		0	421.47	1	-0.95	20	CC[C@@H](C)[C@H](NC(=O)[C@H](S)[C@H](N)CCC(=O)O)C(=O)N[C@@H](CC(=O)O)C(=O)O	Ki	'='	1800	nM	5.75			UO_0000065	13.63	0.28	6.69	2.93	FALSE	CHEMBL647297	Binding affinity against Angiotensin I converting enzyme from rat testis	B	BAO_0000357	single protein format	None	None	None	None	None				CHEMBL2625	Angiotensin-converting enzyme	Rattus norvegicus	SINGLE PROTEIN	CHEMBL1132539	1	Scientific Literature	J. Med. Chem.	1999	None
446	CHEMBL288302		0	444.56	0	4.66	6	O=C(O)C(Cc1c[nH]c2ccccc12)NC(=O)C(CS)c1cccc(-c2ccccc2)c1	Ki	'='	150	nM	6.82			UO_0000065	15.35	0.29	2.16	8.3	FALSE	CHEMBL647300	Inhibition of Angiotensin I converting enzyme (ACE) purified from rat testis	B	BAO_0000221	tissue-based format	None	CHEMBL3638183	Testis	None	None				CHEMBL2625	Angiotensin-converting enzyme	Rattus norvegicus	SINGLE PROTEIN	CHEMBL1135904	1	Scientific Literature	J. Med. Chem.	2002	None
447	CHEMBL80243		0	378.43	0	2.53	1	N#CCC(=O)CC(Cc1ccccc1)C(=O)NC(Cc1ccccc1)C(=O)O	Ki	'>'	10000000	nM		Outside typical range		UO_0000065					FALSE	CHEMBL648334	Inhibition constant determined for angiotensin converting enzyme (ACE)	B	BAO_0000357	single protein format	None	None	None	None	None				CHEMBL2625	Angiotensin-converting enzyme	Rattus norvegicus	SINGLE PROTEIN	CHEMBL1126768	1	Scientific Literature	J. Med. Chem.	1993	None
448	CHEMBL262267		0	424.52	0	3.26	14	O=C(O)C(Cc1c[nH]c2ccccc12)NC(=O)C(CS)C1CCc2cc(O)ccc21	Ki	'='	7	nM	8.15			UO_0000065	19.21	0.37	4.89	7.96	FALSE	CHEMBL647298	In vitro inhibition of Angiotensin I converting enzyme.	B	BAO_0000357	single protein format	None	None	None	None	None				CHEMBL2625	Angiotensin-converting enzyme	Rattus norvegicus	SINGLE PROTEIN	CHEMBL1135193	1	Scientific Literature	Bioorg. Med. Chem. Lett.	2002	None
449	CHEMBL59762		0	438.55	0	3.56	8a (2S,3S)	COc1ccc2c(c1)CC[C@H]2[C@H](CS)C(=O)N[C@@H](Cc1c[nH]c2ccccc12)C(=O)O	Ki	'='	70	nM	7.16			UO_0000065	16.31	0.32	3.59	7.83	FALSE	CHEMBL647298	In vitro inhibition of Angiotensin I converting enzyme.	B	BAO_0000357	single protein format	None	None	None	None	None				CHEMBL2625	Angiotensin-converting enzyme	Rattus norvegicus	SINGLE PROTEIN	CHEMBL1135193	1	Scientific Literature	Bioorg. Med. Chem. Lett.	2002	None
450	CHEMBL302837		0	487.42	0	4.32	15	O=C(O)C(Cc1c[nH]c2ccccc12)NC(=O)C(CS)C1CCc2cc(Br)ccc21	Ki	'='	12	nM	7.92			UO_0000065	16.25	0.36	3.6	9.64	FALSE	CHEMBL647298	In vitro inhibition of Angiotensin I converting enzyme.	B	BAO_0000357	single protein format	None	None	None	None	None				CHEMBL2625	Angiotensin-converting enzyme	Rattus norvegicus	SINGLE PROTEIN	CHEMBL1135193	1	Scientific Literature	Bioorg. Med. Chem. Lett.	2002	None
451	CHEMBL37711		0	472.61	1	5.3	10c	C[C@@H](c1ccc(-c2ccccc2)cc1)[C@H](CS)C(=O)N[C@@H](Cc1c[nH]c2ccccc12)C(=O)O	Ki	'='	38	nM	7.42			UO_0000065	15.7	0.3	2.12	9.03	FALSE	CHEMBL647300	Inhibition of Angiotensin I converting enzyme (ACE) purified from rat testis	B	BAO_0000221	tissue-based format	None	CHEMBL3638183	Testis	None	None				CHEMBL2625	Angiotensin-converting enzyme	Rattus norvegicus	SINGLE PROTEIN	CHEMBL1135904	1	Scientific Literature	J. Med. Chem.	2002	None
452	CHEMBL80950		0	379.42	0	1.44	2	N#CCC(=O)NC(Cc1ccccc1)C(=O)NC(Cc1ccccc1)C(=O)O	Ki	'='	65000	nM	4.19			UO_0000065	11.04	0.2	2.75	3.51	FALSE	CHEMBL648333	Inhibition constant determined for Angiotensin I converting enzyme	B	BAO_0000357	single protein format	None	None	None	None	None				CHEMBL2625	Angiotensin-converting enzyme	Rattus norvegicus	SINGLE PROTEIN	CHEMBL1126768	1	Scientific Literature	J. Med. Chem.	1993	None
453	CHEMBL61713		0	487.42	0	4.32	15c (2S,3R)	O=C(O)[C@H](Cc1c[nH]c2ccccc12)NC(=O)[C@@H](CS)[C@H]1CCc2cc(Br)ccc21	Ki	'='	4.1	nM	8.39			UO_0000065	17.21	0.38	4.07	10.2	FALSE	CHEMBL647298	In vitro inhibition of Angiotensin I converting enzyme.	B	BAO_0000357	single protein format	None	None	None	None	None				CHEMBL2625	Angiotensin-converting enzyme	Rattus norvegicus	SINGLE PROTEIN	CHEMBL1135193	1	Scientific Literature	Bioorg. Med. Chem. Lett.	2002	None
454	CHEMBL304629		0	438.55	0	3.56	8c (2S,3R)	COc1ccc2c(c1)CC[C@@H]2[C@H](CS)C(=O)N[C@@H](Cc1c[nH]c2ccccc12)C(=O)O	Ki	'='	4.6	nM	8.34			UO_0000065	19.01	0.37	4.78	9.12	FALSE	CHEMBL647298	In vitro inhibition of Angiotensin I converting enzyme.	B	BAO_0000357	single protein format	None	None	None	None	None				CHEMBL2625	Angiotensin-converting enzyme	Rattus norvegicus	SINGLE PROTEIN	CHEMBL1135193	1	Scientific Literature	Bioorg. Med. Chem. Lett.	2002	None
455	CHEMBL304218		0	452.58	0	3.95	13	CCOc1ccc2c(c1)CCC2C(CS)C(=O)NC(Cc1c[nH]c2ccccc12)C(=O)O	Ki	'='	18	nM	7.75			UO_0000065	17.11	0.33	3.79	8.47	FALSE	CHEMBL647298	In vitro inhibition of Angiotensin I converting enzyme.	B	BAO_0000357	single protein format	None	None	None	None	None				CHEMBL2625	Angiotensin-converting enzyme	Rattus norvegicus	SINGLE PROTEIN	CHEMBL1135193	1	Scientific Literature	Bioorg. Med. Chem. Lett.	2002	None
456	CHEMBL305089		0	438.55	0	3.56	8	COc1ccc2c(c1)CCC2C(CS)C(=O)NC(Cc1c[nH]c2ccccc12)C(=O)O	Ki	'='	11	nM	7.96			UO_0000065	18.15	0.35	4.4	8.71	FALSE	CHEMBL647298	In vitro inhibition of Angiotensin I converting enzyme.	B	BAO_0000357	single protein format	None	None	None	None	None				CHEMBL2625	Angiotensin-converting enzyme	Rattus norvegicus	SINGLE PROTEIN	CHEMBL1135193	1	Scientific Literature	Bioorg. Med. Chem. Lett.	2002	None
457	CHEMBL288584		0	396.51	0	3.63	9	CC(c1ccccc1)C(CS)C(=O)NC(Cc1c[nH]c2ccccc12)C(=O)O	Ki	'='	40	nM	7.4			UO_0000065	18.66	0.36	3.77	9	FALSE	CHEMBL647300	Inhibition of Angiotensin I converting enzyme (ACE) purified from rat testis	B	BAO_0000221	tissue-based format	None	CHEMBL3638183	Testis	None	None				CHEMBL2625	Angiotensin-converting enzyme	Rattus norvegicus	SINGLE PROTEIN	CHEMBL1135904	1	Scientific Literature	J. Med. Chem.	2002	None
458	CHEMBL287261		0	418.52	0	4.15	7	O=C(O)C(Cc1c[nH]c2ccccc12)NC(=O)C(CS)c1cccc2ccccc12	Ki	'='	150	nM	6.82			UO_0000065	16.3	0.31	2.67	8.3	FALSE	CHEMBL647300	Inhibition of Angiotensin I converting enzyme (ACE) purified from rat testis	B	BAO_0000221	tissue-based format	None	CHEMBL3638183	Testis	None	None				CHEMBL2625	Angiotensin-converting enzyme	Rattus norvegicus	SINGLE PROTEIN	CHEMBL1135904	1	Scientific Literature	J. Med. Chem.	2002	None
459	CHEMBL1159942		0	480.5	0	4.03	25B	C[C@H](NC(=O)[C@H](Cc1ccc(-c2ccccc2)cc1)CP(=O)(O)[C@H](N)c1ccccc1)C(=O)O	Ki	'='	2500	nM	5.6			UO_0000065	11.66	0.23	1.57	4.32	FALSE	CHEMBL647301	inhibitory activity on angiotensin I converting enzyme (ACE) using cbz-Phe-His-Leu as substrate.	B	BAO_0000357	single protein format	None	None	None	None	None				CHEMBL2625	Angiotensin-converting enzyme	Rattus norvegicus	SINGLE PROTEIN	CHEMBL1132998	1	Scientific Literature	J. Med. Chem.	2000	None
460	CHEMBL285490		0	408.52	0	3.56	1a (2R,3R)	O=C(O)[C@H](Cc1c[nH]c2ccccc12)NC(=O)[C@H](CS)[C@H]1CCc2ccccc21	Ki	'='	43	nM	7.37			UO_0000065	18.03	0.35	3.81	8.96	TRUE	CHEMBL647298	In vitro inhibition of Angiotensin I converting enzyme.	B	BAO_0000357	single protein format	None	None	None	None	None				CHEMBL2625	Angiotensin-converting enzyme	Rattus norvegicus	SINGLE PROTEIN	CHEMBL1135193	1	Scientific Literature	Bioorg. Med. Chem. Lett.	2002	None
461	CHEMBL35643		0	408.52	0	3.56	1	O=C(O)C(Cc1c[nH]c2ccccc12)NC(=O)C(CS)C1CCc2ccccc21	Ki	'='	20	nM	7.7			UO_0000065	18.85	0.36	4.14	9.37	TRUE	CHEMBL647298	In vitro inhibition of Angiotensin I converting enzyme.	B	BAO_0000357	single protein format	None	None	None	None	None				CHEMBL2625	Angiotensin-converting enzyme	Rattus norvegicus	SINGLE PROTEIN	CHEMBL1135193	1	Scientific Literature	Bioorg. Med. Chem. Lett.	2002	None
462	CHEMBL37841		0	472.61	1	5.3	10b	C[C@@H](c1ccc(-c2ccccc2)cc1)[C@@H](CS)C(=O)N[C@@H](Cc1c[nH]c2ccccc12)C(=O)O	Ki	'='	130	nM	6.89			UO_0000065	14.57	0.28	1.59	8.38	FALSE	CHEMBL647300	Inhibition of Angiotensin I converting enzyme (ACE) purified from rat testis	B	BAO_0000221	tissue-based format	None	CHEMBL3638183	Testis	None	None				CHEMBL2625	Angiotensin-converting enzyme	Rattus norvegicus	SINGLE PROTEIN	CHEMBL1135904	1	Scientific Literature	J. Med. Chem.	2002	None
463	CHEMBL288814		0	396.51	0	3.63	9d	C[C@H](c1ccccc1)[C@@H](CS)C(=O)N[C@@H](Cc1c[nH]c2ccccc12)C(=O)O	Ki	'='	290	nM	6.54			UO_0000065	16.49	0.32	2.91	7.95	FALSE	CHEMBL647300	Inhibition of Angiotensin I converting enzyme (ACE) purified from rat testis	B	BAO_0000221	tissue-based format	None	CHEMBL3638183	Testis	None	None				CHEMBL2625	Angiotensin-converting enzyme	Rattus norvegicus	SINGLE PROTEIN	CHEMBL1135904	1	Scientific Literature	J. Med. Chem.	2002	None
464	CHEMBL289518		0	472.61	1	5.3	10c	C[C@H](c1ccc(-c2ccccc2)cc1)[C@@H](CS)C(=O)N[C@@H](Cc1c[nH]c2ccccc12)C(=O)O	Ki	'='	330	nM	6.48			UO_0000065	13.71	0.26	1.18	7.89	FALSE	CHEMBL647300	Inhibition of Angiotensin I converting enzyme (ACE) purified from rat testis	B	BAO_0000221	tissue-based format	None	CHEMBL3638183	Testis	None	None				CHEMBL2625	Angiotensin-converting enzyme	Rattus norvegicus	SINGLE PROTEIN	CHEMBL1135904	1	Scientific Literature	J. Med. Chem.	2002	None
465	CHEMBL303302		0	438.55	0	3.56	9	COc1ccc2c(c1)C(C(CS)C(=O)NC(Cc1c[nH]c3ccccc13)C(=O)O)CC2	Ki	'='	35	nM	7.46			UO_0000065	17	0.33	3.9	8.16	FALSE	CHEMBL647298	In vitro inhibition of Angiotensin I converting enzyme.	B	BAO_0000357	single protein format	None	None	None	None	None				CHEMBL2625	Angiotensin-converting enzyme	Rattus norvegicus	SINGLE PROTEIN	CHEMBL1135193	1	Scientific Literature	Bioorg. Med. Chem. Lett.	2002	None
466	CHEMBL1159952		0	466.47	0	3.64	33B	N[C@H](c1ccccc1)P(=O)(O)C[C@@H](Cc1ccc(-c2ccccc2)cc1)C(=O)NCC(=O)O	Ki	'='	7800	nM	5.11			UO_0000065	10.95	0.21	1.47	3.94	FALSE	CHEMBL647301	inhibitory activity on angiotensin I converting enzyme (ACE) using cbz-Phe-His-Leu as substrate.	B	BAO_0000357	single protein format	None	None	None	None	None				CHEMBL2625	Angiotensin-converting enzyme	Rattus norvegicus	SINGLE PROTEIN	CHEMBL1132998	1	Scientific Literature	J. Med. Chem.	2000	None
467	CHEMBL35749		0	422.55	0	3.95	14c	O=C(O)[C@H](Cc1c[nH]c2ccccc12)NC(=O)[C@@H](CS)[C@H]1CCCc2ccccc21	Ki	'='	10	nM	8			UO_0000065	18.93	0.36	4.05	9.73	FALSE	CHEMBL647300	Inhibition of Angiotensin I converting enzyme (ACE) purified from rat testis	B	BAO_0000221	tissue-based format	None	CHEMBL3638183	Testis	None	None				CHEMBL2625	Angiotensin-converting enzyme	Rattus norvegicus	SINGLE PROTEIN	CHEMBL1135904	1	Scientific Literature	J. Med. Chem.	2002	None
468	CHEMBL1159920		0	494.53	0	3.46	13B	N[C@H](Cc1ccccc1)P(=O)(O)C[C@@H](Cc1ccccc1)C(=O)N[C@@H](Cc1ccccc1)C(=O)O	Ki	'='	660	nM	6.18			UO_0000065	12.5	0.24	2.72	4.76	FALSE	CHEMBL647301	inhibitory activity on angiotensin I converting enzyme (ACE) using cbz-Phe-His-Leu as substrate.	B	BAO_0000357	single protein format	None	None	None	None	None				CHEMBL2625	Angiotensin-converting enzyme	Rattus norvegicus	SINGLE PROTEIN	CHEMBL1132998	1	Scientific Literature	J. Med. Chem.	2000	None
469	CHEMBL293685		0	487.42	0	4.32	15d (2R,3S)	O=C(O)[C@H](Cc1c[nH]c2ccccc12)NC(=O)[C@H](CS)[C@@H]1CCc2cc(Br)ccc21	Ki	'='	66	nM	7.18			UO_0000065	14.73	0.33	2.86	8.74	FALSE	CHEMBL647298	In vitro inhibition of Angiotensin I converting enzyme.	B	BAO_0000357	single protein format	None	None	None	None	None				CHEMBL2625	Angiotensin-converting enzyme	Rattus norvegicus	SINGLE PROTEIN	CHEMBL1135193	1	Scientific Literature	Bioorg. Med. Chem. Lett.	2002	None
470	CHEMBL81232		0	251.31	0	1.2	2d	O=C(O)CNC(=O)/C(=C\c1ccccc1)CS	Ki	'='	380	nM	6.42			UO_0000065	25.55	0.52	5.22	9.67	FALSE	CHEMBL646418	Compound was measured for the inhibition of Angiotensin I converting enzyme	B	BAO_0000357	single protein format	None	None	None	None	None				CHEMBL2625	Angiotensin-converting enzyme	Rattus norvegicus	SINGLE PROTEIN	CHEMBL1129196	1	Scientific Literature	Bioorg. Med. Chem. Lett.	1996	None
471	CHEMBL35643		0	408.52	0	3.56	13	O=C(O)C(Cc1c[nH]c2ccccc12)NC(=O)C(CS)C1CCc2ccccc21	Ki	'='	20	nM	7.7			UO_0000065	18.85	0.36	4.14	9.37	FALSE	CHEMBL647300	Inhibition of Angiotensin I converting enzyme (ACE) purified from rat testis	B	BAO_0000221	tissue-based format	None	CHEMBL3638183	Testis	None	None				CHEMBL2625	Angiotensin-converting enzyme	Rattus norvegicus	SINGLE PROTEIN	CHEMBL1135904	1	Scientific Literature	J. Med. Chem.	2002	None
472	CHEMBL148777		0	493.58	1	-2.12	36	CC[C@@H](C)[C@H](NC(=O)[C@H](S)[C@H](N)CCS(=O)(=O)O)C(=O)N[C@@H](CS(=O)(=O)O)C(=O)O	Ki	'='	1210	nM	5.92			UO_0000065	11.99	0.27	8.04	2.57	FALSE	CHEMBL647297	Binding affinity against Angiotensin I converting enzyme from rat testis	B	BAO_0000357	single protein format	None	None	None	None	None				CHEMBL2625	Angiotensin-converting enzyme	Rattus norvegicus	SINGLE PROTEIN	CHEMBL1132539	1	Scientific Literature	J. Med. Chem.	1999	None
473	CHEMBL1560	CAPTOPRIL	4	217.29	0	0.63	Captopril	C[C@H](CS)C(=O)N1CCC[C@H]1C(=O)O	Ki	'='	2	nM	8.7			UO_0000065	40.03	0.85	8.07	15.1	FALSE	CHEMBL647299	Inhibition of Angiotensin I converting enzyme (ACE)	B	BAO_0000357	single protein format	None	None	None	None	None				CHEMBL2625	Angiotensin-converting enzyme	Rattus norvegicus	SINGLE PROTEIN	CHEMBL1135904	1	Scientific Literature	J. Med. Chem.	2002	None
474	CHEMBL60439		0	438.55	0	3.56	8b (2R,3R)	COc1ccc2c(c1)CC[C@@H]2[C@@H](CS)C(=O)N[C@@H](Cc1c[nH]c2ccccc12)C(=O)O	Ki	'='	24	nM	7.62			UO_0000065	17.37	0.34	4.06	8.33	FALSE	CHEMBL647298	In vitro inhibition of Angiotensin I converting enzyme.	B	BAO_0000357	single protein format	None	None	None	None	None				CHEMBL2625	Angiotensin-converting enzyme	Rattus norvegicus	SINGLE PROTEIN	CHEMBL1135193	1	Scientific Literature	Bioorg. Med. Chem. Lett.	2002	None

## Sheet: NEPdataset
Sr. No.	Molecule ChEMBL ID	Molecule Name	Molecule Max Phase	Molecular Weight	#RO5 Violations	AlogP	Compound Key	Smiles	Standard Type	Standard Relation	Standard Value	Standard Units	pChEMBL Value	Data Validity Comment	Comment	Uo Units	Ligand Efficiency BEI	Ligand Efficiency LE	Ligand Efficiency LLE	Ligand Efficiency SEI	Potential Duplicate	Assay ChEMBL ID	Assay Description	Assay Type	BAO Format ID	BAO Label	Assay Organism	Assay Tissue ChEMBL ID	Assay Tissue Name	Assay Cell Type	Assay Subcellular Fraction	Assay Parameters	Assay Variant Accession	Assay Variant Mutation	Target ChEMBL ID	Target Name	Target Organism	Target Type	Document ChEMBL ID	Source ID	Source Description	Document Journal	Document Year	Cell ChEMBL ID	Properties
1	CHEMBL51625		0	350.44	0	1.11	3b	C[C@H](NC(=O)[C@H](S)Cc1ccccc1)C(=O)N1CCC[C@H]1C(=O)O	IC50	'='	285	nM	6.54			UO_0000065	18.68	0.37	5.44	7.55	FALSE	CHEMBL748042	In vitro inhibition of rat kidney neutral endopeptidase (NEP) by fluorometric assay using Dansyl-Gly-Phe-Arg as substrate	B	BAO_0000357	single protein format	None	None	None	None	None				CHEMBL3369	Neprilysin	Rattus norvegicus	SINGLE PROTEIN	CHEMBL1127936	1	Scientific Literature	Bioorg. Med. Chem. Lett.	1994	None
2	CHEMBL157663		0	325.39	0	0.78	10b	O=C(NCCS(=O)(=O)[O-])C(CS)Cc1ccccc1.[Na+]	IC50	'='	1.5	nM	8.82			UO_0000065	29.08	0.63	8.04	10.57	FALSE	CHEMBL677315	In vitro inhibitory activity against enkephalinase enzyme from rat.	B	BAO_0000357	single protein format	None	None	None	None	None				CHEMBL3369	Neprilysin	Rattus norvegicus	SINGLE PROTEIN	CHEMBL1126159	1	Scientific Literature	J. Med. Chem.	1992	None
3	CHEMBL165953		0	408.55	0	1.94	7	O=C(N[C@H]1CCC[C@@H]2SCC[C@@H](C(=O)O)N2C1=O)[C@@H](S)Cc1ccccc1	IC50	'='	133	nM	6.88			UO_0000065	16.83	0.35	4.94	7.93	FALSE	CHEMBL755541	In vitro inhibitory activity against neutral endopeptidase (NEP)	B	BAO_0000357	single protein format	None	None	None	None	None				CHEMBL3369	Neprilysin	Rattus norvegicus	SINGLE PROTEIN	CHEMBL1152049	1	Scientific Literature	Bioorg. Med. Chem. Lett.	1995	None
4	CHEMBL284048		0	337.28	0	0.42	15	COc1ccccc1C#CC[C@H](NCP(=O)(O)O)c1nn[nH]n1	IC50						Not Determined						FALSE	CHEMBL751026	Inhibitory activity against rat neutral endopeptidase (NEP); Not determined	B	BAO_0000357	single protein format	None	None	None	None	None				CHEMBL3369	Neprilysin	Rattus norvegicus	SINGLE PROTEIN	CHEMBL1131381	1	Scientific Literature	J. Med. Chem.	1998	None
5	CHEMBL155417		0	339.41	0	1.09	10m	Cc1ccc(CC(CS)C(=O)NCCS(=O)(=O)[O-])cc1.[Na+]	IC50	'='	3.1	nM	8.51			UO_0000065	26.8	0.58	7.42	10.19	FALSE	CHEMBL677315	In vitro inhibitory activity against enkephalinase enzyme from rat.	B	BAO_0000357	single protein format	None	None	None	None	None				CHEMBL3369	Neprilysin	Rattus norvegicus	SINGLE PROTEIN	CHEMBL1126159	1	Scientific Literature	J. Med. Chem.	1992	None
6	CHEMBL555862		0	409.98	0	1.07	12f	Cl.NCCCC[C@@H](NC(=O)C1CCCCCCC(CS)C(=O)N1)C(=O)O	IC50	'='	14	nM	7.85			UO_0000065	21.03	0.43	6.78	6.46	FALSE	CHEMBL747372	Inhibition of NEP 24.11 from rat kidney	B	BAO_0000221	tissue-based format	Rattus norvegicus	CHEMBL3638241	Kidney	None	None				CHEMBL3369	Neprilysin	Rattus norvegicus	SINGLE PROTEIN	CHEMBL1126920	1	Scientific Literature	J. Med. Chem.	1993	None
7	CHEMBL46081		0	369.42	0	3.11	21i	O=C(O)CCC(=O)N[C@@H](CCC(=O)O)Cc1ccc(-c2ccccc2)cc1	IC50	'='	99	nM	7			UO_0000065	18.96	0.35	3.89	6.75	FALSE	CHEMBL750543	In vitro inhibition of rat neutral endopeptidase by using GAAP as substrate	B	BAO_0000357	single protein format	None	None	None	None	None				CHEMBL3369	Neprilysin	Rattus norvegicus	SINGLE PROTEIN	CHEMBL1128359	1	Scientific Literature	J. Med. Chem.	1995	None
8	CHEMBL16046		0	294.31	0	0.33	13	CC(NC(=O)C(CC(=O)NO)Cc1ccccc1)C(=O)O	IC50	'='	2	nM	8.7			UO_0000065	29.56	0.57	8.37	7.52	FALSE	CHEMBL677314	In vitro inhibition of enkephalinase purified from rat kidney.	B	BAO_0000357	single protein format	None	None	None	None	None				CHEMBL3369	Neprilysin	Rattus norvegicus	SINGLE PROTEIN	CHEMBL1123105	1	Scientific Literature	J. Med. Chem.	1985	None
9	CHEMBL107747	GEMOPATRILAT	0	378.49	0	1.89	1g	CC1(C)CCC[C@H](NC(=O)[C@@H](S)Cc2ccccc2)C(=O)N1CC(=O)O	IC50	'='	63	nM	7.2			UO_0000065	19.02	0.38	5.31	8.3	FALSE	CHEMBL751024	In vitro inhibitory activity against purified rat kidney neutral endopeptidase (NEP) using a fluorometric assay with dansyl-Gly-Phe-Arg as the substrate	B	BAO_0000357	single protein format	None	None	None	None	None				CHEMBL3369	Neprilysin	Rattus norvegicus	SINGLE PROTEIN	CHEMBL1132420	1	Scientific Literature	J. Med. Chem.	1999	None
10	CHEMBL50203		0	364.47	0	1.36	17b	C[C@H](NC(=O)[C@H](CS)Cc1ccccc1)C(=O)N1CCC[C@H]1C(=O)O	IC50	'='	45	nM	7.35			UO_0000065	20.16	0.4	5.99	8.47	FALSE	CHEMBL748042	In vitro inhibition of rat kidney neutral endopeptidase (NEP) by fluorometric assay using Dansyl-Gly-Phe-Arg as substrate	B	BAO_0000357	single protein format	None	None	None	None	None				CHEMBL3369	Neprilysin	Rattus norvegicus	SINGLE PROTEIN	CHEMBL1127936	1	Scientific Literature	Bioorg. Med. Chem. Lett.	1994	None
11	CHEMBL275317		0	333.29	0	1.36	20	O=P(O)(O)CN[C@@H](Cc1ccc2ccccc2c1)c1nnn[nH]1	IC50	'='	364	nM	6.44			UO_0000065	19.32	0.38	5.08	5.19	FALSE	CHEMBL751021	In vitro inhibitory activity against neutral endopeptidase (NEP)	B	BAO_0000357	single protein format	None	None	None	None	None				CHEMBL3369	Neprilysin	Rattus norvegicus	SINGLE PROTEIN	CHEMBL1128900	1	Scientific Literature	Bioorg. Med. Chem. Lett.	1995	None
12	CHEMBL479579	PHOSPHORAMIDON	0	543.51	2	0.23	Phosphoramidon	CC(C)C[C@H](NP(=O)(O)O[C@@H]1O[C@@H](C)[C@H](O)[C@@H](O)[C@H]1O)C(=O)N[C@@H](Cc1c[nH]c2ccccc12)C(=O)O	IC50	'='	27	nM	7.57			UO_0000065	13.93	0.28	7.34	3.59	FALSE	CHEMBL747373	In vitro inhibition of Neutral endopeptidase (NEP) enzyme	B	BAO_0000357	single protein format	None	None	None	None	None				CHEMBL3369	Neprilysin	Rattus norvegicus	SINGLE PROTEIN	CHEMBL1127330	1	Scientific Literature	J. Med. Chem.	1994	None
13	CHEMBL89533		0	419.48	0	1.05	13b (R)	CC1(C)CCC[C@H](NC(=O)[C@H](Cc2ccccc2)CN(O)C=O)C(=O)N1CC(=O)O	IC50	'='	18	nM	7.75			UO_0000065	18.46	0.35	6.69	6.09	FALSE	CHEMBL750540	Inhibition of Neutral endopeptidase	B	BAO_0000357	single protein format	Rattus norvegicus	None	None	None	None				CHEMBL3369	Neprilysin	Rattus norvegicus	SINGLE PROTEIN	CHEMBL1133150	1	Scientific Literature	Bioorg. Med. Chem. Lett.	2000	None
14	CHEMBL46837		0	461.51	0	4.03	8f	O=C(O)CCNC(=O)[C@H](Cc1ccc(-c2ccccc2)cc1)C[C@@H](Oc1ccccc1)C(=O)O	IC50	'>'	1000	nM				UO_0000065					FALSE	CHEMBL750543	In vitro inhibition of rat neutral endopeptidase by using GAAP as substrate	B	BAO_0000357	single protein format	None	None	None	None	None				CHEMBL3369	Neprilysin	Rattus norvegicus	SINGLE PROTEIN	CHEMBL1128359	1	Scientific Literature	J. Med. Chem.	1995	None
15	CHEMBL415677		0	399.44	0	2.59	8g	CO[C@H](C[C@@H](Cc1ccc(-c2ccccc2)cc1)C(=O)NCCC(=O)O)C(=O)O	IC50	'='	42	nM	7.38			UO_0000065	18.47	0.35	4.79	6.53	FALSE	CHEMBL750543	In vitro inhibition of rat neutral endopeptidase by using GAAP as substrate	B	BAO_0000357	single protein format	None	None	None	None	None				CHEMBL3369	Neprilysin	Rattus norvegicus	SINGLE PROTEIN	CHEMBL1128359	1	Scientific Literature	J. Med. Chem.	1995	None
16	CHEMBL45602		0	413.47	0	3.13	21h	CO[C@H](C[C@@H](Cc1ccc(-c2ccccc2)cc1)NC(=O)CCCC(=O)O)C(=O)O	IC50	'='	49	nM	7.31			UO_0000065	17.68	0.33	4.18	6.47	FALSE	CHEMBL750543	In vitro inhibition of rat neutral endopeptidase by using GAAP as substrate	B	BAO_0000357	single protein format	None	None	None	None	None				CHEMBL3369	Neprilysin	Rattus norvegicus	SINGLE PROTEIN	CHEMBL1128359	1	Scientific Literature	J. Med. Chem.	1995	None
17	CHEMBL84370		0	431.49	0	4.52	1m	O=C(O)c1ccccc1NC(=O)C(Cc1ccccc1)CC(Cc1ccccc1)C(=O)O	IC50	'='	1000	nM	6			UO_0000065	13.91	0.26	1.48	5.79	FALSE	CHEMBL677318	Inhibition of enkephalinase activity in synaptic membranes prepared from rat striatum	B	BAO_0000249	cell membrane format	None	CHEMBL3638255	Striatum	None	None				CHEMBL3369	Neprilysin	Rattus norvegicus	SINGLE PROTEIN	CHEMBL1124374	1	Scientific Literature	J. Med. Chem.	1989	None
18	CHEMBL299169		0	350.44	0	1.11	1a	O=C(O)CN1CCCC[C@H](NC(=O)[C@@H](S)Cc2ccccc2)C1=O	IC50	'='	82	nM	7.09			UO_0000065	20.22	0.4	5.98	8.17	FALSE	CHEMBL751024	In vitro inhibitory activity against purified rat kidney neutral endopeptidase (NEP) using a fluorometric assay with dansyl-Gly-Phe-Arg as the substrate	B	BAO_0000357	single protein format	None	None	None	None	None				CHEMBL3369	Neprilysin	Rattus norvegicus	SINGLE PROTEIN	CHEMBL1132420	1	Scientific Literature	J. Med. Chem.	1999	None
19	CHEMBL41201		0	376.48	0	1.64	1g	O=C(N[C@H]1CCC[C@H]2CC[C@@H](C(=O)O)N2C1=O)[C@@H](S)Cc1ccccc1	IC50	'='	18	nM	7.75			UO_0000065	20.57	0.41	6.1	8.93	FALSE	CHEMBL755540	In vitro inhibition of neutral endopeptidase purified from rat kidney using fluorimetry assay	B	BAO_0000357	single protein format	None	None	None	None	None				CHEMBL3369	Neprilysin	Rattus norvegicus	SINGLE PROTEIN	CHEMBL1130034	1	Scientific Literature	J. Med. Chem.	1997	None
20	CHEMBL279255		0	453.48	1	2.59	VII	CCCC(N[C@@H](CC(C)C)C(=O)N[C@@H](Cc1c[nH]c2ccccc12)C(=O)O)P(=O)(O)O	IC50	'='	550	nM	6.26			UO_0000065	13.8	0.28	3.67	4.12	FALSE	CHEMBL751029	Inhibitory activity against neutral endopeptidase (NEP)prepared from microsomal fractions of rat small intestine	B	BAO_0000019	assay format	None	None	None	None	None				CHEMBL3369	Neprilysin	Rattus norvegicus	SINGLE PROTEIN	CHEMBL1127889	1	Scientific Literature	Bioorg. Med. Chem. Lett.	1994	None
21	CHEMBL277195		0	529.57	2	3.81	IXb (diastereoisomer)	CC(C)C[C@H](NC(CCCc1ccccc1)P(=O)(O)O)C(=O)N[C@@H](Cc1c[nH]c2ccccc12)C(=O)O	IC50	'='	1100	nM	5.96			UO_0000065	11.25	0.22	2.15	3.93	FALSE	CHEMBL751029	Inhibitory activity against neutral endopeptidase (NEP)prepared from microsomal fractions of rat small intestine	B	BAO_0000019	assay format	None	None	None	None	None				CHEMBL3369	Neprilysin	Rattus norvegicus	SINGLE PROTEIN	CHEMBL1127889	1	Scientific Literature	Bioorg. Med. Chem. Lett.	1994	None
22	CHEMBL2370089		0	469.54	0	1.79	11a	CC(C)C[C@H](NC(=O)[C@H](Cc1ccccc1)N(O)C=O)C(=O)N[C@@H](Cc1ccccc1)C(=O)O	IC50	'='	93000	nM	4.03			UO_0000065	8.59	0.16	2.24	2.96	FALSE	CHEMBL750540	Inhibition of Neutral endopeptidase	B	BAO_0000357	single protein format	Rattus norvegicus	None	None	None	None				CHEMBL3369	Neprilysin	Rattus norvegicus	SINGLE PROTEIN	CHEMBL1133150	1	Scientific Literature	Bioorg. Med. Chem. Lett.	2000	None
23	CHEMBL378763		0	339.46	0	3.49	R-13	CCC[C@H](CC1(C(=O)Nc2nnc(CC)s2)CCCC1)C(=O)O	IC50	'='	14.3	nM	7.84			UO_0000065	23.11	0.47	4.35	8.51	TRUE	CHEMBL862886	Inhibition of rat NEP	B	BAO_0000357	single protein format	Rattus norvegicus	None	None	None	None				CHEMBL3369	Neprilysin	Rattus norvegicus	SINGLE PROTEIN	CHEMBL1138065	1	Scientific Literature	J. Med. Chem.	2006	None
24	CHEMBL263501		0	285.37	0	1.91	8d	CCCCC(CC(=O)NO)S(=O)(=O)c1ccccc1	IC50	'='	18000	nM	4.75			UO_0000065	16.63	0.34	2.83	5.68	FALSE	CHEMBL752510	Inhibitory activity against neutral endopeptidase enzyme (NEP).	B	BAO_0000357	single protein format	None	None	None	None	None				CHEMBL3369	Neprilysin	Rattus norvegicus	SINGLE PROTEIN	CHEMBL1133694	1	Scientific Literature	J. Med. Chem.	2000	None
25	CHEMBL155779		0	416.5	0	2.73	10x	CN(C)c1ccc(CC(CS)C(=O)Nc2ccc(S(=O)(=O)[O-])cc2)cc1.[Na+]	IC50	'='	14	nM	7.85			UO_0000065	19.91	0.41	5.12	9.06	FALSE	CHEMBL677315	In vitro inhibitory activity against enkephalinase enzyme from rat.	B	BAO_0000357	single protein format	None	None	None	None	None				CHEMBL3369	Neprilysin	Rattus norvegicus	SINGLE PROTEIN	CHEMBL1126159	1	Scientific Literature	J. Med. Chem.	1992	None
26	CHEMBL342962		0	543.51	1	4.33	40g'	COc1cc(CCC(N[C@@H](Cc2ccc3c(c2)oc2ccccc23)C(=O)O)P(=O)(O)O)cc(OC)c1OC	IC50	'='	18000	nM	4.75			UO_0000065	8.73	0.17	0.41	3.21	FALSE	CHEMBL752507	In vitro inhibition of rat neutral endopeptidase	B	BAO_0000357	single protein format	None	None	None	None	None				CHEMBL3369	Neprilysin	Rattus norvegicus	SINGLE PROTEIN	CHEMBL1133584	1	Scientific Literature	J. Med. Chem.	2000	None
27	CHEMBL285038		0	406.38	0	1.58	in table 3, page.no. 1693	O=C(O)CCNC(=O)[C@H](Cc1ccc(-c2ccccc2)cc1)NCP(=O)(O)O	IC50	'='	0.81	nM	9.09			UO_0000065	22.37	0.44	7.51	6.69	FALSE	CHEMBL750544	The compound was tested in vitro for inhibition of Neutral endopeptidase by using Leu enkephalin as substrate	B	BAO_0000357	single protein format	None	None	None	None	None				CHEMBL3369	Neprilysin	Rattus norvegicus	SINGLE PROTEIN	CHEMBL1128359	1	Scientific Literature	J. Med. Chem.	1995	None
28	CHEMBL84924		0	364.45	0	3.21	1s	N#CCCNC(=O)C(Cc1ccccc1)CC(Cc1ccccc1)C(=O)O	IC50	'>'	1000	nM				UO_0000065					FALSE	CHEMBL677318	Inhibition of enkephalinase activity in synaptic membranes prepared from rat striatum	B	BAO_0000249	cell membrane format	None	CHEMBL3638255	Striatum	None	None				CHEMBL3369	Neprilysin	Rattus norvegicus	SINGLE PROTEIN	CHEMBL1124374	1	Scientific Literature	J. Med. Chem.	1989	None
29	CHEMBL164965		0	236.27	0	0.15	Table 1 Row 1	C[C@@H](NC(=O)[C@H](N)Cc1ccccc1)C(=O)O	IC50						Not Determined						FALSE	CHEMBL677317	Concentration for 50% inhibition of activity of rat kidney enkephalinase; ND=No data	F	BAO_0000221	tissue-based format	None	CHEMBL3638230	Feces	None	None				CHEMBL3369	Neprilysin	Rattus norvegicus	SINGLE PROTEIN	CHEMBL1123177	1	Scientific Literature	J. Med. Chem.	1986	None
30	CHEMBL421664		0	319.49	0	2.58	12a	O=C1N[C@H](C(=O)O)CSCCCCCCCCC1CS	IC50	'='	1300	nM	5.89			UO_0000065	18.42	0.4	3.31	8.86	FALSE	CHEMBL750539	Tested in vitro for the inhibition against neutral endopeptidase (NEP) from rat kidney	B	BAO_0000357	single protein format	None	None	None	None	None				CHEMBL3369	Neprilysin	Rattus norvegicus	SINGLE PROTEIN	CHEMBL1126921	1	Scientific Literature	J. Med. Chem.	1993	None
31	CHEMBL45852		0	567.69	2	5.52	10g	O=C(O)C1CCC(NC(=O)C(Cc2ccc(-n3cccc3)cc2)CC(Cc2ccc(-n3cccc3)cc2)C(=O)O)CC1	IC50	'='	515	nM	6.29			UO_0000065	11.08	0.2	0.77	5.54	FALSE	CHEMBL750543	In vitro inhibition of rat neutral endopeptidase by using GAAP as substrate	B	BAO_0000357	single protein format	None	None	None	None	None				CHEMBL3369	Neprilysin	Rattus norvegicus	SINGLE PROTEIN	CHEMBL1128359	1	Scientific Literature	J. Med. Chem.	1995	None
32	CHEMBL38325		0	335.3	0	2.07	8	O=C(O)C(Cc1cccc(-c2ccccc2)c1)NCP(=O)(O)O	IC50	'>'	1000	nM				UO_0000065					FALSE	CHEMBL751021	In vitro inhibitory activity against neutral endopeptidase (NEP)	B	BAO_0000357	single protein format	None	None	None	None	None				CHEMBL3369	Neprilysin	Rattus norvegicus	SINGLE PROTEIN	CHEMBL1128900	1	Scientific Literature	Bioorg. Med. Chem. Lett.	1995	None
33	CHEMBL50954		0	479.6	0	3.06	17i	O=C(N[C@@H](Cc1c[nH]c2ccccc12)C(=O)N1CCC[C@H]1C(=O)O)[C@@H](CS)Cc1ccccc1	IC50	'='	25	nM	7.6			UO_0000065	15.85	0.31	4.54	7.42	FALSE	CHEMBL748042	In vitro inhibition of rat kidney neutral endopeptidase (NEP) by fluorometric assay using Dansyl-Gly-Phe-Arg as substrate	B	BAO_0000357	single protein format	None	None	None	None	None				CHEMBL3369	Neprilysin	Rattus norvegicus	SINGLE PROTEIN	CHEMBL1127936	1	Scientific Literature	Bioorg. Med. Chem. Lett.	1994	None
34	CHEMBL313766		0	411.5	0	3.55	5	O=C(O)CCNC(=O)C(CCc1ccccc1)CC(CCc1ccccc1)C(=O)O	IC50	'='	1000	nM	6			UO_0000065	14.58	0.27	2.45	5.79	FALSE	CHEMBL677318	Inhibition of enkephalinase activity in synaptic membranes prepared from rat striatum	B	BAO_0000249	cell membrane format	None	CHEMBL3638255	Striatum	None	None				CHEMBL3369	Neprilysin	Rattus norvegicus	SINGLE PROTEIN	CHEMBL1124374	1	Scientific Literature	J. Med. Chem.	1989	None
35	CHEMBL82732		0	447.49	0	4.22	1q	O=C(O)c1cc(NC(=O)[C@H](Cc2ccccc2)C[C@@H](Cc2ccccc2)C(=O)O)ccc1O	IC50	'='	38	nM	7.42			UO_0000065	16.58	0.31	3.2	5.99	FALSE	CHEMBL677318	Inhibition of enkephalinase activity in synaptic membranes prepared from rat striatum	B	BAO_0000249	cell membrane format	None	CHEMBL3638255	Striatum	None	None				CHEMBL3369	Neprilysin	Rattus norvegicus	SINGLE PROTEIN	CHEMBL1124374	1	Scientific Literature	J. Med. Chem.	1989	None
36	CHEMBL298827	(S)-THIORPHAN	0	253.32	0	0.98	121 (Thiorphan)	O=C(O)CNC(=O)[C@@H](CS)Cc1ccccc1	IC50	'='	4	nM	8.4			UO_0000065	33.15	0.67	7.42	12.65	FALSE	CHEMBL675566	Inhibitory activity against Endopeptidase	B	BAO_0000357	single protein format	None	None	None	None	None				CHEMBL3369	Neprilysin	Rattus norvegicus	SINGLE PROTEIN	CHEMBL1133572	1	Scientific Literature	J. Med. Chem.	2000	None
37	CHEMBL288364		0	335.3	0	2.07	6	O=C(O)[C@@H](Cc1ccc(-c2ccccc2)cc1)NCP(=O)(O)O	IC50	'>'	1000	nM				UO_0000065					FALSE	CHEMBL751021	In vitro inhibitory activity against neutral endopeptidase (NEP)	B	BAO_0000357	single protein format	None	None	None	None	None				CHEMBL3369	Neprilysin	Rattus norvegicus	SINGLE PROTEIN	CHEMBL1128900	1	Scientific Literature	Bioorg. Med. Chem. Lett.	1995	None
38	CHEMBL295104		0	383.44	0	2.77	in table 3, page.no. 1693	O=C(O)CCNC(=O)[C@H](Cc1ccccc1)C[C@@H](Cc1ccccc1)C(=O)O	IC50	'='	9	nM	8.05			UO_0000065	20.98	0.39	5.28	7.76	FALSE	CHEMBL750544	The compound was tested in vitro for inhibition of Neutral endopeptidase by using Leu enkephalin as substrate	B	BAO_0000357	single protein format	None	None	None	None	None				CHEMBL3369	Neprilysin	Rattus norvegicus	SINGLE PROTEIN	CHEMBL1128359	1	Scientific Literature	J. Med. Chem.	1995	None
39	CHEMBL36036		0	424.44	0	3.31	5	O=C(NCc1ccccc1)[C@H](Cc1ccc(-c2ccccc2)cc1)NCP(=O)(O)O	IC50	'='	308	nM	6.51			UO_0000065	15.34	0.3	3.2	6.6	FALSE	CHEMBL751021	In vitro inhibitory activity against neutral endopeptidase (NEP)	B	BAO_0000357	single protein format	None	None	None	None	None				CHEMBL3369	Neprilysin	Rattus norvegicus	SINGLE PROTEIN	CHEMBL1128900	1	Scientific Literature	Bioorg. Med. Chem. Lett.	1995	None
40	CHEMBL326801		0	251.35	0	2.22	IV	CC(=O)SCC(C)C(=O)NCc1ccccc1	IC50	'='	200000	nM		Outside typical range		UO_0000065					FALSE	CHEMBL751027	Inhibitory activity against neutral endopeptidase (NEP) from rat cortex brain membrane	B	BAO_0000019	assay format	None	None	None	None	None				CHEMBL3369	Neprilysin	Rattus norvegicus	SINGLE PROTEIN	CHEMBL1145855	1	Scientific Literature	J. Med. Chem.	2003	None
41	CHEMBL479579	PHOSPHORAMIDON	0	543.51	2	0.23	phosphoramidon	CC(C)C[C@H](NP(=O)(O)O[C@@H]1O[C@@H](C)[C@H](O)[C@@H](O)[C@H]1O)C(=O)N[C@@H](Cc1c[nH]c2ccccc12)C(=O)O	IC50	'='	200	nM	6.7			UO_0000065	12.33	0.25	6.47	3.18	FALSE	CHEMBL751027	Inhibitory activity against neutral endopeptidase (NEP) from rat cortex brain membrane	B	BAO_0000019	assay format	None	None	None	None	None				CHEMBL3369	Neprilysin	Rattus norvegicus	SINGLE PROTEIN	CHEMBL1145855	1	Scientific Literature	J. Med. Chem.	2003	None
42	CHEMBL1560	CAPTOPRIL	4	217.29	0	0.63	1 (Captopril)	C[C@H](CS)C(=O)N1CCC[C@H]1C(=O)O	IC50	'='	830000	nM		Outside typical range		UO_0000065					FALSE	CHEMBL748042	In vitro inhibition of rat kidney neutral endopeptidase (NEP) by fluorometric assay using Dansyl-Gly-Phe-Arg as substrate	B	BAO_0000357	single protein format	None	None	None	None	None				CHEMBL3369	Neprilysin	Rattus norvegicus	SINGLE PROTEIN	CHEMBL1127936	1	Scientific Literature	Bioorg. Med. Chem. Lett.	1994	None
43	CHEMBL319237		0	404.53	0	2.42	1f	O=C(O)CN1C(=O)[C@@H](NC(=O)[C@@H](S)Cc2ccccc2)CCCC12CCCC2	IC50	'='	426	nM	6.37			UO_0000065	15.75	0.31	3.95	7.35	FALSE	CHEMBL751024	In vitro inhibitory activity against purified rat kidney neutral endopeptidase (NEP) using a fluorometric assay with dansyl-Gly-Phe-Arg as the substrate	B	BAO_0000357	single protein format	None	None	None	None	None				CHEMBL3369	Neprilysin	Rattus norvegicus	SINGLE PROTEIN	CHEMBL1132420	1	Scientific Literature	J. Med. Chem.	1999	None
44	CHEMBL85397		0	369.42	0	2.38	1a	O=C(O)CNC(=O)[C@H](Cc1ccccc1)C[C@@H](Cc1ccccc1)C(=O)O	IC50	'='	4	nM	8.4			UO_0000065	22.73	0.42	6.02	8.1	FALSE	CHEMBL677318	Inhibition of enkephalinase activity in synaptic membranes prepared from rat striatum	B	BAO_0000249	cell membrane format	None	CHEMBL3638255	Striatum	None	None				CHEMBL3369	Neprilysin	Rattus norvegicus	SINGLE PROTEIN	CHEMBL1124374	1	Scientific Literature	J. Med. Chem.	1989	None
45	CHEMBL84865		0	439.5	0	4.23	4	O=C([O-])CCNC(=O)C(CC1CCCCC1)CC(CC1CCCCC1)C(=O)[O-].[Na+].[Na+]	IC50	'='	1000	nM	6			UO_0000065	15.17	0.29	1.77	5.79	FALSE	CHEMBL677318	Inhibition of enkephalinase activity in synaptic membranes prepared from rat striatum	B	BAO_0000249	cell membrane format	None	CHEMBL3638255	Striatum	None	None				CHEMBL3369	Neprilysin	Rattus norvegicus	SINGLE PROTEIN	CHEMBL1124374	1	Scientific Literature	J. Med. Chem.	1989	None
46	CHEMBL104054		0	364.47	0	1.5	1b	C[C@H]1CCC[C@H](NC(=O)[C@@H](S)Cc2ccccc2)C(=O)N1CC(=O)O	IC50	'='	49	nM	7.31			UO_0000065	20.06	0.4	5.81	8.43	FALSE	CHEMBL751024	In vitro inhibitory activity against purified rat kidney neutral endopeptidase (NEP) using a fluorometric assay with dansyl-Gly-Phe-Arg as the substrate	B	BAO_0000357	single protein format	None	None	None	None	None				CHEMBL3369	Neprilysin	Rattus norvegicus	SINGLE PROTEIN	CHEMBL1132420	1	Scientific Literature	J. Med. Chem.	1999	None
47	CHEMBL146594		0	406.38	0	1.58	28	C[C@H](NC(=O)C(Cc1ccc(-c2ccccc2)cc1)NCP(=O)(O)O)C(=O)O	IC50	'='	3	nM	8.52			UO_0000065	20.97	0.42	6.94	6.27	FALSE	CHEMBL747373	In vitro inhibition of Neutral endopeptidase (NEP) enzyme	B	BAO_0000357	single protein format	None	None	None	None	None				CHEMBL3369	Neprilysin	Rattus norvegicus	SINGLE PROTEIN	CHEMBL1127330	1	Scientific Literature	J. Med. Chem.	1994	None
48	CHEMBL357903		0	392.35	0	1.19	27	O=C(O)CNC(=O)C(Cc1ccc(-c2ccccc2)cc1)NCP(=O)(O)O	IC50	'='	5	nM	8.3			UO_0000065	21.16	0.42	7.11	6.11	FALSE	CHEMBL747373	In vitro inhibition of Neutral endopeptidase (NEP) enzyme	B	BAO_0000357	single protein format	None	None	None	None	None				CHEMBL3369	Neprilysin	Rattus norvegicus	SINGLE PROTEIN	CHEMBL1127330	1	Scientific Literature	J. Med. Chem.	1994	None
49	CHEMBL479579	PHOSPHORAMIDON	0	543.51	2	0.23	Phosphoramidon	CC(C)C[C@H](NP(=O)(O)O[C@@H]1O[C@@H](C)[C@H](O)[C@@H](O)[C@H]1O)C(=O)N[C@@H](Cc1c[nH]c2ccccc12)C(=O)O	IC50	'='	34	nM	7.47			UO_0000065	13.74	0.28	7.24	3.55	FALSE	CHEMBL4406517	Inhibition of rat kidney NEP using glutaryl-Ala-Ala-beta-naphthylamide as substrate preincubated with enzyme for 15 mins followed by substrate addition	B	BAO_0000357	single protein format	Rattus norvegicus	None	None	None	None				CHEMBL3369	Neprilysin	Rattus norvegicus	SINGLE PROTEIN	CHEMBL4402607	1	Scientific Literature	J Med Chem	2020	None
50	CHEMBL156099		0	375.45	0	1.93	10bb	O=C(NCCS(=O)(=O)[O-])C(CS)Cc1cccc2ccccc12.[Na+]	IC50	'='	8.4	nM	8.08			UO_0000065	22.85	0.48	6.15	9.67	FALSE	CHEMBL677315	In vitro inhibitory activity against enkephalinase enzyme from rat.	B	BAO_0000357	single protein format	None	None	None	None	None				CHEMBL3369	Neprilysin	Rattus norvegicus	SINGLE PROTEIN	CHEMBL1126159	1	Scientific Literature	J. Med. Chem.	1992	None
51	CHEMBL435421		0	420.53	0	2.18	26	O=C(O)[C@H](Cc1ccc(O)cc1)NC(=O)C1(NC(=O)C2(S)CCCC2)CCCC1	IC50	'='	5.2	nM	8.28			UO_0000065	19.7	0.39	6.1	7.16	FALSE	CHEMBL747371	Evaluation of in vitro inhibitory activity against Neutral endopeptidase	B	BAO_0000357	single protein format	None	None	None	None	None				CHEMBL3369	Neprilysin	Rattus norvegicus	SINGLE PROTEIN	CHEMBL1128218	1	Scientific Literature	J. Med. Chem.	1995	None
52	CHEMBL291081		0	359.33	0	1.8	21	O=P(O)(O)CNC(c1nnn[nH]1)C(c1ccccc1)c1ccccc1	IC50	'>'	1000	nM				UO_0000065					FALSE	CHEMBL751021	In vitro inhibitory activity against neutral endopeptidase (NEP)	B	BAO_0000357	single protein format	None	None	None	None	None				CHEMBL3369	Neprilysin	Rattus norvegicus	SINGLE PROTEIN	CHEMBL1128900	1	Scientific Literature	Bioorg. Med. Chem. Lett.	1995	None
53	CHEMBL318096		0	364.47	0	1.5	1c	C[C@@H]1CCC[C@H](NC(=O)[C@@H](S)Cc2ccccc2)C(=O)N1CC(=O)O	IC50	'='	149	nM	6.83			UO_0000065	18.73	0.37	5.33	7.87	FALSE	CHEMBL751024	In vitro inhibitory activity against purified rat kidney neutral endopeptidase (NEP) using a fluorometric assay with dansyl-Gly-Phe-Arg as the substrate	B	BAO_0000357	single protein format	None	None	None	None	None				CHEMBL3369	Neprilysin	Rattus norvegicus	SINGLE PROTEIN	CHEMBL1132420	1	Scientific Literature	J. Med. Chem.	1999	None
54	CHEMBL113759		0	414.46	0	0.84	122, SCH-39370	O=C(O)C(CCc1ccccc1)N[C@@H](Cc1ccccc1)C(=O)NC[C@H](O)C(=O)O	IC50	'='	11	nM	7.96			UO_0000065	19.2	0.36	7.12	5.85	FALSE	CHEMBL675566	Inhibitory activity against Endopeptidase	B	BAO_0000357	single protein format	None	None	None	None	None				CHEMBL3369	Neprilysin	Rattus norvegicus	SINGLE PROTEIN	CHEMBL1133572	1	Scientific Literature	J. Med. Chem.	2000	None
55	CHEMBL345021		0	406.55	0	2.52	2l	CC(C)C[C@H]1CCC[C@H](NC(=O)[C@@H](S)Cc2ccccc2)C(=O)N1CC(=O)O	IC50	'='	1655	nM	5.78			UO_0000065	14.22	0.28	3.26	6.67	FALSE	CHEMBL754638	In vitro inhibition of purified rat kidney Neutral endopeptidase.	B	BAO_0000357	single protein format	None	None	None	None	None				CHEMBL3369	Neprilysin	Rattus norvegicus	SINGLE PROTEIN	CHEMBL1129797	1	Scientific Literature	J. Med. Chem.	1996	None
56	CHEMBL315395		0	498.58	0	1.96	11d	CC(C)C[C@H](NC(=O)C(Cc1ccccc1)CN(O)C(N)=O)C(=O)N[C@@H](Cc1ccccc1)C(=O)O	IC50	'='	705000	nM		Outside typical range		UO_0000065					FALSE	CHEMBL750540	Inhibition of Neutral endopeptidase	B	BAO_0000357	single protein format	Rattus norvegicus	None	None	None	None				CHEMBL3369	Neprilysin	Rattus norvegicus	SINGLE PROTEIN	CHEMBL1133150	1	Scientific Literature	Bioorg. Med. Chem. Lett.	2000	None
57	CHEMBL67069		0	279.36	0	1.68	(+)-8	O=C(O)CNC(=O)[C@@H]1[C@@H](S)CC[C@H]1c1ccccc1	IC50	'='	480	nM	6.32			UO_0000065	22.62	0.45	4.64	9.52	FALSE	CHEMBL755542	Compound was tested for inhibition of rat kidney neutral endopeptidase	B	BAO_0000357	single protein format	None	None	None	None	None				CHEMBL3369	Neprilysin	Rattus norvegicus	SINGLE PROTEIN	CHEMBL1129157	1	Scientific Literature	Bioorg. Med. Chem. Lett.	1996	None
58	CHEMBL358592		0	406.55	0	2.57	23	CC(C)[C@H](S)C(=O)NC1(C(=O)N[C@@H](CCc2ccccc2)C(=O)O)CCCC1	IC50	'='	1.2	nM	8.92			UO_0000065	21.94	0.44	6.35	9.34	FALSE	CHEMBL747371	Evaluation of in vitro inhibitory activity against Neutral endopeptidase	B	BAO_0000357	single protein format	None	None	None	None	None				CHEMBL3369	Neprilysin	Rattus norvegicus	SINGLE PROTEIN	CHEMBL1128218	1	Scientific Literature	J. Med. Chem.	1995	None
59	CHEMBL69836		0	458.61	0	2.66	3d	O=C(O)CN1C[C@@H](c2ccccc2)SC[C@H](NC(=O)[C@@H](CS)Cc2ccccc2)C1=O	IC50	'='	0.9	nM	9.05			UO_0000065	19.72	0.4	6.39	10.43	FALSE	CHEMBL754357	In vitro inhibition of Neutral Endopeptidase isolated from rat kidney.	B	BAO_0000357	single protein format	None	None	None	None	None				CHEMBL3369	Neprilysin	Rattus norvegicus	SINGLE PROTEIN	CHEMBL1127970	1	Scientific Literature	Bioorg. Med. Chem. Lett.	1994	None
60	CHEMBL91623		0	410.56	0	1.51	2	C[C@H](CS)C(=O)N1C[C@H](NC(=O)C(CS)Cc2ccccc2)C[C@H]1C(=O)O	IC50	'='	849	nM	6.07			UO_0000065	14.79	0.31	4.56	7	FALSE	CHEMBL872835	In vitro inhibition against neutral endopeptidase 24.11 (NEP) in rat kidney cortex membrane	B	BAO_0000249	cell membrane format	None	None	None	None	None				CHEMBL3369	Neprilysin	Rattus norvegicus	SINGLE PROTEIN	CHEMBL1152063	1	Scientific Literature	Bioorg. Med. Chem. Lett.	1994	None
61	CHEMBL17095		0	251.24	0	0.13	14	O=C(O)CNC(=O)C(Cc1ccccc1)C(=O)O	IC50	'='	700	nM	6.16			UO_0000065	24.5	0.47	6.02	5.94	FALSE	CHEMBL677314	In vitro inhibition of enkephalinase purified from rat kidney.	B	BAO_0000357	single protein format	None	None	None	None	None				CHEMBL3369	Neprilysin	Rattus norvegicus	SINGLE PROTEIN	CHEMBL1123105	1	Scientific Literature	J. Med. Chem.	1985	None
62	CHEMBL318096		0	364.47	0	1.5	2f	C[C@@H]1CCC[C@H](NC(=O)[C@@H](S)Cc2ccccc2)C(=O)N1CC(=O)O	IC50	'='	149	nM	6.83			UO_0000065	18.73	0.37	5.33	7.87	TRUE	CHEMBL754638	In vitro inhibition of purified rat kidney Neutral endopeptidase.	B	BAO_0000357	single protein format	None	None	None	None	None				CHEMBL3369	Neprilysin	Rattus norvegicus	SINGLE PROTEIN	CHEMBL1129797	1	Scientific Literature	J. Med. Chem.	1996	None
63	CHEMBL422339		0	370.38	0	0.69	10u	O=C(NCCS(=O)(=O)[O-])C(CS)Cc1ccc([N+](=O)[O-])cc1.[Na+]	IC50	'='	17	nM	7.77			UO_0000065	22.3	0.48	7.08	6.14	FALSE	CHEMBL677321	The compound was tested in vitro for its inhibitory activity against Enkephalinase enzyme	B	BAO_0000357	single protein format	None	None	None	None	None				CHEMBL3369	Neprilysin	Rattus norvegicus	SINGLE PROTEIN	CHEMBL1126159	1	Scientific Literature	J. Med. Chem.	1992	None
64	CHEMBL157625		0	325.39	0	0.78	(S)-10b	O=C(NCCS(=O)(=O)[O-])[C@@H](CS)Cc1ccccc1.[Na+]	IC50	'='	0.82	nM	9.09			UO_0000065	29.95	0.65	8.31	10.89	FALSE	CHEMBL677315	In vitro inhibitory activity against enkephalinase enzyme from rat.	B	BAO_0000357	single protein format	None	None	None	None	None				CHEMBL3369	Neprilysin	Rattus norvegicus	SINGLE PROTEIN	CHEMBL1126159	1	Scientific Literature	J. Med. Chem.	1992	None
65	CHEMBL314626		0	483.57	0	2.04	11b	CC(C)C[C@H](NC(=O)C(Cc1ccccc1)CN(O)C=O)C(=O)N[C@@H](Cc1ccccc1)C(=O)O	IC50	'='	1270	nM	5.9			UO_0000065	12.19	0.23	3.86	4.33	FALSE	CHEMBL750540	Inhibition of Neutral endopeptidase	B	BAO_0000357	single protein format	Rattus norvegicus	None	None	None	None				CHEMBL3369	Neprilysin	Rattus norvegicus	SINGLE PROTEIN	CHEMBL1133150	1	Scientific Literature	Bioorg. Med. Chem. Lett.	2000	None
66	CHEMBL156361		0	373.43	0	2.66	10h	O=C(Nc1ccccc1S(=O)(=O)[O-])C(CS)Cc1ccccc1.[Na+]	IC50	'='	140	nM	6.85			UO_0000065	19.5	0.41	4.19	8.21	FALSE	CHEMBL677315	In vitro inhibitory activity against enkephalinase enzyme from rat.	B	BAO_0000357	single protein format	None	None	None	None	None				CHEMBL3369	Neprilysin	Rattus norvegicus	SINGLE PROTEIN	CHEMBL1126159	1	Scientific Literature	J. Med. Chem.	1992	None
67	CHEMBL297792	S-3304	1	464.57	0	3.91	13g	Cc1ccc(C#Cc2ccc(S(=O)(=O)N[C@H](Cc3c[nH]c4ccccc34)C(=O)O)s2)cc1	IC50	'>'	1000	nM				UO_0000065					FALSE	CHEMBL752999	Inhibitory activity against neutral endopeptidase (NEP)	B	BAO_0000357	single protein format	None	None	None	None	None				CHEMBL3369	Neprilysin	Rattus norvegicus	SINGLE PROTEIN	CHEMBL1131478	1	Scientific Literature	J. Med. Chem.	1998	None
68	CHEMBL287896		0	350.44	0	1.11	3a	C[C@H](NC(=O)[C@@H](S)Cc1ccccc1)C(=O)N1CCC[C@H]1C(=O)O	IC50	'='	400	nM	6.4			UO_0000065	18.26	0.36	5.29	7.38	TRUE	CHEMBL748042	In vitro inhibition of rat kidney neutral endopeptidase (NEP) by fluorometric assay using Dansyl-Gly-Phe-Arg as substrate	B	BAO_0000357	single protein format	None	None	None	None	None				CHEMBL3369	Neprilysin	Rattus norvegicus	SINGLE PROTEIN	CHEMBL1127936	1	Scientific Literature	Bioorg. Med. Chem. Lett.	1994	None
69	CHEMBL350929		0	501.58	1	4.76	18b (isomer B)	O=C(O)C(COc1ccccc1)C[C@@H](Cc1ccc(-c2ccccc2)cc1)C(=O)N1CCCC1C(=O)O	IC50	'>'	1000	nM				UO_0000065					FALSE	CHEMBL751023	In vitro inhibition of neutral endopeptidase from rat kidney.	B	BAO_0000357	single protein format	None	None	None	None	None				CHEMBL3369	Neprilysin	Rattus norvegicus	SINGLE PROTEIN	CHEMBL1150980	1	Scientific Literature	Bioorg. Med. Chem. Lett.	1996	None
70	CHEMBL51715		0	267.35	0	1.36	3a	C[C@H](NC(=O)[C@@H](CS)Cc1ccccc1)C(=O)O	IC50	'='	0.48	nM	9.32			UO_0000065					FALSE	CHEMBL677316	Concentration for 50% inhibition of activity of rat kidney enkephalinase	F	BAO_0000221	tissue-based format	None	CHEMBL3638230	Feces	None	None				CHEMBL3369	Neprilysin	Rattus norvegicus	SINGLE PROTEIN	CHEMBL1123177	1	Scientific Literature	J. Med. Chem.	1986	None
71	CHEMBL45412		0	253.32	0	1.12	7b	O=C(O)CC(=O)N[C@@H](CS)Cc1ccccc1	IC50	'='	210	nM	6.68			UO_0000065					FALSE	CHEMBL677316	Concentration for 50% inhibition of activity of rat kidney enkephalinase	F	BAO_0000221	tissue-based format	None	CHEMBL3638230	Feces	None	None				CHEMBL3369	Neprilysin	Rattus norvegicus	SINGLE PROTEIN	CHEMBL1123177	1	Scientific Literature	J. Med. Chem.	1986	None
72	CHEMBL51301		0	295.4	0	2.14	4	CC(C)C[C@H](NC(=O)[C@@H](S)Cc1ccccc1)C(=O)O	IC50	'='	87	nM	7.06			UO_0000065	23.9	0.48	4.92	10.63	FALSE	CHEMBL748042	In vitro inhibition of rat kidney neutral endopeptidase (NEP) by fluorometric assay using Dansyl-Gly-Phe-Arg as substrate	B	BAO_0000357	single protein format	None	None	None	None	None				CHEMBL3369	Neprilysin	Rattus norvegicus	SINGLE PROTEIN	CHEMBL1127936	1	Scientific Literature	Bioorg. Med. Chem. Lett.	1994	None
73	CHEMBL343691		0	422.55	0	2.19	14	COc1ccc(C[C@H](NC(=O)C2(NC(=O)[C@@H](S)C(C)C)CCCC2)C(=O)O)cc1	IC50	'='	2.2	nM	8.66			UO_0000065	20.49	0.41	6.47	8.27	FALSE	CHEMBL747371	Evaluation of in vitro inhibitory activity against Neutral endopeptidase	B	BAO_0000357	single protein format	None	None	None	None	None				CHEMBL3369	Neprilysin	Rattus norvegicus	SINGLE PROTEIN	CHEMBL1128218	1	Scientific Literature	J. Med. Chem.	1995	None
74	CHEMBL88228		0	497.59	0	2.43	11c	CC(=O)N(O)CC(Cc1ccccc1)C(=O)N[C@@H](CC(C)C)C(=O)N[C@@H](Cc1ccccc1)C(=O)O	IC50	'='	214000	nM		Outside typical range		UO_0000065					FALSE	CHEMBL750540	Inhibition of Neutral endopeptidase	B	BAO_0000357	single protein format	Rattus norvegicus	None	None	None	None				CHEMBL3369	Neprilysin	Rattus norvegicus	SINGLE PROTEIN	CHEMBL1133150	1	Scientific Literature	Bioorg. Med. Chem. Lett.	2000	None
75	CHEMBL166792		0	285.41	0	2.24	5 (i)	O=C(O)[C@H]1CCC[C@@H](NC(=O)C2(CS)CCCC2)C1	IC50	'='	215	nM	6.67			UO_0000065	23.36	0.48	4.43	10.04	FALSE	CHEMBL754358	The compound was tested for its inhibitory activity against neutral endopeptidase (EC.3.4.24.111) in rat kidney	B	BAO_0000019	assay format	None	None	None	None	None				CHEMBL3369	Neprilysin	Rattus norvegicus	SINGLE PROTEIN	CHEMBL1127225	1	Scientific Literature	Bioorg. Med. Chem. Lett.	1993	None
76	CHEMBL68849		0	444.58	0	2.41	2d	O=C(O)CN1C[C@@H](c2ccccc2)SC[C@H](NC(=O)[C@@H](S)Cc2ccccc2)C1=O	IC50	'='	99	nM	7			UO_0000065	15.76	0.32	4.59	8.08	FALSE	CHEMBL754357	In vitro inhibition of Neutral Endopeptidase isolated from rat kidney.	B	BAO_0000357	single protein format	None	None	None	None	None				CHEMBL3369	Neprilysin	Rattus norvegicus	SINGLE PROTEIN	CHEMBL1127970	1	Scientific Literature	Bioorg. Med. Chem. Lett.	1994	None
77	CHEMBL177646		0	493.97	0	2.88	2	O=C(O)CCNC(=O)C(Cc1ccccc1)CP(=O)(O)OCCc1ccccc1.[Cl-].[K+]	IC50	'>'	1000	nM				UO_0000065					FALSE	CHEMBL747373	In vitro inhibition of Neutral endopeptidase (NEP) enzyme	B	BAO_0000357	single protein format	None	None	None	None	None				CHEMBL3369	Neprilysin	Rattus norvegicus	SINGLE PROTEIN	CHEMBL1127330	1	Scientific Literature	J. Med. Chem.	1994	None
78	CHEMBL41753		0	394.52	0	1.55	1b	O=C(N[C@H]1CCS[C@H]2CC[C@@H](C(=O)O)N2C1=O)[C@@H](S)Cc1ccccc1	IC50	'='	4	nM	8.4			UO_0000065	21.29	0.44	6.85	9.69	FALSE	CHEMBL755540	In vitro inhibition of neutral endopeptidase purified from rat kidney using fluorimetry assay	B	BAO_0000357	single protein format	None	None	None	None	None				CHEMBL3369	Neprilysin	Rattus norvegicus	SINGLE PROTEIN	CHEMBL1130034	1	Scientific Literature	J. Med. Chem.	1997	None
79	CHEMBL10247	THIORPHAN	0	253.32	0	0.98	Thiorphan	O=C(O)CNC(=O)C(CS)Cc1ccccc1	IC50	'='	4.8	nM	8.32			UO_0000065	32.84	0.67	7.34	12.53	TRUE	CHEMBL747373	In vitro inhibition of Neutral endopeptidase (NEP) enzyme	B	BAO_0000357	single protein format	None	None	None	None	None				CHEMBL3369	Neprilysin	Rattus norvegicus	SINGLE PROTEIN	CHEMBL1127330	1	Scientific Literature	J. Med. Chem.	1994	None
80	CHEMBL75433		0	269.37	0	2.25	9a	CCCCC(CC(=O)NO)[S+]([O-])c1ccccc1	IC50	'='	2600	nM	5.58			UO_0000065	20.73	0.42	3.34	8.41	FALSE	CHEMBL752510	Inhibitory activity against neutral endopeptidase enzyme (NEP).	B	BAO_0000357	single protein format	None	None	None	None	None				CHEMBL3369	Neprilysin	Rattus norvegicus	SINGLE PROTEIN	CHEMBL1133694	1	Scientific Literature	J. Med. Chem.	2000	None
81	CHEMBL10247	THIORPHAN	0	253.32	0	0.98	Thiorphan	O=C(O)CNC(=O)C(CS)Cc1ccccc1	IC50	'='	5.4	nM	8.27			UO_0000065	32.64	0.66	7.29	12.45	FALSE	CHEMBL747371	Evaluation of in vitro inhibitory activity against Neutral endopeptidase	B	BAO_0000357	single protein format	None	None	None	None	None				CHEMBL3369	Neprilysin	Rattus norvegicus	SINGLE PROTEIN	CHEMBL1128218	1	Scientific Literature	J. Med. Chem.	1995	None
82	CHEMBL320610		0	408.52	0	1.89	8	CC(C)[C@H](S)C(=O)NC1(C(=O)N[C@@H](Cc2ccc(O)cc2)C(=O)O)CCCC1	IC50	'='	1.5	nM	8.82			UO_0000065	21.6	0.43	6.93	7.62	FALSE	CHEMBL747371	Evaluation of in vitro inhibitory activity against Neutral endopeptidase	B	BAO_0000357	single protein format	None	None	None	None	None				CHEMBL3369	Neprilysin	Rattus norvegicus	SINGLE PROTEIN	CHEMBL1128218	1	Scientific Literature	J. Med. Chem.	1995	None
83	CHEMBL144543		0	382.48	0	1.35	13	CC(C)[C@H](S)C(=O)NC(C)(C)C(=O)N[C@@H](Cc1ccc(O)cc1)C(=O)O	IC50	'='	9.2	nM	8.04			UO_0000065	21.01	0.42	6.69	6.94	FALSE	CHEMBL747371	Evaluation of in vitro inhibitory activity against Neutral endopeptidase	B	BAO_0000357	single protein format	None	None	None	None	None				CHEMBL3369	Neprilysin	Rattus norvegicus	SINGLE PROTEIN	CHEMBL1128218	1	Scientific Literature	J. Med. Chem.	1995	None
84	CHEMBL50915		0	330.45	0	1.16	17e	CC(C)CC(CS)C(=O)N[C@@H](C)C(=O)N1CCC[C@@H]1C(=O)O	IC50	'='	10	nM	8			UO_0000065	24.21	0.5	6.84	9.23	FALSE	CHEMBL748042	In vitro inhibition of rat kidney neutral endopeptidase (NEP) by fluorometric assay using Dansyl-Gly-Phe-Arg as substrate	B	BAO_0000357	single protein format	None	None	None	None	None				CHEMBL3369	Neprilysin	Rattus norvegicus	SINGLE PROTEIN	CHEMBL1127936	1	Scientific Literature	Bioorg. Med. Chem. Lett.	1994	None
85	CHEMBL10247	THIORPHAN	0	253.32	0	0.98	Thiorphan	O=C(O)CNC(=O)C(CS)Cc1ccccc1	IC50	'='	4.8	nM	8.32			UO_0000065	32.84	0.67	7.34	12.53	FALSE	CHEMBL752507	In vitro inhibition of rat neutral endopeptidase	B	BAO_0000357	single protein format	None	None	None	None	None				CHEMBL3369	Neprilysin	Rattus norvegicus	SINGLE PROTEIN	CHEMBL1133584	1	Scientific Literature	J. Med. Chem.	2000	None
86	CHEMBL154790		0	441.43	0	3.68	10t	O=C(Nc1ccc(S(=O)(=O)[O-])cc1)C(CS)Cc1ccc(C(F)(F)F)cc1.[Na+]	IC50	'='	150	nM	6.82			UO_0000065	16.27	0.35	3.14	8.18	FALSE	CHEMBL677315	In vitro inhibitory activity against enkephalinase enzyme from rat.	B	BAO_0000357	single protein format	None	None	None	None	None				CHEMBL3369	Neprilysin	Rattus norvegicus	SINGLE PROTEIN	CHEMBL1126159	1	Scientific Literature	J. Med. Chem.	1992	None
87	CHEMBL157823		0	289.38	0	0.74	10a	O=C(NCS(=O)(=O)O)C(CS)Cc1ccccc1	IC50	'='	2.2	nM	8.66			UO_0000065	29.92	0.66	7.92	10.37	FALSE	CHEMBL677315	In vitro inhibitory activity against enkephalinase enzyme from rat.	B	BAO_0000357	single protein format	None	None	None	None	None				CHEMBL3369	Neprilysin	Rattus norvegicus	SINGLE PROTEIN	CHEMBL1126159	1	Scientific Literature	J. Med. Chem.	1992	None
88	CHEMBL162405		0	399.45	0	2.43	27	CCC/C=C(/C[C@@H](Cc1ccc(-n2cccn2)cc1)C(=O)NCC(=O)O)C(=O)O	IC50	'>'	1000	nM				UO_0000065					FALSE	CHEMBL751023	In vitro inhibition of neutral endopeptidase from rat kidney.	B	BAO_0000357	single protein format	None	None	None	None	None				CHEMBL3369	Neprilysin	Rattus norvegicus	SINGLE PROTEIN	CHEMBL1150980	1	Scientific Literature	Bioorg. Med. Chem. Lett.	1996	None
89	CHEMBL10247	THIORPHAN	0	253.32	0	0.98	thiorphan	O=C(O)CNC(=O)C(CS)Cc1ccccc1	IC50	'='	7.9	nM	8.1			UO_0000065	31.98	0.65	7.12	12.2	FALSE	CHEMBL751023	In vitro inhibition of neutral endopeptidase from rat kidney.	B	BAO_0000357	single protein format	None	None	None	None	None				CHEMBL3369	Neprilysin	Rattus norvegicus	SINGLE PROTEIN	CHEMBL1150980	1	Scientific Literature	Bioorg. Med. Chem. Lett.	1996	None
90	CHEMBL350929		0	501.58	1	4.76	18a (isomer A)	O=C(O)C(COc1ccccc1)C[C@@H](Cc1ccc(-c2ccccc2)cc1)C(=O)N1CCCC1C(=O)O	IC50	'>'	1000	nM				UO_0000065					FALSE	CHEMBL751023	In vitro inhibition of neutral endopeptidase from rat kidney.	B	BAO_0000357	single protein format	None	None	None	None	None				CHEMBL3369	Neprilysin	Rattus norvegicus	SINGLE PROTEIN	CHEMBL1150980	1	Scientific Literature	Bioorg. Med. Chem. Lett.	1996	None
91	CHEMBL417007	LBQ-657	0	383.44	0	3.36	21a	C[C@H](C[C@@H](Cc1ccc(-c2ccccc2)cc1)NC(=O)CCC(=O)O)C(=O)O	IC50	'='	5	nM	8.3			UO_0000065	21.65	0.4	4.94	8	FALSE	CHEMBL750543	In vitro inhibition of rat neutral endopeptidase by using GAAP as substrate	B	BAO_0000357	single protein format	None	None	None	None	None				CHEMBL3369	Neprilysin	Rattus norvegicus	SINGLE PROTEIN	CHEMBL1128359	1	Scientific Literature	J. Med. Chem.	1995	None
92	CHEMBL290698		0	359.33	0	1.88	17	O=P(O)(O)CN[C@@H](Cc1ccc(-c2ccccc2)cc1)c1nn[nH]n1	IC50	'='	0.93	nM	9.03			UO_0000065	25.13	0.49	7.15	7.28	FALSE	CHEMBL751021	In vitro inhibitory activity against neutral endopeptidase (NEP)	B	BAO_0000357	single protein format	None	None	None	None	None				CHEMBL3369	Neprilysin	Rattus norvegicus	SINGLE PROTEIN	CHEMBL1128900	1	Scientific Literature	Bioorg. Med. Chem. Lett.	1995	None
93	CHEMBL424497		0	431.56	0	2.66	20	CC(C)[C@H](S)C(=O)NC1(C(=O)N[C@@H](Cc2c[nH]c3ccccc23)C(=O)O)CCCC1	IC50	'='	2.1	nM	8.68			UO_0000065	20.11	0.4	6.02	7.8	FALSE	CHEMBL747371	Evaluation of in vitro inhibitory activity against Neutral endopeptidase	B	BAO_0000357	single protein format	None	None	None	None	None				CHEMBL3369	Neprilysin	Rattus norvegicus	SINGLE PROTEIN	CHEMBL1128218	1	Scientific Literature	J. Med. Chem.	1995	None
94	CHEMBL165744		0	309.43	0	2.39	13b	CC(C)C[C@@H](C(=O)O)C(=O)N[C@H](CS)Cc1ccccc1	IC50	'='	1.5	nM	8.82			UO_0000065					FALSE	CHEMBL677316	Concentration for 50% inhibition of activity of rat kidney enkephalinase	F	BAO_0000221	tissue-based format	None	CHEMBL3638230	Feces	None	None				CHEMBL3369	Neprilysin	Rattus norvegicus	SINGLE PROTEIN	CHEMBL1123177	1	Scientific Literature	J. Med. Chem.	1986	None
95	CHEMBL57338		0	236.27	0	0.15	2-(2-Amino-propionylamino)-3-phenyl-propionic acid anion	C[C@H](N)C(=O)N[C@@H](Cc1ccccc1)C(=O)O	IC50						Not Determined						FALSE	CHEMBL677317	Concentration for 50% inhibition of activity of rat kidney enkephalinase; ND=No data	F	BAO_0000221	tissue-based format	None	CHEMBL3638230	Feces	None	None				CHEMBL3369	Neprilysin	Rattus norvegicus	SINGLE PROTEIN	CHEMBL1123177	1	Scientific Literature	J. Med. Chem.	1986	None
96	CHEMBL322069		0	237.32	0	2.54	III	CC(=O)SCC(C)C(=O)Nc1ccccc1	IC50	'='	200000	nM		Outside typical range		UO_0000065					FALSE	CHEMBL751027	Inhibitory activity against neutral endopeptidase (NEP) from rat cortex brain membrane	B	BAO_0000019	assay format	None	None	None	None	None				CHEMBL3369	Neprilysin	Rattus norvegicus	SINGLE PROTEIN	CHEMBL1145855	1	Scientific Literature	J. Med. Chem.	2003	None
97	CHEMBL85159		0	473.57	0	4.38	1j	O=C(O)C(CCc1ccccc1)NC(=O)[C@H](Cc1ccccc1)C[C@@H](Cc1ccccc1)C(=O)O	IC50	'='	5	nM	8.3			UO_0000065	17.53	0.32	3.92	8	FALSE	CHEMBL677318	Inhibition of enkephalinase activity in synaptic membranes prepared from rat striatum	B	BAO_0000249	cell membrane format	None	CHEMBL3638255	Striatum	None	None				CHEMBL3369	Neprilysin	Rattus norvegicus	SINGLE PROTEIN	CHEMBL1124374	1	Scientific Literature	J. Med. Chem.	1989	None
98	CHEMBL158290		0	339.41	0	1.12	10c	CN(CCS(=O)(=O)[O-])C(=O)C(CS)Cc1ccccc1.[Na+]	IC50	'='	490	nM	6.31			UO_0000065	19.88	0.43	5.19	8.45	FALSE	CHEMBL677315	In vitro inhibitory activity against enkephalinase enzyme from rat.	B	BAO_0000357	single protein format	None	None	None	None	None				CHEMBL3369	Neprilysin	Rattus norvegicus	SINGLE PROTEIN	CHEMBL1126159	1	Scientific Literature	J. Med. Chem.	1992	None
99	CHEMBL147041		0	386.35	0	1.85	11b	Cn1c2ccccc2c2ccc(CC(NCP(=O)(O)O)c3nnn[nH]3)cc21	IC50	'='	140	nM	6.85			UO_0000065	17.74	0.35	5	5.32	FALSE	CHEMBL752507	In vitro inhibition of rat neutral endopeptidase	B	BAO_0000357	single protein format	None	None	None	None	None				CHEMBL3369	Neprilysin	Rattus norvegicus	SINGLE PROTEIN	CHEMBL1133584	1	Scientific Literature	J. Med. Chem.	2000	None
100	CHEMBL422165		0	368.46	0	0.85	10w	CN(C)c1ccc(CC(CS)C(=O)NCCS(=O)(=O)[O-])cc1.[Na+]	IC50	'='	37	nM	7.43			UO_0000065	21.45	0.46	6.58	8.57	FALSE	CHEMBL677315	In vitro inhibitory activity against enkephalinase enzyme from rat.	B	BAO_0000357	single protein format	None	None	None	None	None				CHEMBL3369	Neprilysin	Rattus norvegicus	SINGLE PROTEIN	CHEMBL1126159	1	Scientific Literature	J. Med. Chem.	1992	None
101	CHEMBL10247	THIORPHAN	0	253.32	0	0.98	in table 3, page.no. 1693	O=C(O)CNC(=O)C(CS)Cc1ccccc1	IC50	'='	8.3	nM	8.08			UO_0000065	31.9	0.65	7.1	12.17	FALSE	CHEMBL750542	The compound was tested in vitro for inhibition of Neutral endopeptidase by using ANF(atrial natriuretic factor) as substrate	B	BAO_0000221	tissue-based format	None	CHEMBL3638237	Cardiac atrium	None	None				CHEMBL3369	Neprilysin	Rattus norvegicus	SINGLE PROTEIN	CHEMBL1128359	1	Scientific Literature	J. Med. Chem.	1995	None
102	CHEMBL156013		0	423.49	0	3.81	10l	O=C(Nc1ccc(S(=O)(=O)[O-])c2ccccc12)C(CS)Cc1ccccc1.[Na+]	IC50	'='	7.4	nM	8.13			UO_0000065	20.25	0.41	4.32	9.74	FALSE	CHEMBL677321	The compound was tested in vitro for its inhibitory activity against Enkephalinase enzyme	B	BAO_0000357	single protein format	None	None	None	None	None				CHEMBL3369	Neprilysin	Rattus norvegicus	SINGLE PROTEIN	CHEMBL1126159	1	Scientific Literature	J. Med. Chem.	1992	None
103	CHEMBL350414		0	405.52	0	4.01	1S	O=C(N[C@@H](Cc1ccc(-c2ccccc2)cc1)C(=O)O)[C@@H](S)Cc1ccccc1	IC50	'='	654	nM	6.18			UO_0000065	15.25	0.29	2.17	9.31	FALSE	CHEMBL751022	Inhibition of neutral endopeptidase (NEP) 24.11	B	BAO_0000357	single protein format	Rattus norvegicus	None	None	None	None				CHEMBL3369	Neprilysin	Rattus norvegicus	SINGLE PROTEIN	CHEMBL1128869	1	Scientific Literature	Bioorg. Med. Chem. Lett.	1995	None
104	CHEMBL342077		0	363.31	0	2.7	40u	CC(N[C@@H](Cc1ccc2c(c1)oc1ccccc12)C(=O)O)P(=O)(O)O	IC50	'='	28000	nM	4.55			UO_0000065	12.53	0.25	1.85	3.79	FALSE	CHEMBL752507	In vitro inhibition of rat neutral endopeptidase	B	BAO_0000357	single protein format	None	None	None	None	None				CHEMBL3369	Neprilysin	Rattus norvegicus	SINGLE PROTEIN	CHEMBL1133584	1	Scientific Literature	J. Med. Chem.	2000	None
105	CHEMBL71496		0	382.51	0	1.41	2g	C[C@@H]1SCC[C@H](NC(=O)[C@@H](S)Cc2ccccc2)C(=O)N1CC(=O)O	IC50	'='	251	nM	6.6			UO_0000065	17.26	0.36	5.19	7.61	FALSE	CHEMBL754357	In vitro inhibition of Neutral Endopeptidase isolated from rat kidney.	B	BAO_0000357	single protein format	None	None	None	None	None				CHEMBL3369	Neprilysin	Rattus norvegicus	SINGLE PROTEIN	CHEMBL1127970	1	Scientific Literature	Bioorg. Med. Chem. Lett.	1994	None
106	CHEMBL333720		0	245.34	0	1.46	(+)-2	O=C1NC(C(=O)O)CCCCCCC1CS	IC50	'='	3	nM	8.52			UO_0000065	34.74	0.73	7.06	12.84	FALSE	CHEMBL747372	Inhibition of NEP 24.11 from rat kidney	B	BAO_0000221	tissue-based format	Rattus norvegicus	CHEMBL3638241	Kidney	None	None				CHEMBL3369	Neprilysin	Rattus norvegicus	SINGLE PROTEIN	CHEMBL1126920	1	Scientific Literature	J. Med. Chem.	1993	None
107	CHEMBL359024		0	504.48	1	4.86	40n'	O=C(O)[C@H](Cc1ccc2c(c1)oc1ccccc12)NC(CCc1cccc2cccnc12)P(=O)(O)O	IC50	'='	48000	nM	4.32			UO_0000065	8.56	0.16	-0.54	3.25	FALSE	CHEMBL752507	In vitro inhibition of rat neutral endopeptidase	B	BAO_0000357	single protein format	None	None	None	None	None				CHEMBL3369	Neprilysin	Rattus norvegicus	SINGLE PROTEIN	CHEMBL1133584	1	Scientific Literature	J. Med. Chem.	2000	None
108	CHEMBL147730		0	406.33	0	1.42	35	O=C(O)CNC(=O)[C@H](Cc1ccc2c(c1)oc1ccccc12)NCP(=O)(O)O	IC50	'>'	10000	nM				UO_0000065					FALSE	CHEMBL752507	In vitro inhibition of rat neutral endopeptidase	B	BAO_0000357	single protein format	None	None	None	None	None				CHEMBL3369	Neprilysin	Rattus norvegicus	SINGLE PROTEIN	CHEMBL1133584	1	Scientific Literature	J. Med. Chem.	2000	None
109	CHEMBL151229		0	423.43	0	2.72	7b	O=C(O)CCNC(=O)C(Cc1ccc(-c2ccccc2)cc1)SCP(=O)(O)O	IC50	'='	797	nM	6.1			UO_0000065	14.4	0.3	3.38	4.92	FALSE	CHEMBL751020	In vitro inhibitory activity against neutral endopeptidase (NEP 24.11) from rat kidney cortex membranes	B	BAO_0000019	assay format	None	None	None	None	None				CHEMBL3369	Neprilysin	Rattus norvegicus	SINGLE PROTEIN	CHEMBL1127245	1	Scientific Literature	Bioorg. Med. Chem. Lett.	1994	None
110	CHEMBL107275		0	390.51	0	2.03	1e	O=C(O)CN1C(=O)[C@@H](NC(=O)[C@@H](S)Cc2ccccc2)CCCC12CCC2	IC50	'='	641	nM	6.19			UO_0000065	15.86	0.31	4.16	7.14	FALSE	CHEMBL751024	In vitro inhibitory activity against purified rat kidney neutral endopeptidase (NEP) using a fluorometric assay with dansyl-Gly-Phe-Arg as the substrate	B	BAO_0000357	single protein format	None	None	None	None	None				CHEMBL3369	Neprilysin	Rattus norvegicus	SINGLE PROTEIN	CHEMBL1132420	1	Scientific Literature	J. Med. Chem.	1999	None
111	CHEMBL430484		0	376.48	0	1.64	1d	O=C(O)CN1C(=O)[C@@H](NC(=O)[C@@H](S)Cc2ccccc2)CCCC12CC2	IC50	'='	377	nM	6.42			UO_0000065	17.06	0.34	4.78	7.41	FALSE	CHEMBL751024	In vitro inhibitory activity against purified rat kidney neutral endopeptidase (NEP) using a fluorometric assay with dansyl-Gly-Phe-Arg as the substrate	B	BAO_0000357	single protein format	None	None	None	None	None				CHEMBL3369	Neprilysin	Rattus norvegicus	SINGLE PROTEIN	CHEMBL1132420	1	Scientific Literature	J. Med. Chem.	1999	None
112	CHEMBL114658		0	378.49	0	1.89	127	CC1(C)CCCC(NC(=O)[C@@H](S)Cc2ccccc2)C(=O)N1CC(=O)O	IC50	'='	63	nM	7.2			UO_0000065	19.02	0.38	5.31	8.3	FALSE	CHEMBL675566	Inhibitory activity against Endopeptidase	B	BAO_0000357	single protein format	None	None	None	None	None				CHEMBL3369	Neprilysin	Rattus norvegicus	SINGLE PROTEIN	CHEMBL1133572	1	Scientific Literature	J. Med. Chem.	2000	None
113	CHEMBL341868		0	468.45	0	2.93	29	O=C(N[C@H](C(=O)O)c1ccccc1)C(Cc1ccc(-c2ccccc2)cc1)NCP(=O)(O)O	IC50	'='	2	nM	8.7			UO_0000065	18.57	0.36	5.77	6.4	FALSE	CHEMBL747373	In vitro inhibition of Neutral endopeptidase (NEP) enzyme	B	BAO_0000357	single protein format	None	None	None	None	None				CHEMBL3369	Neprilysin	Rattus norvegicus	SINGLE PROTEIN	CHEMBL1127330	1	Scientific Literature	J. Med. Chem.	1994	None
114	CHEMBL149646		0	454.42	0	3.33	26	O=C(O)c1ccc(NC(=O)C(Cc2ccc(-c3ccccc3)cc2)NCP(=O)(O)O)cc1	IC50	'='	10	nM	8			UO_0000065	17.6	0.34	4.67	5.88	FALSE	CHEMBL747373	In vitro inhibition of Neutral endopeptidase (NEP) enzyme	B	BAO_0000357	single protein format	None	None	None	None	None				CHEMBL3369	Neprilysin	Rattus norvegicus	SINGLE PROTEIN	CHEMBL1127330	1	Scientific Literature	J. Med. Chem.	1994	None
115	CHEMBL296499		0	425.53	0	4.38	8c	CCCC[C@H](C[C@@H](Cc1ccc(-c2ccccc2)cc1)C(=O)NCCC(=O)O)C(=O)O	IC50	'='	66	nM	7.18			UO_0000065	16.87	0.32	2.8	6.92	FALSE	CHEMBL750543	In vitro inhibition of rat neutral endopeptidase by using GAAP as substrate	B	BAO_0000357	single protein format	None	None	None	None	None				CHEMBL3369	Neprilysin	Rattus norvegicus	SINGLE PROTEIN	CHEMBL1128359	1	Scientific Literature	J. Med. Chem.	1995	None
116	CHEMBL285747		0	402.35	0	1.14	12	O=C(Nc1nn[nH]n1)[C@H](Cc1ccc(-c2ccccc2)cc1)NCP(=O)(O)O	IC50	'='	1.4	nM	8.85			UO_0000065	22.01	0.43	7.71	5.78	FALSE	CHEMBL751021	In vitro inhibitory activity against neutral endopeptidase (NEP)	B	BAO_0000357	single protein format	None	None	None	None	None				CHEMBL3369	Neprilysin	Rattus norvegicus	SINGLE PROTEIN	CHEMBL1128900	1	Scientific Literature	Bioorg. Med. Chem. Lett.	1995	None
117	CHEMBL10247	THIORPHAN	0	253.32	0	0.98	in table 3, page.no. 1693	O=C(O)CNC(=O)C(CS)Cc1ccccc1	IC50	'='	1.5	nM	8.82			UO_0000065	34.83	0.71	7.84	13.29	FALSE	CHEMBL750544	The compound was tested in vitro for inhibition of Neutral endopeptidase by using Leu enkephalin as substrate	B	BAO_0000357	single protein format	None	None	None	None	None				CHEMBL3369	Neprilysin	Rattus norvegicus	SINGLE PROTEIN	CHEMBL1128359	1	Scientific Literature	J. Med. Chem.	1995	None
118	CHEMBL156757		0	414.44	0	2.8	10ee	O=C(Nc1ccc(S(=O)(=O)[O-])cc1)C(CS)Cc1noc2ccccc12.[Na+]	IC50	'='	12	nM	7.92			UO_0000065	20.18	0.42	5.12	7.23	FALSE	CHEMBL677315	In vitro inhibitory activity against enkephalinase enzyme from rat.	B	BAO_0000357	single protein format	None	None	None	None	None				CHEMBL3369	Neprilysin	Rattus norvegicus	SINGLE PROTEIN	CHEMBL1126159	1	Scientific Literature	J. Med. Chem.	1992	None
119	CHEMBL149131		0	315.26	0	0.61	1	O=C(O)CCNC(=O)C(Cc1ccccc1)CP(=O)(O)O	IC50	'='	207	nM	6.68			UO_0000065	21.2	0.43	6.07	5.39	FALSE	CHEMBL747373	In vitro inhibition of Neutral endopeptidase (NEP) enzyme	B	BAO_0000357	single protein format	None	None	None	None	None				CHEMBL3369	Neprilysin	Rattus norvegicus	SINGLE PROTEIN	CHEMBL1127330	1	Scientific Literature	J. Med. Chem.	1994	None
120	CHEMBL296465		0	513.59	1	4.35	10c	O=C(O)CCNC(=O)C(Cc1ccc(-n2cccc2)cc1)CC(Cc1ccc(-n2cccc2)cc1)C(=O)O	IC50	'='	36	nM	7.44			UO_0000065	14.49	0.27	3.09	6.55	FALSE	CHEMBL750543	In vitro inhibition of rat neutral endopeptidase by using GAAP as substrate	B	BAO_0000357	single protein format	None	None	None	None	None				CHEMBL3369	Neprilysin	Rattus norvegicus	SINGLE PROTEIN	CHEMBL1128359	1	Scientific Literature	J. Med. Chem.	1995	None
121	CHEMBL45972		0	369.42	0	2.97	21g	C[C@H](C[C@@H](Cc1ccc(-c2ccccc2)cc1)NC(=O)CC(=O)O)C(=O)O	IC50	'='	92	nM	7.04			UO_0000065	19.05	0.36	4.07	6.79	FALSE	CHEMBL750543	In vitro inhibition of rat neutral endopeptidase by using GAAP as substrate	B	BAO_0000357	single protein format	None	None	None	None	None				CHEMBL3369	Neprilysin	Rattus norvegicus	SINGLE PROTEIN	CHEMBL1128359	1	Scientific Literature	J. Med. Chem.	1995	None
122	CHEMBL358338		0	520.65	1	3.85	1	CC(C)[C@H](S)C(=O)N[C@@H](Cc1ccc(-c2ccccc2)cc1)C(=O)N[C@@H](Cc1ccc(O)cc1)C(=O)O	IC50	'='	28	nM	7.55			UO_0000065	14.51	0.28	3.7	6.53	TRUE	CHEMBL747371	Evaluation of in vitro inhibitory activity against Neutral endopeptidase	B	BAO_0000357	single protein format	None	None	None	None	None				CHEMBL3369	Neprilysin	Rattus norvegicus	SINGLE PROTEIN	CHEMBL1128218	1	Scientific Literature	J. Med. Chem.	1995	None
123	CHEMBL148368		0	434.56	0	2.13	11	CC(C)[C@H](S)C(=O)NC1(C(=O)N[C@@H](Cc2ccc(O)cc2)C(=O)O)CC2CCC1C2	IC50	'='	15	nM	7.82			UO_0000065	18	0.36	5.69	6.76	FALSE	CHEMBL747371	Evaluation of in vitro inhibitory activity against Neutral endopeptidase	B	BAO_0000357	single protein format	None	None	None	None	None				CHEMBL3369	Neprilysin	Rattus norvegicus	SINGLE PROTEIN	CHEMBL1128218	1	Scientific Literature	J. Med. Chem.	1995	None
124	CHEMBL90388		0	439.47	0	1.24	13d (R)	O=CN(O)C[C@@H](Cc1ccccc1)C(=O)N[C@H]1CCc2ccccc2N(CC(=O)O)C1=O	IC50	'='	1.3	nM	8.89			UO_0000065	20.22	0.38	7.65	6.98	FALSE	CHEMBL750540	Inhibition of Neutral endopeptidase	B	BAO_0000357	single protein format	Rattus norvegicus	None	None	None	None				CHEMBL3369	Neprilysin	Rattus norvegicus	SINGLE PROTEIN	CHEMBL1133150	1	Scientific Literature	Bioorg. Med. Chem. Lett.	2000	None
125	CHEMBL146936		0	349.28	0	2.31	29	O=C(O)[C@H](Cc1ccc2c(c1)oc1ccccc12)NCP(=O)(O)O	IC50	'='	2300	nM	5.64			UO_0000065	16.14	0.32	3.33	4.7	FALSE	CHEMBL752507	In vitro inhibition of rat neutral endopeptidase	B	BAO_0000357	single protein format	None	None	None	None	None				CHEMBL3369	Neprilysin	Rattus norvegicus	SINGLE PROTEIN	CHEMBL1133584	1	Scientific Literature	J. Med. Chem.	2000	None
126	CHEMBL104054		0	364.47	0	1.5	2e	C[C@H]1CCC[C@H](NC(=O)[C@@H](S)Cc2ccccc2)C(=O)N1CC(=O)O	IC50	'='	49	nM	7.31			UO_0000065	20.06	0.4	5.81	8.43	TRUE	CHEMBL754638	In vitro inhibition of purified rat kidney Neutral endopeptidase.	B	BAO_0000357	single protein format	None	None	None	None	None				CHEMBL3369	Neprilysin	Rattus norvegicus	SINGLE PROTEIN	CHEMBL1129797	1	Scientific Literature	J. Med. Chem.	1996	None
127	CHEMBL170555		0	321.44	0	2.53	5 (iv)	O=C(N[C@@H]1CCC[C@H](C(=O)O)C1)C(CS)Cc1ccccc1	IC50	'='	180	nM	6.75			UO_0000065	20.98	0.42	4.21	10.16	FALSE	CHEMBL754358	The compound was tested for its inhibitory activity against neutral endopeptidase (EC.3.4.24.111) in rat kidney	B	BAO_0000019	assay format	None	None	None	None	None				CHEMBL3369	Neprilysin	Rattus norvegicus	SINGLE PROTEIN	CHEMBL1127225	1	Scientific Literature	Bioorg. Med. Chem. Lett.	1993	None
128	CHEMBL285190		0	373.35	0	2.22	25	CN(CP(=O)(O)O)[C@@H](Cc1ccc(-c2ccccc2)cc1)c1nnn[nH]1	IC50	'='	530	nM	6.28			UO_0000065	16.81	0.33	4.06	5.45	FALSE	CHEMBL751021	In vitro inhibitory activity against neutral endopeptidase (NEP)	B	BAO_0000357	single protein format	None	None	None	None	None				CHEMBL3369	Neprilysin	Rattus norvegicus	SINGLE PROTEIN	CHEMBL1128900	1	Scientific Literature	Bioorg. Med. Chem. Lett.	1995	None
129	CHEMBL147043		0	392.52	0	2.28	2g	CCC[C@H]1CCC[C@H](NC(=O)[C@@H](S)Cc2ccccc2)C(=O)N1CC(=O)O	IC50	'='	40	nM	7.4			UO_0000065	18.85	0.37	5.12	8.53	FALSE	CHEMBL754638	In vitro inhibition of purified rat kidney Neutral endopeptidase.	B	BAO_0000357	single protein format	None	None	None	None	None				CHEMBL3369	Neprilysin	Rattus norvegicus	SINGLE PROTEIN	CHEMBL1129797	1	Scientific Literature	J. Med. Chem.	1996	None
130	CHEMBL42583	SAMPATRILAT	0	584.69	2	0.32	Sampatrilat	CS(=O)(=O)N[C@@H](CCCCN)C(=O)NC[C@H](CC1(C(=O)N[C@@H](Cc2ccc(O)cc2)C(=O)O)CCCC1)C(=O)O	IC50	'='	20	nM	7.7			UO_0000065	13.17	0.26	7.38	3.42	FALSE	CHEMBL750540	Inhibition of Neutral endopeptidase	B	BAO_0000357	single protein format	Rattus norvegicus	None	None	None	None				CHEMBL3369	Neprilysin	Rattus norvegicus	SINGLE PROTEIN	CHEMBL1133150	1	Scientific Literature	Bioorg. Med. Chem. Lett.	2000	None
131	CHEMBL225085		0	395.93	0	4.08	S-30	COCC[C@H](CC1(C(=O)NCCCc2ccc(Cl)cc2)CCCC1)C(=O)O	IC50	'='	0.6	nM	9.22			UO_0000065	23.29	0.47	5.14	12.19	FALSE	CHEMBL914050	Inhibition of rat NEP	B	BAO_0000357	single protein format	Rattus norvegicus	None	None	None	None				CHEMBL3369	Neprilysin	Rattus norvegicus	SINGLE PROTEIN	CHEMBL1144531	1	Scientific Literature	Bioorg. Med. Chem.	2007	None
132	CHEMBL165499		0	267.35	0	1.36	10a	C[C@H](C(=O)O)C(=O)N[C@H](CS)Cc1ccccc1	IC50	'='	0.65	nM	9.19			UO_0000065					FALSE	CHEMBL677316	Concentration for 50% inhibition of activity of rat kidney enkephalinase	F	BAO_0000221	tissue-based format	None	CHEMBL3638230	Feces	None	None				CHEMBL3369	Neprilysin	Rattus norvegicus	SINGLE PROTEIN	CHEMBL1123177	1	Scientific Literature	J. Med. Chem.	1986	None
133	CHEMBL345597		0	488.53	0	2.78	5l	O=C(O)[C@@H](Cc1c[nH]c2ccccc12)NS(=O)(=O)c1ccc(-c2nnn(-c3ccccc3)n2)cc1	IC50	'>'	1000	nM				UO_0000065					FALSE	CHEMBL752999	Inhibitory activity against neutral endopeptidase (NEP)	B	BAO_0000357	single protein format	None	None	None	None	None				CHEMBL3369	Neprilysin	Rattus norvegicus	SINGLE PROTEIN	CHEMBL1131478	1	Scientific Literature	J. Med. Chem.	1998	None
134	CHEMBL147163		0	385.32	0	1.42	11c	O=C1c2ccccc2-c2ccc(CC(NCP(=O)(O)O)c3nnn[nH]3)cc21	IC50	'='	230	nM	6.64			UO_0000065	17.23	0.34	5.22	4.7	FALSE	CHEMBL752507	In vitro inhibition of rat neutral endopeptidase	B	BAO_0000357	single protein format	None	None	None	None	None				CHEMBL3369	Neprilysin	Rattus norvegicus	SINGLE PROTEIN	CHEMBL1133584	1	Scientific Literature	J. Med. Chem.	2000	None
135	CHEMBL40028		0	325.24	0	0.55	1	O=P(O)(O)CN[C@@H](CC#Cc1ccccc1F)c1nnn[nH]1	IC50	'='	14	nM	7.85			UO_0000065	24.15	0.49	7.3	6.33	FALSE	CHEMBL752507	In vitro inhibition of rat neutral endopeptidase	B	BAO_0000357	single protein format	None	None	None	None	None				CHEMBL3369	Neprilysin	Rattus norvegicus	SINGLE PROTEIN	CHEMBL1133584	1	Scientific Literature	J. Med. Chem.	2000	None
136	CHEMBL289150		0	432.36	0	1.42	2a	CC(C)C[C@H](NC(=O)[C@H](CC#Cc1ccc(F)cc1F)NCP(=O)(O)O)C(=O)O	IC50	'='	6700	nM	5.17			UO_0000065	11.97	0.24	3.75	3.81	FALSE	CHEMBL752507	In vitro inhibition of rat neutral endopeptidase	B	BAO_0000357	single protein format	None	None	None	None	None				CHEMBL3369	Neprilysin	Rattus norvegicus	SINGLE PROTEIN	CHEMBL1133584	1	Scientific Literature	J. Med. Chem.	2000	None
137	CHEMBL422419		0	557.67	1	2.37	8	C[C@H](N[C@@H](CCc1ccccc1)C(=O)O)C(=O)N1C[C@H](OC(=O)NC(CS)Cc2ccccc2)C[C@H]1C(=O)O	IC50	'>'	1000	nM				UO_0000065					FALSE	CHEMBL872835	In vitro inhibition against neutral endopeptidase 24.11 (NEP) in rat kidney cortex membrane	B	BAO_0000249	cell membrane format	None	None	None	None	None				CHEMBL3369	Neprilysin	Rattus norvegicus	SINGLE PROTEIN	CHEMBL1152063	1	Scientific Literature	Bioorg. Med. Chem. Lett.	1994	None
138	CHEMBL10247	THIORPHAN	0	253.32	0	0.98	Thiorphan	O=C(O)CNC(=O)C(CS)Cc1ccccc1	IC50	'='	5	nM	8.3			UO_0000065	32.77	0.67	7.32	12.5	TRUE	CHEMBL751020	In vitro inhibitory activity against neutral endopeptidase (NEP 24.11) from rat kidney cortex membranes	B	BAO_0000019	assay format	None	None	None	None	None				CHEMBL3369	Neprilysin	Rattus norvegicus	SINGLE PROTEIN	CHEMBL1127245	1	Scientific Literature	Bioorg. Med. Chem. Lett.	1994	None
139	CHEMBL287896		0	350.44	0	1.11	1a	C[C@H](NC(=O)[C@@H](S)Cc1ccccc1)C(=O)N1CCC[C@H]1C(=O)O	IC50	'='	400	nM	6.4			UO_0000065	18.26	0.36	5.29	7.38	TRUE	CHEMBL754638	In vitro inhibition of purified rat kidney Neutral endopeptidase.	B	BAO_0000357	single protein format	None	None	None	None	None				CHEMBL3369	Neprilysin	Rattus norvegicus	SINGLE PROTEIN	CHEMBL1129797	1	Scientific Literature	J. Med. Chem.	1996	None
140	CHEMBL356223		0	455.43	0	1.41	7c	O=C(O)CCNC(=O)C(Cc1ccc(-c2ccccc2)cc1)S(=O)(=O)CP(=O)(O)O	IC50	'>'	10000	nM				UO_0000065					FALSE	CHEMBL751020	In vitro inhibitory activity against neutral endopeptidase (NEP 24.11) from rat kidney cortex membranes	B	BAO_0000019	assay format	None	None	None	None	None				CHEMBL3369	Neprilysin	Rattus norvegicus	SINGLE PROTEIN	CHEMBL1127245	1	Scientific Literature	Bioorg. Med. Chem. Lett.	1994	None
141	CHEMBL39775		0	390.51	0	2.03	3q	O=C(N[C@H]1CCC[C@H]2CCC[C@@H](C(=O)O)N2C1=O)[C@@H](S)Cc1ccccc1	IC50	'='	25	nM	7.6			UO_0000065	19.47	0.38	5.57	8.77	TRUE	CHEMBL754638	In vitro inhibition of purified rat kidney Neutral endopeptidase.	B	BAO_0000357	single protein format	None	None	None	None	None				CHEMBL3369	Neprilysin	Rattus norvegicus	SINGLE PROTEIN	CHEMBL1129797	1	Scientific Literature	J. Med. Chem.	1996	None
142	CHEMBL50582		0	412.51	0	2.32	27	C[C@H](NC(=O)[C@@H](CS)Cc1ccccc1)C(=O)N1c2ccccc2C[C@H]1C(=O)O	IC50	'='	2.6	nM	8.59			UO_0000065	20.81	0.4	6.27	9.9	FALSE	CHEMBL748042	In vitro inhibition of rat kidney neutral endopeptidase (NEP) by fluorometric assay using Dansyl-Gly-Phe-Arg as substrate	B	BAO_0000357	single protein format	None	None	None	None	None				CHEMBL3369	Neprilysin	Rattus norvegicus	SINGLE PROTEIN	CHEMBL1127936	1	Scientific Literature	Bioorg. Med. Chem. Lett.	1994	None
143	CHEMBL342077		0	363.31	0	2.7	40v	CC(N[C@@H](Cc1ccc2c(c1)oc1ccccc12)C(=O)O)P(=O)(O)O	IC50	'='	47000	nM	4.33			UO_0000065	11.91	0.24	1.63	3.61	FALSE	CHEMBL752507	In vitro inhibition of rat neutral endopeptidase	B	BAO_0000357	single protein format	None	None	None	None	None				CHEMBL3369	Neprilysin	Rattus norvegicus	SINGLE PROTEIN	CHEMBL1133584	1	Scientific Literature	J. Med. Chem.	2000	None
144	CHEMBL440183		0	343.38	0	0.92	10r	O=C(NCCS(=O)(=O)[O-])C(CS)Cc1ccc(F)cc1.[Na+]	IC50	'='	3.5	nM	8.46			UO_0000065	26.31	0.58	7.54	10.13	FALSE	CHEMBL677315	In vitro inhibitory activity against enkephalinase enzyme from rat.	B	BAO_0000357	single protein format	None	None	None	None	None				CHEMBL3369	Neprilysin	Rattus norvegicus	SINGLE PROTEIN	CHEMBL1126159	1	Scientific Literature	J. Med. Chem.	1992	None
145	CHEMBL83326		0	317.41	0	2.5	12	O=C(NCc1ccc(O)c(O)c1)C(CS)Cc1ccccc1	IC50	'='	12	nM	7.92			UO_0000065	24.95	0.49	5.42	11.39	FALSE	CHEMBL677318	Inhibition of enkephalinase activity in synaptic membranes prepared from rat striatum	B	BAO_0000249	cell membrane format	None	CHEMBL3638255	Striatum	None	None				CHEMBL3369	Neprilysin	Rattus norvegicus	SINGLE PROTEIN	CHEMBL1124374	1	Scientific Literature	J. Med. Chem.	1989	None
146	CHEMBL148232		0	433.44	0	4.5	40s'	CC(C)CCCC(N[C@@H](Cc1ccc2c(c1)oc1ccccc12)C(=O)O)P(=O)(O)O	IC50	'>'	16000	nM				UO_0000065					FALSE	CHEMBL752507	In vitro inhibition of rat neutral endopeptidase	B	BAO_0000357	single protein format	None	None	None	None	None				CHEMBL3369	Neprilysin	Rattus norvegicus	SINGLE PROTEIN	CHEMBL1133584	1	Scientific Literature	J. Med. Chem.	2000	None
147	CHEMBL155783		0	403.46	0	2.67	10q	COc1ccc(CC(CS)C(=O)Nc2ccc(S(=O)(=O)[O-])cc2)cc1.[Na+]	IC50	'='	3.2	nM	8.49			UO_0000065	22.27	0.46	5.82	9.16	FALSE	CHEMBL677315	In vitro inhibitory activity against enkephalinase enzyme from rat.	B	BAO_0000357	single protein format	None	None	None	None	None				CHEMBL3369	Neprilysin	Rattus norvegicus	SINGLE PROTEIN	CHEMBL1126159	1	Scientific Literature	J. Med. Chem.	1992	None
148	CHEMBL50625		0	472.63	0	3.13	25	C[C@H](NC(=O)[C@@H](CS)Cc1ccccc1)C(=O)N1C[C@@H](Sc2ccccc2)C[C@H]1C(=O)O	IC50	'='	1.6	nM	8.8			UO_0000065	18.61	0.38	5.67	10.14	FALSE	CHEMBL748042	In vitro inhibition of rat kidney neutral endopeptidase (NEP) by fluorometric assay using Dansyl-Gly-Phe-Arg as substrate	B	BAO_0000357	single protein format	None	None	None	None	None				CHEMBL3369	Neprilysin	Rattus norvegicus	SINGLE PROTEIN	CHEMBL1127936	1	Scientific Literature	Bioorg. Med. Chem. Lett.	1994	None
149	CHEMBL342321		0	422.55	0	2.28	9	CC(C)[C@H](S)C(=O)NC1(C(=O)N[C@@H](Cc2ccc(O)cc2)C(=O)O)CCCCC1	IC50	'='	8.7	nM	8.06			UO_0000065	19.08	0.38	5.78	6.96	FALSE	CHEMBL747371	Evaluation of in vitro inhibitory activity against Neutral endopeptidase	B	BAO_0000357	single protein format	None	None	None	None	None				CHEMBL3369	Neprilysin	Rattus norvegicus	SINGLE PROTEIN	CHEMBL1128218	1	Scientific Literature	J. Med. Chem.	1995	None
150	CHEMBL306461		0	368.48	0	0.67	2a	O=C(O)CN1CCSC[C@H](NC(=O)[C@@H](S)Cc2ccccc2)C1=O	IC50	'='	244	nM	6.61			UO_0000065	17.95	0.38	5.94	7.63	FALSE	CHEMBL754357	In vitro inhibition of Neutral Endopeptidase isolated from rat kidney.	B	BAO_0000357	single protein format	None	None	None	None	None				CHEMBL3369	Neprilysin	Rattus norvegicus	SINGLE PROTEIN	CHEMBL1127970	1	Scientific Literature	Bioorg. Med. Chem. Lett.	1994	None
151	CHEMBL148564		0	496.5	0	3.8	23	O=C(O)CCNC(=O)C(Cc1ccc(-c2ccccc2)cc1)NCP(=O)(O)OCc1ccccc1	IC50	'='	1000	nM	6			UO_0000065	12.08	0.23	2.2	4.8	FALSE	CHEMBL747373	In vitro inhibition of Neutral endopeptidase (NEP) enzyme	B	BAO_0000357	single protein format	None	None	None	None	None				CHEMBL3369	Neprilysin	Rattus norvegicus	SINGLE PROTEIN	CHEMBL1127330	1	Scientific Literature	J. Med. Chem.	1994	None
152	CHEMBL282663		0	531.55	2	3.13	XIb (diastereoisomer)	CC(C)C[C@H](NC(CCc1ccc(O)cc1)P(=O)(O)O)C(=O)N[C@@H](Cc1c[nH]c2ccccc12)C(=O)O	IC50	'='	130	nM	6.89			UO_0000065	12.95	0.25	3.76	4	FALSE	CHEMBL751029	Inhibitory activity against neutral endopeptidase (NEP)prepared from microsomal fractions of rat small intestine	B	BAO_0000019	assay format	None	None	None	None	None				CHEMBL3369	Neprilysin	Rattus norvegicus	SINGLE PROTEIN	CHEMBL1127889	1	Scientific Literature	Bioorg. Med. Chem. Lett.	1994	None
153	CHEMBL84930		0	425.52	0	3.79	1g	CC(C)CC(NC(=O)[C@H](Cc1ccccc1)C[C@@H](Cc1ccccc1)C(=O)O)C(=O)O	IC50	'='	40	nM	7.4			UO_0000065	17.39	0.33	3.61	7.13	FALSE	CHEMBL677318	Inhibition of enkephalinase activity in synaptic membranes prepared from rat striatum	B	BAO_0000249	cell membrane format	None	CHEMBL3638255	Striatum	None	None				CHEMBL3369	Neprilysin	Rattus norvegicus	SINGLE PROTEIN	CHEMBL1124374	1	Scientific Literature	J. Med. Chem.	1989	None
154	CHEMBL67924		0	430.55	0	2.37	2j	O=C(O)CN1C(=O)[C@H](NC(=O)[C@@H](S)Cc2ccccc2)CS[C@@H]1c1ccccc1	IC50	'='	3820	nM	5.42			UO_0000065	12.58	0.26	3.05	6.25	FALSE	CHEMBL754357	In vitro inhibition of Neutral Endopeptidase isolated from rat kidney.	B	BAO_0000357	single protein format	None	None	None	None	None				CHEMBL3369	Neprilysin	Rattus norvegicus	SINGLE PROTEIN	CHEMBL1127970	1	Scientific Literature	Bioorg. Med. Chem. Lett.	1994	None
155	CHEMBL343191		0	392.52	0	2.28	2h	CCC[C@@H]1CCC[C@H](NC(=O)[C@@H](S)Cc2ccccc2)C(=O)N1CC(=O)O	IC50	'='	466	nM	6.33			UO_0000065	16.13	0.32	4.05	7.3	FALSE	CHEMBL754638	In vitro inhibition of purified rat kidney Neutral endopeptidase.	B	BAO_0000357	single protein format	None	None	None	None	None				CHEMBL3369	Neprilysin	Rattus norvegicus	SINGLE PROTEIN	CHEMBL1129797	1	Scientific Literature	J. Med. Chem.	1996	None
156	CHEMBL144549		0	380.47	0	1.11	7	CC(C)[C@H](S)C(=O)NC1(C(=O)N[C@@H](Cc2ccc(O)cc2)C(=O)O)CC1	IC50	'='	5	nM	8.3			UO_0000065	21.82	0.44	7.19	7.17	FALSE	CHEMBL747371	Evaluation of in vitro inhibitory activity against Neutral endopeptidase	B	BAO_0000357	single protein format	None	None	None	None	None				CHEMBL3369	Neprilysin	Rattus norvegicus	SINGLE PROTEIN	CHEMBL1128218	1	Scientific Literature	J. Med. Chem.	1995	None
157	CHEMBL159954		0	475.54	0	4.27	16 (SR)	CC(NC(=O)[C@H](Cc1ccc(-c2ccccc2)cc1)CC(COc1ccccc1)C(=O)O)C(=O)O	IC50	'='	20	nM	7.7			UO_0000065	16.19	0.3	3.43	6.82	FALSE	CHEMBL751023	In vitro inhibition of neutral endopeptidase from rat kidney.	B	BAO_0000357	single protein format	None	None	None	None	None				CHEMBL3369	Neprilysin	Rattus norvegicus	SINGLE PROTEIN	CHEMBL1150980	1	Scientific Literature	Bioorg. Med. Chem. Lett.	1996	None
158	CHEMBL304148		0	458.61	0	2.66	3b	O=C(O)CN1C(=O)[C@@H](NC(=O)[C@@H](CS)Cc2ccccc2)CSC[C@H]1c1ccccc1	IC50	'='	40	nM	7.4			UO_0000065	16.13	0.33	4.74	8.53	FALSE	CHEMBL754357	In vitro inhibition of Neutral Endopeptidase isolated from rat kidney.	B	BAO_0000357	single protein format	None	None	None	None	None				CHEMBL3369	Neprilysin	Rattus norvegicus	SINGLE PROTEIN	CHEMBL1127970	1	Scientific Literature	Bioorg. Med. Chem. Lett.	1994	None
159	CHEMBL413724		0	496.46	0	3.03	32	O=C(O)C(Cc1ccccc1)NC(=O)[C@H](Cc1ccc2c(c1)oc1ccccc12)NCP(=O)(O)O	IC50	'='	12	nM	7.92			UO_0000065	15.95	0.31	4.89	5.31	FALSE	CHEMBL752507	In vitro inhibition of rat neutral endopeptidase	B	BAO_0000357	single protein format	None	None	None	None	None				CHEMBL3369	Neprilysin	Rattus norvegicus	SINGLE PROTEIN	CHEMBL1133584	1	Scientific Literature	J. Med. Chem.	2000	None
160	CHEMBL38005		0	432.43	0	2.8	59	O=C(NCCCCc1ccccc1)[C@H](CC#Cc1ccccc1F)NCP(=O)(O)O	IC50						Not Determined						FALSE	CHEMBL751026	Inhibitory activity against rat neutral endopeptidase (NEP); Not determined	B	BAO_0000357	single protein format	None	None	None	None	None				CHEMBL3369	Neprilysin	Rattus norvegicus	SINGLE PROTEIN	CHEMBL1131381	1	Scientific Literature	J. Med. Chem.	1998	None
161	CHEMBL2112023		0	406.38	0	1.58	10b	O=C(O)CCNC(=O)[C@@H](Cc1ccc(-c2ccccc2)cc1)NCP(=O)(O)O	IC50	'='	1800	nM	5.75			UO_0000065	14.14	0.28	4.16	4.23	FALSE	CHEMBL747373	In vitro inhibition of Neutral endopeptidase (NEP) enzyme	B	BAO_0000357	single protein format	None	None	None	None	None				CHEMBL3369	Neprilysin	Rattus norvegicus	SINGLE PROTEIN	CHEMBL1127330	1	Scientific Literature	J. Med. Chem.	1994	None
162	CHEMBL1788203		0	285.37	0	1.91	(R)-8d	CCCC[C@H](CC(=O)NO)S(=O)(=O)c1ccccc1	IC50	'='	2500	nM	5.6			UO_0000065	19.63	0.4	3.69	6.71	FALSE	CHEMBL752509	Inhibitory activity against endopeptidase enzyme (NEP).	B	BAO_0000357	single protein format	None	None	None	None	None				CHEMBL3369	Neprilysin	Rattus norvegicus	SINGLE PROTEIN	CHEMBL1133694	1	Scientific Literature	J. Med. Chem.	2000	None
163	CHEMBL295037		0	397.47	0	3.75	21e	C[C@H](C[C@@H](Cc1ccc(-c2ccccc2)cc1)NC(=O)CCCC(=O)O)C(=O)O	IC50	'='	90	nM	7.05			UO_0000065	17.73	0.33	3.3	6.79	FALSE	CHEMBL750543	In vitro inhibition of rat neutral endopeptidase by using GAAP as substrate	B	BAO_0000357	single protein format	None	None	None	None	None				CHEMBL3369	Neprilysin	Rattus norvegicus	SINGLE PROTEIN	CHEMBL1128359	1	Scientific Literature	J. Med. Chem.	1995	None
164	CHEMBL64081		0	468.62	0	3.85	22	CC(C)[C@H](S)C(=O)NC1(C(=O)N[C@@H](Cc2ccc(-c3ccccc3)cc2)C(=O)O)CCCC1	IC50	'='	16	nM	7.8			UO_0000065	16.64	0.32	3.95	8.16	FALSE	CHEMBL747371	Evaluation of in vitro inhibitory activity against Neutral endopeptidase	B	BAO_0000357	single protein format	None	None	None	None	None				CHEMBL3369	Neprilysin	Rattus norvegicus	SINGLE PROTEIN	CHEMBL1128218	1	Scientific Literature	J. Med. Chem.	1995	None
165	CHEMBL296760		0	441.52	0	3.36	8d	CCCC[C@H](C[C@@H](Cc1ccc(-c2ccccc2)cc1)C(=O)NCC(O)C(=O)O)C(=O)O	IC50	'='	21	nM	7.68			UO_0000065	17.39	0.33	4.32	6.2	FALSE	CHEMBL750543	In vitro inhibition of rat neutral endopeptidase by using GAAP as substrate	B	BAO_0000357	single protein format	None	None	None	None	None				CHEMBL3369	Neprilysin	Rattus norvegicus	SINGLE PROTEIN	CHEMBL1128359	1	Scientific Literature	J. Med. Chem.	1995	None
166	CHEMBL43837		0	383.44	0	3.36	21c	C[C@H](C[C@H](Cc1ccc(-c2ccccc2)cc1)NC(=O)CCC(=O)O)C(=O)O	IC50	'='	700	nM	6.16			UO_0000065	16.05	0.3	2.79	5.94	FALSE	CHEMBL750543	In vitro inhibition of rat neutral endopeptidase by using GAAP as substrate	B	BAO_0000357	single protein format	None	None	None	None	None				CHEMBL3369	Neprilysin	Rattus norvegicus	SINGLE PROTEIN	CHEMBL1128359	1	Scientific Literature	J. Med. Chem.	1995	None
167	CHEMBL331575		0	231.32	0	1.16	II	CC1CCCC(C(=O)O)N1C(=O)CCS	IC50	'='	2000000	nM		Outside typical range		UO_0000065					FALSE	CHEMBL751027	Inhibitory activity against neutral endopeptidase (NEP) from rat cortex brain membrane	B	BAO_0000019	assay format	None	None	None	None	None				CHEMBL3369	Neprilysin	Rattus norvegicus	SINGLE PROTEIN	CHEMBL1145855	1	Scientific Literature	J. Med. Chem.	2003	None
168	CHEMBL154774		0	373.43	0	2.66	10j	O=C(Nc1ccc(S(=O)(=O)[O-])cc1)C(CS)Cc1ccccc1.[Na+]	IC50	'='	1.7	nM	8.77			UO_0000065	24.95	0.52	6.11	10.51	FALSE	CHEMBL677315	In vitro inhibitory activity against enkephalinase enzyme from rat.	B	BAO_0000357	single protein format	None	None	None	None	None				CHEMBL3369	Neprilysin	Rattus norvegicus	SINGLE PROTEIN	CHEMBL1126159	1	Scientific Literature	J. Med. Chem.	1992	None
169	CHEMBL155070		0	423.49	0	3.81	10cc	O=C(Nc1ccc(S(=O)(=O)[O-])cc1)C(CS)Cc1cccc2ccccc12.[Na+]	IC50	'='	34	nM	7.47			UO_0000065	18.6	0.38	3.66	8.95	FALSE	CHEMBL677315	In vitro inhibitory activity against enkephalinase enzyme from rat.	B	BAO_0000357	single protein format	None	None	None	None	None				CHEMBL3369	Neprilysin	Rattus norvegicus	SINGLE PROTEIN	CHEMBL1126159	1	Scientific Literature	J. Med. Chem.	1992	None
170	CHEMBL359024		0	504.48	1	4.86	40m'	O=C(O)[C@H](Cc1ccc2c(c1)oc1ccccc12)NC(CCc1cccc2cccnc12)P(=O)(O)O	IC50	'='	59000	nM	4.23			UO_0000065	8.38	0.16	-0.63	3.18	FALSE	CHEMBL752507	In vitro inhibition of rat neutral endopeptidase	B	BAO_0000357	single protein format	None	None	None	None	None				CHEMBL3369	Neprilysin	Rattus norvegicus	SINGLE PROTEIN	CHEMBL1133584	1	Scientific Literature	J. Med. Chem.	2000	None
171	CHEMBL45123		0	369.42	0	2.97	in table 3, page.no. 1693	O=C(O)CCNC(=O)[C@@H](CCC(=O)O)Cc1ccc(-c2ccccc2)cc1	IC50	'='	155	nM	6.81			UO_0000065	18.43	0.34	3.84	6.57	FALSE	CHEMBL750541	The compound was tested for inhibition of Neutral endopeptidase by using GAAP as substrate	B	BAO_0000357	single protein format	None	None	None	None	None				CHEMBL3369	Neprilysin	Rattus norvegicus	SINGLE PROTEIN	CHEMBL1128359	1	Scientific Literature	J. Med. Chem.	1995	None
172	CHEMBL290155		0	335.3	0	2.07	7	O=C(O)C(Cc1ccccc1-c1ccccc1)NCP(=O)(O)O	IC50	'>'	1000	nM				UO_0000065					FALSE	CHEMBL751021	In vitro inhibitory activity against neutral endopeptidase (NEP)	B	BAO_0000357	single protein format	None	None	None	None	None				CHEMBL3369	Neprilysin	Rattus norvegicus	SINGLE PROTEIN	CHEMBL1128900	1	Scientific Literature	Bioorg. Med. Chem. Lett.	1995	None
173	CHEMBL89547		0	486.66	0	3.18	3	C[C@H](CS)C(=O)N1C[C@@H](NC(=O)C(CS)Cc2ccc(-c3ccccc3)cc2)C[C@H]1C(=O)O	IC50	'='	20	nM	7.7			UO_0000065	15.82	0.32	4.52	8.88	FALSE	CHEMBL872835	In vitro inhibition against neutral endopeptidase 24.11 (NEP) in rat kidney cortex membrane	B	BAO_0000249	cell membrane format	None	None	None	None	None				CHEMBL3369	Neprilysin	Rattus norvegicus	SINGLE PROTEIN	CHEMBL1152063	1	Scientific Literature	Bioorg. Med. Chem. Lett.	1994	None
174	CHEMBL415677		0	399.44	0	2.59	8h	CO[C@H](C[C@@H](Cc1ccc(-c2ccccc2)cc1)C(=O)NCCC(=O)O)C(=O)O	IC50	'>'	1000	nM				UO_0000065					FALSE	CHEMBL750543	In vitro inhibition of rat neutral endopeptidase by using GAAP as substrate	B	BAO_0000357	single protein format	None	None	None	None	None				CHEMBL3369	Neprilysin	Rattus norvegicus	SINGLE PROTEIN	CHEMBL1128359	1	Scientific Literature	J. Med. Chem.	1995	None
175	CHEMBL423751		0	513.48	1	4.33	40c	COc1cccc(CCC(N[C@@H](Cc2ccc3c(c2)oc2ccccc23)C(=O)O)P(=O)(O)O)c1OC	IC50	'='	24000	nM	4.62			UO_0000065	9	0.18	0.29	3.34	FALSE	CHEMBL752507	In vitro inhibition of rat neutral endopeptidase	B	BAO_0000357	single protein format	None	None	None	None	None				CHEMBL3369	Neprilysin	Rattus norvegicus	SINGLE PROTEIN	CHEMBL1133584	1	Scientific Literature	J. Med. Chem.	2000	None
176	CHEMBL63704		0	279.36	0	1.68	(-)-8	O=C(O)CNC(=O)[C@@H]1[C@@H](c2ccccc2)CC[C@H]1S	IC50	'='	430	nM	6.37			UO_0000065	22.79	0.46	4.69	9.59	FALSE	CHEMBL755542	Compound was tested for inhibition of rat kidney neutral endopeptidase	B	BAO_0000357	single protein format	None	None	None	None	None				CHEMBL3369	Neprilysin	Rattus norvegicus	SINGLE PROTEIN	CHEMBL1129157	1	Scientific Literature	Bioorg. Med. Chem. Lett.	1996	None
177	CHEMBL165922		0	267.35	0	1.36	10b	C[C@@H](C(=O)O)C(=O)N[C@H](CS)Cc1ccccc1	IC50	'='	0.54	nM	9.27			UO_0000065					FALSE	CHEMBL677316	Concentration for 50% inhibition of activity of rat kidney enkephalinase	F	BAO_0000221	tissue-based format	None	CHEMBL3638230	Feces	None	None				CHEMBL3369	Neprilysin	Rattus norvegicus	SINGLE PROTEIN	CHEMBL1123177	1	Scientific Literature	J. Med. Chem.	1986	None
178	CHEMBL357226		0	462.44	0	2.84	33	CC(C)CC(NC(=O)[C@H](Cc1ccc2c(c1)oc1ccccc12)NCP(=O)(O)O)C(=O)O	IC50	'='	31	nM	7.51			UO_0000065	16.24	0.32	4.67	5.04	FALSE	CHEMBL752507	In vitro inhibition of rat neutral endopeptidase	B	BAO_0000357	single protein format	None	None	None	None	None				CHEMBL3369	Neprilysin	Rattus norvegicus	SINGLE PROTEIN	CHEMBL1133584	1	Scientific Literature	J. Med. Chem.	2000	None
179	CHEMBL285619		0	513.54	2	5.03	CGS-31447	O=P(O)(O)C(CCc1cccc2ccccc12)N[C@@H](Cc1ccc(-c2ccccc2)cc1)c1nnn[nH]1	IC50	'='	5	nM	8.3			UO_0000065	16.16	0.31	3.27	6.69	FALSE	CHEMBL752507	In vitro inhibition of rat neutral endopeptidase	B	BAO_0000357	single protein format	None	None	None	None	None				CHEMBL3369	Neprilysin	Rattus norvegicus	SINGLE PROTEIN	CHEMBL1133584	1	Scientific Literature	J. Med. Chem.	2000	None
180	CHEMBL422136		0	407.36	0	2.01	7a	O=C(O)CCNC(=O)C(Cc1ccc(-c2ccccc2)cc1)OCP(=O)(O)O	IC50	'='	9.5	nM	8.02			UO_0000065	19.69	0.39	6.01	6.02	FALSE	CHEMBL751020	In vitro inhibitory activity against neutral endopeptidase (NEP 24.11) from rat kidney cortex membranes	B	BAO_0000019	assay format	None	None	None	None	None				CHEMBL3369	Neprilysin	Rattus norvegicus	SINGLE PROTEIN	CHEMBL1127245	1	Scientific Literature	Bioorg. Med. Chem. Lett.	1994	None
181	CHEMBL356343		0	393.51	0	1.58	18	CC(C)[C@H](S)C(=O)NC1(C(=O)N[C@@H](Cc2ccccn2)C(=O)O)CCCC1	IC50	'='	3	nM	8.52			UO_0000065	21.66	0.43	6.94	7.86	FALSE	CHEMBL747371	Evaluation of in vitro inhibitory activity against Neutral endopeptidase	B	BAO_0000357	single protein format	None	None	None	None	None				CHEMBL3369	Neprilysin	Rattus norvegicus	SINGLE PROTEIN	CHEMBL1128218	1	Scientific Literature	J. Med. Chem.	1995	None
182	CHEMBL123955		0	320.46	0	3.01	12b	O=C1NC(C(=O)Nc2ccccc2)CCCCCCC1CS	IC50	'='	551	nM	6.26			UO_0000065	19.53	0.39	3.25	10.75	FALSE	CHEMBL747372	Inhibition of NEP 24.11 from rat kidney	B	BAO_0000221	tissue-based format	Rattus norvegicus	CHEMBL3638241	Kidney	None	None				CHEMBL3369	Neprilysin	Rattus norvegicus	SINGLE PROTEIN	CHEMBL1126920	1	Scientific Literature	J. Med. Chem.	1993	None
183	CHEMBL349890		0	385.42	0	2.22	9b (isomer B)	O=C(O)CNC(=O)C(Cc1ccccc1)CC(COc1ccccc1)C(=O)O	IC50	'='	407	nM	6.39			UO_0000065	16.58	0.31	4.17	5.66	FALSE	CHEMBL751023	In vitro inhibition of neutral endopeptidase from rat kidney.	B	BAO_0000357	single protein format	None	None	None	None	None				CHEMBL3369	Neprilysin	Rattus norvegicus	SINGLE PROTEIN	CHEMBL1150980	1	Scientific Literature	Bioorg. Med. Chem. Lett.	1996	None
184	CHEMBL61512	(R)-THIORPHAN	0	253.32	0	0.98	2b	O=C(O)CNC(=O)[C@H](CS)Cc1ccccc1	IC50	'='	1.6	nM	8.8			UO_0000065					TRUE	CHEMBL677316	Concentration for 50% inhibition of activity of rat kidney enkephalinase	F	BAO_0000221	tissue-based format	None	CHEMBL3638230	Feces	None	None				CHEMBL3369	Neprilysin	Rattus norvegicus	SINGLE PROTEIN	CHEMBL1123177	1	Scientific Literature	J. Med. Chem.	1986	None
185	CHEMBL440921		0	379.5	0	3.46	11f	CSc1ccc(-c2ccc(S(=O)(=O)N[C@@H](C(=O)O)C(C)C)cc2)cc1	IC50	'>'	1000	nM				UO_0000065					FALSE	CHEMBL752999	Inhibitory activity against neutral endopeptidase (NEP)	B	BAO_0000357	single protein format	None	None	None	None	None				CHEMBL3369	Neprilysin	Rattus norvegicus	SINGLE PROTEIN	CHEMBL1131478	1	Scientific Literature	J. Med. Chem.	1998	None
186	CHEMBL147964		0	527.52	2	5.26	43b'	O=P(O)(O)C(CCc1cccc2ccccc12)N[C@@H](Cc1ccc2c(c1)oc1ccccc12)c1nnn[nH]1	IC50	'='	210	nM	6.68			UO_0000065	12.66	0.24	1.42	4.87	FALSE	CHEMBL752507	In vitro inhibition of rat neutral endopeptidase	B	BAO_0000357	single protein format	None	None	None	None	None				CHEMBL3369	Neprilysin	Rattus norvegicus	SINGLE PROTEIN	CHEMBL1133584	1	Scientific Literature	J. Med. Chem.	2000	None
187	CHEMBL311093		0	503.51	0	3.99	1h	O=C([O-])C(Cc1ccccc1)NC(=O)[C@H](Cc1ccccc1)C[C@@H](Cc1ccccc1)C(=O)[O-].[Na+].[Na+]	IC50	'='	29	nM	7.54			UO_0000065	16.4	0.3	3.55	7.27	FALSE	CHEMBL677318	Inhibition of enkephalinase activity in synaptic membranes prepared from rat striatum	B	BAO_0000249	cell membrane format	None	CHEMBL3638255	Striatum	None	None				CHEMBL3369	Neprilysin	Rattus norvegicus	SINGLE PROTEIN	CHEMBL1124374	1	Scientific Literature	J. Med. Chem.	1989	None
188	CHEMBL274994		0	335.4	0	0.72	6	CC(C)CCNC(=O)CNC(=O)C(Cc1ccccc1)N(O)C=O	IC50	'='	30	nM	7.52			UO_0000065	22.43	0.43	6.8	7.62	FALSE	CHEMBL677314	In vitro inhibition of enkephalinase purified from rat kidney.	B	BAO_0000357	single protein format	None	None	None	None	None				CHEMBL3369	Neprilysin	Rattus norvegicus	SINGLE PROTEIN	CHEMBL1123105	1	Scientific Literature	J. Med. Chem.	1985	None
189	CHEMBL148911		0	398.55	0	2.24	17	CC(C)[C@H](S)C(=O)NC1(C(=O)N[C@@H](Cc2ccsc2)C(=O)O)CCCC1	IC50	'='	2.6	nM	8.59			UO_0000065	21.54	0.45	6.35	8.99	FALSE	CHEMBL747371	Evaluation of in vitro inhibitory activity against Neutral endopeptidase	B	BAO_0000357	single protein format	None	None	None	None	None				CHEMBL3369	Neprilysin	Rattus norvegicus	SINGLE PROTEIN	CHEMBL1128218	1	Scientific Literature	J. Med. Chem.	1995	None
190	CHEMBL147702		0	456.56	0	2.47	25	O=C(NC1(C(=O)N[C@@H](Cc2ccc(O)cc2)C(=O)O)CCCC1)[C@@H](S)Cc1ccccc1	IC50	'='	3	nM	8.52			UO_0000065	18.67	0.36	6.05	7.36	FALSE	CHEMBL747371	Evaluation of in vitro inhibitory activity against Neutral endopeptidase	B	BAO_0000357	single protein format	None	None	None	None	None				CHEMBL3369	Neprilysin	Rattus norvegicus	SINGLE PROTEIN	CHEMBL1128218	1	Scientific Literature	J. Med. Chem.	1995	None
191	CHEMBL296112		0	383.44	0	3.36	21d	C[C@@H](C[C@@H](Cc1ccc(-c2ccccc2)cc1)NC(=O)CCC(=O)O)C(=O)O	IC50	'='	27	nM	7.57			UO_0000065	19.74	0.37	4.21	7.3	FALSE	CHEMBL750543	In vitro inhibition of rat neutral endopeptidase by using GAAP as substrate	B	BAO_0000357	single protein format	None	None	None	None	None				CHEMBL3369	Neprilysin	Rattus norvegicus	SINGLE PROTEIN	CHEMBL1128359	1	Scientific Literature	J. Med. Chem.	1995	None
192	CHEMBL295104		0	383.44	0	2.77	1c	O=C(O)CCNC(=O)[C@H](Cc1ccccc1)C[C@@H](Cc1ccccc1)C(=O)O	IC50	'='	8	nM	8.1			UO_0000065	21.12	0.39	5.33	7.81	FALSE	CHEMBL677318	Inhibition of enkephalinase activity in synaptic membranes prepared from rat striatum	B	BAO_0000249	cell membrane format	None	CHEMBL3638255	Striatum	None	None				CHEMBL3369	Neprilysin	Rattus norvegicus	SINGLE PROTEIN	CHEMBL1124374	1	Scientific Literature	J. Med. Chem.	1989	None
193	CHEMBL347390		0	355.41	0	0.79	10p	COc1ccc(CC(CS)C(=O)NCCS(=O)(=O)[O-])cc1.[Na+]	IC50	'='	4.4	nM	8.36			UO_0000065	25.06	0.54	7.57	9.01	FALSE	CHEMBL677315	In vitro inhibitory activity against enkephalinase enzyme from rat.	B	BAO_0000357	single protein format	None	None	None	None	None				CHEMBL3369	Neprilysin	Rattus norvegicus	SINGLE PROTEIN	CHEMBL1126159	1	Scientific Literature	J. Med. Chem.	1992	None
194	CHEMBL154766		0	291.37	0	0.58	10ff	CC(C)CC(CS)C(=O)NCCS(=O)(=O)[O-].[Na+]	IC50	'='	5.2	nM	8.28			UO_0000065	30.75	0.71	7.7	9.92	FALSE	CHEMBL677321	The compound was tested in vitro for its inhibitory activity against Enkephalinase enzyme	B	BAO_0000357	single protein format	None	None	None	None	None				CHEMBL3369	Neprilysin	Rattus norvegicus	SINGLE PROTEIN	CHEMBL1126159	1	Scientific Literature	J. Med. Chem.	1992	None
195	CHEMBL144659		0	364.47	0	1.5	2b	C[C@@H](C(=O)O)N1CCCC[C@H](NC(=O)[C@@H](S)Cc2ccccc2)C1=O	IC50	'='	92	nM	7.04			UO_0000065	19.31	0.38	5.54	8.11	FALSE	CHEMBL754638	In vitro inhibition of purified rat kidney Neutral endopeptidase.	B	BAO_0000357	single protein format	None	None	None	None	None				CHEMBL3369	Neprilysin	Rattus norvegicus	SINGLE PROTEIN	CHEMBL1129797	1	Scientific Literature	J. Med. Chem.	1996	None
196	CHEMBL25269		0	565.61	2	4.57	XIIa (diastereoisomer)	CC(C)C[C@H](NC(CCc1cccc2ccccc12)P(=O)(O)O)C(=O)N[C@@H](Cc1c[nH]c2ccccc12)C(=O)O	IC50	'='	140	nM	6.85			UO_0000065	12.12	0.23	2.28	4.52	FALSE	CHEMBL751029	Inhibitory activity against neutral endopeptidase (NEP)prepared from microsomal fractions of rat small intestine	B	BAO_0000019	assay format	None	None	None	None	None				CHEMBL3369	Neprilysin	Rattus norvegicus	SINGLE PROTEIN	CHEMBL1127889	1	Scientific Literature	Bioorg. Med. Chem. Lett.	1994	None
197	CHEMBL165888		0	502.64	1	4	2S	O=C(N[C@@H](Cc1ccc(-c2ccccc2)cc1)C(=O)N1CCC[C@H]1C(=O)O)[C@@H](S)Cc1ccccc1	IC50	'='	117	nM	6.93			UO_0000065	13.79	0.26	2.93	7.99	FALSE	CHEMBL751022	Inhibition of neutral endopeptidase (NEP) 24.11	B	BAO_0000357	single protein format	Rattus norvegicus	None	None	None	None				CHEMBL3369	Neprilysin	Rattus norvegicus	SINGLE PROTEIN	CHEMBL1128869	1	Scientific Literature	Bioorg. Med. Chem. Lett.	1995	None
198	CHEMBL289556	OMAPATRILAT	0	408.55	0	1.94	1a, BMS-186716	O=C(N[C@H]1CCS[C@H]2CCC[C@@H](C(=O)O)N2C1=O)[C@@H](S)Cc1ccccc1	IC50	'='	8	nM	8.1			UO_0000065	19.82	0.41	6.16	9.34	TRUE	CHEMBL755540	In vitro inhibition of neutral endopeptidase purified from rat kidney using fluorimetry assay	B	BAO_0000357	single protein format	None	None	None	None	None				CHEMBL3369	Neprilysin	Rattus norvegicus	SINGLE PROTEIN	CHEMBL1130034	1	Scientific Literature	J. Med. Chem.	1997	None
199	CHEMBL163454		0	405.52	0	4.01	1R	O=C(O)[C@H](Cc1ccc(-c2ccccc2)cc1)NC(=O)[C@H](S)Cc1ccccc1	IC50	'='	100	nM	7			UO_0000065	17.26	0.33	2.99	10.54	FALSE	CHEMBL751022	Inhibition of neutral endopeptidase (NEP) 24.11	B	BAO_0000357	single protein format	Rattus norvegicus	None	None	None	None				CHEMBL3369	Neprilysin	Rattus norvegicus	SINGLE PROTEIN	CHEMBL1128869	1	Scientific Literature	Bioorg. Med. Chem. Lett.	1995	None
200	CHEMBL423635		0	476.6	0	3.48	5S	O=C(N[C@@H](Cc1ccc2ccccc2c1)C(=O)N1CCC[C@H]1C(=O)O)[C@@H](S)Cc1ccccc1	IC50	'='	705	nM	6.15			UO_0000065	12.91	0.25	2.67	7.09	FALSE	CHEMBL751022	Inhibition of neutral endopeptidase (NEP) 24.11	B	BAO_0000357	single protein format	Rattus norvegicus	None	None	None	None				CHEMBL3369	Neprilysin	Rattus norvegicus	SINGLE PROTEIN	CHEMBL1128869	1	Scientific Literature	Bioorg. Med. Chem. Lett.	1995	None
201	CHEMBL434492	CANDOXATRILAT	0	399.48	0	2.06	2 (Candoxatrilat)	COCCOC[C@H](CC1(C(=O)N[C@H]2CC[C@@H](C(=O)O)CC2)CCCC1)C(=O)O	IC50	'='	38	nM	7.42			UO_0000065	18.57	0.36	5.36	6.07	FALSE	CHEMBL754358	The compound was tested for its inhibitory activity against neutral endopeptidase (EC.3.4.24.111) in rat kidney	B	BAO_0000019	assay format	None	None	None	None	None				CHEMBL3369	Neprilysin	Rattus norvegicus	SINGLE PROTEIN	CHEMBL1127225	1	Scientific Literature	Bioorg. Med. Chem. Lett.	1993	None
202	CHEMBL50595		0	378.49	0	1.74	22	C[C@H](NC(=O)[C@H](Cc1ccccc1)[C@H](C)S)C(=O)N1CCC[C@H]1C(=O)O	IC50	'='	32	nM	7.5			UO_0000065	19.8	0.39	5.75	8.64	FALSE	CHEMBL748042	In vitro inhibition of rat kidney neutral endopeptidase (NEP) by fluorometric assay using Dansyl-Gly-Phe-Arg as substrate	B	BAO_0000357	single protein format	None	None	None	None	None				CHEMBL3369	Neprilysin	Rattus norvegicus	SINGLE PROTEIN	CHEMBL1127936	1	Scientific Literature	Bioorg. Med. Chem. Lett.	1994	None
203	CHEMBL440856		0	288.37	0	0.13	17d	C[C@H](CS)C(=O)N[C@@H](C)C(=O)N1CCC[C@@H]1C(=O)O	IC50	'='	140	nM	6.85			UO_0000065	23.77	0.49	6.72	7.9	FALSE	CHEMBL748042	In vitro inhibition of rat kidney neutral endopeptidase (NEP) by fluorometric assay using Dansyl-Gly-Phe-Arg as substrate	B	BAO_0000357	single protein format	None	None	None	None	None				CHEMBL3369	Neprilysin	Rattus norvegicus	SINGLE PROTEIN	CHEMBL1127936	1	Scientific Literature	Bioorg. Med. Chem. Lett.	1994	None
204	CHEMBL300880		0	378.49	0	1.75	17c	C[C@H](NC(=O)C(CS)CCc1ccccc1)C(=O)N1CCC[C@@H]1C(=O)O	IC50	'='	160	nM	6.8			UO_0000065	17.96	0.36	5.05	7.84	FALSE	CHEMBL748042	In vitro inhibition of rat kidney neutral endopeptidase (NEP) by fluorometric assay using Dansyl-Gly-Phe-Arg as substrate	B	BAO_0000357	single protein format	None	None	None	None	None				CHEMBL3369	Neprilysin	Rattus norvegicus	SINGLE PROTEIN	CHEMBL1127936	1	Scientific Literature	Bioorg. Med. Chem. Lett.	1994	None
205	CHEMBL351249		0	394.52	0	1.55	3	O=C(N[C@H]1CCC[C@H]2SC[C@@H](C(=O)O)N2C1=O)[C@@H](S)Cc1ccccc1	IC50	'='	11.5	nM	7.94			UO_0000065	20.12	0.42	6.39	9.16	FALSE	CHEMBL755541	In vitro inhibitory activity against neutral endopeptidase (NEP)	B	BAO_0000357	single protein format	None	None	None	None	None				CHEMBL3369	Neprilysin	Rattus norvegicus	SINGLE PROTEIN	CHEMBL1152049	1	Scientific Literature	Bioorg. Med. Chem. Lett.	1995	None
206	CHEMBL145937		0	420.4	0	1.97	25	O=C(O)CCCNC(=O)C(Cc1ccc(-c2ccccc2)cc1)NCP(=O)(O)O	IC50	'='	11	nM	7.96			UO_0000065	18.93	0.37	5.99	5.85	FALSE	CHEMBL747373	In vitro inhibition of Neutral endopeptidase (NEP) enzyme	B	BAO_0000357	single protein format	None	None	None	None	None				CHEMBL3369	Neprilysin	Rattus norvegicus	SINGLE PROTEIN	CHEMBL1127330	1	Scientific Literature	J. Med. Chem.	1994	None
207	CHEMBL288460		0	363.35	0	2.85	15	O=C(O)CC[C@H](Cc1ccc(-c2ccccc2)cc1)NCP(=O)(O)O	IC50	'='	643	nM	6.19			UO_0000065	17.04	0.34	3.34	5.79	FALSE	CHEMBL751021	In vitro inhibitory activity against neutral endopeptidase (NEP)	B	BAO_0000357	single protein format	None	None	None	None	None				CHEMBL3369	Neprilysin	Rattus norvegicus	SINGLE PROTEIN	CHEMBL1128900	1	Scientific Literature	Bioorg. Med. Chem. Lett.	1995	None
208	CHEMBL359254		0	405.39	0	2.63	3	O=C(O)CCNC(=O)C(Cc1ccccc1)OP(=O)(O)CCc1ccccc1	IC50	'>'	1000	nM				UO_0000065					FALSE	CHEMBL747373	In vitro inhibition of Neutral endopeptidase (NEP) enzyme	B	BAO_0000357	single protein format	None	None	None	None	None				CHEMBL3369	Neprilysin	Rattus norvegicus	SINGLE PROTEIN	CHEMBL1127330	1	Scientific Literature	J. Med. Chem.	1994	None
209	CHEMBL159954		0	475.54	0	4.27	16a (isomer A)	CC(NC(=O)[C@H](Cc1ccc(-c2ccccc2)cc1)CC(COc1ccccc1)C(=O)O)C(=O)O	IC50	'='	2.8	nM	8.55			UO_0000065	17.99	0.33	4.28	7.57	FALSE	CHEMBL751023	In vitro inhibition of neutral endopeptidase from rat kidney.	B	BAO_0000357	single protein format	None	None	None	None	None				CHEMBL3369	Neprilysin	Rattus norvegicus	SINGLE PROTEIN	CHEMBL1150980	1	Scientific Literature	Bioorg. Med. Chem. Lett.	1996	None
210	CHEMBL17107		0	266.25	0	-0.45	1	O=C(O)CNC(=O)C(Cc1ccccc1)C(=O)NO	IC50	'='	12	nM	7.92			UO_0000065	29.75	0.57	8.37	6.84	FALSE	CHEMBL677314	In vitro inhibition of enkephalinase purified from rat kidney.	B	BAO_0000357	single protein format	None	None	None	None	None				CHEMBL3369	Neprilysin	Rattus norvegicus	SINGLE PROTEIN	CHEMBL1123105	1	Scientific Literature	J. Med. Chem.	1985	None
211	CHEMBL290792		0	449.45	0	3.4	26	O=P(O)(O)CN[C@@H](Cc1ccc(-c2ccccc2)cc1)c1nnnn1Cc1ccccc1	IC50	'>'	1000	nM				UO_0000065					FALSE	CHEMBL751021	In vitro inhibitory activity against neutral endopeptidase (NEP)	B	BAO_0000357	single protein format	None	None	None	None	None				CHEMBL3369	Neprilysin	Rattus norvegicus	SINGLE PROTEIN	CHEMBL1128900	1	Scientific Literature	Bioorg. Med. Chem. Lett.	1995	None
212	CHEMBL51428		0	309.43	0	2.39	5	CC(C)C[C@H](NC(=O)[C@@H](CS)Cc1ccccc1)C(=O)O	IC50	'='	6.6	nM	8.18			UO_0000065	26.44	0.53	5.79	12.32	FALSE	CHEMBL748042	In vitro inhibition of rat kidney neutral endopeptidase (NEP) by fluorometric assay using Dansyl-Gly-Phe-Arg as substrate	B	BAO_0000357	single protein format	None	None	None	None	None				CHEMBL3369	Neprilysin	Rattus norvegicus	SINGLE PROTEIN	CHEMBL1127936	1	Scientific Literature	Bioorg. Med. Chem. Lett.	1994	None
213	CHEMBL16779		0	280.28	0	-0.06	11	O=C(O)CNC(=O)C(CC(=O)NO)Cc1ccccc1	IC50	'='	1.4	nM	8.85			UO_0000065	31.59	0.6	8.91	7.65	FALSE	CHEMBL677314	In vitro inhibition of enkephalinase purified from rat kidney.	B	BAO_0000357	single protein format	None	None	None	None	None				CHEMBL3369	Neprilysin	Rattus norvegicus	SINGLE PROTEIN	CHEMBL1123105	1	Scientific Literature	J. Med. Chem.	1985	None
214	CHEMBL145943		0	420.4	0	2.8	40o'	NCCCCC(N[C@@H](Cc1ccc2c(c1)oc1ccccc12)C(=O)O)P(=O)(O)O	IC50	'>'	100000	nM				UO_0000065					FALSE	CHEMBL752507	In vitro inhibition of rat neutral endopeptidase	B	BAO_0000357	single protein format	None	None	None	None	None				CHEMBL3369	Neprilysin	Rattus norvegicus	SINGLE PROTEIN	CHEMBL1133584	1	Scientific Literature	J. Med. Chem.	2000	None
215	CHEMBL356123		0	398.55	0	2.24	16	CC(C)[C@H](S)C(=O)NC1(C(=O)N[C@@H](Cc2cccs2)C(=O)O)CCCC1	IC50	'='	1.5	nM	8.82			UO_0000065	22.14	0.46	6.58	9.24	FALSE	CHEMBL747371	Evaluation of in vitro inhibitory activity against Neutral endopeptidase	B	BAO_0000357	single protein format	None	None	None	None	None				CHEMBL3369	Neprilysin	Rattus norvegicus	SINGLE PROTEIN	CHEMBL1128218	1	Scientific Literature	J. Med. Chem.	1995	None
216	CHEMBL165061		0	408.55	0	1.94	8	O=C(N[C@H]1CCC[C@H]2SCC[C@H](C(=O)O)N2C1=O)[C@@H](S)Cc1ccccc1	IC50	'='	937	nM	6.03			UO_0000065	14.76	0.3	4.09	6.95	FALSE	CHEMBL755541	In vitro inhibitory activity against neutral endopeptidase (NEP)	B	BAO_0000357	single protein format	None	None	None	None	None				CHEMBL3369	Neprilysin	Rattus norvegicus	SINGLE PROTEIN	CHEMBL1152049	1	Scientific Literature	Bioorg. Med. Chem. Lett.	1995	None
217	CHEMBL479579	PHOSPHORAMIDON	0	543.51	2	0.23	Phosphoramidon	CC(C)C[C@H](NP(=O)(O)O[C@@H]1O[C@@H](C)[C@H](O)[C@@H](O)[C@H]1O)C(=O)N[C@@H](Cc1c[nH]c2ccccc12)C(=O)O	IC50	'='	0.6	nM	9.22			UO_0000065	16.97	0.34	8.99	4.38	FALSE	CHEMBL677318	Inhibition of enkephalinase activity in synaptic membranes prepared from rat striatum	B	BAO_0000249	cell membrane format	None	CHEMBL3638255	Striatum	None	None				CHEMBL3369	Neprilysin	Rattus norvegicus	SINGLE PROTEIN	CHEMBL1124374	1	Scientific Literature	J. Med. Chem.	1989	None
218	CHEMBL298466		0	383.44	0	3.36	21b	C[C@@H](C[C@H](Cc1ccc(-c2ccccc2)cc1)NC(=O)CCC(=O)O)C(=O)O	IC50	'='	190	nM	6.72			UO_0000065	17.53	0.33	3.36	6.48	FALSE	CHEMBL750543	In vitro inhibition of rat neutral endopeptidase by using GAAP as substrate	B	BAO_0000357	single protein format	None	None	None	None	None				CHEMBL3369	Neprilysin	Rattus norvegicus	SINGLE PROTEIN	CHEMBL1128359	1	Scientific Literature	J. Med. Chem.	1995	None
219	CHEMBL298827	(S)-THIORPHAN	0	253.32	0	0.98	2a	O=C(O)CNC(=O)[C@@H](CS)Cc1ccccc1	IC50	'='	1.9	nM	8.72			UO_0000065					TRUE	CHEMBL677316	Concentration for 50% inhibition of activity of rat kidney enkephalinase	F	BAO_0000221	tissue-based format	None	CHEMBL3638230	Feces	None	None				CHEMBL3369	Neprilysin	Rattus norvegicus	SINGLE PROTEIN	CHEMBL1123177	1	Scientific Literature	J. Med. Chem.	1986	None
220	CHEMBL273216		0	335.3	0	2.07	2	O=C(O)[C@H](Cc1ccc(-c2ccccc2)cc1)NCP(=O)(O)O	IC50	'='	15	nM	7.82			UO_0000065	23.33	0.46	5.75	7.32	FALSE	CHEMBL751021	In vitro inhibitory activity against neutral endopeptidase (NEP)	B	BAO_0000357	single protein format	None	None	None	None	None				CHEMBL3369	Neprilysin	Rattus norvegicus	SINGLE PROTEIN	CHEMBL1128900	1	Scientific Literature	Bioorg. Med. Chem. Lett.	1995	None
221	CHEMBL38365		0	349.32	0	2.12	13	O=C(O)[C@H](Cc1ccc(-c2ccccc2)cc1)NCCP(=O)(O)O	IC50	'>'	10000	nM				UO_0000065					FALSE	CHEMBL751021	In vitro inhibitory activity against neutral endopeptidase (NEP)	B	BAO_0000357	single protein format	None	None	None	None	None				CHEMBL3369	Neprilysin	Rattus norvegicus	SINGLE PROTEIN	CHEMBL1128900	1	Scientific Literature	Bioorg. Med. Chem. Lett.	1995	None
222	CHEMBL86222		0	411.5	0	3.25	8	CCOC(=O)C(Cc1ccccc1)CC(Cc1ccccc1)C(=O)NCCC(=O)O	IC50	'>'	1000	nM				UO_0000065					FALSE	CHEMBL677318	Inhibition of enkephalinase activity in synaptic membranes prepared from rat striatum	B	BAO_0000249	cell membrane format	None	CHEMBL3638255	Striatum	None	None				CHEMBL3369	Neprilysin	Rattus norvegicus	SINGLE PROTEIN	CHEMBL1124374	1	Scientific Literature	J. Med. Chem.	1989	None
223	CHEMBL351614		0	408.55	0	1.8	4	O=C(N[C@H]1CCC[C@H]2SC[C@@H](C(=O)O)N2C1=O)[C@@H](CS)Cc1ccccc1	IC50	'='	1.1	nM	8.96			UO_0000065	21.93	0.45	7.16	10.33	FALSE	CHEMBL755541	In vitro inhibitory activity against neutral endopeptidase (NEP)	B	BAO_0000357	single protein format	None	None	None	None	None				CHEMBL3369	Neprilysin	Rattus norvegicus	SINGLE PROTEIN	CHEMBL1152049	1	Scientific Literature	Bioorg. Med. Chem. Lett.	1995	None
224	CHEMBL435444		0	387.46	0	2.97	10o	Cc1ccc(CC(CS)C(=O)Nc2ccc(S(=O)(=O)[O-])cc2)cc1.[Na+]	IC50	'='	1.1	nM	8.96			UO_0000065	24.51	0.51	5.99	10.73	FALSE	CHEMBL677315	In vitro inhibitory activity against enkephalinase enzyme from rat.	B	BAO_0000357	single protein format	None	None	None	None	None				CHEMBL3369	Neprilysin	Rattus norvegicus	SINGLE PROTEIN	CHEMBL1126159	1	Scientific Literature	J. Med. Chem.	1992	None
225	CHEMBL422526		0	449.53	0	4.33	10y	O=C(Nc1ccc(S(=O)(=O)[O-])cc1)C(CS)Cc1ccc(-c2ccccc2)cc1.[Na+]	IC50	'='	52	nM	7.28			UO_0000065	17.04	0.34	2.95	8.73	FALSE	CHEMBL677315	In vitro inhibitory activity against enkephalinase enzyme from rat.	B	BAO_0000357	single protein format	None	None	None	None	None				CHEMBL3369	Neprilysin	Rattus norvegicus	SINGLE PROTEIN	CHEMBL1126159	1	Scientific Literature	J. Med. Chem.	1992	None
226	CHEMBL358774		0	543.51	1	4.33	40i'	COc1cc(OC)c(OC)cc1CCC(N[C@@H](Cc1ccc2c(c1)oc1ccccc12)C(=O)O)P(=O)(O)O	IC50	'>'	10000	nM				UO_0000065					FALSE	CHEMBL752507	In vitro inhibition of rat neutral endopeptidase	B	BAO_0000357	single protein format	None	None	None	None	None				CHEMBL3369	Neprilysin	Rattus norvegicus	SINGLE PROTEIN	CHEMBL1133584	1	Scientific Literature	J. Med. Chem.	2000	None
227	CHEMBL299639		0	398.48	0	2.08	4	O=C(O)CN1C(=O)[C@@H](NC(=O)[C@@H](S)Cc2ccccc2)CCc2ccccc21	IC50	'='	6	nM	8.22			UO_0000065	20.63	0.4	6.14	9.48	FALSE	CHEMBL754638	In vitro inhibition of purified rat kidney Neutral endopeptidase.	B	BAO_0000357	single protein format	None	None	None	None	None				CHEMBL3369	Neprilysin	Rattus norvegicus	SINGLE PROTEIN	CHEMBL1129797	1	Scientific Literature	J. Med. Chem.	1996	None
228	CHEMBL165582		0	408.55	0	1.94	6	O=C(N[C@H]1CCC[C@H]2SCC[C@@H](C(=O)O)N2C1=O)[C@@H](S)Cc1ccccc1	IC50	'='	42	nM	7.38			UO_0000065	18.06	0.37	5.44	8.51	FALSE	CHEMBL755541	In vitro inhibitory activity against neutral endopeptidase (NEP)	B	BAO_0000357	single protein format	None	None	None	None	None				CHEMBL3369	Neprilysin	Rattus norvegicus	SINGLE PROTEIN	CHEMBL1152049	1	Scientific Literature	Bioorg. Med. Chem. Lett.	1995	None
229	CHEMBL85524		0	647.7	1	3.62	10	CC1(C)O[C@@H]2O[C@@H](COC(=O)CCNC(=O)[C@H](Cc3ccccc3)C[C@@H](Cc3ccccc3)C(=O)[O-])[C@H]3OC(C)(C)O[C@H]3[C@@H]2O1.[Na+]	IC50						Not Determined						FALSE	CHEMBL677319	Inhibition of enkephalinase activity in synaptic membranes prepared from rat striatum; NT is Not Tested	B	BAO_0000249	cell membrane format	None	None	None	None	None				CHEMBL3369	Neprilysin	Rattus norvegicus	SINGLE PROTEIN	CHEMBL1124374	1	Scientific Literature	J. Med. Chem.	1989	None
230	CHEMBL49653		0	427.5	0	3.23	8j	COCC[C@H](C[C@@H](Cc1ccc(-c2ccccc2)cc1)C(=O)NCCC(=O)O)C(=O)O	IC50	'='	46	nM	7.34			UO_0000065	17.16	0.32	4.11	6.5	FALSE	CHEMBL750543	In vitro inhibition of rat neutral endopeptidase by using GAAP as substrate	B	BAO_0000357	single protein format	None	None	None	None	None				CHEMBL3369	Neprilysin	Rattus norvegicus	SINGLE PROTEIN	CHEMBL1128359	1	Scientific Literature	J. Med. Chem.	1995	None
231	CHEMBL43837		0	383.44	0	3.36	in table 3, page.no. 1693	C[C@H](C[C@H](Cc1ccc(-c2ccccc2)cc1)NC(=O)CCC(=O)O)C(=O)O	IC50	'='	5	nM	8.3			UO_0000065	21.65	0.4	4.94	8	FALSE	CHEMBL750541	The compound was tested for inhibition of Neutral endopeptidase by using GAAP as substrate	B	BAO_0000357	single protein format	None	None	None	None	None				CHEMBL3369	Neprilysin	Rattus norvegicus	SINGLE PROTEIN	CHEMBL1128359	1	Scientific Literature	J. Med. Chem.	1995	None
232	CHEMBL46837		0	461.51	0	4.03	8e	O=C(O)CCNC(=O)[C@H](Cc1ccc(-c2ccccc2)cc1)C[C@@H](Oc1ccccc1)C(=O)O	IC50	'='	44	nM	7.36			UO_0000065	15.94	0.3	3.33	6.51	FALSE	CHEMBL750543	In vitro inhibition of rat neutral endopeptidase by using GAAP as substrate	B	BAO_0000357	single protein format	None	None	None	None	None				CHEMBL3369	Neprilysin	Rattus norvegicus	SINGLE PROTEIN	CHEMBL1128359	1	Scientific Literature	J. Med. Chem.	1995	None
233	CHEMBL273461		0	359.33	0	1.88	18	O=P(O)(O)CN[C@H](Cc1ccc(-c2ccccc2)cc1)c1nnn[nH]1	IC50	'>'	1000	nM				UO_0000065					FALSE	CHEMBL751021	In vitro inhibitory activity against neutral endopeptidase (NEP)	B	BAO_0000357	single protein format	None	None	None	None	None				CHEMBL3369	Neprilysin	Rattus norvegicus	SINGLE PROTEIN	CHEMBL1128900	1	Scientific Literature	Bioorg. Med. Chem. Lett.	1995	None
234	CHEMBL351025		0	475.54	0	4.27	15b (isomer B)	C[C@@H](NC(=O)[C@H](Cc1ccc(-c2ccccc2)cc1)CC(COc1ccccc1)C(=O)O)C(=O)O	IC50	'='	13	nM	7.89			UO_0000065	16.58	0.31	3.62	6.98	FALSE	CHEMBL751023	In vitro inhibition of neutral endopeptidase from rat kidney.	B	BAO_0000357	single protein format	None	None	None	None	None				CHEMBL3369	Neprilysin	Rattus norvegicus	SINGLE PROTEIN	CHEMBL1150980	1	Scientific Literature	Bioorg. Med. Chem. Lett.	1996	None
235	CHEMBL163182		0	456.61	0	3.56	7	CC(C)[C@H](S)C(=O)N[C@@H](Cc1ccc(-c2ccccc2)cc1)C(=O)N[C@H](C(=O)O)C(C)C	IC50	'='	33	nM	7.48			UO_0000065	16.38	0.32	3.92	7.83	FALSE	CHEMBL751022	Inhibition of neutral endopeptidase (NEP) 24.11	B	BAO_0000357	single protein format	Rattus norvegicus	None	None	None	None				CHEMBL3369	Neprilysin	Rattus norvegicus	SINGLE PROTEIN	CHEMBL1128869	1	Scientific Literature	Bioorg. Med. Chem. Lett.	1995	None
236	CHEMBL159940		0	355.39	0	2.58	22	O=C(O)CC[C@@H](Cc1ccc(-c2ccccc2)cc1)C(=O)NCC(=O)O	IC50	'='	2.3	nM	8.64			UO_0000065	24.31	0.45	6.06	8.33	FALSE	CHEMBL751023	In vitro inhibition of neutral endopeptidase from rat kidney.	B	BAO_0000357	single protein format	None	None	None	None	None				CHEMBL3369	Neprilysin	Rattus norvegicus	SINGLE PROTEIN	CHEMBL1150980	1	Scientific Literature	Bioorg. Med. Chem. Lett.	1996	None
237	CHEMBL350378		0	476.6	0	3.48	4R	O=C(O)[C@@H]1CCCN1C(=O)[C@H](Cc1cccc2ccccc12)NC(=O)[C@H](S)Cc1ccccc1	IC50	'>'	1000	nM				UO_0000065					FALSE	CHEMBL751022	Inhibition of neutral endopeptidase (NEP) 24.11	B	BAO_0000357	single protein format	Rattus norvegicus	None	None	None	None				CHEMBL3369	Neprilysin	Rattus norvegicus	SINGLE PROTEIN	CHEMBL1128869	1	Scientific Literature	Bioorg. Med. Chem. Lett.	1995	None
238	CHEMBL163621		0	454.59	0	3.41	6	CC(C)[C@H](S)C(=O)N[C@@H](Cc1ccc(-c2ccccc2)cc1)C(=O)N1CCC[C@H]1C(=O)O	IC50	'='	500	nM	6.3			UO_0000065	13.86	0.27	2.89	7.27	FALSE	CHEMBL751022	Inhibition of neutral endopeptidase (NEP) 24.11	B	BAO_0000357	single protein format	Rattus norvegicus	None	None	None	None				CHEMBL3369	Neprilysin	Rattus norvegicus	SINGLE PROTEIN	CHEMBL1128869	1	Scientific Literature	Bioorg. Med. Chem. Lett.	1995	None
239	CHEMBL158345		0	391.42	0	2.8	10s	O=C(Nc1ccc(S(=O)(=O)[O-])cc1)C(CS)Cc1ccc(F)cc1.[Na+]	IC50	'='	5	nM	8.3			UO_0000065	22.47	0.47	5.5	9.94	FALSE	CHEMBL677315	In vitro inhibitory activity against enkephalinase enzyme from rat.	B	BAO_0000357	single protein format	None	None	None	None	None				CHEMBL3369	Neprilysin	Rattus norvegicus	SINGLE PROTEIN	CHEMBL1126159	1	Scientific Literature	J. Med. Chem.	1992	None
240	CHEMBL155953		0	387.46	0	2.97	10n	Cc1ccc(CC(CS)C(=O)Nc2cccc(S(=O)(=O)[O-])c2)cc1.[Na+]	IC50	'='	2.5	nM	8.6			UO_0000065	23.54	0.49	5.63	10.31	FALSE	CHEMBL677315	In vitro inhibitory activity against enkephalinase enzyme from rat.	B	BAO_0000357	single protein format	None	None	None	None	None				CHEMBL3369	Neprilysin	Rattus norvegicus	SINGLE PROTEIN	CHEMBL1126159	1	Scientific Literature	J. Med. Chem.	1992	None
241	CHEMBL299169		0	350.44	0	1.11	2a	O=C(O)CN1CCCC[C@H](NC(=O)[C@@H](S)Cc2ccccc2)C1=O	IC50	'='	82	nM	7.09			UO_0000065	20.22	0.4	5.98	8.17	TRUE	CHEMBL754638	In vitro inhibition of purified rat kidney Neutral endopeptidase.	B	BAO_0000357	single protein format	None	None	None	None	None				CHEMBL3369	Neprilysin	Rattus norvegicus	SINGLE PROTEIN	CHEMBL1129797	1	Scientific Literature	J. Med. Chem.	1996	None
242	CHEMBL357932		0	440.57	0	2.72	2c	O=C(N[C@H]1CCCCN([C@@H](Cc2ccccc2)C(=O)O)C1=O)[C@@H](S)Cc1ccccc1	IC50	'='	32	nM	7.5			UO_0000065	17.01	0.33	4.77	8.64	FALSE	CHEMBL754638	In vitro inhibition of purified rat kidney Neutral endopeptidase.	B	BAO_0000357	single protein format	None	None	None	None	None				CHEMBL3369	Neprilysin	Rattus norvegicus	SINGLE PROTEIN	CHEMBL1129797	1	Scientific Literature	J. Med. Chem.	1996	None
243	CHEMBL422403		0	446.61	0	3.16	24	C[C@H](NC(=O)[C@@H](CS)Cc1ccccc1)C(=O)N1C[C@H](C2CCCCC2)C[C@H]1C(=O)O	IC50	'='	6.6	nM	8.18			UO_0000065	18.32	0.36	5.02	9.43	FALSE	CHEMBL748042	In vitro inhibition of rat kidney neutral endopeptidase (NEP) by fluorometric assay using Dansyl-Gly-Phe-Arg as substrate	B	BAO_0000357	single protein format	None	None	None	None	None				CHEMBL3369	Neprilysin	Rattus norvegicus	SINGLE PROTEIN	CHEMBL1127936	1	Scientific Literature	Bioorg. Med. Chem. Lett.	1994	None
244	CHEMBL147400		0	330.28	0	-0.09	21	O=C(O)CCNC(=O)C(Cc1ccccc1)NCP(=O)(O)O	IC50	'='	1150	nM	5.94			UO_0000065	17.98	0.37	6.03	4.37	FALSE	CHEMBL747373	In vitro inhibition of Neutral endopeptidase (NEP) enzyme	B	BAO_0000357	single protein format	None	None	None	None	None				CHEMBL3369	Neprilysin	Rattus norvegicus	SINGLE PROTEIN	CHEMBL1127330	1	Scientific Literature	J. Med. Chem.	1994	None
245	CHEMBL159884		0	401.46	0	2.51	25	CCCC[C@H](C[C@H](Cc1ccc(-n2cccn2)cc1)C(=O)NCC(=O)O)C(=O)O	IC50	'='	366	nM	6.44			UO_0000065	16.03	0.3	3.93	5.3	FALSE	CHEMBL751023	In vitro inhibition of neutral endopeptidase from rat kidney.	B	BAO_0000357	single protein format	None	None	None	None	None				CHEMBL3369	Neprilysin	Rattus norvegicus	SINGLE PROTEIN	CHEMBL1150980	1	Scientific Literature	Bioorg. Med. Chem. Lett.	1996	None
246	CHEMBL155874		0	542.41	1	4.16	21a	O=C(Nc1ccc(S(=O)(=O)N[C@H](Cc2c[nH]c3ccccc23)C(=O)O)cc1)c1ccc(Br)cc1	IC50	'>'	1000	nM				UO_0000065					FALSE	CHEMBL752999	Inhibitory activity against neutral endopeptidase (NEP)	B	BAO_0000357	single protein format	None	None	None	None	None				CHEMBL3369	Neprilysin	Rattus norvegicus	SINGLE PROTEIN	CHEMBL1131478	1	Scientific Literature	J. Med. Chem.	1998	None
247	CHEMBL290698		0	359.33	0	1.88	CGS-26303	O=P(O)(O)CN[C@@H](Cc1ccc(-c2ccccc2)cc1)c1nn[nH]n1	IC50	'='	1	nM	9			UO_0000065	25.05	0.49	7.12	7.26	FALSE	CHEMBL752507	In vitro inhibition of rat neutral endopeptidase	B	BAO_0000357	single protein format	None	None	None	None	None				CHEMBL3369	Neprilysin	Rattus norvegicus	SINGLE PROTEIN	CHEMBL1133584	1	Scientific Literature	J. Med. Chem.	2000	None
248	CHEMBL47289		0	383.44	0	2.77	1b	O=C(O)CCNC(=O)C(Cc1ccccc1)CC(Cc1ccccc1)C(=O)O	IC50	'='	18	nM	7.75			UO_0000065	20.2	0.38	4.97	7.47	FALSE	CHEMBL677318	Inhibition of enkephalinase activity in synaptic membranes prepared from rat striatum	B	BAO_0000249	cell membrane format	None	CHEMBL3638255	Striatum	None	None				CHEMBL3369	Neprilysin	Rattus norvegicus	SINGLE PROTEIN	CHEMBL1124374	1	Scientific Literature	J. Med. Chem.	1989	None
249	CHEMBL314855		0	383.44	0	2.91	7b	O=C(O)CCC(=O)NC(Cc1ccccc1)CC(Cc1ccccc1)C(=O)O	IC50	'='	9	nM	8.05			UO_0000065	20.98	0.39	5.14	7.76	FALSE	CHEMBL677318	Inhibition of enkephalinase activity in synaptic membranes prepared from rat striatum	B	BAO_0000249	cell membrane format	None	CHEMBL3638255	Striatum	None	None				CHEMBL3369	Neprilysin	Rattus norvegicus	SINGLE PROTEIN	CHEMBL1124374	1	Scientific Literature	J. Med. Chem.	1989	None
250	CHEMBL479579	PHOSPHORAMIDON	0	543.51	2	0.23	2 (Phosphoramidon)	CC(C)C[C@H](NP(=O)(O)O[C@@H]1O[C@@H](C)[C@H](O)[C@@H](O)[C@H]1O)C(=O)N[C@@H](Cc1c[nH]c2ccccc12)C(=O)O	IC50	'='	4.2	nM	8.38			UO_0000065	15.41	0.31	8.15	3.98	FALSE	CHEMBL752830	compound was tested for inhibitory activity against neutral endopeptidase (NEP)	B	BAO_0000357	single protein format	None	None	None	None	None				CHEMBL3369	Neprilysin	Rattus norvegicus	SINGLE PROTEIN	CHEMBL1149921	1	Scientific Literature	Bioorg. Med. Chem. Lett.	1996	None
251	CHEMBL282660		0	849.9	2	4.72	1f	CC(C)CC(CP(=O)([O-])C(CC(C)C)NC(=O)[C@H](CCCCNC(=O)OCc1ccccc1)NS(C)(=O)=O)C(=O)N[C@@H](Cc1c[nH]c2ccccc12)C(=O)[O-].[Na+].[Na+]	IC50	'='	320	nM	6.5			UO_0000065	8.06	0.16	1.77	2.79	FALSE	CHEMBL752830	compound was tested for inhibitory activity against neutral endopeptidase (NEP)	B	BAO_0000357	single protein format	None	None	None	None	None				CHEMBL3369	Neprilysin	Rattus norvegicus	SINGLE PROTEIN	CHEMBL1149921	1	Scientific Literature	Bioorg. Med. Chem. Lett.	1996	None
252	CHEMBL342993		0	366.44	0	0.86	24	O=C(CS)NC1(C(=O)N[C@@H](Cc2ccc(O)cc2)C(=O)O)CCCC1	IC50	'='	15	nM	7.82			UO_0000065	21.35	0.43	6.96	6.76	FALSE	CHEMBL747371	Evaluation of in vitro inhibitory activity against Neutral endopeptidase	B	BAO_0000357	single protein format	None	None	None	None	None				CHEMBL3369	Neprilysin	Rattus norvegicus	SINGLE PROTEIN	CHEMBL1128218	1	Scientific Literature	J. Med. Chem.	1995	None
253	CHEMBL127199		0	364.53	0	0.92	12e	CS(=O)(=O)CCCNC(=O)C1CCCCCCC(CS)C(=O)N1	IC50	'='	63	nM	7.2			UO_0000065	19.75	0.43	6.28	7.8	FALSE	CHEMBL747372	Inhibition of NEP 24.11 from rat kidney	B	BAO_0000221	tissue-based format	Rattus norvegicus	CHEMBL3638241	Kidney	None	None				CHEMBL3369	Neprilysin	Rattus norvegicus	SINGLE PROTEIN	CHEMBL1126920	1	Scientific Literature	J. Med. Chem.	1993	None
254	CHEMBL346060		0	367.47	0	2.15	10g	CC(C)CC(NC(=O)C(CS)Cc1ccccc1)S(=O)(=O)[O-].[Na+]	IC50	'='	250	nM	6.6			UO_0000065	19.11	0.41	4.45	7.91	FALSE	CHEMBL677315	In vitro inhibitory activity against enkephalinase enzyme from rat.	B	BAO_0000357	single protein format	None	None	None	None	None				CHEMBL3369	Neprilysin	Rattus norvegicus	SINGLE PROTEIN	CHEMBL1126159	1	Scientific Literature	J. Med. Chem.	1992	None
255	CHEMBL338346		0	342.46	0	1.45	12h	O=C1NC(C(=O)N2CCC[C@H]2C(=O)O)CCCCCCC1CS	IC50	'='	2	nM	8.7			UO_0000065	25.4	0.52	7.25	10.03	FALSE	CHEMBL747372	Inhibition of NEP 24.11 from rat kidney	B	BAO_0000221	tissue-based format	Rattus norvegicus	CHEMBL3638241	Kidney	None	None				CHEMBL3369	Neprilysin	Rattus norvegicus	SINGLE PROTEIN	CHEMBL1126920	1	Scientific Literature	J. Med. Chem.	1993	None
256	CHEMBL126640		0	332.47	0	0.5	12c	O=C1NC(C(=O)NCCOCCO)CCCCCCC1CS	IC50	'='	84	nM	7.08			UO_0000065	21.28	0.44	6.58	8.07	FALSE	CHEMBL747372	Inhibition of NEP 24.11 from rat kidney	B	BAO_0000221	tissue-based format	Rattus norvegicus	CHEMBL3638241	Kidney	None	None				CHEMBL3369	Neprilysin	Rattus norvegicus	SINGLE PROTEIN	CHEMBL1126920	1	Scientific Literature	J. Med. Chem.	1993	None
257	CHEMBL10247	THIORPHAN	0	253.32	0	0.98	Thiorphan	O=C(O)CNC(=O)C(CS)Cc1ccccc1	IC50	'='	6	nM	8.22			UO_0000065	32.46	0.66	7.24	12.38	TRUE	CHEMBL750539	Tested in vitro for the inhibition against neutral endopeptidase (NEP) from rat kidney	B	BAO_0000357	single protein format	None	None	None	None	None				CHEMBL3369	Neprilysin	Rattus norvegicus	SINGLE PROTEIN	CHEMBL1126921	1	Scientific Literature	J. Med. Chem.	1993	None
258	CHEMBL288440		0	341.31	0	1	24	CC(C)Oc1ccc(C[C@H](NCP(=O)(O)O)c2nnn[nH]2)cc1	IC50	'='	15	nM	7.82			UO_0000065	22.92	0.46	6.82	5.87	FALSE	CHEMBL751021	In vitro inhibitory activity against neutral endopeptidase (NEP)	B	BAO_0000357	single protein format	None	None	None	None	None				CHEMBL3369	Neprilysin	Rattus norvegicus	SINGLE PROTEIN	CHEMBL1128900	1	Scientific Literature	Bioorg. Med. Chem. Lett.	1995	None
259	CHEMBL61512	(R)-THIORPHAN	0	253.32	0	0.98	4	O=C(O)CNC(=O)[C@H](CS)Cc1ccccc1	IC50	'='	1.6	nM	8.8			UO_0000065	34.72	0.71	7.82	13.25	FALSE	CHEMBL755542	Compound was tested for inhibition of rat kidney neutral endopeptidase	B	BAO_0000357	single protein format	None	None	None	None	None				CHEMBL3369	Neprilysin	Rattus norvegicus	SINGLE PROTEIN	CHEMBL1129157	1	Scientific Literature	Bioorg. Med. Chem. Lett.	1996	None
260	CHEMBL148056		0	373.31	0	2.11	27	O=P(O)(O)CNC(Cc1ccc2c(c1)oc1ccccc12)c1nnn[nH]1	IC50	'='	114	nM	6.94			UO_0000065	18.6	0.36	4.83	5.06	FALSE	CHEMBL752507	In vitro inhibition of rat neutral endopeptidase	B	BAO_0000357	single protein format	None	None	None	None	None				CHEMBL3369	Neprilysin	Rattus norvegicus	SINGLE PROTEIN	CHEMBL1133584	1	Scientific Literature	J. Med. Chem.	2000	None
261	CHEMBL25159		0	807.82	2	3.69	1g	CC(C)CC(NC(=O)[C@H](CCCCNC(=O)OCc1ccccc1)NS(C)(=O)=O)P(=O)([O-])CC(C)C(=O)N[C@@H](Cc1c[nH]c2ccccc12)C(=O)[O-].[Na+].[Na+]	IC50	'='	370	nM	6.43			UO_0000065	8.42	0.17	2.74	2.76	FALSE	CHEMBL857700	Compound was tested for inhibitory activity against neutral endopeptidase (NEP)	B	BAO_0000357	single protein format	None	None	None	None	None				CHEMBL3369	Neprilysin	Rattus norvegicus	SINGLE PROTEIN	CHEMBL1149921	1	Scientific Literature	Bioorg. Med. Chem. Lett.	1996	None
262	CHEMBL340454		0	305.47	0	2.19	9b isomerB	O=C1N[C@H](C(=O)O)CSCCCCCCCC1CS	IC50	'='	18	nM	7.75			UO_0000065	25.35	0.56	5.55	11.66	FALSE	CHEMBL750539	Tested in vitro for the inhibition against neutral endopeptidase (NEP) from rat kidney	B	BAO_0000357	single protein format	None	None	None	None	None				CHEMBL3369	Neprilysin	Rattus norvegicus	SINGLE PROTEIN	CHEMBL1126921	1	Scientific Literature	J. Med. Chem.	1993	None
263	CHEMBL330316		0	425.58	0	1.45	4	C[C@H](CS)C(=O)N1C[C@@H](NC(=O)NC(CS)Cc2ccccc2)C[C@H]1C(=O)O	IC50	'='	118	nM	6.93			UO_0000065	16.28	0.34	5.48	7.02	FALSE	CHEMBL872835	In vitro inhibition against neutral endopeptidase 24.11 (NEP) in rat kidney cortex membrane	B	BAO_0000249	cell membrane format	None	None	None	None	None				CHEMBL3369	Neprilysin	Rattus norvegicus	SINGLE PROTEIN	CHEMBL1152063	1	Scientific Literature	Bioorg. Med. Chem. Lett.	1994	None
264	CHEMBL51466		0	267.35	0	1.37	2, SQ-28603	O=C(O)CCNC(=O)[C@@H](CS)Cc1ccccc1	IC50	'='	9.4	nM	8.03			UO_0000065	30.02	0.61	6.66	12.09	FALSE	CHEMBL748042	In vitro inhibition of rat kidney neutral endopeptidase (NEP) by fluorometric assay using Dansyl-Gly-Phe-Arg as substrate	B	BAO_0000357	single protein format	None	None	None	None	None				CHEMBL3369	Neprilysin	Rattus norvegicus	SINGLE PROTEIN	CHEMBL1127936	1	Scientific Literature	Bioorg. Med. Chem. Lett.	1994	None
265	CHEMBL124536		0	358.46	0	0.42	(-)-12i	O=C1NC(C(=O)N2C[C@H](O)C[C@H]2C(=O)O)CCCCCCC1CS	IC50	'='	0.8	nM	9.1			UO_0000065	25.38	0.52	8.68	8.51	FALSE	CHEMBL747372	Inhibition of NEP 24.11 from rat kidney	B	BAO_0000221	tissue-based format	Rattus norvegicus	CHEMBL3638241	Kidney	None	None				CHEMBL3369	Neprilysin	Rattus norvegicus	SINGLE PROTEIN	CHEMBL1126920	1	Scientific Literature	J. Med. Chem.	1993	None
266	CHEMBL37800		0	321.28	0	0.72	13	Cc1ccc(C#CC[C@H](NCP(=O)(O)O)c2nn[nH]n2)cc1	IC50						Not Determined						FALSE	CHEMBL751026	Inhibitory activity against rat neutral endopeptidase (NEP); Not determined	B	BAO_0000357	single protein format	None	None	None	None	None				CHEMBL3369	Neprilysin	Rattus norvegicus	SINGLE PROTEIN	CHEMBL1131381	1	Scientific Literature	J. Med. Chem.	1998	None
267	CHEMBL285038		0	406.38	0	1.58	1	O=C(O)CCNC(=O)[C@H](Cc1ccc(-c2ccccc2)cc1)NCP(=O)(O)O	IC50	'='	1.6	nM	8.8			UO_0000065	21.64	0.43	7.22	6.47	TRUE	CHEMBL751020	In vitro inhibitory activity against neutral endopeptidase (NEP 24.11) from rat kidney cortex membranes	B	BAO_0000019	assay format	None	None	None	None	None				CHEMBL3369	Neprilysin	Rattus norvegicus	SINGLE PROTEIN	CHEMBL1127245	1	Scientific Literature	Bioorg. Med. Chem. Lett.	1994	None
268	CHEMBL340454		0	305.47	0	2.19	9a isomerA	O=C1N[C@H](C(=O)O)CSCCCCCCCC1CS	IC50	'='	190	nM	6.72			UO_0000065	22	0.48	4.53	10.12	FALSE	CHEMBL750539	Tested in vitro for the inhibition against neutral endopeptidase (NEP) from rat kidney	B	BAO_0000357	single protein format	None	None	None	None	None				CHEMBL3369	Neprilysin	Rattus norvegicus	SINGLE PROTEIN	CHEMBL1126921	1	Scientific Literature	J. Med. Chem.	1993	None
269	CHEMBL23598		0	735.75	2	2.55	1j	CC(C)C(CP(=O)([O-])C(Cc1ccccc1)NC(=O)[C@H](CCCCN)NS(C)(=O)=O)C(=O)N[C@@H](Cc1c[nH]c2ccccc12)C(=O)[O-].[Na+].[Na+]	IC50	'='	800	nM	6.1			UO_0000065	8.81	0.18	3.55	2.76	FALSE	CHEMBL752830	compound was tested for inhibitory activity against neutral endopeptidase (NEP)	B	BAO_0000357	single protein format	None	None	None	None	None				CHEMBL3369	Neprilysin	Rattus norvegicus	SINGLE PROTEIN	CHEMBL1149921	1	Scientific Literature	Bioorg. Med. Chem. Lett.	1996	None
270	CHEMBL2373444		0	243.33	0	1.02	8	C[C@H](CS)C(=O)N1[C@H](C(=O)O)CC[C@H]2C[C@H]21	IC50						Not Active						FALSE	CHEMBL752998	Compound was tested for its inhibitory activity against neutral endopeptidase 24.11 enzyme at the concentration of 10 uM; Inactive	B	BAO_0000357	single protein format	None	None	None	None	None				CHEMBL3369	Neprilysin	Rattus norvegicus	SINGLE PROTEIN	CHEMBL1130919	1	Scientific Literature	Bioorg. Med. Chem. Lett.	1998	None
271	CHEMBL154588		0	373.43	0	2.66	10i	O=C(Nc1cccc(S(=O)(=O)[O-])c1)C(CS)Cc1ccccc1.[Na+]	IC50	'='	0.27	nM	9.57			UO_0000065	27.23	0.57	6.91	11.46	FALSE	CHEMBL677315	In vitro inhibitory activity against enkephalinase enzyme from rat.	B	BAO_0000357	single protein format	None	None	None	None	None				CHEMBL3369	Neprilysin	Rattus norvegicus	SINGLE PROTEIN	CHEMBL1126159	1	Scientific Literature	J. Med. Chem.	1992	None
272	CHEMBL71538		0	430.55	0	2.37	2i	O=C(O)CN1C(=O)[C@@H](NC(=O)[C@@H](S)Cc2ccccc2)CS[C@@H]1c1ccccc1	IC50	'='	1352	nM	5.87			UO_0000065	13.63	0.28	3.5	6.77	FALSE	CHEMBL754357	In vitro inhibition of Neutral Endopeptidase isolated from rat kidney.	B	BAO_0000357	single protein format	None	None	None	None	None				CHEMBL3369	Neprilysin	Rattus norvegicus	SINGLE PROTEIN	CHEMBL1127970	1	Scientific Literature	Bioorg. Med. Chem. Lett.	1994	None
273	CHEMBL43114		0	646.64	2	5.02	4o	O=C(N[C@@H](Cc1ccccc1)P(=O)(O)CC1(C(=O)N[C@@H](Cc2c[nH]c3ccccc23)C(=O)O)CCCC1)c1ccc([N+](=O)[O-])cc1	IC50	'='	55	nM	7.26			UO_0000065	11.23	0.22	2.24	3.79	FALSE	CHEMBL883550	Compound was measured for the inhibition of neutral endopeptidase 24.11(NEP).	B	BAO_0000357	single protein format	None	None	None	None	None				CHEMBL3369	Neprilysin	Rattus norvegicus	SINGLE PROTEIN	CHEMBL1129117	1	Scientific Literature	Bioorg. Med. Chem. Lett.	1996	None
274	CHEMBL283758		0	554.58	2	3.9	X	CC(C)C[C@H](NC(CCc1c[nH]c2ccccc12)P(=O)(O)O)C(=O)N[C@@H](Cc1c[nH]c2ccccc12)C(=O)O	IC50	'='	560	nM	6.25			UO_0000065	11.27	0.22	2.35	3.73	FALSE	CHEMBL751029	Inhibitory activity against neutral endopeptidase (NEP)prepared from microsomal fractions of rat small intestine	B	BAO_0000019	assay format	None	None	None	None	None				CHEMBL3369	Neprilysin	Rattus norvegicus	SINGLE PROTEIN	CHEMBL1127889	1	Scientific Literature	Bioorg. Med. Chem. Lett.	1994	None
275	CHEMBL358631		0	482.47	0	3.67	20	O=C(O)CCNC(=O)[C@H](Cc1ccc(-c2ccccc2)cc1)NCP(=O)(O)Oc1ccccc1	IC50	'='	238	nM	6.62			UO_0000065	13.73	0.27	2.95	5.3	FALSE	CHEMBL747373	In vitro inhibition of Neutral endopeptidase (NEP) enzyme	B	BAO_0000357	single protein format	None	None	None	None	None				CHEMBL3369	Neprilysin	Rattus norvegicus	SINGLE PROTEIN	CHEMBL1127330	1	Scientific Literature	J. Med. Chem.	1994	None
276	CHEMBL77258		0	291.41	0	2.19	8j	CCCCC(CC(=O)NO)S(=O)(=O)C1CCCCC1	IC50	'='	1650	nM	5.78			UO_0000065	19.84	0.42	3.59	6.93	FALSE	CHEMBL752510	Inhibitory activity against neutral endopeptidase enzyme (NEP).	B	BAO_0000357	single protein format	None	None	None	None	None				CHEMBL3369	Neprilysin	Rattus norvegicus	SINGLE PROTEIN	CHEMBL1133694	1	Scientific Literature	J. Med. Chem.	2000	None
277	CHEMBL51780		0	430.55	0	2.48	1b	O=C(O)CN1C(=O)[C@@H](NC(=O)[C@@H](CS)Cc2ccccc2)CSc2ccccc21	IC50	'='	1	nM	9			UO_0000065	20.9	0.42	6.52	10.38	FALSE	CHEMBL754357	In vitro inhibition of Neutral Endopeptidase isolated from rat kidney.	B	BAO_0000357	single protein format	None	None	None	None	None				CHEMBL3369	Neprilysin	Rattus norvegicus	SINGLE PROTEIN	CHEMBL1127970	1	Scientific Literature	Bioorg. Med. Chem. Lett.	1994	None
278	CHEMBL67804		0	368.48	0	1.02	2f	O=C(O)CN1CSCC[C@H](NC(=O)[C@@H](S)Cc2ccccc2)C1=O	IC50	'='	535	nM	6.27			UO_0000065	17.02	0.36	5.25	7.23	FALSE	CHEMBL754357	In vitro inhibition of Neutral Endopeptidase isolated from rat kidney.	B	BAO_0000357	single protein format	None	None	None	None	None				CHEMBL3369	Neprilysin	Rattus norvegicus	SINGLE PROTEIN	CHEMBL1127970	1	Scientific Literature	Bioorg. Med. Chem. Lett.	1994	None
279	CHEMBL347040		0	325.39	0	1.13	10f	CC(NC(=O)C(CS)Cc1ccccc1)S(=O)(=O)[O-].[Na+]	IC50	'='	31	nM	7.51			UO_0000065	24.75	0.54	6.38	9	FALSE	CHEMBL677315	In vitro inhibitory activity against enkephalinase enzyme from rat.	B	BAO_0000357	single protein format	None	None	None	None	None				CHEMBL3369	Neprilysin	Rattus norvegicus	SINGLE PROTEIN	CHEMBL1126159	1	Scientific Literature	J. Med. Chem.	1992	None
280	CHEMBL345200		0	440.55	0	4.18	11d	Cc1ccc(-c2ccc(S(=O)(=O)N[C@H](Cc3c[nH]c4ccccc34)C(=O)O)s2)cc1	IC50	'>'	1000	nM				UO_0000065					FALSE	CHEMBL752999	Inhibitory activity against neutral endopeptidase (NEP)	B	BAO_0000357	single protein format	None	None	None	None	None				CHEMBL3369	Neprilysin	Rattus norvegicus	SINGLE PROTEIN	CHEMBL1131478	1	Scientific Literature	J. Med. Chem.	1998	None
281	CHEMBL289534		0	378.45	0	0.83	1e	O=C(N[C@H]1CCO[C@H]2CC[C@@H](C(=O)O)N2C1=O)[C@@H](S)Cc1ccccc1	IC50	'='	26	nM	7.58			UO_0000065	20.04	0.4	6.76	7.91	FALSE	CHEMBL755540	In vitro inhibition of neutral endopeptidase purified from rat kidney using fluorimetry assay	B	BAO_0000357	single protein format	None	None	None	None	None				CHEMBL3369	Neprilysin	Rattus norvegicus	SINGLE PROTEIN	CHEMBL1130034	1	Scientific Literature	J. Med. Chem.	1997	None
282	CHEMBL10247	THIORPHAN	0	253.32	0	0.98	3 (Thiorphan)	O=C(O)CNC(=O)C(CS)Cc1ccccc1	IC50	'='	40	nM	7.4			UO_0000065	29.2	0.59	6.42	11.14	FALSE	CHEMBL754358	The compound was tested for its inhibitory activity against neutral endopeptidase (EC.3.4.24.111) in rat kidney	B	BAO_0000019	assay format	None	None	None	None	None				CHEMBL3369	Neprilysin	Rattus norvegicus	SINGLE PROTEIN	CHEMBL1127225	1	Scientific Literature	Bioorg. Med. Chem. Lett.	1993	None
283	CHEMBL445915		0	371.39	0	1.61	30	CC(CC(Cc1ncc(-c2ccccc2)cn1)C(=O)NCC(=O)O)C(=O)O	IC50	'>'	1000	nM				UO_0000065					FALSE	CHEMBL751023	In vitro inhibition of neutral endopeptidase from rat kidney.	B	BAO_0000357	single protein format	None	None	None	None	None				CHEMBL3369	Neprilysin	Rattus norvegicus	SINGLE PROTEIN	CHEMBL1150980	1	Scientific Literature	Bioorg. Med. Chem. Lett.	1996	None
284	CHEMBL162022		0	367.4	0	0.8	8b (isomer B)	COCCOCC(CC(Cc1ccccc1)C(=O)NCC(=O)O)C(=O)O	IC50	'='	945	nM	6.03			UO_0000065	16.4	0.32	5.22	4.93	FALSE	CHEMBL751023	In vitro inhibition of neutral endopeptidase from rat kidney.	B	BAO_0000357	single protein format	None	None	None	None	None				CHEMBL3369	Neprilysin	Rattus norvegicus	SINGLE PROTEIN	CHEMBL1150980	1	Scientific Literature	Bioorg. Med. Chem. Lett.	1996	None
285	CHEMBL47356		0	411.5	0	4.14	21f	C[C@H](C[C@@H](Cc1ccc(-c2ccccc2)cc1)NC(=O)CCCCC(=O)O)C(=O)O	IC50	'='	324	nM	6.49			UO_0000065	15.77	0.3	2.35	6.26	FALSE	CHEMBL750543	In vitro inhibition of rat neutral endopeptidase by using GAAP as substrate	B	BAO_0000357	single protein format	None	None	None	None	None				CHEMBL3369	Neprilysin	Rattus norvegicus	SINGLE PROTEIN	CHEMBL1128359	1	Scientific Literature	J. Med. Chem.	1995	None
286	CHEMBL162022		0	367.4	0	0.8	8a (isomer A)	COCCOCC(CC(Cc1ccccc1)C(=O)NCC(=O)O)C(=O)O	IC50	'>'	1000	nM				UO_0000065					FALSE	CHEMBL751023	In vitro inhibition of neutral endopeptidase from rat kidney.	B	BAO_0000357	single protein format	None	None	None	None	None				CHEMBL3369	Neprilysin	Rattus norvegicus	SINGLE PROTEIN	CHEMBL1150980	1	Scientific Literature	Bioorg. Med. Chem. Lett.	1996	None
287	CHEMBL145916		0	420.4	0	2.23	22	COP(=O)(O)CNC(Cc1ccc(-c2ccccc2)cc1)C(=O)NCCC(=O)O	IC50	'='	301	nM	6.52			UO_0000065	15.51	0.31	4.29	5.22	FALSE	CHEMBL747373	In vitro inhibition of Neutral endopeptidase (NEP) enzyme	B	BAO_0000357	single protein format	None	None	None	None	None				CHEMBL3369	Neprilysin	Rattus norvegicus	SINGLE PROTEIN	CHEMBL1127330	1	Scientific Literature	J. Med. Chem.	1994	None
288	CHEMBL351318		0	476.6	0	3.48	4S	O=C(N[C@@H](Cc1cccc2ccccc12)C(=O)N1CCC[C@H]1C(=O)O)[C@@H](S)Cc1ccccc1	IC50	'>'	1000	nM				UO_0000065					FALSE	CHEMBL751022	Inhibition of neutral endopeptidase (NEP) 24.11	B	BAO_0000357	single protein format	Rattus norvegicus	None	None	None	None				CHEMBL3369	Neprilysin	Rattus norvegicus	SINGLE PROTEIN	CHEMBL1128869	1	Scientific Literature	Bioorg. Med. Chem. Lett.	1995	None
289	CHEMBL295104		0	383.44	0	2.77	in table 3, page.no. 1693	O=C(O)CCNC(=O)[C@H](Cc1ccccc1)C[C@@H](Cc1ccccc1)C(=O)O	IC50	'='	1200	nM	5.92			UO_0000065	15.44	0.29	3.15	5.71	FALSE	CHEMBL750541	The compound was tested for inhibition of Neutral endopeptidase by using GAAP as substrate	B	BAO_0000357	single protein format	None	None	None	None	None				CHEMBL3369	Neprilysin	Rattus norvegicus	SINGLE PROTEIN	CHEMBL1128359	1	Scientific Literature	J. Med. Chem.	1995	None
290	CHEMBL45123		0	369.42	0	2.97	8l	O=C(O)CCNC(=O)[C@@H](CCC(=O)O)Cc1ccc(-c2ccccc2)cc1	IC50	'='	155	nM	6.81			UO_0000065	18.43	0.34	3.84	6.57	FALSE	CHEMBL750543	In vitro inhibition of rat neutral endopeptidase by using GAAP as substrate	B	BAO_0000357	single protein format	None	None	None	None	None				CHEMBL3369	Neprilysin	Rattus norvegicus	SINGLE PROTEIN	CHEMBL1128359	1	Scientific Literature	J. Med. Chem.	1995	None
291	CHEMBL17059		0	252.27	0	0.02	16	O=C(O)CNC(=O)C(CNO)Cc1ccccc1	IC50	'>'	1	nM				UO_0000065					FALSE	CHEMBL677314	In vitro inhibition of enkephalinase purified from rat kidney.	B	BAO_0000357	single protein format	None	None	None	None	None				CHEMBL3369	Neprilysin	Rattus norvegicus	SINGLE PROTEIN	CHEMBL1123105	1	Scientific Literature	J. Med. Chem.	1985	None
292	CHEMBL16457		0	266.25	0	-0.35	5	O=CN(O)C(Cc1ccccc1)C(=O)NCC(=O)O	IC50	'='	1.5	nM	8.82			UO_0000065	33.14	0.63	9.17	8.25	FALSE	CHEMBL677314	In vitro inhibition of enkephalinase purified from rat kidney.	B	BAO_0000357	single protein format	None	None	None	None	None				CHEMBL3369	Neprilysin	Rattus norvegicus	SINGLE PROTEIN	CHEMBL1123105	1	Scientific Literature	J. Med. Chem.	1985	None
293	CHEMBL357441		0	513.48	1	4.33	40e'	COc1ccc(CCC(N[C@@H](Cc2ccc3c(c2)oc2ccccc23)C(=O)O)P(=O)(O)O)cc1OC	IC50	'>'	10000	nM				UO_0000065					FALSE	CHEMBL752507	In vitro inhibition of rat neutral endopeptidase	B	BAO_0000357	single protein format	None	None	None	None	None				CHEMBL3369	Neprilysin	Rattus norvegicus	SINGLE PROTEIN	CHEMBL1133584	1	Scientific Literature	J. Med. Chem.	2000	None
294	CHEMBL298827	(S)-THIORPHAN	0	253.32	0	0.98	4	O=C(O)CNC(=O)[C@@H](CS)Cc1ccccc1	IC50	'='	1.9	nM	8.72			UO_0000065	34.43	0.7	7.74	13.13	FALSE	CHEMBL755542	Compound was tested for inhibition of rat kidney neutral endopeptidase	B	BAO_0000357	single protein format	None	None	None	None	None				CHEMBL3369	Neprilysin	Rattus norvegicus	SINGLE PROTEIN	CHEMBL1129157	1	Scientific Literature	Bioorg. Med. Chem. Lett.	1996	None
295	CHEMBL49920		0	426.54	0	2.32	26	C[C@H](NC(=O)[C@@H](CS)Cc1ccccc1)C(=O)N1Cc2ccccc2C[C@H]1C(=O)O	IC50	'='	3.9	nM	8.41			UO_0000065	19.71	0.38	6.09	9.7	FALSE	CHEMBL748042	In vitro inhibition of rat kidney neutral endopeptidase (NEP) by fluorometric assay using Dansyl-Gly-Phe-Arg as substrate	B	BAO_0000357	single protein format	None	None	None	None	None				CHEMBL3369	Neprilysin	Rattus norvegicus	SINGLE PROTEIN	CHEMBL1127936	1	Scientific Literature	Bioorg. Med. Chem. Lett.	1994	None
296	CHEMBL289556	OMAPATRILAT	0	408.55	0	1.94	Omapatrilat	O=C(N[C@H]1CCS[C@H]2CCC[C@@H](C(=O)O)N2C1=O)[C@@H](S)Cc1ccccc1	IC50	'='	9	nM	8.05			UO_0000065	19.69	0.41	6.11	9.28	FALSE	CHEMBL750540	Inhibition of Neutral endopeptidase	B	BAO_0000357	single protein format	Rattus norvegicus	None	None	None	None				CHEMBL3369	Neprilysin	Rattus norvegicus	SINGLE PROTEIN	CHEMBL1133150	1	Scientific Literature	Bioorg. Med. Chem. Lett.	2000	None
297	CHEMBL89563		0	434.43	0	2.21	1	CC(C)[C@H](NCP(=O)(O)O)C(=O)N[C@@H](Cc1ccc(-c2ccccc2)cc1)C(=O)O	IC50	'='	3	nM	8.52			UO_0000065	19.62	0.39	6.31	6.27	FALSE	CHEMBL750540	Inhibition of Neutral endopeptidase	B	BAO_0000357	single protein format	Rattus norvegicus	None	None	None	None				CHEMBL3369	Neprilysin	Rattus norvegicus	SINGLE PROTEIN	CHEMBL1133150	1	Scientific Literature	Bioorg. Med. Chem. Lett.	2000	None
298	CHEMBL421664		0	319.49	0	2.58	12b	O=C1N[C@H](C(=O)O)CSCCCCCCCCC1CS	IC50	'='	167	nM	6.78			UO_0000065	21.21	0.46	4.2	10.21	FALSE	CHEMBL750539	Tested in vitro for the inhibition against neutral endopeptidase (NEP) from rat kidney	B	BAO_0000357	single protein format	None	None	None	None	None				CHEMBL3369	Neprilysin	Rattus norvegicus	SINGLE PROTEIN	CHEMBL1126921	1	Scientific Literature	J. Med. Chem.	1993	None
299	CHEMBL41201		0	376.48	0	1.64	3p	O=C(N[C@H]1CCC[C@H]2CC[C@@H](C(=O)O)N2C1=O)[C@@H](S)Cc1ccccc1	IC50	'='	18	nM	7.75			UO_0000065	20.57	0.41	6.1	8.93	TRUE	CHEMBL754638	In vitro inhibition of purified rat kidney Neutral endopeptidase.	B	BAO_0000357	single protein format	None	None	None	None	None				CHEMBL3369	Neprilysin	Rattus norvegicus	SINGLE PROTEIN	CHEMBL1129797	1	Scientific Literature	J. Med. Chem.	1996	None
300	CHEMBL44767		0	383.44	0	3.21	8m	C[C@H](C[C@@H](Cc1ccc(-c2ccccc2)cc1)C(=O)NCCC(=O)O)C(=O)O	IC50	'='	41	nM	7.39			UO_0000065	19.27	0.36	4.18	7.12	FALSE	CHEMBL750543	In vitro inhibition of rat neutral endopeptidase by using GAAP as substrate	B	BAO_0000357	single protein format	None	None	None	None	None				CHEMBL3369	Neprilysin	Rattus norvegicus	SINGLE PROTEIN	CHEMBL1128359	1	Scientific Literature	J. Med. Chem.	1995	None
301	CHEMBL358338		0	520.65	1	3.85	8	CC(C)[C@H](S)C(=O)N[C@@H](Cc1ccc(-c2ccccc2)cc1)C(=O)N[C@@H](Cc1ccc(O)cc1)C(=O)O	IC50	'='	28	nM	7.55			UO_0000065	14.51	0.28	3.7	6.53	FALSE	CHEMBL751022	Inhibition of neutral endopeptidase (NEP) 24.11	B	BAO_0000357	single protein format	Rattus norvegicus	None	None	None	None				CHEMBL3369	Neprilysin	Rattus norvegicus	SINGLE PROTEIN	CHEMBL1128869	1	Scientific Literature	Bioorg. Med. Chem. Lett.	1995	None
302	CHEMBL39775		0	390.51	0	2.03	1f	O=C(N[C@H]1CCC[C@H]2CCC[C@@H](C(=O)O)N2C1=O)[C@@H](S)Cc1ccccc1	IC50	'='	25	nM	7.6			UO_0000065	19.47	0.38	5.57	8.77	FALSE	CHEMBL755540	In vitro inhibition of neutral endopeptidase purified from rat kidney using fluorimetry assay	B	BAO_0000357	single protein format	None	None	None	None	None				CHEMBL3369	Neprilysin	Rattus norvegicus	SINGLE PROTEIN	CHEMBL1130034	1	Scientific Literature	J. Med. Chem.	1997	None
303	CHEMBL325056		0	390.51	0	2.03	126 (Omapatrilat)	O=C(NC1CCC[C@H]2CCC[C@@H](C(=O)O)N2C1=O)[C@@H](S)Cc1ccccc1	IC50	'='	8	nM	8.1			UO_0000065	20.73	0.41	6.07	9.34	FALSE	CHEMBL675566	Inhibitory activity against Endopeptidase	B	BAO_0000357	single protein format	None	None	None	None	None				CHEMBL3369	Neprilysin	Rattus norvegicus	SINGLE PROTEIN	CHEMBL1133572	1	Scientific Literature	J. Med. Chem.	2000	None
304	CHEMBL46836		0	567.64	2	6.35	10f	O=C(O)CCNC(=O)C(Cc1ccc(Oc2ccccc2)cc1)CC(Cc1ccc(Oc2ccccc2)cc1)C(=O)O	IC50	'='	203	nM	6.69			UO_0000065	11.79	0.22	0.34	5.48	FALSE	CHEMBL750543	In vitro inhibition of rat neutral endopeptidase by using GAAP as substrate	B	BAO_0000357	single protein format	None	None	None	None	None				CHEMBL3369	Neprilysin	Rattus norvegicus	SINGLE PROTEIN	CHEMBL1128359	1	Scientific Literature	J. Med. Chem.	1995	None
305	CHEMBL479579	PHOSPHORAMIDON	0	543.51	2	0.23	Phosphoramidon	CC(C)C[C@H](NP(=O)(O)O[C@@H]1O[C@@H](C)[C@H](O)[C@@H](O)[C@H]1O)C(=O)N[C@@H](Cc1c[nH]c2ccccc12)C(=O)O	IC50	'='	4.2	nM	8.38			UO_0000065	15.41	0.31	8.15	3.98	TRUE	CHEMBL751029	Inhibitory activity against neutral endopeptidase (NEP)prepared from microsomal fractions of rat small intestine	B	BAO_0000019	assay format	None	None	None	None	None				CHEMBL3369	Neprilysin	Rattus norvegicus	SINGLE PROTEIN	CHEMBL1127889	1	Scientific Literature	Bioorg. Med. Chem. Lett.	1994	None
306	CHEMBL66217		0	229.3	0	0.63	4	C[C@H](CS)C(=O)N1[C@H](C(=O)O)C[C@H]2C[C@H]21	IC50						Not Active						FALSE	CHEMBL752998	Compound was tested for its inhibitory activity against neutral endopeptidase 24.11 enzyme at the concentration of 10 uM; Inactive	B	BAO_0000357	single protein format	None	None	None	None	None				CHEMBL3369	Neprilysin	Rattus norvegicus	SINGLE PROTEIN	CHEMBL1130919	1	Scientific Literature	Bioorg. Med. Chem. Lett.	1998	None
307	CHEMBL148155		0	390.51	0	2.05	2i	C=CC[C@H]1CCC[C@H](NC(=O)[C@@H](S)Cc2ccccc2)C(=O)N1CC(=O)O	IC50	'='	64	nM	7.19			UO_0000065	18.42	0.36	5.14	8.3	FALSE	CHEMBL754638	In vitro inhibition of purified rat kidney Neutral endopeptidase.	B	BAO_0000357	single protein format	None	None	None	None	None				CHEMBL3369	Neprilysin	Rattus norvegicus	SINGLE PROTEIN	CHEMBL1129797	1	Scientific Literature	J. Med. Chem.	1996	None
308	CHEMBL147153		0	418.56	0	2.67	2m	O=C(O)CN1C(=O)[C@@H](NC(=O)[C@@H](S)Cc2ccccc2)CCC[C@@H]1C1CCCC1	IC50	'='	1653	nM	5.78			UO_0000065	13.81	0.27	3.11	6.67	FALSE	CHEMBL754638	In vitro inhibition of purified rat kidney Neutral endopeptidase.	B	BAO_0000357	single protein format	None	None	None	None	None				CHEMBL3369	Neprilysin	Rattus norvegicus	SINGLE PROTEIN	CHEMBL1129797	1	Scientific Literature	J. Med. Chem.	1996	None
309	CHEMBL114552		0	285.28	0	1.91	I	O=C(O)CCCNCP(=O)(O)CCc1ccccc1	IC50	'='	2000000	nM		Outside typical range		UO_0000065					FALSE	CHEMBL751027	Inhibitory activity against neutral endopeptidase (NEP) from rat cortex brain membrane	B	BAO_0000019	assay format	None	None	None	None	None				CHEMBL3369	Neprilysin	Rattus norvegicus	SINGLE PROTEIN	CHEMBL1145855	1	Scientific Literature	J. Med. Chem.	2003	None
310	CHEMBL50914		0	378.49	0	1.66	17f	Cc1ccccc1C[C@H](CS)C(=O)N[C@@H](C)C(=O)N1CCC[C@@H]1C(=O)O	IC50	'='	6.2	nM	8.21			UO_0000065	21.69	0.43	6.55	9.47	FALSE	CHEMBL748042	In vitro inhibition of rat kidney neutral endopeptidase (NEP) by fluorometric assay using Dansyl-Gly-Phe-Arg as substrate	B	BAO_0000357	single protein format	None	None	None	None	None				CHEMBL3369	Neprilysin	Rattus norvegicus	SINGLE PROTEIN	CHEMBL1127936	1	Scientific Literature	Bioorg. Med. Chem. Lett.	1994	None
311	CHEMBL429950		0	236.27	0	0.15	Table 1 Row 1	C[C@H](NC(=O)[C@@H](N)Cc1ccccc1)C(=O)O	IC50						Not Determined						FALSE	CHEMBL677317	Concentration for 50% inhibition of activity of rat kidney enkephalinase; ND=No data	F	BAO_0000221	tissue-based format	None	CHEMBL3638230	Feces	None	None				CHEMBL3369	Neprilysin	Rattus norvegicus	SINGLE PROTEIN	CHEMBL1123177	1	Scientific Literature	J. Med. Chem.	1986	None
312	CHEMBL10247	THIORPHAN	0	253.32	0	0.98	Thiorphan	O=C(O)CNC(=O)C(CS)Cc1ccccc1	IC50	'='	2.6	nM	8.59			UO_0000065	33.89	0.69	7.61	12.93	FALSE	CHEMBL677321	The compound was tested in vitro for its inhibitory activity against Enkephalinase enzyme	B	BAO_0000357	single protein format	None	None	None	None	None				CHEMBL3369	Neprilysin	Rattus norvegicus	SINGLE PROTEIN	CHEMBL1126159	1	Scientific Literature	J. Med. Chem.	1992	None
313	CHEMBL355221		0	307.42	0	2.29	5 (iii)	O=C(O)[C@H](Cc1ccccc1)NC(=O)C1(CS)CCCC1	IC50	'='	220	nM	6.66			UO_0000065	21.66	0.43	4.37	10.03	FALSE	CHEMBL754358	The compound was tested for its inhibitory activity against neutral endopeptidase (EC.3.4.24.111) in rat kidney	B	BAO_0000019	assay format	None	None	None	None	None				CHEMBL3369	Neprilysin	Rattus norvegicus	SINGLE PROTEIN	CHEMBL1127225	1	Scientific Literature	Bioorg. Med. Chem. Lett.	1993	None
314	CHEMBL148521		0	406.38	0	1.58	10c	O=C(O)CCNC(=O)C(Cc1ccc(-c2ccccc2)cc1)NCP(=O)(O)O	IC50	'='	4	nM	8.4			UO_0000065	20.67	0.41	6.82	6.18	FALSE	CHEMBL747373	In vitro inhibition of Neutral endopeptidase (NEP) enzyme	B	BAO_0000357	single protein format	None	None	None	None	None				CHEMBL3369	Neprilysin	Rattus norvegicus	SINGLE PROTEIN	CHEMBL1127330	1	Scientific Literature	J. Med. Chem.	1994	None
315	CHEMBL287896		0	350.44	0	1.11	SQ-26332	C[C@H](NC(=O)[C@@H](S)Cc1ccccc1)C(=O)N1CCC[C@H]1C(=O)O	IC50	'='	400	nM	6.4			UO_0000065	18.26	0.36	5.29	7.38	FALSE	CHEMBL755540	In vitro inhibition of neutral endopeptidase purified from rat kidney using fluorimetry assay	B	BAO_0000357	single protein format	None	None	None	None	None				CHEMBL3369	Neprilysin	Rattus norvegicus	SINGLE PROTEIN	CHEMBL1130034	1	Scientific Literature	J. Med. Chem.	1997	None
316	CHEMBL17040		0	294.31	0	-0.02	8	COC(=O)CNC(=O)C(Cc1ccccc1)CN(O)C=O	IC50	'='	350	nM	6.46			UO_0000065	21.94	0.42	6.48	6.73	FALSE	CHEMBL677314	In vitro inhibition of enkephalinase purified from rat kidney.	B	BAO_0000357	single protein format	None	None	None	None	None				CHEMBL3369	Neprilysin	Rattus norvegicus	SINGLE PROTEIN	CHEMBL1123105	1	Scientific Literature	J. Med. Chem.	1985	None
317	CHEMBL357251		0	503.49	2	5.46	40a'	O=C(O)[C@H](Cc1ccc2c(c1)oc1ccccc12)NC(CCc1cccc2ccccc12)P(=O)(O)O	IC50	'='	13770	nM	4.86			UO_0000065	9.65	0.18	-0.6	4.05	FALSE	CHEMBL752507	In vitro inhibition of rat neutral endopeptidase	B	BAO_0000357	single protein format	None	None	None	None	None				CHEMBL3369	Neprilysin	Rattus norvegicus	SINGLE PROTEIN	CHEMBL1133584	1	Scientific Literature	J. Med. Chem.	2000	None
318	CHEMBL479579	PHOSPHORAMIDON	0	543.51	2	0.23	Phosphoramidon	CC(C)C[C@H](NP(=O)(O)O[C@@H]1O[C@@H](C)[C@H](O)[C@@H](O)[C@H]1O)C(=O)N[C@@H](Cc1c[nH]c2ccccc12)C(=O)O	IC50	'='	30	nM	7.52			UO_0000065	13.84	0.28	7.29	3.57	FALSE	CHEMBL752507	In vitro inhibition of rat neutral endopeptidase	B	BAO_0000357	single protein format	None	None	None	None	None				CHEMBL3369	Neprilysin	Rattus norvegicus	SINGLE PROTEIN	CHEMBL1133584	1	Scientific Literature	J. Med. Chem.	2000	None
319	CHEMBL146823		0	404.53	0	2.28	2k	O=C(O)CN1C(=O)[C@@H](NC(=O)[C@@H](S)Cc2ccccc2)CCC[C@@H]1CC1CC1	IC50	'='	140	nM	6.85			UO_0000065	16.94	0.33	4.57	7.9	FALSE	CHEMBL754638	In vitro inhibition of purified rat kidney Neutral endopeptidase.	B	BAO_0000357	single protein format	None	None	None	None	None				CHEMBL3369	Neprilysin	Rattus norvegicus	SINGLE PROTEIN	CHEMBL1129797	1	Scientific Literature	J. Med. Chem.	1996	None
320	CHEMBL310096		0	553.61	1	2.67	9	CC1(C)O[C@@H]2C(=O)O[C@@H](COC(=O)CCNC(=O)[C@H](Cc3ccccc3)C[C@@H](Cc3ccccc3)C(=O)O)[C@@H]2O1	IC50						Not Determined						FALSE	CHEMBL677319	Inhibition of enkephalinase activity in synaptic membranes prepared from rat striatum; NT is Not Tested	B	BAO_0000249	cell membrane format	None	None	None	None	None				CHEMBL3369	Neprilysin	Rattus norvegicus	SINGLE PROTEIN	CHEMBL1124374	1	Scientific Literature	J. Med. Chem.	1989	None
321	CHEMBL10247	THIORPHAN	0	253.32	0	0.98	Thiorphan	O=C(O)CNC(=O)C(CS)Cc1ccccc1	IC50	'='	3	nM	8.52			UO_0000065	33.64	0.68	7.54	12.84	FALSE	CHEMBL677318	Inhibition of enkephalinase activity in synaptic membranes prepared from rat striatum	B	BAO_0000249	cell membrane format	None	CHEMBL3638255	Striatum	None	None				CHEMBL3369	Neprilysin	Rattus norvegicus	SINGLE PROTEIN	CHEMBL1124374	1	Scientific Literature	J. Med. Chem.	1989	None
322	CHEMBL285038		0	406.38	0	1.58	CGS-24592	O=C(O)CCNC(=O)[C@H](Cc1ccc(-c2ccccc2)cc1)NCP(=O)(O)O	IC50	'='	1900	nM	5.72			UO_0000065	14.08	0.28	4.14	4.21	FALSE	CHEMBL751021	In vitro inhibitory activity against neutral endopeptidase (NEP)	B	BAO_0000357	single protein format	None	None	None	None	None				CHEMBL3369	Neprilysin	Rattus norvegicus	SINGLE PROTEIN	CHEMBL1128900	1	Scientific Literature	Bioorg. Med. Chem. Lett.	1995	None
323	CHEMBL315312		0	445.51	0	4.44	1n	O=C(O)Cc1ccccc1NC(=O)[C@H](Cc1ccccc1)C[C@@H](Cc1ccccc1)C(=O)O	IC50	'='	25	nM	7.6			UO_0000065	17.06	0.31	3.16	7.33	FALSE	CHEMBL677318	Inhibition of enkephalinase activity in synaptic membranes prepared from rat striatum	B	BAO_0000249	cell membrane format	None	CHEMBL3638255	Striatum	None	None				CHEMBL3369	Neprilysin	Rattus norvegicus	SINGLE PROTEIN	CHEMBL1124374	1	Scientific Literature	J. Med. Chem.	1989	None
324	CHEMBL479579	PHOSPHORAMIDON	0	543.51	2	0.23	Phosphoramidon	CC(C)C[C@H](NP(=O)(O)O[C@@H]1O[C@@H](C)[C@H](O)[C@@H](O)[C@H]1O)C(=O)N[C@@H](Cc1c[nH]c2ccccc12)C(=O)O	IC50	'='	26	nM	7.58			UO_0000065	13.96	0.28	7.36	3.6	FALSE	CHEMBL747371	Evaluation of in vitro inhibitory activity against Neutral endopeptidase	B	BAO_0000357	single protein format	None	None	None	None	None				CHEMBL3369	Neprilysin	Rattus norvegicus	SINGLE PROTEIN	CHEMBL1128218	1	Scientific Literature	J. Med. Chem.	1995	None
325	CHEMBL328327		0	410.56	0	1.51	1	C[C@H](CS)C(=O)N1C[C@@H](NC(=O)C(CS)Cc2ccccc2)C[C@H]1C(=O)O	IC50	'='	14	nM	7.85			UO_0000065	19.13	0.4	6.34	9.06	FALSE	CHEMBL872835	In vitro inhibition against neutral endopeptidase 24.11 (NEP) in rat kidney cortex membrane	B	BAO_0000249	cell membrane format	None	None	None	None	None				CHEMBL3369	Neprilysin	Rattus norvegicus	SINGLE PROTEIN	CHEMBL1152063	1	Scientific Literature	Bioorg. Med. Chem. Lett.	1994	None
326	CHEMBL43370		0	703.8	2	2.84	4g	CS(=O)(=O)N[C@@H](CCCCN)C(=O)N[C@@H](Cc1ccccc1)P(=O)(O)CC1(C(=O)N[C@@H](Cc2c[nH]c3ccccc23)C(=O)O)CCCC1	IC50	'='	90	nM	7.05			UO_0000065	10.01	0.2	4.21	3.19	FALSE	CHEMBL883550	Compound was measured for the inhibition of neutral endopeptidase 24.11(NEP).	B	BAO_0000357	single protein format	None	None	None	None	None				CHEMBL3369	Neprilysin	Rattus norvegicus	SINGLE PROTEIN	CHEMBL1129117	1	Scientific Literature	Bioorg. Med. Chem. Lett.	1996	None
327	CHEMBL275637		0	280.28	0	-0.36	2	COC(=O)CNC(=O)C(Cc1ccccc1)C(=O)NO	IC50	'='	1	nM	9			UO_0000065	32.11	0.61	9.36	8.59	FALSE	CHEMBL677314	In vitro inhibition of enkephalinase purified from rat kidney.	B	BAO_0000357	single protein format	None	None	None	None	None				CHEMBL3369	Neprilysin	Rattus norvegicus	SINGLE PROTEIN	CHEMBL1123105	1	Scientific Literature	J. Med. Chem.	1985	None
328	CHEMBL164311		0	535.66	2	5	17 (SR)	CSCCC(NC(=O)[C@H](Cc1ccc(-c2ccccc2)cc1)CC(COc1ccccc1)C(=O)O)C(=O)O	IC50	'='	101	nM	7			UO_0000065	13.06	0.25	2	6.19	FALSE	CHEMBL751023	In vitro inhibition of neutral endopeptidase from rat kidney.	B	BAO_0000357	single protein format	None	None	None	None	None				CHEMBL3369	Neprilysin	Rattus norvegicus	SINGLE PROTEIN	CHEMBL1150980	1	Scientific Literature	Bioorg. Med. Chem. Lett.	1996	None
329	CHEMBL306938		0	444.58	0	2.41	2c	O=C(O)CN1C[C@H](c2ccccc2)SC[C@H](NC(=O)[C@@H](S)Cc2ccccc2)C1=O	IC50	'='	2043	nM	5.69			UO_0000065	12.8	0.26	3.28	6.56	FALSE	CHEMBL754357	In vitro inhibition of Neutral Endopeptidase isolated from rat kidney.	B	BAO_0000357	single protein format	None	None	None	None	None				CHEMBL3369	Neprilysin	Rattus norvegicus	SINGLE PROTEIN	CHEMBL1127970	1	Scientific Literature	Bioorg. Med. Chem. Lett.	1994	None
330	CHEMBL166083		0	476.6	0	3.48	5R	O=C(O)[C@@H]1CCCN1C(=O)[C@H](Cc1ccc2ccccc2c1)NC(=O)[C@H](S)Cc1ccccc1	IC50	'='	583	nM	6.23			UO_0000065	13.08	0.25	2.75	7.19	FALSE	CHEMBL751022	Inhibition of neutral endopeptidase (NEP) 24.11	B	BAO_0000357	single protein format	Rattus norvegicus	None	None	None	None				CHEMBL3369	Neprilysin	Rattus norvegicus	SINGLE PROTEIN	CHEMBL1128869	1	Scientific Literature	Bioorg. Med. Chem. Lett.	1995	None
331	CHEMBL37539		0	461.51	0	3.88	14b	O=C(O)CNC(=O)[C@H](Cc1ccc(-c2ccccc2)cc1)C[C@H](COc1ccccc1)C(=O)O	IC50	'='	5.9	nM	8.23			UO_0000065	17.83	0.33	4.35	7.29	FALSE	CHEMBL751023	In vitro inhibition of neutral endopeptidase from rat kidney.	B	BAO_0000357	single protein format	None	None	None	None	None				CHEMBL3369	Neprilysin	Rattus norvegicus	SINGLE PROTEIN	CHEMBL1150980	1	Scientific Literature	Bioorg. Med. Chem. Lett.	1996	None
332	CHEMBL357607		0	433.44	0	3.41	4	O=C(O)CCNC(=O)C(Cc1ccccc1)OP(=O)(O)CCCCc1ccccc1	IC50	'>'	1000	nM				UO_0000065					FALSE	CHEMBL747373	In vitro inhibition of Neutral endopeptidase (NEP) enzyme	B	BAO_0000357	single protein format	None	None	None	None	None				CHEMBL3369	Neprilysin	Rattus norvegicus	SINGLE PROTEIN	CHEMBL1127330	1	Scientific Literature	J. Med. Chem.	1994	None
333	CHEMBL305020		0	382.51	0	0.92	3a	O=C(O)CN1CCSC[C@H](NC(=O)[C@@H](CS)Cc2ccccc2)C1=O	IC50	'='	2.4	nM	8.62			UO_0000065	22.53	0.47	7.7	9.94	FALSE	CHEMBL754357	In vitro inhibition of Neutral Endopeptidase isolated from rat kidney.	B	BAO_0000357	single protein format	None	None	None	None	None				CHEMBL3369	Neprilysin	Rattus norvegicus	SINGLE PROTEIN	CHEMBL1127970	1	Scientific Literature	Bioorg. Med. Chem. Lett.	1994	None
334	CHEMBL78001		0	335.43	0	3.07	8l	CCCCC(CC(=O)NO)S(=O)(=O)c1ccc2ccccc2c1	IC50	'='	500	nM	6.3			UO_0000065	18.78	0.37	3.23	7.55	FALSE	CHEMBL752509	Inhibitory activity against endopeptidase enzyme (NEP).	B	BAO_0000357	single protein format	None	None	None	None	None				CHEMBL3369	Neprilysin	Rattus norvegicus	SINGLE PROTEIN	CHEMBL1133694	1	Scientific Literature	J. Med. Chem.	2000	None
335	CHEMBL16568		0	355.39	0	0.78	4	O=C(CNC(=O)C(Cc1ccccc1)C(=O)NO)NCc1ccccc1	IC50	'='	750	nM	6.12			UO_0000065	17.23	0.32	5.34	5.7	FALSE	CHEMBL677314	In vitro inhibition of enkephalinase purified from rat kidney.	B	BAO_0000357	single protein format	None	None	None	None	None				CHEMBL3369	Neprilysin	Rattus norvegicus	SINGLE PROTEIN	CHEMBL1123105	1	Scientific Literature	J. Med. Chem.	1985	None
336	CHEMBL351330		0	339.41	0	2.46	10hh	CC(C)CC(CS)C(=O)Nc1ccc(S(=O)(=O)[O-])cc1.[Na+]	IC50	'='	0.9	nM	9.05			UO_0000065	28.5	0.62	6.59	10.84	FALSE	CHEMBL677315	In vitro inhibitory activity against enkephalinase enzyme from rat.	B	BAO_0000357	single protein format	None	None	None	None	None				CHEMBL3369	Neprilysin	Rattus norvegicus	SINGLE PROTEIN	CHEMBL1126159	1	Scientific Literature	J. Med. Chem.	1992	None
337	CHEMBL85560		0	489.57	0	3.97	1l	O=C(O)C(COCc1ccccc1)NC(=O)[C@H](Cc1ccccc1)C[C@@H](Cc1ccccc1)C(=O)O	IC50	'='	6	nM	8.22			UO_0000065	16.79	0.31	4.25	7.28	FALSE	CHEMBL677318	Inhibition of enkephalinase activity in synaptic membranes prepared from rat striatum	B	BAO_0000249	cell membrane format	None	CHEMBL3638255	Striatum	None	None				CHEMBL3369	Neprilysin	Rattus norvegicus	SINGLE PROTEIN	CHEMBL1124374	1	Scientific Literature	J. Med. Chem.	1989	None
338	CHEMBL85324		0	475.45	0	4.52	1o	O=C([O-])c1cccc(NC(=O)[C@@H](Cc2ccccc2)C[C@H](Cc2ccccc2)C(=O)[O-])c1.[Na+].[Na+]	IC50	'='	90	nM	7.05			UO_0000065	16.33	0.3	2.53	6.79	FALSE	CHEMBL677318	Inhibition of enkephalinase activity in synaptic membranes prepared from rat striatum	B	BAO_0000249	cell membrane format	None	CHEMBL3638255	Striatum	None	None				CHEMBL3369	Neprilysin	Rattus norvegicus	SINGLE PROTEIN	CHEMBL1124374	1	Scientific Literature	J. Med. Chem.	1989	None
339	CHEMBL339629		0	302.44	0	0.87	12d	O=C1NC(C(=O)NCCCO)CCCCCCC1CS	IC50	'='	209	nM	6.68			UO_0000065	22.09	0.46	5.81	8.52	FALSE	CHEMBL747372	Inhibition of NEP 24.11 from rat kidney	B	BAO_0000221	tissue-based format	Rattus norvegicus	CHEMBL3638241	Kidney	None	None				CHEMBL3369	Neprilysin	Rattus norvegicus	SINGLE PROTEIN	CHEMBL1126920	1	Scientific Literature	J. Med. Chem.	1993	None
340	CHEMBL277199		0	515.55	2	3.42	VIIIb (diastereoisomer)	CC(C)C[C@H](NC(CCc1ccccc1)P(=O)(O)O)C(=O)N[C@@H](Cc1c[nH]c2ccccc12)C(=O)O	IC50	'='	130	nM	6.89			UO_0000065	13.36	0.26	3.47	4.54	FALSE	CHEMBL751029	Inhibitory activity against neutral endopeptidase (NEP)prepared from microsomal fractions of rat small intestine	B	BAO_0000019	assay format	None	None	None	None	None				CHEMBL3369	Neprilysin	Rattus norvegicus	SINGLE PROTEIN	CHEMBL1127889	1	Scientific Literature	Bioorg. Med. Chem. Lett.	1994	None
341	CHEMBL64847		0	305.4	0	2.3	2	O=C(O)[C@@H]1CCCC2c3ccccc3C[C@H](CS)C(=O)N21	IC50	'>'	300	nM				UO_0000065					FALSE	CHEMBL755542	Compound was tested for inhibition of rat kidney neutral endopeptidase	B	BAO_0000357	single protein format	None	None	None	None	None				CHEMBL3369	Neprilysin	Rattus norvegicus	SINGLE PROTEIN	CHEMBL1129157	1	Scientific Literature	Bioorg. Med. Chem. Lett.	1996	None
342	CHEMBL89760		0	441.44	0	0.69	13a' (R)	O=CN(O)C[C@@H](Cc1ccccc1)C(=O)N[C@H]1COc2ccccc2N(CC(=O)O)C1=O	IC50	'='	1.7	nM	8.77			UO_0000065	19.87	0.37	8.08	6.43	FALSE	CHEMBL750540	Inhibition of Neutral endopeptidase	B	BAO_0000357	single protein format	Rattus norvegicus	None	None	None	None				CHEMBL3369	Neprilysin	Rattus norvegicus	SINGLE PROTEIN	CHEMBL1133150	1	Scientific Literature	Bioorg. Med. Chem. Lett.	2000	None
343	CHEMBL298388		0	416.52	0	2.24	1a	O=C(O)CN1C(=O)[C@@H](NC(=O)[C@@H](S)Cc2ccccc2)CSc2ccccc21	IC50	'='	64	nM	7.19			UO_0000065	17.27	0.35	4.95	8.3	FALSE	CHEMBL754357	In vitro inhibition of Neutral Endopeptidase isolated from rat kidney.	B	BAO_0000357	single protein format	None	None	None	None	None				CHEMBL3369	Neprilysin	Rattus norvegicus	SINGLE PROTEIN	CHEMBL1127970	1	Scientific Literature	Bioorg. Med. Chem. Lett.	1994	None
344	CHEMBL163468		0	532.62	1	3.86	3R	O=C(O)[C@@H]1CCCN1C(=O)[C@H](Cc1ccc(-c2ccccc2)cc1)NC(=O)[C@H](S)c1ccc2c(c1)OCO2	IC50	'='	222	nM	6.65			UO_0000065	12.49	0.24	2.79	6.33	FALSE	CHEMBL751022	Inhibition of neutral endopeptidase (NEP) 24.11	B	BAO_0000357	single protein format	Rattus norvegicus	None	None	None	None				CHEMBL3369	Neprilysin	Rattus norvegicus	SINGLE PROTEIN	CHEMBL1128869	1	Scientific Literature	Bioorg. Med. Chem. Lett.	1995	None
345	CHEMBL349890		0	385.42	0	2.22	9a (isomer A)	O=C(O)CNC(=O)C(Cc1ccccc1)CC(COc1ccccc1)C(=O)O	IC50	'>'	1000	nM				UO_0000065					FALSE	CHEMBL751023	In vitro inhibition of neutral endopeptidase from rat kidney.	B	BAO_0000357	single protein format	None	None	None	None	None				CHEMBL3369	Neprilysin	Rattus norvegicus	SINGLE PROTEIN	CHEMBL1150980	1	Scientific Literature	Bioorg. Med. Chem. Lett.	1996	None
346	CHEMBL312918		0	541.67	1	2.01	5	C[C@H](N[C@@H](CCc1ccccc1)C(=O)O)C(=O)N1C[C@@H](NC(=O)C(CS)Cc2ccccc2)C[C@H]1C(=O)O	IC50	'='	149	nM	6.83			UO_0000065	12.6	0.25	4.82	5.02	FALSE	CHEMBL872835	In vitro inhibition against neutral endopeptidase 24.11 (NEP) in rat kidney cortex membrane	B	BAO_0000249	cell membrane format	None	None	None	None	None				CHEMBL3369	Neprilysin	Rattus norvegicus	SINGLE PROTEIN	CHEMBL1152063	1	Scientific Literature	Bioorg. Med. Chem. Lett.	1994	None
347	CHEMBL37001		0	418.41	0	2.36	60	CN(CCc1ccccc1)C(=O)[C@H](CC#Cc1ccccc1F)NCP(=O)(O)O	IC50						Not Determined						FALSE	CHEMBL751026	Inhibitory activity against rat neutral endopeptidase (NEP); Not determined	B	BAO_0000357	single protein format	None	None	None	None	None				CHEMBL3369	Neprilysin	Rattus norvegicus	SINGLE PROTEIN	CHEMBL1131381	1	Scientific Literature	J. Med. Chem.	1998	None
348	CHEMBL156645		0	379.5	0	3.44	10aa	O=C(Nc1ccc(S(=O)(=O)O)cc1)C(CS)CCCc1ccccc1	IC50	'='	110	nM	6.96			UO_0000065	18.34	0.38	3.52	8.34	FALSE	CHEMBL677315	In vitro inhibitory activity against enkephalinase enzyme from rat.	B	BAO_0000357	single protein format	None	None	None	None	None				CHEMBL3369	Neprilysin	Rattus norvegicus	SINGLE PROTEIN	CHEMBL1126159	1	Scientific Literature	J. Med. Chem.	1992	None
349	CHEMBL156374		0	325.39	0	0.78	(R)-10b	O=C(NCCS(=O)(=O)[O-])[C@H](CS)Cc1ccccc1.[Na+]	IC50	'='	4.4	nM	8.36			UO_0000065	27.54	0.6	7.58	10.01	FALSE	CHEMBL677315	In vitro inhibitory activity against enkephalinase enzyme from rat.	B	BAO_0000357	single protein format	None	None	None	None	None				CHEMBL3369	Neprilysin	Rattus norvegicus	SINGLE PROTEIN	CHEMBL1126159	1	Scientific Literature	J. Med. Chem.	1992	None
350	CHEMBL358098		0	543.51	1	4.33	40k'	COc1ccc(CCC(N[C@@H](Cc2ccc3c(c2)oc2ccccc23)C(=O)O)P(=O)(O)O)c(OC)c1OC	IC50	'='	15000	nM	4.82			UO_0000065	8.88	0.17	0.49	3.27	FALSE	CHEMBL752507	In vitro inhibition of rat neutral endopeptidase	B	BAO_0000357	single protein format	None	None	None	None	None				CHEMBL3369	Neprilysin	Rattus norvegicus	SINGLE PROTEIN	CHEMBL1133584	1	Scientific Literature	J. Med. Chem.	2000	None
351	CHEMBL167249		0	299.44	0	2.63	5 (ii)	O=C(O)[C@H]1CCC[C@@H](NC(=O)C2(CS)CCCCC2)C1	IC50	'='	310	nM	6.51			UO_0000065	21.74	0.44	3.88	9.8	FALSE	CHEMBL754358	The compound was tested for its inhibitory activity against neutral endopeptidase (EC.3.4.24.111) in rat kidney	B	BAO_0000019	assay format	None	None	None	None	None				CHEMBL3369	Neprilysin	Rattus norvegicus	SINGLE PROTEIN	CHEMBL1127225	1	Scientific Literature	Bioorg. Med. Chem. Lett.	1993	None
352	CHEMBL290754		0	480.58	0	1.22	1d	CCOC(C)=O.O=C(N[C@H]1CCO[C@H]2CCC[C@@H](C(=O)O)N2C1=O)[C@@H](S)Cc1ccccc1	IC50	'='	9	nM	8.05			UO_0000065	20.5	0.41	6.83	8.39	FALSE	CHEMBL755540	In vitro inhibition of neutral endopeptidase purified from rat kidney using fluorimetry assay	B	BAO_0000357	single protein format	None	None	None	None	None				CHEMBL3369	Neprilysin	Rattus norvegicus	SINGLE PROTEIN	CHEMBL1130034	1	Scientific Literature	J. Med. Chem.	1997	None
353	CHEMBL34884		0	461.51	0	3.88	14a	O=C(O)CNC(=O)[C@H](Cc1ccc(-c2ccccc2)cc1)C[C@@H](COc1ccccc1)C(=O)O	IC50	'='	3.2	nM	8.49			UO_0000065	18.41	0.34	4.61	7.52	FALSE	CHEMBL751023	In vitro inhibition of neutral endopeptidase from rat kidney.	B	BAO_0000357	single protein format	None	None	None	None	None				CHEMBL3369	Neprilysin	Rattus norvegicus	SINGLE PROTEIN	CHEMBL1150980	1	Scientific Literature	Bioorg. Med. Chem. Lett.	1996	None
354	CHEMBL83778		0	505.64	1	4.68	1k	O=C(O)C(CSCc1ccccc1)NC(=O)[C@H](Cc1ccccc1)C[C@@H](Cc1ccccc1)C(=O)O	IC50	'='	4	nM	8.4			UO_0000065	16.61	0.32	3.72	8.1	FALSE	CHEMBL677318	Inhibition of enkephalinase activity in synaptic membranes prepared from rat striatum	B	BAO_0000249	cell membrane format	None	CHEMBL3638255	Striatum	None	None				CHEMBL3369	Neprilysin	Rattus norvegicus	SINGLE PROTEIN	CHEMBL1124374	1	Scientific Literature	J. Med. Chem.	1989	None
355	CHEMBL378763		0	339.46	0	3.49	R-2	CCC[C@H](CC1(C(=O)Nc2nnc(CC)s2)CCCC1)C(=O)O	IC50	'='	14.3	nM	7.84			UO_0000065	23.11	0.47	4.35	8.51	FALSE	CHEMBL914050	Inhibition of rat NEP	B	BAO_0000357	single protein format	Rattus norvegicus	None	None	None	None				CHEMBL3369	Neprilysin	Rattus norvegicus	SINGLE PROTEIN	CHEMBL1144531	1	Scientific Literature	Bioorg. Med. Chem.	2007	None
356	CHEMBL299181		0	364.47	0	1.36	17a	C[C@H](NC(=O)[C@@H](CS)Cc1ccccc1)C(=O)N1CCC[C@H]1C(=O)O	IC50	'='	6.6	nM	8.18			UO_0000065	22.44	0.45	6.82	9.43	FALSE	CHEMBL748042	In vitro inhibition of rat kidney neutral endopeptidase (NEP) by fluorometric assay using Dansyl-Gly-Phe-Arg as substrate	B	BAO_0000357	single protein format	None	None	None	None	None				CHEMBL3369	Neprilysin	Rattus norvegicus	SINGLE PROTEIN	CHEMBL1127936	1	Scientific Literature	Bioorg. Med. Chem. Lett.	1994	None
357	CHEMBL50312		0	398.91	0	2.01	17g	C[C@H](NC(=O)[C@@H](CS)Cc1ccccc1Cl)C(=O)N1CCC[C@@H]1C(=O)O	IC50	'='	2.2	nM	8.66			UO_0000065	21.7	0.45	6.65	9.98	FALSE	CHEMBL748042	In vitro inhibition of rat kidney neutral endopeptidase (NEP) by fluorometric assay using Dansyl-Gly-Phe-Arg as substrate	B	BAO_0000357	single protein format	None	None	None	None	None				CHEMBL3369	Neprilysin	Rattus norvegicus	SINGLE PROTEIN	CHEMBL1127936	1	Scientific Literature	Bioorg. Med. Chem. Lett.	1994	None
358	CHEMBL147899		0	424.52	0	1.12	10	CC(C)[C@H](S)C(=O)NC1(C(=O)N[C@@H](Cc2ccc(O)cc2)C(=O)O)CCOCC1	IC50	'='	6.4	nM	8.19			UO_0000065	19.3	0.39	7.07	6.56	FALSE	CHEMBL747371	Evaluation of in vitro inhibitory activity against Neutral endopeptidase	B	BAO_0000357	single protein format	None	None	None	None	None				CHEMBL3369	Neprilysin	Rattus norvegicus	SINGLE PROTEIN	CHEMBL1128218	1	Scientific Literature	J. Med. Chem.	1995	None
359	CHEMBL356084		0	393.51	0	1.58	19	CC(C)[C@H](S)C(=O)NC1(C(=O)N[C@@H](Cc2cccnc2)C(=O)O)CCCC1	IC50	'='	3.1	nM	8.51			UO_0000065	21.62	0.43	6.93	7.85	FALSE	CHEMBL747371	Evaluation of in vitro inhibitory activity against Neutral endopeptidase	B	BAO_0000357	single protein format	None	None	None	None	None				CHEMBL3369	Neprilysin	Rattus norvegicus	SINGLE PROTEIN	CHEMBL1128218	1	Scientific Literature	J. Med. Chem.	1995	None
360	CHEMBL147157		0	586.54	1	4.93	36	O=C(O)[C@H](Cc1ccc2c(c1)oc1ccccc12)NC(=O)[C@H](Cc1ccc2c(c1)oc1ccccc12)NCP(=O)(O)O	IC50	'='	2.7	nM	8.57			UO_0000065	14.61	0.28	3.64	5.28	FALSE	CHEMBL752507	In vitro inhibition of rat neutral endopeptidase	B	BAO_0000357	single protein format	None	None	None	None	None				CHEMBL3369	Neprilysin	Rattus norvegicus	SINGLE PROTEIN	CHEMBL1133584	1	Scientific Literature	J. Med. Chem.	2000	None
361	CHEMBL545528		0	357.91	0	2.41	12a	Cl.O=C1NC(C(=O)Nc2cccnc2)CCCCCCC1CS	IC50	'='	59	nM	7.23			UO_0000065	22.49	0.45	4.82	10.17	FALSE	CHEMBL747372	Inhibition of NEP 24.11 from rat kidney	B	BAO_0000221	tissue-based format	Rattus norvegicus	CHEMBL3638241	Kidney	None	None				CHEMBL3369	Neprilysin	Rattus norvegicus	SINGLE PROTEIN	CHEMBL1126920	1	Scientific Literature	J. Med. Chem.	1993	None
362	CHEMBL46201		0	467.61	1	5.02	10d	CC(C)c1ccc(CC(CC(Cc2ccc(C(C)C)cc2)C(=O)NCCC(=O)O)C(=O)O)cc1	IC50	'='	489	nM	6.31			UO_0000065	13.5	0.25	1.29	6.09	FALSE	CHEMBL750543	In vitro inhibition of rat neutral endopeptidase by using GAAP as substrate	B	BAO_0000357	single protein format	None	None	None	None	None				CHEMBL3369	Neprilysin	Rattus norvegicus	SINGLE PROTEIN	CHEMBL1128359	1	Scientific Literature	J. Med. Chem.	1995	None
363	CHEMBL333720		0	245.34	0	1.46	(-)-2	O=C1NC(C(=O)O)CCCCCCC1CS	IC50	'>'	1000	nM				UO_0000065					FALSE	CHEMBL747372	Inhibition of NEP 24.11 from rat kidney	B	BAO_0000221	tissue-based format	Rattus norvegicus	CHEMBL3638241	Kidney	None	None				CHEMBL3369	Neprilysin	Rattus norvegicus	SINGLE PROTEIN	CHEMBL1126920	1	Scientific Literature	J. Med. Chem.	1993	None
364	CHEMBL125040		0	332.42	0	-0.07	12g	O=C1NC(C(=O)N[C@H](CO)C(=O)O)CCCCCCC1CS	IC50	'='	11	nM	7.96			UO_0000065	23.94	0.49	8.03	6.88	FALSE	CHEMBL747372	Inhibition of NEP 24.11 from rat kidney	B	BAO_0000221	tissue-based format	Rattus norvegicus	CHEMBL3638241	Kidney	None	None				CHEMBL3369	Neprilysin	Rattus norvegicus	SINGLE PROTEIN	CHEMBL1126920	1	Scientific Literature	J. Med. Chem.	1993	None
365	CHEMBL268955		0	349.32	0	2.46	14	O=C(O)C[C@H](Cc1ccc(-c2ccccc2)cc1)NCP(=O)(O)O	IC50	'='	15	nM	7.82			UO_0000065	22.4	0.45	5.36	7.32	FALSE	CHEMBL751021	In vitro inhibitory activity against neutral endopeptidase (NEP)	B	BAO_0000357	single protein format	None	None	None	None	None				CHEMBL3369	Neprilysin	Rattus norvegicus	SINGLE PROTEIN	CHEMBL1128900	1	Scientific Literature	Bioorg. Med. Chem. Lett.	1995	None
366	CHEMBL49430		0	535.64	2	6.1	10b	O=C(O)CCNC(=O)C(Cc1ccc(-c2ccccc2)cc1)CC(Cc1ccc(-c2ccccc2)cc1)C(=O)O	IC50	'='	49	nM	7.31			UO_0000065	13.65	0.25	1.21	7.05	FALSE	CHEMBL750543	In vitro inhibition of rat neutral endopeptidase by using GAAP as substrate	B	BAO_0000357	single protein format	None	None	None	None	None				CHEMBL3369	Neprilysin	Rattus norvegicus	SINGLE PROTEIN	CHEMBL1128359	1	Scientific Literature	J. Med. Chem.	1995	None
367	CHEMBL421724		0	542.54	0	4.47	1i	O=C([O-])C(Cc1c[nH]c2ccccc12)NC(=O)[C@H](Cc1ccccc1)C[C@@H](Cc1ccccc1)C(=O)[O-].[Na+].[Na+]	IC50	'='	74	nM	7.13			UO_0000065	14.3	0.26	2.66	5.97	FALSE	CHEMBL677318	Inhibition of enkephalinase activity in synaptic membranes prepared from rat striatum	B	BAO_0000249	cell membrane format	None	CHEMBL3638255	Striatum	None	None				CHEMBL3369	Neprilysin	Rattus norvegicus	SINGLE PROTEIN	CHEMBL1124374	1	Scientific Literature	J. Med. Chem.	1989	None
368	CHEMBL286883		0	336.28	0	1.47	11	O=C(O)[C@H](Cc1ccc(-c2cccnc2)cc1)NCP(=O)(O)O	IC50	'>'	1000	nM				UO_0000065					FALSE	CHEMBL751021	In vitro inhibitory activity against neutral endopeptidase (NEP)	B	BAO_0000357	single protein format	None	None	None	None	None				CHEMBL3369	Neprilysin	Rattus norvegicus	SINGLE PROTEIN	CHEMBL1128900	1	Scientific Literature	Bioorg. Med. Chem. Lett.	1995	None
369	CHEMBL150209		0	462.48	0	3.67	14	CCOP(=O)(CNC(Cc1ccc(-c2ccccc2)cc1)C(=O)NCCC(=O)O)OCC	IC50	'>'	1000	nM				UO_0000065					FALSE	CHEMBL747373	In vitro inhibition of Neutral endopeptidase (NEP) enzyme	B	BAO_0000357	single protein format	None	None	None	None	None				CHEMBL3369	Neprilysin	Rattus norvegicus	SINGLE PROTEIN	CHEMBL1127330	1	Scientific Literature	J. Med. Chem.	1994	None
370	CHEMBL147595		0	456.56	0	2.11	12	CC(C)[C@H](S)C(=O)NC1(C(=O)N[C@@H](Cc2ccc(O)cc2)C(=O)O)Cc2ccccc2C1	IC50	'='	25	nM	7.6			UO_0000065	16.65	0.32	5.49	6.57	FALSE	CHEMBL747371	Evaluation of in vitro inhibitory activity against Neutral endopeptidase	B	BAO_0000357	single protein format	None	None	None	None	None				CHEMBL3369	Neprilysin	Rattus norvegicus	SINGLE PROTEIN	CHEMBL1128218	1	Scientific Literature	J. Med. Chem.	1995	None
371	CHEMBL2062138		0	515.65	1	4.07	123	COCCOCC(CC1(C(=O)N[C@H]2CC[C@@H](C(=O)O)CC2)CCCC1)C(=O)Oc1ccc2c(c1)CCC2	IC50	'='	28	nM	7.55			UO_0000065	14.65	0.28	3.48	6.79	FALSE	CHEMBL675566	Inhibitory activity against Endopeptidase	B	BAO_0000357	single protein format	None	None	None	None	None				CHEMBL3369	Neprilysin	Rattus norvegicus	SINGLE PROTEIN	CHEMBL1133572	1	Scientific Literature	J. Med. Chem.	2000	None
372	CHEMBL329801		0	556.69	2	1.94	7	C[C@H](N[C@@H](CCc1ccccc1)C(=O)O)C(=O)N1C[C@@H](NC(=O)NC(CS)Cc2ccccc2)C[C@H]1C(=O)O	IC50	'='	1240	nM	5.91			UO_0000065	10.61	0.21	3.97	3.99	FALSE	CHEMBL872835	In vitro inhibition against neutral endopeptidase 24.11 (NEP) in rat kidney cortex membrane	B	BAO_0000249	cell membrane format	None	None	None	None	None				CHEMBL3369	Neprilysin	Rattus norvegicus	SINGLE PROTEIN	CHEMBL1152063	1	Scientific Literature	Bioorg. Med. Chem. Lett.	1994	None
373	CHEMBL164955		0	309.43	0	2.39	13a	CC(C)C[C@H](C(=O)O)C(=O)N[C@H](CS)Cc1ccccc1	IC50	'='	0.75	nM	9.12			UO_0000065					FALSE	CHEMBL677316	Concentration for 50% inhibition of activity of rat kidney enkephalinase	F	BAO_0000221	tissue-based format	None	CHEMBL3638230	Feces	None	None				CHEMBL3369	Neprilysin	Rattus norvegicus	SINGLE PROTEIN	CHEMBL1123177	1	Scientific Literature	J. Med. Chem.	1986	None
374	CHEMBL349404		0	253.32	0	1.12	7a	O=C(O)CC(=O)N[C@H](CS)Cc1ccccc1	IC50	'='	2.3	nM	8.64			UO_0000065					FALSE	CHEMBL677316	Concentration for 50% inhibition of activity of rat kidney enkephalinase	F	BAO_0000221	tissue-based format	None	CHEMBL3638230	Feces	None	None				CHEMBL3369	Neprilysin	Rattus norvegicus	SINGLE PROTEIN	CHEMBL1123177	1	Scientific Literature	J. Med. Chem.	1986	None
375	CHEMBL39774		0	482.62	0	1.55	1c	CCOC(C)=O.O=C(N[C@H]1CS[C@H]2CCC[C@@H](C(=O)O)N2C1=O)[C@@H](S)Cc1ccccc1	IC50	'='	42	nM	7.38			UO_0000065	18.7	0.39	5.83	8.51	FALSE	CHEMBL755540	In vitro inhibition of neutral endopeptidase purified from rat kidney using fluorimetry assay	B	BAO_0000357	single protein format	None	None	None	None	None				CHEMBL3369	Neprilysin	Rattus norvegicus	SINGLE PROTEIN	CHEMBL1130034	1	Scientific Literature	J. Med. Chem.	1997	None
376	CHEMBL342768		0	434.43	0	2.06	24	CCOC(=O)CCNC(=O)C(Cc1ccc(-c2ccccc2)cc1)NCP(=O)(O)O	IC50	'='	120	nM	6.92			UO_0000065	15.93	0.32	4.86	5.54	FALSE	CHEMBL747373	In vitro inhibition of Neutral endopeptidase (NEP) enzyme	B	BAO_0000357	single protein format	None	None	None	None	None				CHEMBL3369	Neprilysin	Rattus norvegicus	SINGLE PROTEIN	CHEMBL1127330	1	Scientific Literature	J. Med. Chem.	1994	None
377	CHEMBL285038		0	406.38	0	1.58	in table 3, page.no. 1693	O=C(O)CCNC(=O)[C@H](Cc1ccc(-c2ccccc2)cc1)NCP(=O)(O)O	IC50	'='	1.6	nM	8.8			UO_0000065	21.64	0.43	7.22	6.47	FALSE	CHEMBL750541	The compound was tested for inhibition of Neutral endopeptidase by using GAAP as substrate	B	BAO_0000357	single protein format	None	None	None	None	None				CHEMBL3369	Neprilysin	Rattus norvegicus	SINGLE PROTEIN	CHEMBL1128359	1	Scientific Literature	J. Med. Chem.	1995	None
378	CHEMBL2114199		0	383.44	0	2.77	1d	O=C(O)CCNC(=O)[C@@H](Cc1ccccc1)C[C@H](Cc1ccccc1)C(=O)O	IC50	'>'	1000	nM				UO_0000065					FALSE	CHEMBL677318	Inhibition of enkephalinase activity in synaptic membranes prepared from rat striatum	B	BAO_0000249	cell membrane format	None	CHEMBL3638255	Striatum	None	None				CHEMBL3369	Neprilysin	Rattus norvegicus	SINGLE PROTEIN	CHEMBL1124374	1	Scientific Literature	J. Med. Chem.	1989	None
379	CHEMBL289556	OMAPATRILAT	0	408.55	0	1.94	omapatrilat	O=C(N[C@H]1CCS[C@H]2CCC[C@@H](C(=O)O)N2C1=O)[C@@H](S)Cc1ccccc1	IC50	'='	8	nM	8.1			UO_0000065	19.82	0.41	6.16	9.34	TRUE	CHEMBL751024	In vitro inhibitory activity against purified rat kidney neutral endopeptidase (NEP) using a fluorometric assay with dansyl-Gly-Phe-Arg as the substrate	B	BAO_0000357	single protein format	None	None	None	None	None				CHEMBL3369	Neprilysin	Rattus norvegicus	SINGLE PROTEIN	CHEMBL1132420	1	Scientific Literature	J. Med. Chem.	1999	None
380	CHEMBL290285		0	389.35	0	1.88	19	COc1cc(C[C@H](NCP(=O)(O)O)c2nnn[nH]2)ccc1-c1ccccc1	IC50	'='	1.5	nM	8.82			UO_0000065	22.66	0.45	6.94	6.62	FALSE	CHEMBL751021	In vitro inhibitory activity against neutral endopeptidase (NEP)	B	BAO_0000357	single protein format	None	None	None	None	None				CHEMBL3369	Neprilysin	Rattus norvegicus	SINGLE PROTEIN	CHEMBL1128900	1	Scientific Literature	Bioorg. Med. Chem. Lett.	1995	None
381	CHEMBL301159		0	459.54	0	4.67	8k	Cc1ccc([C@H](C[C@@H](Cc2ccc(-c3ccccc3)cc2)C(=O)NCCC(=O)O)C(=O)O)cc1	IC50	'='	54	nM	7.27			UO_0000065	15.81	0.29	2.6	7.01	FALSE	CHEMBL750543	In vitro inhibition of rat neutral endopeptidase by using GAAP as substrate	B	BAO_0000357	single protein format	None	None	None	None	None				CHEMBL3369	Neprilysin	Rattus norvegicus	SINGLE PROTEIN	CHEMBL1128359	1	Scientific Literature	J. Med. Chem.	1995	None
382	CHEMBL46611		0	383.44	0	2.91	21j	O=C(O)CCC(=O)N[C@H](Cc1ccccc1)C[C@@H](Cc1ccccc1)C(=O)O	IC50	'='	4000	nM	5.4			UO_0000065	14.08	0.26	2.49	5.21	FALSE	CHEMBL750543	In vitro inhibition of rat neutral endopeptidase by using GAAP as substrate	B	BAO_0000357	single protein format	None	None	None	None	None				CHEMBL3369	Neprilysin	Rattus norvegicus	SINGLE PROTEIN	CHEMBL1128359	1	Scientific Literature	J. Med. Chem.	1995	None
383	CHEMBL441601		0	349.32	0	2.38	9	Cc1ccc(-c2ccc(C[C@H](NCP(=O)(O)O)C(=O)O)cc2)cc1	IC50	'='	236	nM	6.63			UO_0000065	18.97	0.38	4.25	6.2	FALSE	CHEMBL751021	In vitro inhibitory activity against neutral endopeptidase (NEP)	B	BAO_0000357	single protein format	None	None	None	None	None				CHEMBL3369	Neprilysin	Rattus norvegicus	SINGLE PROTEIN	CHEMBL1128900	1	Scientific Literature	Bioorg. Med. Chem. Lett.	1995	None
384	CHEMBL287958		0	365.32	0	2.08	10	COc1cc(C[C@H](NCP(=O)(O)O)C(=O)O)ccc1-c1ccccc1	IC50	'='	14	nM	7.85			UO_0000065	21.5	0.43	5.77	6.77	FALSE	CHEMBL751021	In vitro inhibitory activity against neutral endopeptidase (NEP)	B	BAO_0000357	single protein format	None	None	None	None	None				CHEMBL3369	Neprilysin	Rattus norvegicus	SINGLE PROTEIN	CHEMBL1128900	1	Scientific Literature	Bioorg. Med. Chem. Lett.	1995	None
385	CHEMBL416093		0	519.59	1	4.45	8A	COc1ccc(C[C@H](C[C@@H](Cc2ccc(-c3ccccc3)cc2)C(=O)NCCC(=O)O)C(=O)O)cc1OC	IC50	'='	54	nM	7.27			UO_0000065	13.99	0.26	2.82	5.95	FALSE	CHEMBL750543	In vitro inhibition of rat neutral endopeptidase by using GAAP as substrate	B	BAO_0000357	single protein format	None	None	None	None	None				CHEMBL3369	Neprilysin	Rattus norvegicus	SINGLE PROTEIN	CHEMBL1128359	1	Scientific Literature	J. Med. Chem.	1995	None
386	CHEMBL47289		0	383.44	0	2.77	10a	O=C(O)CCNC(=O)C(Cc1ccccc1)CC(Cc1ccccc1)C(=O)O	IC50	'='	1200	nM	5.92			UO_0000065	15.44	0.29	3.15	5.71	FALSE	CHEMBL750543	In vitro inhibition of rat neutral endopeptidase by using GAAP as substrate	B	BAO_0000357	single protein format	None	None	None	None	None				CHEMBL3369	Neprilysin	Rattus norvegicus	SINGLE PROTEIN	CHEMBL1128359	1	Scientific Literature	J. Med. Chem.	1995	None
387	CHEMBL165980		0	267.35	0	1.36	3b	C[C@@H](NC(=O)[C@H](CS)Cc1ccccc1)C(=O)O	IC50	'='	0.41	nM	9.39			UO_0000065					FALSE	CHEMBL677316	Concentration for 50% inhibition of activity of rat kidney enkephalinase	F	BAO_0000221	tissue-based format	None	CHEMBL3638230	Feces	None	None				CHEMBL3369	Neprilysin	Rattus norvegicus	SINGLE PROTEIN	CHEMBL1123177	1	Scientific Literature	J. Med. Chem.	1986	None
388	CHEMBL351025		0	475.54	0	4.27	15a (isomer A)	C[C@@H](NC(=O)[C@H](Cc1ccc(-c2ccccc2)cc1)CC(COc1ccccc1)C(=O)O)C(=O)O	IC50	'='	8.7	nM	8.06			UO_0000065	16.95	0.31	3.79	7.14	FALSE	CHEMBL751023	In vitro inhibition of neutral endopeptidase from rat kidney.	B	BAO_0000357	single protein format	None	None	None	None	None				CHEMBL3369	Neprilysin	Rattus norvegicus	SINGLE PROTEIN	CHEMBL1150980	1	Scientific Literature	Bioorg. Med. Chem. Lett.	1996	None
389	CHEMBL295936		0	470.59	0	2.93	17h	C[C@H](NC(=O)[C@@H](CS)Cc1ccc(OCc2ccccc2)cc1)C(=O)N1CCC[C@@H]1C(=O)O	IC50	'='	40	nM	7.4			UO_0000065	15.72	0.31	4.47	7.71	FALSE	CHEMBL748042	In vitro inhibition of rat kidney neutral endopeptidase (NEP) by fluorometric assay using Dansyl-Gly-Phe-Arg as substrate	B	BAO_0000357	single protein format	None	None	None	None	None				CHEMBL3369	Neprilysin	Rattus norvegicus	SINGLE PROTEIN	CHEMBL1127936	1	Scientific Literature	Bioorg. Med. Chem. Lett.	1994	None
390	CHEMBL51715		0	267.35	0	1.36	28	C[C@H](NC(=O)[C@@H](CS)Cc1ccccc1)C(=O)O	IC50	'='	5.7	nM	8.24			UO_0000065	30.84	0.63	6.88	12.42	FALSE	CHEMBL748042	In vitro inhibition of rat kidney neutral endopeptidase (NEP) by fluorometric assay using Dansyl-Gly-Phe-Arg as substrate	B	BAO_0000357	single protein format	None	None	None	None	None				CHEMBL3369	Neprilysin	Rattus norvegicus	SINGLE PROTEIN	CHEMBL1127936	1	Scientific Literature	Bioorg. Med. Chem. Lett.	1994	None
391	CHEMBL38274		0	259.2	0	0.41	3	O=C(O)[C@H](Cc1ccccc1)NCP(=O)(O)O	IC50	'>'	1000	nM				UO_0000065					FALSE	CHEMBL751021	In vitro inhibitory activity against neutral endopeptidase (NEP)	B	BAO_0000357	single protein format	None	None	None	None	None				CHEMBL3369	Neprilysin	Rattus norvegicus	SINGLE PROTEIN	CHEMBL1128900	1	Scientific Literature	Bioorg. Med. Chem. Lett.	1995	None
392	CHEMBL43837		0	383.44	0	3.36	in table 3, page.no. 1693	C[C@H](C[C@H](Cc1ccc(-c2ccccc2)cc1)NC(=O)CCC(=O)O)C(=O)O	IC50	'='	5.3	nM	8.28			UO_0000065	21.58	0.4	4.92	7.98	FALSE	CHEMBL752829	The compound was tested in vitro for inhibition of neutral endopeptidase by using ANF(atrial natriuretic factor) as substrate	B	BAO_0000357	single protein format	None	CHEMBL3638237	Cardiac atrium	None	None				CHEMBL3369	Neprilysin	Rattus norvegicus	SINGLE PROTEIN	CHEMBL1128359	1	Scientific Literature	J. Med. Chem.	1995	None
393	CHEMBL149442		0	420.58	0	3.06	2o	CCC[C@H]1CCC[C@H](NC(=O)[C@@H](S)Cc2ccccc2)C(=O)N1[C@@H](CC)C(=O)O	IC50	'='	86	nM	7.07			UO_0000065	16.8	0.33	4.01	8.15	FALSE	CHEMBL754638	In vitro inhibition of purified rat kidney Neutral endopeptidase.	B	BAO_0000357	single protein format	None	None	None	None	None				CHEMBL3369	Neprilysin	Rattus norvegicus	SINGLE PROTEIN	CHEMBL1129797	1	Scientific Literature	J. Med. Chem.	1996	None
394	CHEMBL285038		0	406.38	0	1.58	in table 3, page.no. 1693	O=C(O)CCNC(=O)[C@H](Cc1ccc(-c2ccccc2)cc1)NCP(=O)(O)O	IC50	'='	2	nM	8.7			UO_0000065	21.41	0.42	7.12	6.4	FALSE	CHEMBL750542	The compound was tested in vitro for inhibition of Neutral endopeptidase by using ANF(atrial natriuretic factor) as substrate	B	BAO_0000221	tissue-based format	None	CHEMBL3638237	Cardiac atrium	None	None				CHEMBL3369	Neprilysin	Rattus norvegicus	SINGLE PROTEIN	CHEMBL1128359	1	Scientific Literature	J. Med. Chem.	1995	None
395	CHEMBL146652		0	447.56	1	2.37	21	CC(C)[C@H](S)C(=O)NC1(C(=O)N[C@@H](Cc2c[nH]c3ccc(O)cc23)C(=O)O)CCCC1	IC50	'='	2	nM	8.7			UO_0000065	19.44	0.38	6.33	6.61	FALSE	CHEMBL747371	Evaluation of in vitro inhibitory activity against Neutral endopeptidase	B	BAO_0000357	single protein format	None	None	None	None	None				CHEMBL3369	Neprilysin	Rattus norvegicus	SINGLE PROTEIN	CHEMBL1128218	1	Scientific Literature	J. Med. Chem.	1995	None
396	CHEMBL149364		0	410.51	0	2.32	15	CC(C)[C@H](S)C(=O)NC1(C(=O)N[C@@H](Cc2ccc(F)cc2)C(=O)O)CCCC1	IC50	'='	1.8	nM	8.74			UO_0000065	21.3	0.43	6.42	9.16	FALSE	CHEMBL747371	Evaluation of in vitro inhibitory activity against Neutral endopeptidase	B	BAO_0000357	single protein format	None	None	None	None	None				CHEMBL3369	Neprilysin	Rattus norvegicus	SINGLE PROTEIN	CHEMBL1128218	1	Scientific Literature	J. Med. Chem.	1995	None
397	CHEMBL37117		0	361.33	0	2.63	16	O=C(O)/C=C/[C@H](Cc1ccc(-c2ccccc2)cc1)NCP(=O)(O)O	IC50	'='	32	nM	7.5			UO_0000065	20.74	0.41	4.86	7.01	FALSE	CHEMBL751021	In vitro inhibitory activity against neutral endopeptidase (NEP)	B	BAO_0000357	single protein format	None	None	None	None	None				CHEMBL3369	Neprilysin	Rattus norvegicus	SINGLE PROTEIN	CHEMBL1128900	1	Scientific Literature	Bioorg. Med. Chem. Lett.	1995	None
398	CHEMBL158015		0	331.46	0	1.56	10z	O=C(NCCS(=O)(=O)O)C(CS)CCCc1ccccc1	IC50	'='	11	nM	7.96			UO_0000065	24.01	0.52	6.4	9.53	FALSE	CHEMBL677315	In vitro inhibitory activity against enkephalinase enzyme from rat.	B	BAO_0000357	single protein format	None	None	None	None	None				CHEMBL3369	Neprilysin	Rattus norvegicus	SINGLE PROTEIN	CHEMBL1126159	1	Scientific Literature	J. Med. Chem.	1992	None
399	CHEMBL84258		0	391.44	0	2.68	1t	O=C([O-])C(Cc1ccccc1)CC(Cc1ccccc1)C(=O)NCCCO.[Na+]	IC50	'='	1000	nM	6			UO_0000065	16.24	0.3	3.32	6.93	FALSE	CHEMBL677318	Inhibition of enkephalinase activity in synaptic membranes prepared from rat striatum	B	BAO_0000249	cell membrane format	None	CHEMBL3638255	Striatum	None	None				CHEMBL3369	Neprilysin	Rattus norvegicus	SINGLE PROTEIN	CHEMBL1124374	1	Scientific Literature	J. Med. Chem.	1989	None
400	CHEMBL349594		0	532.62	1	3.86	3S	O=C(N[C@@H](Cc1ccc(-c2ccccc2)cc1)C(=O)N1CCC[C@H]1C(=O)O)[C@@H](S)c1ccc2c(c1)OCO2	IC50	'='	385	nM	6.42			UO_0000065	12.04	0.23	2.55	6.1	FALSE	CHEMBL751022	Inhibition of neutral endopeptidase (NEP) 24.11	B	BAO_0000357	single protein format	Rattus norvegicus	None	None	None	None				CHEMBL3369	Neprilysin	Rattus norvegicus	SINGLE PROTEIN	CHEMBL1128869	1	Scientific Literature	Bioorg. Med. Chem. Lett.	1995	None
401	CHEMBL160153		0	447.54	0	2.44	17e	CSc1ccc(-n2nnc(-c3ccc(S(=O)(=O)N[C@@H](C(=O)O)C(C)C)cc3)n2)cc1	IC50	'>'	1000	nM				UO_0000065					FALSE	CHEMBL752999	Inhibitory activity against neutral endopeptidase (NEP)	B	BAO_0000357	single protein format	None	None	None	None	None				CHEMBL3369	Neprilysin	Rattus norvegicus	SINGLE PROTEIN	CHEMBL1131478	1	Scientific Literature	J. Med. Chem.	1998	None
402	CHEMBL343904		0	371.34	0	1.78	11a	O=P(O)(O)CNC(Cc1ccc2c(c1)Cc1ccccc1-2)c1nnn[nH]1	IC50	'='	450	nM	6.35			UO_0000065	17.09	0.33	4.57	5.12	FALSE	CHEMBL752507	In vitro inhibition of rat neutral endopeptidase	B	BAO_0000357	single protein format	None	None	None	None	None				CHEMBL3369	Neprilysin	Rattus norvegicus	SINGLE PROTEIN	CHEMBL1133584	1	Scientific Literature	J. Med. Chem.	2000	None
403	CHEMBL147964		0	527.52	2	5.26	43b'	O=P(O)(O)C(CCc1cccc2ccccc12)N[C@@H](Cc1ccc2c(c1)oc1ccccc12)c1nnn[nH]1	IC50	'='	13000	nM	4.89			UO_0000065	9.26	0.18	-0.37	3.56	FALSE	CHEMBL752507	In vitro inhibition of rat neutral endopeptidase	B	BAO_0000357	single protein format	None	None	None	None	None				CHEMBL3369	Neprilysin	Rattus norvegicus	SINGLE PROTEIN	CHEMBL1133584	1	Scientific Literature	J. Med. Chem.	2000	None
404	CHEMBL151135		0	405.39	0	2.67	7d	O=C(O)CCNC(=O)C(CCP(=O)(O)O)Cc1ccc(-c2ccccc2)cc1	IC50	'='	1000	nM	6			UO_0000065	14.8	0.29	3.33	4.84	FALSE	CHEMBL751020	In vitro inhibitory activity against neutral endopeptidase (NEP 24.11) from rat kidney cortex membranes	B	BAO_0000019	assay format	None	None	None	None	None				CHEMBL3369	Neprilysin	Rattus norvegicus	SINGLE PROTEIN	CHEMBL1127245	1	Scientific Literature	Bioorg. Med. Chem. Lett.	1994	None
405	CHEMBL290698		0	359.33	0	1.88	1	O=P(O)(O)CN[C@@H](Cc1ccc(-c2ccccc2)cc1)c1nn[nH]n1	IC50	'='	930	nM	6.03	Potential transcription error		UO_0000065					TRUE	CHEMBL751025	Inhibitory activity against neutral endopeptidase at 30 mg/kg dose	B	BAO_0000218	organism-based format	None	None	None	None	None	DOSE = 30.0 mg.kg-1			CHEMBL3369	Neprilysin	Rattus norvegicus	SINGLE PROTEIN	CHEMBL1128036	1	Scientific Literature	Bioorg. Med. Chem. Lett.	1995	None
406	CHEMBL154368		0	418.43	0	2.57	10v	O=C(Nc1ccc(S(=O)(=O)[O-])cc1)C(CS)Cc1ccc([N+](=O)[O-])cc1.[Na+]	IC50	'='	14	nM	7.85			UO_0000065	19.81	0.41	5.28	6.2	FALSE	CHEMBL677321	The compound was tested in vitro for its inhibitory activity against Enkephalinase enzyme	B	BAO_0000357	single protein format	None	None	None	None	None				CHEMBL3369	Neprilysin	Rattus norvegicus	SINGLE PROTEIN	CHEMBL1126159	1	Scientific Literature	J. Med. Chem.	1992	None
407	CHEMBL281333		0	411.4	1	1.42	VI	CC(C)C[C@H](NCP(=O)(O)O)C(=O)N[C@@H](Cc1c[nH]c2ccccc12)C(=O)O	IC50	'='	24	nM	7.62			UO_0000065	18.52	0.37	6.2	5.02	FALSE	CHEMBL751029	Inhibitory activity against neutral endopeptidase (NEP)prepared from microsomal fractions of rat small intestine	B	BAO_0000019	assay format	None	None	None	None	None				CHEMBL3369	Neprilysin	Rattus norvegicus	SINGLE PROTEIN	CHEMBL1127889	1	Scientific Literature	Bioorg. Med. Chem. Lett.	1994	None
408	CHEMBL356577		0	392.52	0	2.13	2d	CC(C)[C@@H](C(=O)O)N1CCCC[C@H](NC(=O)[C@@H](S)Cc2ccccc2)C1=O	IC50	'='	1000	nM	6			UO_0000065	15.29	0.3	3.87	6.92	FALSE	CHEMBL754638	In vitro inhibition of purified rat kidney Neutral endopeptidase.	B	BAO_0000357	single protein format	None	None	None	None	None				CHEMBL3369	Neprilysin	Rattus norvegicus	SINGLE PROTEIN	CHEMBL1129797	1	Scientific Literature	J. Med. Chem.	1996	None
409	CHEMBL16791		0	349.43	0	1.02	12	CC(C)CCNC(=O)CNC(=O)C(CC(=O)NO)Cc1ccccc1	IC50	'='	600	nM	6.22			UO_0000065	17.81	0.34	5.2	5.79	FALSE	CHEMBL677314	In vitro inhibition of enkephalinase purified from rat kidney.	B	BAO_0000357	single protein format	None	None	None	None	None				CHEMBL3369	Neprilysin	Rattus norvegicus	SINGLE PROTEIN	CHEMBL1123105	1	Scientific Literature	J. Med. Chem.	1985	None
410	CHEMBL420192		0	444.58	0	2.41	2b	O=C(O)CN1C(=O)[C@@H](NC(=O)[C@@H](S)Cc2ccccc2)CSC[C@H]1c1ccccc1	IC50	'='	2020	nM	5.7			UO_0000065	12.81	0.26	3.28	6.57	FALSE	CHEMBL754357	In vitro inhibition of Neutral Endopeptidase isolated from rat kidney.	B	BAO_0000357	single protein format	None	None	None	None	None				CHEMBL3369	Neprilysin	Rattus norvegicus	SINGLE PROTEIN	CHEMBL1127970	1	Scientific Literature	Bioorg. Med. Chem. Lett.	1994	None
411	CHEMBL146371		0	394.49	0	0.86	2j	O=C(O)CN1C(=O)[C@@H](NC(=O)[C@@H](S)Cc2ccccc2)CCC[C@@H]1CCO	IC50	'='	31	nM	7.51			UO_0000065	19.03	0.38	6.65	7.02	FALSE	CHEMBL754638	In vitro inhibition of purified rat kidney Neutral endopeptidase.	B	BAO_0000357	single protein format	None	None	None	None	None				CHEMBL3369	Neprilysin	Rattus norvegicus	SINGLE PROTEIN	CHEMBL1129797	1	Scientific Literature	J. Med. Chem.	1996	None
412	CHEMBL434070		0	406.55	0	2.67	2n	CCC[C@H]1CCC[C@H](NC(=O)[C@@H](S)Cc2ccccc2)C(=O)N1[C@@H](C)C(=O)O	IC50	'='	17	nM	7.77			UO_0000065	19.11	0.38	5.1	8.96	FALSE	CHEMBL754638	In vitro inhibition of purified rat kidney Neutral endopeptidase.	B	BAO_0000357	single protein format	None	None	None	None	None				CHEMBL3369	Neprilysin	Rattus norvegicus	SINGLE PROTEIN	CHEMBL1129797	1	Scientific Literature	J. Med. Chem.	1996	None
413	CHEMBL162381		0	394.52	0	1.55	5	O=C(N[C@H]1CCC[C@@H]2SC[C@@H](C(=O)O)N2C1=O)[C@@H](S)Cc1ccccc1	IC50	'='	2820	nM	5.55			UO_0000065	14.07	0.29	4	6.4	FALSE	CHEMBL755541	In vitro inhibitory activity against neutral endopeptidase (NEP)	B	BAO_0000357	single protein format	None	None	None	None	None				CHEMBL3369	Neprilysin	Rattus norvegicus	SINGLE PROTEIN	CHEMBL1152049	1	Scientific Literature	Bioorg. Med. Chem. Lett.	1995	None
414	CHEMBL16975		0	369.42	0	1.13	10	O=CN(O)CC(Cc1ccccc1)C(=O)NCC(=O)NCc1ccccc1	IC50	'='	1.2	nM	8.92			UO_0000065	24.15	0.45	7.79	9.03	FALSE	CHEMBL677314	In vitro inhibition of enkephalinase purified from rat kidney.	B	BAO_0000357	single protein format	None	None	None	None	None				CHEMBL3369	Neprilysin	Rattus norvegicus	SINGLE PROTEIN	CHEMBL1123105	1	Scientific Literature	J. Med. Chem.	1985	None
415	CHEMBL71711		0	444.58	0	2.62	3j	O=C(O)CN1C(=O)[C@H](NC(=O)[C@@H](CS)Cc2ccccc2)CS[C@@H]1c1ccccc1	IC50	'='	126	nM	6.9			UO_0000065	15.52	0.31	4.28	7.96	FALSE	CHEMBL754357	In vitro inhibition of Neutral Endopeptidase isolated from rat kidney.	B	BAO_0000357	single protein format	None	None	None	None	None				CHEMBL3369	Neprilysin	Rattus norvegicus	SINGLE PROTEIN	CHEMBL1127970	1	Scientific Literature	Bioorg. Med. Chem. Lett.	1994	None
416	CHEMBL286795		0	484.51	0	4.27	69	O=C(NCCc1ccc(-c2ccccc2)cc1)[C@H](CCCc1ccccc1F)NCP(=O)(O)O	IC50						Not Determined						FALSE	CHEMBL751026	Inhibitory activity against rat neutral endopeptidase (NEP); Not determined	B	BAO_0000357	single protein format	None	None	None	None	None				CHEMBL3369	Neprilysin	Rattus norvegicus	SINGLE PROTEIN	CHEMBL1131381	1	Scientific Literature	J. Med. Chem.	1998	None
417	CHEMBL10247	THIORPHAN	0	253.32	0	0.98	Thiorphan	O=C(O)CNC(=O)C(CS)Cc1ccccc1	IC50	'='	6	nM	8.22			UO_0000065	32.46	0.66	7.24	12.38	FALSE	CHEMBL872835	In vitro inhibition against neutral endopeptidase 24.11 (NEP) in rat kidney cortex membrane	B	BAO_0000249	cell membrane format	None	None	None	None	None				CHEMBL3369	Neprilysin	Rattus norvegicus	SINGLE PROTEIN	CHEMBL1152063	1	Scientific Literature	Bioorg. Med. Chem. Lett.	1994	None
418	CHEMBL71769		0	444.58	0	2.62	3h	O=C(O)CN1C(=O)[C@@H](NC(=O)[C@@H](CS)Cc2ccccc2)CS[C@H]1c1ccccc1	IC50	'='	2.7	nM	8.57			UO_0000065	19.27	0.39	5.95	9.88	FALSE	CHEMBL754357	In vitro inhibition of Neutral Endopeptidase isolated from rat kidney.	B	BAO_0000357	single protein format	None	None	None	None	None				CHEMBL3369	Neprilysin	Rattus norvegicus	SINGLE PROTEIN	CHEMBL1127970	1	Scientific Literature	Bioorg. Med. Chem. Lett.	1994	None
419	CHEMBL17084		0	335.4	0	0.63	3	CC(C)CCNC(=O)CNC(=O)C(Cc1ccccc1)C(=O)NO	IC50	'='	850	nM	6.07			UO_0000065	18.1	0.35	5.44	5.65	FALSE	CHEMBL677314	In vitro inhibition of enkephalinase purified from rat kidney.	B	BAO_0000357	single protein format	None	None	None	None	None				CHEMBL3369	Neprilysin	Rattus norvegicus	SINGLE PROTEIN	CHEMBL1123105	1	Scientific Literature	J. Med. Chem.	1985	None
420	CHEMBL78953		0	236.27	0	0.15	Table 1 Row 2	C[C@@H](N)C(=O)N[C@@H](Cc1ccccc1)C(=O)O	IC50						Not Determined						FALSE	CHEMBL677317	Concentration for 50% inhibition of activity of rat kidney enkephalinase; ND=No data	F	BAO_0000221	tissue-based format	None	CHEMBL3638230	Feces	None	None				CHEMBL3369	Neprilysin	Rattus norvegicus	SINGLE PROTEIN	CHEMBL1123177	1	Scientific Literature	J. Med. Chem.	1986	None
[truncated: 89 more rows]
