# Supplementary material for: Multi-Target In-Silico modeling strategies to discover novel angiotensin converting enzyme and neprilysin dual inhibitors
Source: Sci Rep. 2024 Jul 10;14:15991. doi: 10.1038/s41598-024-66230-7 (PMC11237057; doi:10.1038/s41598-024-66230-7)
Supplement: Supplementary file 3 — Supplementary Information 2. [file 41598_2024_66230_MOESM3_ESM.xlsx]

## Sheet: Curated Dataset of ACE and NEP
Sr.No.	Molecule ChEMBL ID	Smiles	Standard Type	Standard Relation	Standard Value	Standard Units	IAi(cj)	cj
								Target Name	Standard Type	Assay Type
1	CHEMBL110375	C[C@H](CS)C(=O)N1[C@H](CCC1=O)C(O)=O	IC50	'='	9.3	nM	Active	Angiotensin-converting enzyme	IC50	B
2	CHEMBL114552	OC(=O)CCCNC[P@@](O)(=O)CCC1=CC=CC=C1	IC50	'='	100000	nM	Inactive	Angiotensin-converting enzyme	IC50	B
3	CHEMBL1160560	NCCCC[C@@H](S)C(=O)NCC(=O)N1[C@@H](CC[C@H]1C1=CC=CC=C1)C(O)=O	IC50	'='	403	nM	Active	Angiotensin-converting enzyme	IC50	B
4	CHEMBL126763	CC(=O)S[C@@H](CC(=O)N1CCC[C@H]1C(O)=O)C(=O)C1=CC=C(C=C1)C1=CC=CC=C1	IC50	'='	86	nM	Active	Angiotensin-converting enzyme	IC50	B
5	CHEMBL126909	CC(=O)S[C@H](CC(=O)N1CCC[C@@H]1C(O)=O)C(=O)C1=CC=CC=C1	IC50	'='	455	nM	Active	Angiotensin-converting enzyme	IC50	B
6	CHEMBL127113	CC(=O)S[C@H](CC(=O)N1CCC[C@H]1C(O)=O)C(=O)C1=CC=C(F)C=C1	IC50	'='	473	nM	Active	Angiotensin-converting enzyme	IC50	B
7	CHEMBL128060	COC1=C(F)C=C(C=C1)C(=O)[C@H](CC(=O)N1CCC[C@@H]1C(O)=O)SC(C)=O	IC50	'='	600	nM	Active	Angiotensin-converting enzyme	IC50	B
8	CHEMBL128064	CCC1=CC2=C(C=C1)N([C@@H](C2)C(O)=O)C(=O)[C@H](C)CSC(=O)C1=CC=CC=C1	IC50	'='	30	nM	Active	Angiotensin-converting enzyme	IC50	B
9	CHEMBL128074	OC(=O)[C@H]1CC2=C(C=CC=C2)N1C(=O)C=C	IC50	'>'	1000000	nM	Inactive	Angiotensin-converting enzyme	IC50	B
10	CHEMBL128076	CC(=O)S[C@H](CC(=O)N1CCC[C@H]1C(O)=O)C(=O)C1=CC2=C(CCC2)C=C1	IC50	'='	218	nM	Active	Angiotensin-converting enzyme	IC50	B
11	CHEMBL128214	C[C@@H]([C@@H](SC(C)=O)C(=O)C1=CC=C(Br)C=C1)C(=O)N1CCC[C@H]1C(O)=O	IC50	'='	133	nM	Active	Angiotensin-converting enzyme	IC50	B
12	CHEMBL128235	CC(=C)C(=O)N1[C@H](CC2=C1C=CC=C2)C(O)=O	IC50	'>'	1000000	nM	Inactive	Angiotensin-converting enzyme	IC50	B
13	CHEMBL128286	CC(=C)C(=O)N1[C@H](CC2=C1C=CC=C2)C(O)=O	IC50	'>'	1000000	nM	Inactive	Angiotensin-converting enzyme	IC50	B
14	CHEMBL128287	C[C@H](S)C(=O)N1[C@H](CC2=C1C=CC=C2)C(O)=O	IC50	'='	3.7	nM	Active	Angiotensin-converting enzyme	IC50	B
15	CHEMBL128322	C[C@@H](CSC[C@@H](C)C(=O)N1[C@H](CC2=C1C=CC=C2)C(O)=O)C(=O)N1[C@@H](CC2=C1C=CC=C2)C(O)=O	IC50	'='	1300	nM	Inactive	Angiotensin-converting enzyme	IC50	B
16	CHEMBL128522	C[C@H]([C@@H](SC(C)=O)C(=O)C1=CC=CC=C1)C(=O)N1CCC[C@H]1C(O)=O	IC50	'='	549	nM	Active	Angiotensin-converting enzyme	IC50	B
17	CHEMBL128653	COC1=CC2=C(C=C1)N([C@@H](C2)C(O)=O)C(=O)[C@@H](C)CSC(=O)C1=CC=CC=C1	IC50	'='	94	nM	Active	Angiotensin-converting enzyme	IC50	B
18	CHEMBL128743	CC(=C)C(=O)N1[C@H](CC2=C1C=CC=C2)C(O)=O	IC50	'>'	100000	nM	Inactive	Angiotensin-converting enzyme	IC50	B
19	CHEMBL128744	COC1=CC2=C(C=C1)N([C@H](C2)C(O)=O)C(=O)C(C)=C	IC50	'>'	1000000	nM	Inactive	Angiotensin-converting enzyme	IC50	B
20	CHEMBL128871	C[C@@H]([C@@H](SC(C)=O)C(=O)C1=CC=C(Br)C=C1)C(=O)N1CCC[C@H]1C(O)=O	IC50	'='	985	nM	Inactive	Angiotensin-converting enzyme	IC50	B
21	CHEMBL129219	CC(=O)S[C@H](CC(=O)N1CCC[C@@H]1C(O)=O)C(=O)C1=CC(=CC=C1)C(F)(F)F	IC50	'='	107	nM	Active	Angiotensin-converting enzyme	IC50	B
22	CHEMBL129358	OC(=O)[C@H]1CCCN1C(=O)C[C@H](SC(=O)C1=CC=CC=C1)C(=O)C1=CC=C(F)C=C1	IC50	'='	353	nM	Active	Angiotensin-converting enzyme	IC50	B
23	CHEMBL129559	CC(=O)S[C@H](CC(=O)N1CCC[C@H]1C(O)=O)C(=O)C1=CC(F)=CC=C1	IC50	'='	317	nM	Active	Angiotensin-converting enzyme	IC50	B
24	CHEMBL129572	OC(=O)[C@H]1CCCN1C(=O)C[C@H](SC(=O)C1=CC=CC=C1)C(=O)C1=CC(F)=CC=C1	IC50	'='	176	nM	Active	Angiotensin-converting enzyme	IC50	B
25	CHEMBL129789	C[C@@H]([C@@H](SC(C)=O)C(=O)C1=CC(F)=CC=C1)C(=O)N1CCC[C@H]1C(O)=O	IC50	'='	16000	nM	Inactive	Angiotensin-converting enzyme	IC50	B
26	CHEMBL129829	C[C@@H]([C@@H](SC(C)=O)C(=O)C1=CC(F)=CC=C1)C(=O)N1CCC[C@H]1C(O)=O	IC50	'='	233	nM	Active	Angiotensin-converting enzyme	IC50	B
27	CHEMBL130084	CC(=O)S[C@H](CC(=O)N1CCC[C@@H]1C(O)=O)C(=O)C1=CC=C(C=C1)C(C)(C)C	IC50	'='	183	nM	Active	Angiotensin-converting enzyme	IC50	B
28	CHEMBL130237	CC(=O)S[C@@H](CC(=O)N1CCC[C@@H]1C(O)=O)C(=O)C1=CC=C(Br)C=C1	IC50	'='	131	nM	Active	Angiotensin-converting enzyme	IC50	B
29	CHEMBL130298	C[C@@H]([C@@H](SC(C)=O)C(=O)C1=CC=C(Cl)C=C1)C(=O)N1CCC[C@H]1C(O)=O	IC50	'='	365	nM	Active	Angiotensin-converting enzyme	IC50	B
30	CHEMBL130584	OC(=O)[C@H]1CCCN1C(=O)C[C@H](SC(=O)C1=CC=CC=C1)C(=O)C1=CC=C(Br)C=C1	IC50	'='	115	nM	Active	Angiotensin-converting enzyme	IC50	B
31	CHEMBL130914	OC(=O)[C@@H]1CC2=C(C=CC=C2)N1C(=O)CCSC(=O)C1=CC=CC=C1	IC50	'='	59	nM	Active	Angiotensin-converting enzyme	IC50	B
32	CHEMBL131350	OC(=O)[C@@H]1CC2=C(C=CC=C2)N1C(=O)CS	IC50	'='	140	nM	Active	Angiotensin-converting enzyme	IC50	B
33	CHEMBL132080	OC(=O)[C@H]1CCCN1C(=O)[C@@H]1CCCC[C@@H]1S	IC50	'='	11350	nM	Inactive	Angiotensin-converting enzyme	IC50	B
34	CHEMBL132512	C[C@H](S)C(=O)N1[C@H](CC2=C1C=CC=C2)C(O)=O	IC50	'='	14000	nM	Inactive	Angiotensin-converting enzyme	IC50	B
35	CHEMBL132680	CC(C)(C)OC(=O)[C@H]1CCCN1C(=O)[C@H]1CCC[C@@H]1SC(=O)C1=CC=CC=C1	IC50	'='	124000	nM	Inactive	Angiotensin-converting enzyme	IC50	B
36	CHEMBL133021	OC(=O)[C@@H]1CCCN1C(=O)[C@H]1CC[C@@H]1SC(=O)C1=CC=CC=C1	IC50	'='	250000	nM	Inactive	Angiotensin-converting enzyme	IC50	B
37	CHEMBL133399	CC1(C)CC[C@H]([C@H]1SC(=O)C1=CC=CC=C1)C(=O)N1CCC[C@H]1C(O)=O	IC50	'='	250000	nM	Inactive	Angiotensin-converting enzyme	IC50	B
38	CHEMBL133864	CC(C)(C)OC(=O)[C@@H]1CCCN1C(=O)[C@@H]1CCC(C)(C)[C@H]1SC(=O)C1=CC=CC=C1	IC50	'='	250000	nM	Inactive	Angiotensin-converting enzyme	IC50	B
39	CHEMBL133984	CC(C)(C)OC(=O)[C@H]1CCCN1C(=O)[C@H]1CCC[C@@H]1SC(=O)C1=CC=CC=C1	IC50	'='	250000	nM	Inactive	Angiotensin-converting enzyme	IC50	B
40	CHEMBL134113	CC1(C)CC[C@@H]([C@@H]1S)C(=O)N1CCC[C@@H]1C(O)=O	IC50	'='	250000	nM	Inactive	Angiotensin-converting enzyme	IC50	B
41	CHEMBL134495	OC(=O)[C@@H]1CCCN1C(=O)[C@H]1CCC[C@H]1S	IC50	'='	34250	nM	Inactive	Angiotensin-converting enzyme	IC50	B
42	CHEMBL134666	OC(=O)[C@@H]1CCCN1C(=O)[C@@H]1CCC[C@H]1SC(=O)C1=CC=CC=C1	IC50	'='	144000	nM	Inactive	Angiotensin-converting enzyme	IC50	B
43	CHEMBL134956	OC(=O)[C@@H]1CCCN1C(=O)[C@@H]1CCC[C@H]1SC(=O)C1=CC=CC=C1	IC50	'='	580	nM	Active	Angiotensin-converting enzyme	IC50	B
44	CHEMBL136015	OC(=O)[C@@H]1CCCN1C(=O)[C@@H]1CCC[C@H]1SC(=O)C1=CC=CC=C1	IC50	'='	250000	nM	Inactive	Angiotensin-converting enzyme	IC50	B
45	CHEMBL138409	CCC[C@@H](N[C@H](C)C(=O)N1N=C(S[C@H]1C(O)=O)C(C)(C)C)C(O)=O	IC50	'='	0.6	nM	Active	Angiotensin-converting enzyme	IC50	B
46	CHEMBL139140	CC(C)(C)C1=NN([C@H](S1)C(O)=O)C(=O)[C@H](CCCCN)N[C@H](CCC1=CC=CC=C1)C(O)=O	IC50	'='	0.7	nM	Active	Angiotensin-converting enzyme	IC50	B
47	CHEMBL152342	NCCCC[C@@H](NC(=O)[C@H]1CCCN1C(=O)CCC(=O)[C@@H]1CCCN1C(=O)[C@H](CC1=CC=C(O)C=C1)NC(=O)C1CCC1)C(=O)N[C@H](CC1=CC=CC=C1)C(=O)CCC(=O)N1CCC[C@H]1C(O)=O	IC50	'='	3.60888	nM	Active	Angiotensin-converting enzyme	IC50	F
48	CHEMBL152526	CCCC[C@@H](NC(=O)[C@@H]1CCCN1C(=O)CCC(=O)[C@H]1CCCN1C(=O)[C@H](CC1=CC=C(O)C=C1)NC(=O)C1CCC1)C(=O)N[C@@H](CC1=CC=CC=C1)C(=O)CCC(=O)N1CCC[C@H]1C(O)=O	IC50	'='	8.62897	nM	Active	Angiotensin-converting enzyme	IC50	F
49	CHEMBL152708	C[C@H](NC(=O)[C@@H](CC1=CC=CC=C1)NC(=O)[C@H](CCCCN)NC(=O)[C@H]1NCCC1=O)C(=O)N1CCC[C@H]1C(O)=O	IC50	'='	87.3118	nM	Active	Angiotensin-converting enzyme	IC50	F
50	CHEMBL15424	CO[C@@H]1C[C@H](N(C1)C(=O)[C@H](C)CS)C(O)=O	IC50	'='	12	nM	Active	Angiotensin-converting enzyme	IC50	B
51	CHEMBL1560	C[C@H](CS)C(=O)N1CCC[C@@H]1C(O)=O	IC50	'='	90.623	nM	Active	Angiotensin-converting enzyme	IC50	B
52	CHEMBL1560	C[C@H](CS)C(=O)N1CCC[C@@H]1C(O)=O	IC50	'='	2070.97	nM	Inactive	Angiotensin-converting enzyme	IC50	F
53	CHEMBL15775	C[C@@H](CS)C(=O)N1C[C@H](C[C@H]1C(O)=O)OC1=CC2=C(C=CC=C2)C=C1	IC50	'='	13	nM	Active	Angiotensin-converting enzyme	IC50	B
54	CHEMBL15777	C[C@H](CS)C(=O)N1C[C@H](C[C@@H]1C(O)=O)[S](=O)(=O)C1=CC=CC=C1	IC50	'='	28	nM	Active	Angiotensin-converting enzyme	IC50	B
55	CHEMBL15879	CS[C@H]1C[C@H](N(C1)C(=O)[C@H](C)N[C@H](CCC1=CC=CC=C1)C(O)=O)C(O)=O	IC50	'='	5	nM	Active	Angiotensin-converting enzyme	IC50	B
56	CHEMBL159330	CN(CC(O)=O)C(=O)[C@@H]1CCCC[C@H]1C(O)=O	IC50	'>'	150000	nM	Inactive	Angiotensin-converting enzyme	IC50	B
57	CHEMBL15954	C[C@H](N[C@H](CCC1=CC=CC=C1)C(O)=O)C(=O)N1C[C@H](C[C@@H]1C(O)=O)SC1=CC=CC=C1	IC50	'='	2	nM	Active	Angiotensin-converting enzyme	IC50	B
58	CHEMBL15977	C[C@@H](CS)C(=O)N1C[C@H](C[C@H]1C(O)=O)C1=CC=CC=C1	IC50	'='	30	nM	Active	Angiotensin-converting enzyme	IC50	B
59	CHEMBL159791	OC(=O)[C@@H]1CCCC[C@@H]1C(=O)CCS	IC50	'='	1550	nM	Inactive	Angiotensin-converting enzyme	IC50	B
60	CHEMBL159829	CCCN(CC(=O)NO)C(=O)[C@H]1CCCC[C@H]1C(O)=O	IC50	'='	275	nM	Active	Angiotensin-converting enzyme	IC50	B
61	CHEMBL159956	CN(CC(=O)NOCC1=CC=CC=C1)C(=O)[C@H]1CCCC[C@@H]1C(O)=O	IC50	'>'	150000	nM	Inactive	Angiotensin-converting enzyme	IC50	B
62	CHEMBL159973	OC(=O)CNC(=O)[C@H]1CCCC[C@@H]1C(O)=O	IC50	'>'	150000	nM	Inactive	Angiotensin-converting enzyme	IC50	B
63	CHEMBL159987	CCCN(CC(O)=O)C(=O)[C@@H]1CCCC[C@H]1C(O)=O	IC50	'>'	150000	nM	Inactive	Angiotensin-converting enzyme	IC50	B
64	CHEMBL159995	CN(CC(=O)NOCC1=CC=CC=C1)C(=O)[C@H]1CCC[C@@H]1C(O)=O	IC50	'>'	150000	nM	Inactive	Angiotensin-converting enzyme	IC50	B
65	CHEMBL159996	OC(=O)[C@H]1CCCC[C@H]1C(=O)NCC(=O)NOCC1=CC=CC=C1	IC50	'>'	150000	nM	Inactive	Angiotensin-converting enzyme	IC50	B
66	CHEMBL16138	CO[C@@H]1C[C@H](N(C1)C(=O)[C@H](C)CS)C(O)=O	IC50	'='	2.8	nM	Active	Angiotensin-converting enzyme	IC50	B
67	CHEMBL16139	C[C@H](CS)C(=O)N1CC2(C[C@H]1C(O)=O)SCCS2	IC50	'='	6.5	nM	Active	Angiotensin-converting enzyme	IC50	B
68	CHEMBL161552	CCN(CC(=O)NOCC1=CC=CC=C1)C(=O)[C@@H]1CCCC[C@H]1C(O)=O	IC50	'>'	150000	nM	Inactive	Angiotensin-converting enzyme	IC50	B
69	CHEMBL16163	C[C@H](N[C@H](CCC1=CC=CC=C1)C(O)=O)C(=O)N1C[C@H](C[C@@H]1C(O)=O)SC1=CC=CC=C1	IC50	'='	2	nM	Active	Angiotensin-converting enzyme	IC50	B
70	CHEMBL16166	C[C@@H](CS)C(=O)N1C[C@@H](C[C@@H]1C(O)=O)SC1=CC=C(F)C=C1	IC50	'='	17	nM	Active	Angiotensin-converting enzyme	IC50	B
71	CHEMBL161885	OC(=O)CCNC(=O)[C@H](CC1=CC=CC=C1)N[C@H](CC1=CC=CC=C1)C(O)=O	IC50	'>'	1000	nM	Inactive	Angiotensin-converting enzyme	IC50	B
72	CHEMBL16190	C[C@H](CSC(C)=O)C(=O)N1C[C@H](CC2=CC=CC=C2)C[C@H]1C(O)=O	IC50	'='	2	nM	Active	Angiotensin-converting enzyme	IC50	B
73	CHEMBL161968	ONC(=O)CNC(=O)[C@@H]1CCCC[C@H]1C(O)=O	IC50	'='	2250	nM	Inactive	Angiotensin-converting enzyme	IC50	B
74	CHEMBL162381	OC(=O)[C@H]1CS[C@H]2CCC[C@H](NC(=O)[C@H](S)CC3=CC=CC=C3)C(=O)N12	IC50	'='	11.5	nM	Active	Angiotensin-converting enzyme	IC50	B
75	CHEMBL16332	C[C@@H](CS)C(=O)N1C[C@@H](C[C@@H]1C(O)=O)SC1=CC=CC=C1	IC50	'='	8	nM	Active	Angiotensin-converting enzyme	IC50	B
76	CHEMBL163549	OC(=O)[C@H]1CCCC[C@@H]1C(=O)NCCS	IC50	'>'	80000	nM	Inactive	Angiotensin-converting enzyme	IC50	B
77	CHEMBL163568	CCN(CC(O)=O)C(=O)[C@@H]1CCCC[C@H]1C(O)=O	IC50	'='	86000	nM	Inactive	Angiotensin-converting enzyme	IC50	B
78	CHEMBL163601	OC(=O)[C@H]1CCC[C@@H]1C(=O)NCCS	IC50	'='	11000	nM	Inactive	Angiotensin-converting enzyme	IC50	B
79	CHEMBL163635	O[C@@H](CNC(=O)[C@H](CC1=CC=CC=C1)N[C@@H](CC1=CC=CC=C1)C(O)=O)C(O)=O	IC50	'>'	1000	nM	Inactive	Angiotensin-converting enzyme	IC50	B
80	CHEMBL163682	OC[C@@H](NC(=O)[C@@H](CC1=CC=CC=C1)N[C@@H](CCC1=CC=CC=C1)C(O)=O)C(O)=O	IC50	'='	320	nM	Active	Angiotensin-converting enzyme	IC50	B
81	CHEMBL164625	OC(=O)CCNC(=O)[C@H](CC1=CC=CC=C1)N[C@@H](CCC1=CC=CC=C1)C(O)=O	IC50	'>'	1000	nM	Inactive	Angiotensin-converting enzyme	IC50	B
82	CHEMBL165061	OC(=O)[C@H]1CCS[C@@H]2CCC[C@@H](NC(=O)[C@@H](S)CC3=CC=CC=C3)C(=O)N12	IC50	'='	205	nM	Active	Angiotensin-converting enzyme	IC50	B
83	CHEMBL165582	OC(=O)[C@H]1CCS[C@@H]2CCC[C@@H](NC(=O)[C@@H](S)CC3=CC=CC=C3)C(=O)N12	IC50	'='	25	nM	Active	Angiotensin-converting enzyme	IC50	B
84	CHEMBL165617	O[C@@H](CNC(=O)[C@H](CC1=CC=CC=C1)N[C@@H](CCC1=CC=CC=C1)C(O)=O)C(O)=O	IC50	'>'	1000	nM	Inactive	Angiotensin-converting enzyme	IC50	B
85	CHEMBL165953	OC(=O)[C@H]1CCS[C@@H]2CCC[C@@H](NC(=O)[C@@H](S)CC3=CC=CC=C3)C(=O)N12	IC50	'='	11.6	nM	Active	Angiotensin-converting enzyme	IC50	B
86	CHEMBL178322	CC(=O)SCCC(=O)N1C[C@@H]2CCCC[C@@H]2[C@@H]1C(O)=O	IC50	'='	1200	nM	Inactive	Angiotensin-converting enzyme	IC50	B
87	CHEMBL1794004	CC[C@H](C)[C@@H](NC(=O)[C@]12CC[C@@H]([C@H]1[C@@H]1CC[C@H]3[C@]4(C)CC[C@@H](O)C(C)(C)[C@@H]4CC[C@]3(C)[C@]1(C)CC2)C(C)=C)C(O)=O	IC50	'='	6.3	nM	Active	Angiotensin-converting enzyme	IC50	B
88	CHEMBL1794011	CC[C@@H](C)[C@@H](S)C(=O)N[C@H]([C@@H](C)C1=CC=CC=C1)C(=O)N[C@H](CC1=CC=C(O)C=C1)C(O)=O	IC50	'='	33	nM	Active	Angiotensin-converting enzyme	IC50	B
89	CHEMBL1794012	CC[C@H](C)[C@H](S)C(=O)N[C@@H](C(C)C)C(=O)N[C@H](CC1=CC=C(O)C=C1)C(O)=O	IC50	'='	1.9	nM	Active	Angiotensin-converting enzyme	IC50	B
90	CHEMBL1794014	CC[C@H](C)[C@@H](NC(=O)[C@@H](S)C(C)C)C(=O)N1[C@@H](C[C@@H]2CCCC[C@@H]12)C(O)=O	IC50	'='	28	nM	Active	Angiotensin-converting enzyme	IC50	B
91	CHEMBL19070	CC[C@@H](C)[C@@H](NC(=O)[C@H](S)C1=CC=CC=C1)C(=O)N[C@@H](CC1=CC=C(O)C=C1)C(O)=O	IC50	'='	3.5	nM	Active	Angiotensin-converting enzyme	IC50	B
92	CHEMBL19165	CC[C@H](C)[C@@H](S)C(=O)N[C@H](CC1=CC=CC=C1)C(=O)N[C@H](CC1=CC=C(O)C=C1)C(O)=O	IC50	'='	10	nM	Active	Angiotensin-converting enzyme	IC50	B
93	CHEMBL19494	CC(C)C[C@H](NC(=O)[C@@H](S)CC1=CC=CC=C1)C(=O)N[C@H](CC1=CC=C(O)C=C1)C(O)=O	IC50	'='	3	nM	Active	Angiotensin-converting enzyme	IC50	B
94	CHEMBL19573	CC(C)(NC(=O)[C@@H](S)CCC1=CC=CC=C1)C(=O)N1CCC[C@H]1C(O)=O	IC50	'='	1.6	nM	Active	Angiotensin-converting enzyme	IC50	B
95	CHEMBL19621	OC(=O)[C@H](CC1=CC=CC=C1)NC(=O)[C@@H](S)CC1=CC=CC=C1	IC50	'='	44	nM	Active	Angiotensin-converting enzyme	IC50	B
96	CHEMBL19647	CC(C)[C@@H](NC(=O)[C@@H](S)CC1=CC=CC=C1)C(=O)N1CCC[C@@H]1C(O)=O	IC50	'='	0.85	nM	Active	Angiotensin-converting enzyme	IC50	B
97	CHEMBL19755	CC[C@@H](C)[C@@H](NC(=O)[C@H](S)CC1=CC=CC=C1)C(=O)N[C@H](CC1=CC=C(O)C=C1)C(O)=O	IC50	'='	2.5	nM	Active	Angiotensin-converting enzyme	IC50	B
98	CHEMBL1979078	C[C@@H](CSC(=O)C1=CC=CC=C1)C(=O)N1[C@@H](CC2=C1C=CC=C2)C(O)=O	IC50	'='	38	nM	Active	Angiotensin-converting enzyme	IC50	B
99	CHEMBL19816	OC(=O)[C@H](CC1=CC=C(O)C=C1)NC(=O)[C@@H](CC1=CC=CC=C1)NC(=O)[C@H](S)CCC1=CC=CC=C1	IC50	'='	1.5	nM	Active	Angiotensin-converting enzyme	IC50	B
100	CHEMBL19820	C[C@@H](NC(=O)[C@@H](S)CC1=CC=CC=C1)C(=O)N1CCCC1	IC50	'='	150	nM	Active	Angiotensin-converting enzyme	IC50	B
101	CHEMBL19846	C[C@@H](NC(=O)[C@H](S)CC1=CC=CC=C1)C(O)=O	IC50	'='	40	nM	Active	Angiotensin-converting enzyme	IC50	B
102	CHEMBL19935	CC[C@H](C)[C@H](NC(=O)[C@@H](S)C1=CC=CC=C1)C(=O)N1CCC[C@H]1C(O)=O	IC50	'='	28	nM	Active	Angiotensin-converting enzyme	IC50	B
103	CHEMBL19936	CC[C@H](C)[C@@H](NC(=O)[C@@H](S)CC1=CC=CC=C1)C(=O)N1CCC[C@@H]1C(O)=O	IC50	'='	1.7	nM	Active	Angiotensin-converting enzyme	IC50	B
104	CHEMBL19951	C[C@H](NC(=O)[C@@H](S)CC1=CC=CC=C1)C(=O)N1[C@H](C[C@H]2CCCC[C@@H]12)C(O)=O	IC50	'='	0.4	nM	Active	Angiotensin-converting enzyme	IC50	B
105	CHEMBL20053	OC(=O)[C@@H](CC1=CNC2=C1C=CC=C2)NC(=O)[C@@H](CC1=CC=CC=C1)NC(=O)[C@H](S)CC1=CC=CC=C1	IC50	'='	7.9	nM	Active	Angiotensin-converting enzyme	IC50	B
106	CHEMBL20067	CC(C)[C@H](NC(=O)[C@@H](S)CC1=CC=CC=C1)C(=O)N[C@H](CC1=CC=C(O)C=C1)C(O)=O	IC50	'='	4	nM	Active	Angiotensin-converting enzyme	IC50	B
107	CHEMBL20123	C[C@H](NC(=O)[C@H](CC1=CC=CC=C1)NC(=O)[C@H](S)CC1=CC=CC=C1)C(O)=O	IC50	'='	7.1	nM	Active	Angiotensin-converting enzyme	IC50	B
108	CHEMBL20182	CC[C@@H](C)[C@H](S)C(=O)N[C@@H](C(C)C)C(=O)N1CCC[C@@H]1C(O)=O	IC50	'='	0.58	nM	Active	Angiotensin-converting enzyme	IC50	B
109	CHEMBL20193	C[C@H](NC(=O)[C@H](CC1=CC=CC=C1)NC(=O)CS)C(O)=O	IC50	'='	220	nM	Active	Angiotensin-converting enzyme	IC50	B
110	CHEMBL20322	OC(=O)[C@H](CC1=C2C=CC=CC2=CC=C1)NC(=O)[C@H](CC1=CC=CC=C1)NC(=O)[C@H](S)CC1=CC=CC=C1	IC50	'='	50	nM	Active	Angiotensin-converting enzyme	IC50	B
111	CHEMBL20341	CC[C@@H](C)[C@@H](NC(=O)[C@@H](S)C(C)C)C(=O)N[C@@H](CC1=CC=C(O)C=C1)C(O)=O	IC50	'='	0.26	nM	Active	Angiotensin-converting enzyme	IC50	B
112	CHEMBL2035375	CC[C@@H](C)[C@@H](N)C(=O)N[C@@H]([C@H](C)CC)C(=O)N[C@H](C)C(=O)N[C@@H](CCSC)C(=O)N[C@@H](CCCCN)C(O)=O	IC50	'='	498000	nM	Inactive	Angiotensin-converting enzyme	IC50	B
113	CHEMBL20419	CC[C@H](C)[C@H](NC(=O)[C@H](S)[C@@H](C)OCC1=CC=CC=C1)C(=O)N[C@@H](CC1=CC=C(O)C=C1)C(O)=O	IC50	'='	7.1	nM	Active	Angiotensin-converting enzyme	IC50	B
114	CHEMBL2052024	C[C@H](N[C@@H](CCC1=CC=CC=C1)C(O)=O)C(=O)N1[C@H]2CCCC[C@@H]2C[C@H]1C(O)=O	IC50	'='	18	nM	Active	Angiotensin-converting enzyme	IC50	B
115	CHEMBL20574	CC[C@H](C)[C@@H](S)C(=O)N[C@H](C)C(=O)N1[C@@H](CC2=C1C=CC=C2)C(O)=O	IC50	'='	3.3	nM	Active	Angiotensin-converting enzyme	IC50	B
116	CHEMBL2079670	C[C@H](N[C@@H](CCC1=CC=CC=C1)C(O)=O)C(=O)N1[C@H]2CCCC[C@@H]2C[C@H]1C(O)=O	IC50	'='	2.6	nM	Active	Angiotensin-converting enzyme	IC50	B
117	CHEMBL20966	OC(=O)[C@H](CSCC1=CC=CC=C1)NC(=O)[C@@H](CC1=CC=CC=C1)NC(=O)[C@H](S)CC1=CC=CC=C1	IC50	'='	14	nM	Active	Angiotensin-converting enzyme	IC50	B
118	CHEMBL21025	CCCC[C@@H](NC(=O)[C@H](S)CC1=CC=CC=C1)C(=O)N[C@@H](CC1=CC=C(O)C=C1)C(O)=O	IC50	'='	4	nM	Active	Angiotensin-converting enzyme	IC50	B
119	CHEMBL2111852	C[C@H]1CSC(=O)[C@H]2CC3=C(C=CC=C3)N2C1=O	IC50	'='	20000	nM	Inactive	Angiotensin-converting enzyme	IC50	B
120	CHEMBL2111855	C[C@@H](CSC(=O)C1=CC=CC=C1)C(=O)N1[C@@H](CC2=C1C=CC=C2)C(O)=O	IC50	'='	380	nM	Active	Angiotensin-converting enzyme	IC50	B
121	CHEMBL2112667	C[C@H]1CSC(=O)[C@H]2CC3=C(C=CC=C3)N2C1=O	IC50	'='	14	nM	Active	Angiotensin-converting enzyme	IC50	B
122	CHEMBL2114220	CC1=C(C=CC=C1)[C@H]1CC[C@@H](N1C(=O)CNC(=O)[C@@H](S)CC1=CC=C(O)C=C1)C(O)=O	IC50	'='	12.5	nM	Active	Angiotensin-converting enzyme	IC50	B
123	CHEMBL2114222	CC1=C(C=CC=C1)[C@@H]1CC[C@@H](N1C(=O)CNC(=O)[C@@H](S)CC1=CC=CC=C1)C(O)=O	IC50	'='	112	nM	Active	Angiotensin-converting enzyme	IC50	B
124	CHEMBL2114418	OC(=O)CN1C2=C(SC[C@@H](N[C@H](CCC3=CC=CC=C3)C(O)=O)C1=O)C=CC=C2	IC50	'='	2.9	nM	Active	Angiotensin-converting enzyme	IC50	B
125	CHEMBL2115220	CC1=C(C=CC=C1)[C@H]1CC[C@@H](N1C(=O)CNC(=O)[C@@H](S)CC1=CC=C(O)C=C1)C(O)=O	IC50	'='	5	nM	Active	Angiotensin-converting enzyme	IC50	B
126	CHEMBL233930	OC[C@H]1O[C@@H](OC2=C(OC3=C(C(O)=CC(O)=C3)C2=O)C2=CC=C(O)C=C2)[C@H](O)[C@@H](O)[C@@H]1O	IC50	'='	401445	nM	Inactive	Angiotensin-converting enzyme	IC50	B
127	CHEMBL274068	C[C@@H](CS)C(=O)N1CCC[C@@H]1C1=NNN=N1	IC50	'='	260	nM	Active	Angiotensin-converting enzyme	IC50	B
128	CHEMBL274333	O[P](O)(=O)[C@H]1CCCN1C(=O)CCS	IC50	'='	1700	nM	Inactive	Angiotensin-converting enzyme	IC50	B
129	CHEMBL274988	C[C@@H](CS)C(=O)N1C[C@H](C[C@H]1C(O)=O)SC1=CC2=C(C=CC=C2)C=C1	IC50	'='	96	nM	Active	Angiotensin-converting enzyme	IC50	B
130	CHEMBL276103	C[C@H](CS)C(=O)N1CC(=O)C[C@H]1C(O)=O	IC50	'='	16	nM	Active	Angiotensin-converting enzyme	IC50	B
131	CHEMBL276104	COC1(C[C@H](N(C1)C(=O)[C@@H](C)CS)C(O)=O)OC	IC50	'='	7.2	nM	Active	Angiotensin-converting enzyme	IC50	B
132	CHEMBL276505	C[C@H](CS)C(=O)N1C[C@H](C[C@H]1C(O)=O)SC1=CC=C(Cl)C=C1	IC50	'='	11	nM	Active	Angiotensin-converting enzyme	IC50	B
133	CHEMBL277074	C[C@H](N[C@@H](CCC1=CC=CC=C1)C(O)=O)C(=O)N1C[C@@H](C[C@@H]1C(O)=O)C1=CC=CC=C1	IC50	'='	5	nM	Active	Angiotensin-converting enzyme	IC50	B
134	CHEMBL277238	OC(=O)[C@H](CC1=CC=C(O)C=C1)NC(=O)[C@H](CC1=CC=CC=C1)NC(=O)[C@@H](S)CC1=CC=CC=C1	IC50	'='	5.6	nM	Active	Angiotensin-converting enzyme	IC50	B
135	CHEMBL277707	OC(=O)C1(CCCC1)NC(=O)[C@@H](CC1=CC=CC=C1)NC(=O)[C@@H](S)CC1=CC=CC=C1	IC50	'='	30	nM	Active	Angiotensin-converting enzyme	IC50	B
136	CHEMBL277951	CS[C@H]1C[C@@H](N(C1)C(=O)[C@@H](C)CS)C(O)=O	IC50	'='	3	nM	Active	Angiotensin-converting enzyme	IC50	B
137	CHEMBL277976	C[C@H](CS)C(=O)N1C[C@@H](C[C@@H]1C(O)=O)C1CCCCC1	IC50	'='	2	nM	Active	Angiotensin-converting enzyme	IC50	B
138	CHEMBL278427	C[C@@H](CS)C(=O)N1C[C@@H](C[C@@H]1C(O)=O)OC1=CC=CC=C1	IC50	'='	97	nM	Active	Angiotensin-converting enzyme	IC50	B
139	CHEMBL278428	C[C@H](CS)C(=O)N1C[C@@H](O)C[C@H]1C(O)=O	IC50	'='	26	nM	Active	Angiotensin-converting enzyme	IC50	B
140	CHEMBL279154	C[C@H](CS)C(=O)N1C[C@H](C[C@@H]1C(O)=O)[S@@](=O)C1=CC=CC=C1	IC50	'='	46	nM	Active	Angiotensin-converting enzyme	IC50	B
141	CHEMBL279566	C[C@@H](CS)C(=O)N1CC2(C[C@@H]1C(O)=O)OCCO2	IC50	'='	2.9	nM	Active	Angiotensin-converting enzyme	IC50	B
142	CHEMBL279763	C[C@@H](CS)C(=O)N1C[C@H](C)C[C@@H]1C(O)=O	IC50	'='	2	nM	Active	Angiotensin-converting enzyme	IC50	B
143	CHEMBL279966	CC(C)[C@@H](NC(=O)[C@H](S)CCC1=CC=CC=C1)C(=O)N[C@@H](CC1=CC=C(O)C=C1)C(O)=O	IC50	'='	1.6	nM	Active	Angiotensin-converting enzyme	IC50	B
144	CHEMBL280203	C[C@@H](OCC1=CC=CC=C1)[C@H](NC(=O)[C@H](S)CC1=CC=CC=C1)C(=O)N[C@@H](CC1=CC=C(O)C=C1)C(O)=O	IC50	'='	34	nM	Active	Angiotensin-converting enzyme	IC50	B
145	CHEMBL282469	C[C@H](NC(=O)[C@H](S)CC1=CC=CC=C1)C(=O)N1CCCC[C@@H]1C(O)=O	IC50	'='	1.6	nM	Active	Angiotensin-converting enzyme	IC50	B
146	CHEMBL282664	OC(=O)[C@@H](COCC1=CC=CC=C1)NC(=O)[C@@H](CC1=CC=CC=C1)NC(=O)[C@@H](S)CC1=CC=CC=C1	IC50	'='	12	nM	Active	Angiotensin-converting enzyme	IC50	B
147	CHEMBL283315	CC(C)[C@H](NC(=O)[C@H](S)[C@H](C)C1=CC=CC=C1)C(=O)N1CCCC[C@H]1C(O)=O	IC50	'='	110	nM	Active	Angiotensin-converting enzyme	IC50	B
148	CHEMBL283586	OC(=O)[C@H]1CC2=C(C=CC=C2)N1C(=O)CCS	IC50	'='	140	nM	Active	Angiotensin-converting enzyme	IC50	B
149	CHEMBL283741	OC(=O)[C@@H]1CCCN1C(=O)[C@@H](CC1=CC=CC=C1)NC(=O)[C@H](S)CC1=CC=CC=C1	IC50	'='	1.1	nM	Active	Angiotensin-converting enzyme	IC50	B
150	CHEMBL284736	CCOC(=O)CN1C2=C(CC[C@H](N[C@@H](CCC3=CC=CC=C3)C(=O)OCC)C1=O)C=CC=C2	IC50	'='	430	nM	Active	Angiotensin-converting enzyme	IC50	B
151	CHEMBL287358	OC(=O)[C@@H]1CCCCCCC2=CC=CC(C[C@@H](CS)C(=O)N1)=C2	IC50	'='	175	nM	Active	Angiotensin-converting enzyme	IC50	B
152	CHEMBL287896	C[C@@H](NC(=O)[C@H](S)CC1=CC=CC=C1)C(=O)N1CCC[C@H]1C(O)=O	IC50	'='	0.3	nM	Active	Angiotensin-converting enzyme	IC50	B
153	CHEMBL290284	OC(=O)CN1C2=C(SC[C@@H](N[C@H](CCC3=CC=CC=C3)C(O)=O)C1=O)C=CC=C2	IC50	'='	9.8	nM	Active	Angiotensin-converting enzyme	IC50	B
154	CHEMBL298388	OC(=O)CN1C2=C(SC[C@H](NC(=O)[C@@H](S)CC3=CC=CC=C3)C1=O)C=CC=C2	IC50	'='	13	nM	Active	Angiotensin-converting enzyme	IC50	B
155	CHEMBL302840	OC(=O)CCC(=O)N1CCC[C@H]1C(O)=O	IC50	'='	624000	nM	Inactive	Angiotensin-converting enzyme	IC50	B
156	CHEMBL304148	OC(=O)CN1[C@@H](CSC[C@H](NC(=O)[C@H](CS)CC2=CC=CC=C2)C1=O)C1=CC=CC=C1	IC50	'='	22	nM	Active	Angiotensin-converting enzyme	IC50	B
157	CHEMBL305020	OC(=O)CN1CCSC[C@@H](NC(=O)[C@@H](CS)CC2=CC=CC=C2)C1=O	IC50	'='	100	nM	Active	Angiotensin-converting enzyme	IC50	B
158	CHEMBL305050	OC(=O)CN1[C@H](SC[C@H](NC(=O)[C@H](CS)CC2=CC=CC=C2)C1=O)C1=CC=CC=C1	IC50	'='	167	nM	Active	Angiotensin-converting enzyme	IC50	B
159	CHEMBL306461	OC(=O)CN1CCSC[C@H](NC(=O)[C@@H](S)CC2=CC=CC=C2)C1=O	IC50	'='	67	nM	Active	Angiotensin-converting enzyme	IC50	B
160	CHEMBL306938	OC(=O)CN1C[C@@H](SC[C@@H](NC(=O)[C@@H](S)CC2=CC=CC=C2)C1=O)C1=CC=CC=C1	IC50	'='	290	nM	Active	Angiotensin-converting enzyme	IC50	B
161	CHEMBL3085292	OC(=O)[C@H]1CCC(=O)N1C(=O)CCS	IC50	'='	960	nM	Inactive	Angiotensin-converting enzyme	IC50	B
162	CHEMBL313198	C[C@H](NC(=O)[C@@H](S)CC1=CC=CC=C1)C(=O)N1[C@H](CC[C@H]1C1=CC=CC=C1)C(O)=O	IC50	'='	45	nM	Active	Angiotensin-converting enzyme	IC50	B
163	CHEMBL313627	OC(=O)[C@H]1CC[C@H](N1C(=O)CNC(=O)[C@H](S)CC1=CC=C(O)C=C1)C1=C(O)C=CC=C1	IC50	'='	0.6	nM	Active	Angiotensin-converting enzyme	IC50	B
164	CHEMBL313764	COC1=CC=C(C[C@H](S)C(=O)NCC(=O)N2[C@H](CC[C@H]2C2=C(OC)C=CC=C2)C(O)=O)C=C1	IC50	'='	2.2	nM	Active	Angiotensin-converting enzyme	IC50	B
165	CHEMBL314215	CC[C@@H](C)[C@@H](S)C(=O)NCC(=O)N1[C@H](CC[C@H]1C1=CC=CC=C1)C(O)=O	IC50	'='	3.7	nM	Active	Angiotensin-converting enzyme	IC50	B
166	CHEMBL314770	OC(=O)[C@H]1CC[C@H](N1C(=O)CNC(=O)[C@H](S)CC1=CC=C(F)C=C1)C1=CC(O)=CC=C1	IC50	'='	3.8	nM	Active	Angiotensin-converting enzyme	IC50	B
167	CHEMBL315037	CC1=CC=C(C=C1)[C@H]1CC[C@@H](N1C(=O)CNC(=O)[C@@H](S)CC1=CC=CC=C1)C(O)=O	IC50	'='	6.8	nM	Active	Angiotensin-converting enzyme	IC50	B
168	CHEMBL315601	CC1=CC(=CC=C1)[C@H]1CC[C@H](N1C(=O)CNC(=O)[C@@H](S)CC1=CC=C(O)C=C1)C(O)=O	IC50	'='	3.1	nM	Active	Angiotensin-converting enzyme	IC50	B
169	CHEMBL315695	OC(=O)[C@H]1CC[C@H](N1C(=O)CNC(=O)[C@@H](S)CC1=CC=C(C=C1)C(O)=O)C1=C(O)C=CC=C1	IC50	'='	5.3	nM	Active	Angiotensin-converting enzyme	IC50	B
170	CHEMBL322069	C[C@@H](CSC(C)=O)C(=O)NC1=CC=CC=C1	IC50	'='	1000	nM	Inactive	Angiotensin-converting enzyme	IC50	B
171	CHEMBL326801	C[C@H](CSC(C)=O)C(=O)NCC1=CC=CC=C1	IC50	'='	100000	nM	Inactive	Angiotensin-converting enzyme	IC50	B
172	CHEMBL327454	OC(=O)[C@H]1CC[C@H](N1C(=O)CNC(=O)[C@@H](S)CC1=CC=C(Cl)C=C1)C1=C(O)C=CC=C1	IC50	'='	0.9	nM	Active	Angiotensin-converting enzyme	IC50	B
173	CHEMBL329125	OC(=O)[C@H]1CC[C@@H](N1C(=O)CNC(=O)[C@@H](S)CC1=CC=CC=C1)C1=C(O)C=CC=C1	IC50	'='	0.5	nM	Active	Angiotensin-converting enzyme	IC50	B
174	CHEMBL329823	OC(=O)[C@H]1CC[C@H](N1C(=O)CNC(=O)[C@H](S)CC1=CC=C(O)C=C1)C1=CC(O)=CC=C1	IC50	'='	0.7	nM	Active	Angiotensin-converting enzyme	IC50	B
175	CHEMBL331575	C[C@H]1CCC[C@H](N1C(=O)CCS)C(O)=O	IC50	'='	100	nM	Active	Angiotensin-converting enzyme	IC50	B
176	CHEMBL334724	CC(C)(C)OC(=O)[C@H]1CCCN1C(=O)[C@H]1CC[C@@H]1SC(=O)C1=CC=CC=C1	IC50	'='	250000	nM	Inactive	Angiotensin-converting enzyme	IC50	B
177	CHEMBL3349972	C[C@H](N[C@@H](CCC1=CC=CC=C1)C(O)=O)C(=O)N1[C@@H]2CCCC[C@@H]2C[C@H]1C(O)=O	IC50	'='	2.4	nM	Active	Angiotensin-converting enzyme	IC50	B
178	CHEMBL3350269	C[C@@H](CSC(=O)C1=CC=CC=C1)C(=O)N1[C@@H](CC2=C1C=CC=C2)C(O)=O	IC50	'>'	50600	nM	Inactive	Angiotensin-converting enzyme	IC50	B
179	CHEMBL3350310	OC(=O)CN1C2=C(SC[C@@H](N[C@H](CCC3=CC=CC=C3)C(O)=O)C1=O)C=CC=C2	IC50	'='	240	nM	Active	Angiotensin-converting enzyme	IC50	B
180	CHEMBL335476	OC(=O)[C@H]1CCCN1C(=O)[C@@H]1CC[C@@H]1S	IC50	'='	12730	nM	Inactive	Angiotensin-converting enzyme	IC50	B
181	CHEMBL335631	CC(C)(C)OC(=O)[C@H]1CCCN1C(=O)[C@H]1CC[C@@H]1SC(=O)C1=CC=CC=C1	IC50	'='	250000	nM	Inactive	Angiotensin-converting enzyme	IC50	B
182	CHEMBL335682	C[C@@H](CSC(=O)C1=CC=CC=C1)C(=O)N1[C@@H](CC2=C1C=CC=C2)C(O)=O	IC50	'='	244	nM	Active	Angiotensin-converting enzyme	IC50	B
183	CHEMBL336384	C[C@H](S)C(=O)N1[C@H](CC2=C1C=CC=C2)C(O)=O	IC50	'='	187	nM	Active	Angiotensin-converting enzyme	IC50	B
184	CHEMBL336561	OC(=O)[C@H]1CCCN1C(=O)[C@@H]1CC[C@@H]1S	IC50	'='	1260	nM	Inactive	Angiotensin-converting enzyme	IC50	B
185	CHEMBL336837	CC(C)(C)OC(=O)[C@@H]1CCCN1C(=O)[C@@H]1CCC(C)(C)[C@H]1SC(=O)C1=CC=CC=C1	IC50	'='	250000	nM	Inactive	Angiotensin-converting enzyme	IC50	B
186	CHEMBL337871	CC1(C)CC[C@@H]([C@@H]1S)C(=O)N1CCC[C@@H]1C(O)=O	IC50	'='	215000	nM	Inactive	Angiotensin-converting enzyme	IC50	B
187	CHEMBL337878	CC(C)(C)OC(=O)[C@H]1CCCN1C(=O)[C@H]1CCC[C@@H]1SC(=O)C1=CC=CC=C1	IC50	'='	250000	nM	Inactive	Angiotensin-converting enzyme	IC50	B
188	CHEMBL337904	OC(=O)[C@@H]1CCCN1C(=O)[C@H]1CCC[C@H]1S	IC50	'='	19500	nM	Inactive	Angiotensin-converting enzyme	IC50	B
189	CHEMBL337957	OC(=O)[C@@H]1CCCN1C(=O)C[C@@H](S)C(=O)C1=CC=C(Br)C=C1	IC50	'='	352	nM	Active	Angiotensin-converting enzyme	IC50	B
190	CHEMBL338131	CC(=O)S[C@@H](CC(=O)N1CCC[C@@H]1C(O)=O)C(=O)C1=CC=C(Cl)C=C1	IC50	'='	825	nM	Inactive	Angiotensin-converting enzyme	IC50	B
191	CHEMBL338250	C[C@@H]([C@@H](SC(C)=O)C(=O)C1=CC(F)=CC=C1)C(=O)N1CCC[C@H]1C(O)=O	IC50	'='	280000	nM	Inactive	Angiotensin-converting enzyme	IC50	B
192	CHEMBL339343	C[C@@H]([C@@H](SC(C)=O)C(=O)C1=CC(F)=CC=C1)C(=O)N1CCC[C@H]1C(O)=O	IC50	'='	617	nM	Inactive	Angiotensin-converting enzyme	IC50	B
193	CHEMBL340939	CC(=O)S[C@H](CC(=O)N1CCC[C@@H]1C(O)=O)C(=O)C1=CC2=C(C=CC=C2)C=C1	IC50	'='	133	nM	Active	Angiotensin-converting enzyme	IC50	B
194	CHEMBL341180	CC(C)(C)OC(=O)[C@H]1CCCN1C(=O)[C@H]1CCC[C@@H]1SC(=O)C1=CC=CC=C1	IC50	'='	250000	nM	Inactive	Angiotensin-converting enzyme	IC50	B
195	CHEMBL341182	OC(=O)[C@@H]1CCCN1C(=O)[C@H]1CC[C@@H]1SC(=O)C1=CC=CC=C1	IC50	'='	5500	nM	Inactive	Angiotensin-converting enzyme	IC50	B
196	CHEMBL342372	C[C@H](N[C@@H](CCC1=CC=CC=C1)C(O)=O)C(=O)N1N=C(S[C@H]1C(O)=O)C(C)(C)C	IC50	'='	0.51	nM	Active	Angiotensin-converting enzyme	IC50	B
197	CHEMBL345991	CCCC[C@@H](NC(=O)[C@@H]1NCCC1=O)C(=O)N[C@H](CC1=CC=CC=C1)C(=O)N[C@@H](C)C(=O)N1CCC[C@H]1C(O)=O	IC50	'='	358.648	nM	Active	Angiotensin-converting enzyme	IC50	F
198	CHEMBL346896	NCCCC[C@@H](NC(=O)[C@H]1CCCN1C(=O)CNC(=O)[C@@H]1CCCN1C(=O)[C@@H](CC1=CC=C(O)C=C1)NC(=O)C1CCC1)C(=O)N[C@H](CC1=CC=CC=C1)C(=O)NCC(=O)N1CCC[C@@H]1C(O)=O	IC50	'='	360.131	nM	Active	Angiotensin-converting enzyme	IC50	F
199	CHEMBL348658	C[C@H](NC(=O)[C@H](CC1=CC=CC=C1)NC(=O)[C@@H](CCCCN)NC(=O)C1CCC1)C(=O)N1CCC[C@H]1C(O)=O	IC50	'='	73.574	nM	Active	Angiotensin-converting enzyme	IC50	F
200	CHEMBL350633	O[C@H](CNC(=O)[C@H](CC1=CC=CC=C1)N[C@@H](CCC1=CC=CC=C1)C(O)=O)C(O)=O	IC50	'='	640	nM	Inactive	Angiotensin-converting enzyme	IC50	B
201	CHEMBL351061	C[C@H](CC(=O)N1CCC[C@@H]1C(O)=O)C(O)=O	IC50	'='	52000	nM	Inactive	Angiotensin-converting enzyme	IC50	B
202	CHEMBL351249	OC(=O)[C@H]1CS[C@H]2CCC[C@H](NC(=O)[C@H](S)CC3=CC=CC=C3)C(=O)N12	IC50	'='	1.6	nM	Active	Angiotensin-converting enzyme	IC50	B
203	CHEMBL351263	CCN(CC(O)=O)C(=O)[C@@H]1CCC[C@H]1C(O)=O	IC50	'>'	150000	nM	Inactive	Angiotensin-converting enzyme	IC50	B
204	CHEMBL351614	OC(=O)[C@H]1CS[C@@H]2CCC[C@@H](NC(=O)[C@@H](CS)CC3=CC=CC=C3)C(=O)N12	IC50	'='	5.5	nM	Active	Angiotensin-converting enzyme	IC50	B
205	CHEMBL351655	CN(CC(=O)NOC(=O)C1=CC=CC=C1)C(=O)[C@@H]1CCCC[C@@H]1C(O)=O	IC50	'>'	150000	nM	Inactive	Angiotensin-converting enzyme	IC50	B
206	CHEMBL351966	C[C@H](CC(=O)NO)C(=O)N1CCC[C@@H]1C(O)=O	IC50	'='	600	nM	Active	Angiotensin-converting enzyme	IC50	B
207	CHEMBL351972	CCN(CC(=O)NOC(=O)C1=CC=CC=C1)C(=O)[C@H]1CCCC[C@H]1C(O)=O	IC50	'>'	150000	nM	Inactive	Angiotensin-converting enzyme	IC50	B
208	CHEMBL352453	CC(C)N(CC(=O)NO)C(=O)[C@@H]1CCCC[C@H]1C(O)=O	IC50	'='	500	nM	Active	Angiotensin-converting enzyme	IC50	B
209	CHEMBL356651	NCCCC[C@H](NC(=O)[C@@H]1NCCC1=O)C(=O)N[C@H](CC1=CC=CC=C1)C(=O)NCC(=O)N1CCC[C@@H]1C(O)=O	IC50	'='	179.006	nM	Active	Angiotensin-converting enzyme	IC50	F
210	CHEMBL357534	NCCCC[C@H](NC(=O)C1CCC1)C(=O)N[C@@H](CC1=CC=CC=C1)C(=O)CCC(=O)N1CCC[C@@H]1C(O)=O	IC50	'='	11.3497	nM	Active	Angiotensin-converting enzyme	IC50	F
211	CHEMBL360469	CC(=O)SCCC(=O)N1[C@@H]2CCCC[C@@H]2C[C@H]1C(O)=O	IC50	'='	520	nM	Active	Angiotensin-converting enzyme	IC50	B
212	CHEMBL360681	OC(=O)[C@H]1C[C@H]2CCCC[C@H]2N1C(=O)CCC(=O)[C@@H](CC1=CC=CC=C1)NC(=O)C1=CC=CC=C1	IC50	'='	11	nM	Active	Angiotensin-converting enzyme	IC50	B
213	CHEMBL36429	OC(=O)CN1C2=C(CC[C@@H](N[C@@H](CCC3=CC=CC=C3)C(O)=O)C1=O)C=CC=C2	IC50	'='	1.7	nM	Active	Angiotensin-converting enzyme	IC50	B
214	CHEMBL366957	CCOC(=O)[C@H](CCC1=CC=CC=C1)N[C@@H](C)C(=O)N1[C@@H]2CCCC[C@@H]2C[C@@H]1C(O)=O	IC50	'='	29150	nM	Inactive	Angiotensin-converting enzyme	IC50	B
215	CHEMBL36748	OC(=O)CN1C2=C(C=CC=C2)[S@@](=O)C[C@H](N[C@H](CCC2=CC=CC=C2)C(O)=O)C1=O	IC50	'='	5.9	nM	Active	Angiotensin-converting enzyme	IC50	B
216	CHEMBL368191	CCOC(=O)[C@H](CCC1=CC=CC=C1)N1[C@@H](C)C(=O)N2[C@@H]3CCCC[C@@H]3C[C@@H]2C1=O	IC50	'>'	100000	nM	Inactive	Angiotensin-converting enzyme	IC50	B
217	CHEMBL368598	O=C1SCCC(=O)N2[C@@H]3CCCC[C@@H]3C[C@@H]12	IC50	'='	7	nM	Active	Angiotensin-converting enzyme	IC50	B
218	CHEMBL368667	C[C@@H](CSC(=O)C1=CC=CC=C1)C(=O)N1[C@@H]2CCCC[C@@H]2C[C@@H]1C(O)=O	IC50	'='	540	nM	Active	Angiotensin-converting enzyme	IC50	B
219	CHEMBL368775	C[C@@H](CS)C(=O)N1C[C@H]2CCCC[C@@H]2[C@H]1C(O)=O	IC50	'='	28	nM	Active	Angiotensin-converting enzyme	IC50	B
220	CHEMBL369041	OC(=O)[C@H]1C[C@@H]2CCCC[C@@H]2N1C(=O)CCS	IC50	'='	9.7	nM	Active	Angiotensin-converting enzyme	IC50	B
221	CHEMBL4067185	C[C@@H](N[C@@H](CCC1=CC=CC=C1)C(O)=O)C(=O)N1C[C@@H](C[C@H]1C(O)=O)NC(=O)C[C@H](N)CC1=C(F)C=C(F)C(F)=C1	IC50	'='	334	nM	Active	Angiotensin-converting enzyme	IC50	B
222	CHEMBL4078112	CCC[C@H](N[C@H](CCC1=CC=CC=C1)C(O)=O)C(=O)N1C[C@H](C[C@H]1C(O)=O)NC(=O)C[C@@H](N)CC1=C(F)C=C(F)C(F)=C1	IC50	'='	893	nM	Inactive	Angiotensin-converting enzyme	IC50	B
223	CHEMBL4086264	CC[C@@H](N[C@H](CCC1=CC=CC=C1)C(O)=O)C(=O)N1C[C@H](C[C@H]1C(O)=O)NC(=O)C[C@H](N)CC1=C(F)C=C(F)C(F)=C1	IC50	'='	24	nM	Active	Angiotensin-converting enzyme	IC50	B
224	CHEMBL4090635	CCCC[C@H](N[C@@H](CCC1=CC=CC=C1)C(O)=O)C(=O)N1C[C@@H](C[C@@H]1C(O)=O)NC(=O)C[C@@H](N)CC1=C(F)C=C(F)C(F)=C1	IC50	'='	2800	nM	Inactive	Angiotensin-converting enzyme	IC50	B
225	CHEMBL410980	C[C@@H](NC(=O)[C@H](S)CCC1=CC=CC=C1)C(=O)N1CCC[C@@H]1C(O)=O	IC50	'='	0.35	nM	Active	Angiotensin-converting enzyme	IC50	B
226	CHEMBL41248	C[C@@H](N[C@H](CCC1=CC=CC=C1)C(O)=O)C(=O)N(CC(O)=O)[C@@H](C)[C@H]1NC2=C(C=C(C(Cl)=C2)[S](N)(=O)=O)[S](=O)(=O)N1	IC50	'='	2700	nM	Inactive	Angiotensin-converting enzyme	IC50	B
227	CHEMBL412835	OC(=O)[C@@H]1CCCN1C(=O)[C@H]1CCC[C@H]1S	IC50	'='	206000	nM	Inactive	Angiotensin-converting enzyme	IC50	B
228	CHEMBL41548	C[C@@H](N[C@H](CCC1=CC=CC=C1)C(O)=O)C(=O)N(CC(O)=O)[C@H]1CC[C@]2(CC1)NC1=C(C=C(C(Cl)=C1)[S](N)(=O)=O)[S](=O)(=O)N2	IC50	'='	3500	nM	Inactive	Angiotensin-converting enzyme	IC50	B
229	CHEMBL416147	OC(=O)[C@H]1CCCN1C(=O)CCC(=O)[C@@H](CC1=CC=CC=C1)NC(=O)C1=CC=CC=C1	IC50	'='	3.2	nM	Active	Angiotensin-converting enzyme	IC50	B
230	CHEMBL4163400	CC(C)[C@H](NC(=O)[C@H](CCCCN)NC(=O)[C@H]1CCCN1C(=O)[C@H]1CCCN1C(=O)[C@H]1CCCN1)C(=O)N[C@H](CO)C(=O)N1CCC[C@H]1C(N)=O	IC50	'='	17480	nM	Inactive	Angiotensin-converting enzyme	IC50	B
231	CHEMBL4167962	CC(C)[C@@H](NC(=O)[C@@H](CCCCN)NC(=O)[C@H]1CCCN1C(=O)[C@@H]1CCCN1C(=O)[C@@H]1CCCN1C(=O)[C@H](N)CC1=CNC2=C1C=CC=C2)C(=O)N[C@@H](CO)C(=O)N1CCC[C@H]1C(N)=O	IC50	'='	5510	nM	Inactive	Angiotensin-converting enzyme	IC50	B
232	CHEMBL4171298	CC(C)[C@@H](NC(=O)[C@H](CCCCN)NC(=O)[C@H]1CCCN1C(=O)[C@H]1CCCN1C(=O)[C@H]1CCCN1C(=O)[C@H](N)CC1=CNC2=C1C=CC=C2)C(=O)N[C@@H](CO)C(N)=O	IC50	'='	162400	nM	Inactive	Angiotensin-converting enzyme	IC50	B
233	CHEMBL417810	C[C@H](N[C@@H](CCC1=CC=CC=C1)C(O)=O)C(=O)N1C[C@@H](C[C@@H]1C(O)=O)C1CCCCC1	IC50	'='	5	nM	Active	Angiotensin-converting enzyme	IC50	B
234	CHEMBL417994	C[C@H](CS)C(=O)N1C[C@@H](O)C[C@H]1C(O)=O	IC50	'='	8.6	nM	Active	Angiotensin-converting enzyme	IC50	B
235	CHEMBL418738	CC(C)[C@H](NC(=O)[C@@H](S)CC1=CC=CC=C1)C(=O)N1C[C@H](O)C[C@H]1C(O)=O	IC50	'='	100	nM	Active	Angiotensin-converting enzyme	IC50	B
236	CHEMBL419127	NC1=CC=C(C=C1)[C@H]1CC[C@@H](N1C(=O)CNC(=O)[C@H](S)CC1=CC=C(O)C=C1)C(O)=O	IC50	'='	23	nM	Active	Angiotensin-converting enzyme	IC50	B
237	CHEMBL419499	OC(=O)[C@@H]1CC[C@H](N1C(=O)CNC(=O)[C@@H](S)CC1=CC=CC=C1)C1=CC=CC=C1	IC50	'='	0.55	nM	Active	Angiotensin-converting enzyme	IC50	B
238	CHEMBL419984	OC(=O)[C@H]1CCCN1C(=O)C[C@H](SC(=O)C1=CC=CC=C1)C(=O)C1=CC=CC=C1	IC50	'='	513	nM	Active	Angiotensin-converting enzyme	IC50	B
239	CHEMBL420192	OC(=O)CN1[C@H](CSC[C@H](NC(=O)[C@@H](S)CC2=CC=CC=C2)C1=O)C1=CC=CC=C1	IC50	'='	29	nM	Active	Angiotensin-converting enzyme	IC50	B
240	CHEMBL420350	C[C@H]([C@@H](SC(C)=O)C(=O)C1=C2C=CC=CC2=CC=C1)C(=O)N1CCC[C@@H]1C(O)=O	IC50	'='	830	nM	Inactive	Angiotensin-converting enzyme	IC50	B
241	CHEMBL421657	CC(=O)S[C@H](CC(=O)N1CCC[C@@H]1C(O)=O)C(=O)C1=CC=C(OC2=CC=C(Cl)C=C2)C=C1	IC50	'='	358	nM	Active	Angiotensin-converting enzyme	IC50	B
242	CHEMBL422417	CC1=C(C=CC=C1)[C@@H]1CC[C@@H](N1C(=O)CNC(=O)[C@@H](S)CC1=CC=CC=C1)C(O)=O	IC50	'='	33	nM	Active	Angiotensin-converting enzyme	IC50	B
243	CHEMBL422808	OC(=O)[C@@H]1CCCN1C(=O)[C@@H]1CCC[C@H]1SC(=O)C1=CC=CC=C1	IC50	'='	144000	nM	Inactive	Angiotensin-converting enzyme	IC50	B
244	CHEMBL423916	C[C@H](N[C@H](CCC1=CC=CC=C1)C(O)=O)C(=O)N1N=C(S[C@@H]1C(O)=O)C1=CC=CC=C1	IC50	'='	1.5	nM	Active	Angiotensin-converting enzyme	IC50	B
245	CHEMBL42418	C[C@@H](N[C@@H](CCC1=CC=CC=C1)C(O)=O)C(=O)N(C[C@@H]1NC2=C(C=C(C(Cl)=C2)[S](N)(=O)=O)[S](=O)(=O)N1)CC(O)=O	IC50	'='	38000	nM	Inactive	Angiotensin-converting enzyme	IC50	B
246	CHEMBL42588	N[S](=O)(=O)C1=C(Cl)C=C2N[C@H](CN(CC(O)=O)C(=O)[C@@H](CCCCNC(=O)OCC3=CC=CC=C3)N[C@H](CCC3=CC=CC=C3)C(O)=O)N[S](=O)(=O)C2=C1	IC50	'='	240	nM	Active	Angiotensin-converting enzyme	IC50	B
247	CHEMBL427760	CC1=CC(=CC=C1)[C@H]1CC[C@@H](N1C(=O)CNC(=O)[C@@H](S)CC1=CC=CC=C1)C(O)=O	IC50	'='	6.2	nM	Active	Angiotensin-converting enzyme	IC50	B
248	CHEMBL428883	C[C@H](CS)C(=O)N1CCC[C@H]1C(=O)NO	IC50	'='	22	nM	Active	Angiotensin-converting enzyme	IC50	B
249	CHEMBL431	CCOC(=O)[C@@H](CCC1=CC=CC=C1)N[C@@H](C)C(=O)N1CC2(C[C@H]1C(O)=O)SCCS2	IC50	'='	67	nM	Active	Angiotensin-converting enzyme	IC50	B
250	CHEMBL43114	OC(=O)[C@@H](CC1=CNC2=C1C=CC=C2)NC(=O)C1(C[P@@](O)(=O)[C@H](CC2=CC=CC=C2)NC(=O)C2=CC=C(C=C2)[N+]([O-])=O)CCCC1	IC50	'='	1.5	nM	Active	Angiotensin-converting enzyme	IC50	B
251	CHEMBL431983	OC(=O)[C@@H]1CCCN1C(=O)[C@H]1CCC[C@H]1S	IC50	'='	1640	nM	Inactive	Angiotensin-converting enzyme	IC50	B
252	CHEMBL43370	C[S](=O)(=O)N[C@H](CCCCN)C(=O)N[C@H](CC1=CC=CC=C1)[P@@](O)(=O)CC1(CCCC1)C(=O)N[C@H](CC1=CNC2=C1C=CC=C2)C(O)=O	IC50	'='	2.5	nM	Active	Angiotensin-converting enzyme	IC50	B
253	CHEMBL434035	OC(=O)[C@@H]1CCCN1C(=O)[C@H]1CCC[C@H]1S	IC50	'='	1110	nM	Inactive	Angiotensin-converting enzyme	IC50	B
254	CHEMBL434293	CN(CC(=O)NO)C(=O)[C@H]1CCC[C@@H]1C(O)=O	IC50	'='	1400	nM	Inactive	Angiotensin-converting enzyme	IC50	B
255	CHEMBL435360	OC(=O)[C@H]1CCCN1C(=O)CCC(=O)[C@@H](CC1=CC=CC=C1)NC(=O)C1=CC=CC=C1	IC50	'='	37.8716	nM	Active	Angiotensin-converting enzyme	IC50	F
256	CHEMBL435973	CC1(C)CC[C@H]([C@H]1SC(=O)C1=CC=CC=C1)C(=O)N1CCC[C@H]1C(O)=O	IC50	'='	250000	nM	Inactive	Angiotensin-converting enzyme	IC50	B
257	CHEMBL436582	C[C@H]([C@@H](SC(C)=O)C(=O)C1=CC=CC=C1)C(=O)N1CCC[C@H]1C(O)=O	IC50	'='	780	nM	Inactive	Angiotensin-converting enzyme	IC50	B
258	CHEMBL444191	OC[C@H]1O[C@H](OC2=C(OC3=C(C(O)=CC(O)=C3)C2=O)C2=CC=C(O)C=C2)[C@H](OC(=O)C2=CC(O)=C(O)C(O)=C2)[C@@H](O)[C@H]1O	IC50	'='	466286	nM	Inactive	Angiotensin-converting enzyme	IC50	B
259	CHEMBL51625	C[C@@H](NC(=O)[C@H](S)CC1=CC=CC=C1)C(=O)N1CCC[C@H]1C(O)=O	IC50	'='	25	nM	Active	Angiotensin-converting enzyme	IC50	B
260	CHEMBL51780	OC(=O)CN1C2=C(SC[C@@H](NC(=O)[C@H](CS)CC3=CC=CC=C3)C1=O)C=CC=C2	IC50	'='	17	nM	Active	Angiotensin-converting enzyme	IC50	B
261	CHEMBL577	C[C@@H](N[C@H](CCC1=CC=CC=C1)C(O)=O)C(=O)N1CCC[C@@H]1C(O)=O	IC50	'='	4.2125	nM	Active	Angiotensin-converting enzyme	IC50	B
262	CHEMBL578	CCOC(=O)[C@@H](CCC1=CC=CC=C1)N[C@H](C)C(=O)N1CCC[C@@H]1C(O)=O	IC50	'='	140	nM	Active	Angiotensin-converting enzyme	IC50	B
263	CHEMBL579	C[C@@H](N[C@H](CCC1=CC=CC=C1)C(O)=O)C(=O)N1CC2(C[C@@H]1C(O)=O)SCCS2	IC50	'='	1.45	nM	Active	Angiotensin-converting enzyme	IC50	B
264	CHEMBL67804	OC(=O)CN1CSCC[C@H](NC(=O)[C@@H](S)CC2=CC=CC=C2)C1=O	IC50	'='	61	nM	Active	Angiotensin-converting enzyme	IC50	B
265	CHEMBL67924	OC(=O)CN1[C@@H](SC[C@@H](NC(=O)[C@@H](S)CC2=CC=CC=C2)C1=O)C1=CC=CC=C1	IC50	'='	20	nM	Active	Angiotensin-converting enzyme	IC50	B
266	CHEMBL68849	OC(=O)CN1C[C@@H](SC[C@@H](NC(=O)[C@@H](S)CC2=CC=CC=C2)C1=O)C1=CC=CC=C1	IC50	'='	40	nM	Active	Angiotensin-converting enzyme	IC50	B
267	CHEMBL69836	OC(=O)CN1C[C@@H](SC[C@@H](NC(=O)[C@H](CS)CC2=CC=CC=C2)C1=O)C1=CC=CC=C1	IC50	'='	33	nM	Active	Angiotensin-converting enzyme	IC50	B
268	CHEMBL71351	CC1(C)CSC[C@H](NC(=O)[C@@H](S)CC2=CC=CC=C2)C(=O)N1CC(O)=O	IC50	'='	13.8	nM	Active	Angiotensin-converting enzyme	IC50	B
269	CHEMBL71496	C[C@@H]1SCC[C@H](NC(=O)[C@H](S)CC2=CC=CC=C2)C(=O)N1CC(O)=O	IC50	'='	11.7	nM	Active	Angiotensin-converting enzyme	IC50	B
270	CHEMBL71538	OC(=O)CN1[C@@H](SC[C@@H](NC(=O)[C@@H](S)CC2=CC=CC=C2)C1=O)C1=CC=CC=C1	IC50	'='	25	nM	Active	Angiotensin-converting enzyme	IC50	B
271	CHEMBL71711	OC(=O)CN1[C@H](SC[C@H](NC(=O)[C@H](CS)CC2=CC=CC=C2)C1=O)C1=CC=CC=C1	IC50	'='	123	nM	Active	Angiotensin-converting enzyme	IC50	B
272	CHEMBL71746	OC(=O)CN1[C@@H](SC[C@@H](NC(=O)[C@@H](S)CC2=CC=CC=C2)C1=O)C1=CC=CC=C1	IC50	'='	73	nM	Active	Angiotensin-converting enzyme	IC50	B
273	CHEMBL71769	OC(=O)CN1[C@H](SC[C@H](NC(=O)[C@H](CS)CC2=CC=CC=C2)C1=O)C1=CC=CC=C1	IC50	'='	115	nM	Active	Angiotensin-converting enzyme	IC50	B
274	CHEMBL75752	C[C@@H](CS)C(=O)N1[C@H](CC2=C1C=CC=C2)C(O)=O	IC50	'='	3.7	nM	Active	Angiotensin-converting enzyme	IC50	B
275	CHEMBL80392	C[C@H](N[C@H]([C@@H](CC1=CC=CC=C1)NC(=O)C1=CC=CC=C1)C(O)=O)C(=O)N1CCC[C@H]1C(O)=O	IC50	'='	7.762	nM	Active	Angiotensin-converting enzyme	IC50	F
276	CHEMBL838	CCOC(=O)[C@H](CCC1=CC=CC=C1)N[C@H]1CCC2=C(C=CC=C2)N(CC(O)=O)C1=O	IC50	'='	1.7	nM	Active	Angiotensin-converting enzyme	IC50	B
277	CHEMBL86475	CC1=C(C=CC=C1)[C@@H]1CC[C@@H](N1C(=O)CNC(=O)[C@@H](S)CC1=CC=CC=C1)C(O)=O	IC50	'='	3.1	nM	Active	Angiotensin-converting enzyme	IC50	B
278	CHEMBL86778	OC(=O)[C@@H]1CC[C@H](N1C(=O)CNC(=O)[C@@H](S)CC1=CC=CC=C1)C1=CC(O)=CC=C1	IC50	'='	1.5	nM	Active	Angiotensin-converting enzyme	IC50	B
279	CHEMBL86803	CC1=CC=C(C=C1)[C@H]1CC[C@@H](N1C(=O)CNC(=O)[C@H](S)CC1=CC=C(O)C=C1)C(O)=O	IC50	'='	2.5	nM	Active	Angiotensin-converting enzyme	IC50	B
280	CHEMBL86884	OC(=O)[C@H]1CC[C@H](N1C(=O)CNC(=O)[C@H](S)CC1=CC=C(O)C=C1)C1=CC=C(O)C=C1	IC50	'='	0.46	nM	Active	Angiotensin-converting enzyme	IC50	B
281	CHEMBL87005	OC(=O)[C@H]1CC[C@@H](N1C(=O)CNC(=O)[C@@H](S)CC1=CC=CC=C1)C1=CC=CC=C1	IC50	'='	25	nM	Active	Angiotensin-converting enzyme	IC50	B
282	CHEMBL88278	COC1=CC=C(C[C@@H](S)C(=O)NCC(=O)N2[C@@H](CC[C@@H]2C2=C(O)C=CC=C2)C(O)=O)C=C1	IC50	'='	0.42	nM	Active	Angiotensin-converting enzyme	IC50	B
283	CHEMBL89388	CC1=C(C=CC=C1)[C@@H]1CC[C@@H](N1C(=O)CNC(=O)[C@@H](S)CC1=CC=CC=C1)C(O)=O	IC50	'='	48	nM	Active	Angiotensin-converting enzyme	IC50	B
284	CHEMBL89573	OC(=O)[C@H]1CC[C@H](N1C(=O)CNC(=O)[C@@H](S)CC1=CC(O)=CC=C1)C1=CC(O)=CC=C1	IC50	'='	3.2	nM	Active	Angiotensin-converting enzyme	IC50	B
285	CHEMBL89695	COC1=C(C=CC=C1)[C@@H]1CC[C@H](N1C(=O)CNC(=O)[C@@H](S)CC1=CC=C(O)C=C1)C(O)=O	IC50	'='	4.5	nM	Active	Angiotensin-converting enzyme	IC50	B
286	CHEMBL89840	NC1=CC=C(C[C@H](S)C(=O)NCC(=O)N2[C@H](CC[C@@H]2C2=CC=CC=C2)C(O)=O)C=C1	IC50	'='	3.5	nM	Active	Angiotensin-converting enzyme	IC50	B
287	CHEMBL90000	OC(=O)[C@@H]1CC[C@H](N1C(=O)CNC(=O)[C@@H](S)CC1=CC=C(O)C=C1)C1=CC=CC=C1	IC50	'='	4.2	nM	Active	Angiotensin-converting enzyme	IC50	B
288	CHEMBL1560	C[C@H](CS)C(=O)N1CCC[C@@H]1C(O)=O	Ki	'='	2	nM	Active	Angiotensin-converting enzyme	Ki	B
289	CHEMBL59674	OC(=O)[C@H](CC1=CNC2=C1C=CC=C2)NC(=O)[C@@H](CS)[C@H]1CCC2=C1C=CC(=C2)C#N	Ki	'='	3	nM	Active	Angiotensin-converting enzyme	Ki	B
290	CHEMBL61713	OC(=O)[C@@H](CC1=CNC2=C1C=CC=C2)NC(=O)[C@@H](CS)[C@H]1CCC2=C1C=CC(Br)=C2	Ki	'='	4.1	nM	Active	Angiotensin-converting enzyme	Ki	B
291	CHEMBL304629	COC1=CC2=C(C=C1)[C@@H](CC2)[C@H](CS)C(=O)N[C@H](CC1=CNC2=C1C=CC=C2)C(O)=O	Ki	'='	4.6	nM	Active	Angiotensin-converting enzyme	Ki	B
292	CHEMBL262267	OC(=O)[C@@H](CC1=CNC2=C1C=CC=C2)NC(=O)[C@H](CS)[C@@H]1CCC2=C1C=CC(O)=C2	Ki	'='	7	nM	Active	Angiotensin-converting enzyme	Ki	B
293	CHEMBL59856	COC1=C2CC[C@H]([C@H](CS)C(=O)N[C@H](CC3=CNC4=C3C=CC=C4)C(O)=O)C2=CC=C1	Ki	'='	8	nM	Active	Angiotensin-converting enzyme	Ki	B
294	CHEMBL285447	OC(=O)[C@@H](CC1=CNC2=C1C=CC=C2)NC(=O)[C@@H](CS)[C@@H]1CCC2=C1C=CC=C2	Ki	'='	10	nM	Active	Angiotensin-converting enzyme	Ki	B
295	CHEMBL35749	OC(=O)[C@@H](CC1=CNC2=C1C=CC=C2)NC(=O)[C@H](CS)[C@@H]1CCCC2=C1C=CC=C2	Ki	'='	10	nM	Active	Angiotensin-converting enzyme	Ki	B
296	CHEMBL305089	COC1=CC2=C(C=C1)[C@@H](CC2)[C@H](CS)C(=O)N[C@H](CC1=CNC2=C1C=CC=C2)C(O)=O	Ki	'='	11	nM	Active	Angiotensin-converting enzyme	Ki	B
297	CHEMBL302837	OC(=O)[C@@H](CC1=CNC2=C1C=CC=C2)NC(=O)[C@@H](CS)[C@H]1CCC2=C1C=CC(Br)=C2	Ki	'='	12	nM	Active	Angiotensin-converting enzyme	Ki	B
298	CHEMBL61016	CSC1=CC2=C(C=C1)[C@@H](CC2)[C@H](CS)C(=O)N[C@@H](CC1=CNC2=C1C=CC=C2)C(O)=O	Ki	'='	14	nM	Active	Angiotensin-converting enzyme	Ki	B
299	CHEMBL38249	C[C@H]([C@H](CS)C(=O)N[C@@H](CC1=CNC2=C1C=CC=C2)C(O)=O)C1=CC=CC=C1	Ki	'='	15	nM	Active	Angiotensin-converting enzyme	Ki	B
300	CHEMBL290492	OC(=O)[C@@H](CC1=CNC2=C1C=CC=C2)NC(=O)[C@H](CS)[C@@H]1CCCC2=C1C=CC=C2	Ki	'='	18	nM	Active	Angiotensin-converting enzyme	Ki	B
301	CHEMBL304218	CCOC1=CC2=C(C=C1)[C@H](CC2)[C@@H](CS)C(=O)N[C@@H](CC1=CNC2=C1C=CC=C2)C(O)=O	Ki	'='	18	nM	Active	Angiotensin-converting enzyme	Ki	B
302	CHEMBL35643	OC(=O)[C@@H](CC1=CNC2=C1C=CC=C2)NC(=O)[C@@H](CS)[C@@H]1CCC2=C1C=CC=C2	Ki	'='	20	nM	Active	Angiotensin-converting enzyme	Ki	B
303	CHEMBL60439	COC1=CC2=C(C=C1)[C@@H](CC2)[C@H](CS)C(=O)N[C@H](CC1=CNC2=C1C=CC=C2)C(O)=O	Ki	'='	24	nM	Active	Angiotensin-converting enzyme	Ki	B
304	CHEMBL37276	OC(=O)[C@@H](CC1=CNC2=C1C=CC=C2)NC(=O)[C@@H](CS)[C@H]1CCCC2=C1C=CC=C2	Ki	'='	26	nM	Active	Angiotensin-converting enzyme	Ki	B
305	CHEMBL61640	OC(=O)[C@H](CC1=CNC2=C1C=CC=C2)NC(=O)[C@@H](CS)[C@H]1CCC2=C1C=CC(=C2)C1=CC=CC=C1	Ki	'='	27	nM	Active	Angiotensin-converting enzyme	Ki	B
306	CHEMBL38075	C[C@H]([C@H](CS)C(=O)N[C@@H](CC1=CNC2=C1C=CC=C2)C(O)=O)C1=CC=CC=C1	Ki	'='	29	nM	Active	Angiotensin-converting enzyme	Ki	B
307	CHEMBL305388	COC1=CC2=C(C=C1)[C@@H](CC2)[C@H](CS)C(=O)N[C@H](CC1=CNC2=C1C=CC=C2)C(O)=O	Ki	'='	30	nM	Active	Angiotensin-converting enzyme	Ki	B
308	CHEMBL285204	C[C@H]([C@H](CS)C(=O)N[C@@H](CC1=CNC2=C1C=CC=C2)C(O)=O)C1=CC=CC=C1	Ki	'='	33	nM	Active	Angiotensin-converting enzyme	Ki	B
309	CHEMBL303302	COC1=CC2=C(CC[C@@H]2[C@@H](CS)C(=O)N[C@H](CC2=CNC3=C2C=CC=C3)C(O)=O)C=C1	Ki	'='	35	nM	Active	Angiotensin-converting enzyme	Ki	B
310	CHEMBL37711	C[C@@H]([C@@H](CS)C(=O)N[C@H](CC1=CNC2=C1C=CC=C2)C(O)=O)C1=CC=C(C=C1)C1=CC=CC=C1	Ki	'='	38	nM	Active	Angiotensin-converting enzyme	Ki	B
311	CHEMBL1159925	C[C@H](NC(=O)[C@H](CC1=CC=C(C=C1)C1=CC=CC=C1)C[P@](O)(=O)[C@@H](N)CC1=CC=CC=C1)C(O)=O	Ki	'='	39	nM	Active	Angiotensin-converting enzyme	Ki	B
312	CHEMBL288584	C[C@H]([C@H](CS)C(=O)N[C@@H](CC1=CNC2=C1C=CC=C2)C(O)=O)C1=CC=CC=C1	Ki	'='	40	nM	Active	Angiotensin-converting enzyme	Ki	B
313	CHEMBL2115345	OC(=O)[C@@H](CC1=CNC2=C1C=CC=C2)NC(=O)[C@@H](CS)[C@@H]1CCC2=C1C=CC=C2	Ki	'='	41	nM	Active	Angiotensin-converting enzyme	Ki	B
314	CHEMBL285490	OC(=O)[C@@H](CC1=CNC2=C1C=CC=C2)NC(=O)[C@@H](CS)[C@@H]1CCC2=C1C=CC=C2	Ki	'='	43	nM	Active	Angiotensin-converting enzyme	Ki	B
315	CHEMBL60363	CN(C)C1=CC2=C(C=C1)[C@H](CC2)[C@H](CS)C(=O)N[C@@H](CC1=CNC2=C1C=CC=C2)C(O)=O	Ki	'='	44	nM	Active	Angiotensin-converting enzyme	Ki	B
316	CHEMBL38235	C[C@@H]([C@H](CS)C(=O)N[C@@H](CC1=CNC2=C1C=CC=C2)C(O)=O)C1=CC2=C(C=CC=C2)C=C1	Ki	'='	47	nM	Active	Angiotensin-converting enzyme	Ki	B
317	CHEMBL301646	OC(=O)[C@@H](CC1=CNC2=C1C=CC=C2)NC(=O)[C@@H](CS)[C@H]1CCC2=C1C=CC(Br)=C2	Ki	'='	55	nM	Active	Angiotensin-converting enzyme	Ki	B
318	CHEMBL304209	OC(=O)[C@@H](CC1=CNC2=C1C=CC=C2)NC(=O)[C@@H](CS)[C@H]1CCC2=C1C=CC(Br)=C2	Ki	'='	58	nM	Active	Angiotensin-converting enzyme	Ki	B
319	CHEMBL285960	C[C@@H]([C@@H](CS)C(=O)N[C@H](CC1=CNC2=C1C=CC=C2)C(O)=O)C1=CC=C(C=C1)C1=CC=CC=C1	Ki	'='	62	nM	Active	Angiotensin-converting enzyme	Ki	B
320	CHEMBL288911	C[C@@H]([C@@H](CS)C(=O)N[C@H](CC1=CNC2=C1C=CC=C2)C(O)=O)C1=CC=C(C=C1)C1=CC=CC=C1	Ki	'='	65	nM	Active	Angiotensin-converting enzyme	Ki	B
321	CHEMBL293685	OC(=O)[C@@H](CC1=CNC2=C1C=CC=C2)NC(=O)[C@@H](CS)[C@H]1CCC2=C1C=CC(Br)=C2	Ki	'='	66	nM	Active	Angiotensin-converting enzyme	Ki	B
322	CHEMBL59762	COC1=CC2=C(C=C1)[C@@H](CC2)[C@H](CS)C(=O)N[C@H](CC1=CNC2=C1C=CC=C2)C(O)=O	Ki	'='	70	nM	Active	Angiotensin-converting enzyme	Ki	B
323	CHEMBL290610	OC(=O)[C@@H](CC1=CNC2=C1C=CC=C2)NC(=O)[C@H](CS)[C@@H]1CCCC2=C1C=CC=C2	Ki	'='	76	nM	Active	Angiotensin-converting enzyme	Ki	B
324	CHEMBL34876	OC(=O)[C@H](CC1=CNC2=C1C=CC=C2)NC(=O)[C@@H](CS)C1=CC=C(C=C1)C1=CC=CC=C1	Ki	'='	77	nM	Active	Angiotensin-converting enzyme	Ki	B
325	CHEMBL292534	COC1=C(OC)C=C2[C@H](CCC2=C1)[C@@H](CS)C(=O)N[C@H](CC1=CNC2=C1C=CC=C2)C(O)=O	Ki	'='	78	nM	Active	Angiotensin-converting enzyme	Ki	B
326	CHEMBL289223	C[C@@H]([C@@H](CS)C(=O)N[C@H](CC1=CNC2=C1C=CC=C2)C(O)=O)C1=C2C=CC=CC2=CC=C1	Ki	'='	79	nM	Active	Angiotensin-converting enzyme	Ki	B
327	CHEMBL10247	OC(=O)CNC(=O)[C@@H](CS)CC1=CC=CC=C1	Ki	'>'	100	nM	Active	Angiotensin-converting enzyme	Ki	B
328	CHEMBL1159940	C[C@H](N)[P@](O)(=O)C[C@@H](CC1=CC=C(C=C1)C1=CC=CC=C1)C(=O)N[C@@H](C)C(O)=O	Ki	'='	120	nM	Active	Angiotensin-converting enzyme	Ki	B
329	CHEMBL37841	C[C@@H]([C@@H](CS)C(=O)N[C@H](CC1=CNC2=C1C=CC=C2)C(O)=O)C1=CC=C(C=C1)C1=CC=CC=C1	Ki	'='	130	nM	Active	Angiotensin-converting enzyme	Ki	B
330	CHEMBL287801	OC(=O)[C@@H](CC1=CNC2=C1C=CC=C2)NC(=O)[C@H](CS)[C@@H]1CCCC2=C1C=CC=C2	Ki	'='	134	nM	Active	Angiotensin-converting enzyme	Ki	B
331	CHEMBL287261	OC(=O)[C@@H](CC1=CNC2=C1C=CC=C2)NC(=O)[C@H](CS)C1=C2C=CC=CC2=CC=C1	Ki	'='	150	nM	Active	Angiotensin-converting enzyme	Ki	B
332	CHEMBL288302	OC(=O)[C@H](CC1=CNC2=C1C=CC=C2)NC(=O)[C@H](CS)C1=CC(=CC=C1)C1=CC=CC=C1	Ki	'='	150	nM	Active	Angiotensin-converting enzyme	Ki	B
333	CHEMBL2114403	OC(=O)[C@@H](CC1=CNC2=C1C=CC=C2)NC(=O)[C@@H](CS)[C@@H]1CCC2=C1C=CC=C2	Ki	'='	170	nM	Active	Angiotensin-converting enzyme	Ki	B
334	CHEMBL37596	OC(=O)[C@H](CC1=CNC2=C1C=CC=C2)NC(=O)[C@@H](CS)C(C1=CC=CC=C1)C1=CC=CC=C1	Ki	'='	250	nM	Active	Angiotensin-converting enzyme	Ki	B
335	CHEMBL146746	CC[C@H](C)[C@H](NC(=O)[C@H](S)[C@H](N)CC[S](O)(=O)=O)C(=O)N1CC[C@H]([C@H]1C(O)=O)C(O)=O	Ki	'='	259	nM	Active	Angiotensin-converting enzyme	Ki	B
336	CHEMBL288814	C[C@H]([C@H](CS)C(=O)N[C@@H](CC1=CNC2=C1C=CC=C2)C(O)=O)C1=CC=CC=C1	Ki	'='	290	nM	Active	Angiotensin-converting enzyme	Ki	B
337	CHEMBL289518	C[C@@H]([C@@H](CS)C(=O)N[C@H](CC1=CNC2=C1C=CC=C2)C(O)=O)C1=CC=C(C=C1)C1=CC=CC=C1	Ki	'='	330	nM	Active	Angiotensin-converting enzyme	Ki	B
338	CHEMBL81232	OC(=O)CNC(=O)C(CS)=CC1=CC=CC=C1	Ki	'='	380	nM	Active	Angiotensin-converting enzyme	Ki	B
339	CHEMBL1159919	CC(C)C[C@@H](C[P@](O)(=O)[C@H](N)CC1=CC=CC=C1)C(=O)N[C@H](CC1=CC=CC=C1)C(O)=O	Ki	'='	440	nM	Active	Angiotensin-converting enzyme	Ki	B
340	CHEMBL1159920	N[C@@H](CC1=CC=CC=C1)[P@](O)(=O)C[C@H](CC1=CC=CC=C1)C(=O)N[C@@H](CC1=CC=CC=C1)C(O)=O	Ki	'='	660	nM	Inactive	Angiotensin-converting enzyme	Ki	B
341	CHEMBL347763	N[C@H](CC[S](O)(=O)=O)[C@H](S)C(=O)N[C@H](CC1=CC=C(O)C=C1)C(=O)N[C@@H](CC[S](O)(=O)=O)C(O)=O	Ki	'='	660	nM	Inactive	Angiotensin-converting enzyme	Ki	B
342	CHEMBL151631	CC[C@H](C)[C@H](NC(=O)[C@H](S)[C@H](N)CC[S](O)(=O)=O)C(=O)N1CC[C@H]([C@H]1C(O)=O)C(O)=O	Ki	'='	1090	nM	Inactive	Angiotensin-converting enzyme	Ki	B
343	CHEMBL358903	CC[C@H](C)[C@H](NC(=O)[C@@H](S)[C@@H](N)CC[S](O)(=O)=O)C(=O)N[C@H](CC(O)=O)C(O)=O	Ki	'='	1200	nM	Inactive	Angiotensin-converting enzyme	Ki	B
344	CHEMBL148777	CC[C@H](C)[C@H](NC(=O)[C@H](S)[C@H](N)CC[S](O)(=O)=O)C(=O)N[C@H](C[S](O)(=O)=O)C(O)=O	Ki	'='	1210	nM	Inactive	Angiotensin-converting enzyme	Ki	B
345	CHEMBL1159939	C[C@@H](N)[P@](O)(=O)C[C@@H](CC1=CC=C(Br)C=C1)C(=O)N[C@@H](C)C(O)=O	Ki	'='	1400	nM	Inactive	Angiotensin-converting enzyme	Ki	B
346	CHEMBL147285	N[C@@H](CC[S](O)(=O)=O)[C@@H](S)C(=O)N[C@@H](CC1=CC=C(O)C=C1)C(=O)N[C@H](CC(O)=O)C(O)=O	Ki	'='	1800	nM	Inactive	Angiotensin-converting enzyme	Ki	B
347	CHEMBL348205	CC[C@H](C)[C@@H](NC(=O)[C@H](S)[C@H](N)CCC(O)=O)C(=O)N[C@H](CC(O)=O)C(O)=O	Ki	'='	1800	nM	Inactive	Angiotensin-converting enzyme	Ki	B
348	CHEMBL356858	CC[C@H](C)[C@@H](NC(=O)[C@H](S)[C@@H](N)CC[P](O)(O)=O)C(=O)N[C@H](CC(O)=O)C(O)=O	Ki	'='	2200	nM	Inactive	Angiotensin-converting enzyme	Ki	B
349	CHEMBL1159942	C[C@H](NC(=O)[C@H](CC1=CC=C(C=C1)C1=CC=CC=C1)C[P@@](O)(=O)[C@H](N)C1=CC=CC=C1)C(O)=O	Ki	'='	2500	nM	Inactive	Angiotensin-converting enzyme	Ki	B
350	CHEMBL1159953	N[C@H](C1=CC=CC=C1)[P@](O)(=O)C[C@@H](CC1=CC=C(C=C1)C1=CC=CC=C1)C(=O)N[C@H](CO)C(O)=O	Ki	'>'	5000	nM	Inactive	Angiotensin-converting enzyme	Ki	B
351	CHEMBL1159952	N[C@@H](C1=CC=CC=C1)[P@@](O)(=O)C[C@H](CC1=CC=C(C=C1)C1=CC=CC=C1)C(=O)NCC(O)=O	Ki	'='	7800	nM	Inactive	Angiotensin-converting enzyme	Ki	B
352	CHEMBL285619	O[P](O)(=O)[C@@H](CCC1=C2C=CC=CC2=CC=C1)N[C@H](CC1=CC=C(C=C1)C1=CC=CC=C1)C1=NN=NN1	Ki	'>'	10000	nM	Inactive	Angiotensin-converting enzyme	Ki	B
353	CHEMBL1159924	N[C@@H](C1=CC=CC=C1)[P@](O)(=O)C[C@H](CC1=CC=CC=C1)C(=O)N[C@H](CC1=CC=CC=C1)C(O)=O	Ki	'='	13000	nM	Inactive	Angiotensin-converting enzyme	Ki	B
354	CHEMBL1159950	C[C@@H](O)[C@@H](NC(=O)[C@@H](CC1=CC=C(C=C1)C1=CC=CC=C1)C[P@](O)(=O)[C@H](N)C1=CC=CC=C1)C(O)=O	Ki	'>'	20000	nM	Inactive	Angiotensin-converting enzyme	Ki	B
355	CHEMBL80950	OC(=O)[C@@H](CC1=CC=CC=C1)NC(=O)[C@@H](CC1=CC=CC=C1)NC(=O)CC#N	Ki	'='	65000	nM	Inactive	Angiotensin-converting enzyme	Ki	B
356	CHEMBL419985	CC(C)[C@H](NC(=O)C1=CC=C(C=C1)C(=O)N[S](=O)(=O)C1=CC=C(Cl)C=C1)C(=O)N1CCC[C@H]1C(=O)N[C@H](C(C)C)C(=O)C1=NC2=C(O1)C=CC(=C2)C(N)=O	Ki	'>'	200000	nM	Inactive	Angiotensin-converting enzyme	Ki	B
357	CHEMBL80243	OC(=O)[C@H](CC1=CC=CC=C1)NC(=O)[C@H](CC(=O)CC#N)CC1=CC=CC=C1	Ki	'>'	10000000	nM	Inactive	Angiotensin-converting enzyme	Ki	B
358	CHEMBL10164	O[P](O)(=O)CN[C@H](CC1=CC=CC=C1)C1=NN=NN1	IC50	'='	26	nM	Active	Neprilysin	IC50	B
359	CHEMBL10247	OC(=O)CNC(=O)[C@@H](CS)CC1=CC=CC=C1	IC50	'='	7.43	nM	Active	Neprilysin	IC50	B
360	CHEMBL10384	O[P](O)(=O)CN[C@H](CCC1=CC=CC=C1)C1=NN=NN1	IC50	'>'	10000	nM	Inactive	Neprilysin	IC50	B
361	CHEMBL104054	C[C@@H]1CCC[C@H](NC(=O)[C@H](S)CC2=CC=CC=C2)C(=O)N1CC(O)=O	IC50	'='	49	nM	Active	Neprilysin	IC50	B
362	CHEMBL107275	OC(=O)CN1C(=O)[C@@H](CCCC11CCC1)NC(=O)[C@H](S)CC1=CC=CC=C1	IC50	'='	641	nM	Inactive	Neprilysin	IC50	B
363	CHEMBL107747	CC1(C)CCC[C@H](NC(=O)[C@@H](S)CC2=CC=CC=C2)C(=O)N1CC(O)=O	IC50	'='	63	nM	Active	Neprilysin	IC50	B
364	CHEMBL113759	O[C@H](CNC(=O)[C@H](CC1=CC=CC=C1)N[C@@H](CCC1=CC=CC=C1)C(O)=O)C(O)=O	IC50	'='	11	nM	Active	Neprilysin	IC50	B
365	CHEMBL114552	OC(=O)CCCNC[P@@](O)(=O)CCC1=CC=CC=C1	IC50	'='	2000000	nM	Inactive	Neprilysin	IC50	B
366	CHEMBL114658	CC1(C)CCC[C@H](NC(=O)[C@@H](S)CC2=CC=CC=C2)C(=O)N1CC(O)=O	IC50	'='	63	nM	Active	Neprilysin	IC50	B
367	CHEMBL123955	SC[C@H]1CCCCCC[C@H](NC1=O)C(=O)NC1=CC=CC=C1	IC50	'='	551	nM	Active	Neprilysin	IC50	B
368	CHEMBL124536	O[C@H]1C[C@@H](N(C1)C(=O)[C@@H]1CCCCCC[C@H](CS)C(=O)N1)C(O)=O	IC50	'='	0.8	nM	Active	Neprilysin	IC50	B
369	CHEMBL125040	OC[C@H](NC(=O)[C@@H]1CCCCCC[C@@H](CS)C(=O)N1)C(O)=O	IC50	'='	11	nM	Active	Neprilysin	IC50	B
370	CHEMBL126640	OCCOCCNC(=O)[C@@H]1CCCCCC[C@@H](CS)C(=O)N1	IC50	'='	84	nM	Active	Neprilysin	IC50	B
371	CHEMBL127199	C[S](=O)(=O)CCCNC(=O)[C@H]1CCCCCC[C@@H](CS)C(=O)N1	IC50	'='	63	nM	Active	Neprilysin	IC50	B
372	CHEMBL144543	CC(C)[C@H](S)C(=O)NC(C)(C)C(=O)N[C@@H](CC1=CC=C(O)C=C1)C(O)=O	IC50	'='	9.2	nM	Active	Neprilysin	IC50	B
373	CHEMBL144549	CC(C)[C@@H](S)C(=O)NC1(CC1)C(=O)N[C@@H](CC1=CC=C(O)C=C1)C(O)=O	IC50	'='	5	nM	Active	Neprilysin	IC50	B
374	CHEMBL144659	C[C@H](N1CCCC[C@H](NC(=O)[C@@H](S)CC2=CC=CC=C2)C1=O)C(O)=O	IC50	'='	92	nM	Active	Neprilysin	IC50	B
375	CHEMBL145916	CO[P@@](O)(=O)CN[C@@H](CC1=CC=C(C=C1)C1=CC=CC=C1)C(=O)NCCC(O)=O	IC50	'='	301	nM	Active	Neprilysin	IC50	B
376	CHEMBL145937	OC(=O)CCCNC(=O)[C@H](CC1=CC=C(C=C1)C1=CC=CC=C1)NC[P](O)(O)=O	IC50	'='	11	nM	Active	Neprilysin	IC50	B
377	CHEMBL145943	NCCCC[C@H](N[C@@H](CC1=CC2=C(C=C1)C1=C(O2)C=CC=C1)C(O)=O)[P](O)(O)=O	IC50	'>'	100000	nM	Inactive	Neprilysin	IC50	B
378	CHEMBL146371	OCC[C@H]1CCC[C@@H](NC(=O)[C@H](S)CC2=CC=CC=C2)C(=O)N1CC(O)=O	IC50	'='	31	nM	Active	Neprilysin	IC50	B
379	CHEMBL146594	C[C@H](NC(=O)[C@@H](CC1=CC=C(C=C1)C1=CC=CC=C1)NC[P](O)(O)=O)C(O)=O	IC50	'='	3	nM	Active	Neprilysin	IC50	B
380	CHEMBL146631	OC(=O)CCNC(=O)[C@@H](CC1=CC=C(C=C1)C1=CC=C(F)C=C1)NC[P](O)(O)=O	IC50	'='	14	nM	Active	Neprilysin	IC50	B
381	CHEMBL146652	CC(C)[C@@H](S)C(=O)NC1(CCCC1)C(=O)N[C@H](CC1=CNC2=C1C=C(O)C=C2)C(O)=O	IC50	'='	2	nM	Active	Neprilysin	IC50	B
382	CHEMBL146823	OC(=O)CN1[C@H](CC2CC2)CCC[C@H](NC(=O)[C@@H](S)CC2=CC=CC=C2)C1=O	IC50	'='	140	nM	Active	Neprilysin	IC50	B
383	CHEMBL146936	OC(=O)[C@@H](CC1=CC2=C(C=C1)C1=C(O2)C=CC=C1)NC[P](O)(O)=O	IC50	'='	2300	nM	Inactive	Neprilysin	IC50	B
384	CHEMBL147041	CN1C2=C(C=CC=C2)C2=C1C=C(C[C@@H](NC[P](O)(O)=O)C1=NN=NN1)C=C2	IC50	'='	140	nM	Active	Neprilysin	IC50	B
385	CHEMBL147043	CCC[C@@H]1CCC[C@@H](NC(=O)[C@H](S)CC2=CC=CC=C2)C(=O)N1CC(O)=O	IC50	'='	40	nM	Active	Neprilysin	IC50	B
386	CHEMBL147153	OC(=O)CN1[C@H](CCC[C@H](NC(=O)[C@H](S)CC2=CC=CC=C2)C1=O)C1CCCC1	IC50	'='	1653	nM	Inactive	Neprilysin	IC50	B
387	CHEMBL147157	OC(=O)[C@H](CC1=CC2=C(C=C1)C1=C(O2)C=CC=C1)NC(=O)[C@H](CC1=CC2=C(C=C1)C1=C(O2)C=CC=C1)NC[P](O)(O)=O	IC50	'='	2.7	nM	Active	Neprilysin	IC50	B
388	CHEMBL147163	O[P](O)(=O)CN[C@H](CC1=CC2=C(C=C1)C1=C(C=CC=C1)C2=O)C1=NN=NN1	IC50	'='	230	nM	Active	Neprilysin	IC50	B
389	CHEMBL147400	OC(=O)CCNC(=O)[C@@H](CC1=CC=CC=C1)NC[P](O)(O)=O	IC50	'='	1150	nM	Inactive	Neprilysin	IC50	B
390	CHEMBL147595	CC(C)[C@H](S)C(=O)NC1(CC2=C(C1)C=CC=C2)C(=O)N[C@@H](CC1=CC=C(O)C=C1)C(O)=O	IC50	'='	25	nM	Active	Neprilysin	IC50	B
391	CHEMBL147702	OC(=O)[C@H](CC1=CC=C(O)C=C1)NC(=O)C1(CCCC1)NC(=O)[C@H](S)CC1=CC=CC=C1	IC50	'='	3	nM	Active	Neprilysin	IC50	B
392	CHEMBL147730	OC(=O)CNC(=O)[C@H](CC1=CC2=C(C=C1)C1=C(O2)C=CC=C1)NC[P](O)(O)=O	IC50	'>'	10000	nM	Inactive	Neprilysin	IC50	B
393	CHEMBL147847	CC(C)C[C@@H](NC(=O)[C@H](CC#CC1=C(F)C=C(F)C=C1)NC[P](O)(O)=O)C(=O)N[C@H](C)C(O)=O	IC50	'='	5800	nM	Inactive	Neprilysin	IC50	B
394	CHEMBL147899	CC(C)[C@@H](S)C(=O)NC1(CCOCC1)C(=O)N[C@@H](CC1=CC=C(O)C=C1)C(O)=O	IC50	'='	6.4	nM	Active	Neprilysin	IC50	B
395	CHEMBL148056	O[P](O)(=O)CN[C@H](CC1=CC2=C(C=C1)C1=C(O2)C=CC=C1)C1=NN=NN1	IC50	'='	114	nM	Active	Neprilysin	IC50	B
396	CHEMBL148155	OC(=O)CN1[C@H](CC=C)CCC[C@@H](NC(=O)[C@H](S)CC2=CC=CC=C2)C1=O	IC50	'='	64	nM	Active	Neprilysin	IC50	B
397	CHEMBL148232	CC(C)CCC[C@@H](N[C@@H](CC1=CC2=C(C=C1)C1=C(O2)C=CC=C1)C(O)=O)[P](O)(O)=O	IC50	'>'	16000	nM	Inactive	Neprilysin	IC50	B
398	CHEMBL148368	CC(C)[C@H](S)C(=O)N[C@]1(C[C@H]2CC[C@@H]1C2)C(=O)N[C@@H](CC1=CC=C(O)C=C1)C(O)=O	IC50	'='	15	nM	Active	Neprilysin	IC50	B
399	CHEMBL148521	OC(=O)CCNC(=O)[C@H](CC1=CC=C(C=C1)C1=CC=CC=C1)NC[P](O)(O)=O	IC50	'='	4	nM	Active	Neprilysin	IC50	B
400	CHEMBL148564	OC(=O)CCNC(=O)[C@@H](CC1=CC=C(C=C1)C1=CC=CC=C1)NC[P@](O)(=O)OCC1=CC=CC=C1	IC50	'='	1000	nM	Inactive	Neprilysin	IC50	B
401	CHEMBL148911	CC(C)[C@@H](S)C(=O)NC1(CCCC1)C(=O)N[C@@H](CC1=CSC=C1)C(O)=O	IC50	'='	2.6	nM	Active	Neprilysin	IC50	B
402	CHEMBL149131	OC(=O)CCNC(=O)[C@H](CC1=CC=CC=C1)C[P](O)(O)=O	IC50	'='	207	nM	Active	Neprilysin	IC50	B
403	CHEMBL149364	CC(C)[C@@H](S)C(=O)NC1(CCCC1)C(=O)N[C@H](CC1=CC=C(F)C=C1)C(O)=O	IC50	'='	1.8	nM	Active	Neprilysin	IC50	B
404	CHEMBL149442	CCC[C@@H]1CCC[C@H](NC(=O)[C@H](S)CC2=CC=CC=C2)C(=O)N1[C@H](CC)C(O)=O	IC50	'='	86	nM	Active	Neprilysin	IC50	B
405	CHEMBL149646	OC(=O)C1=CC=C(NC(=O)[C@H](CC2=CC=C(C=C2)C2=CC=CC=C2)NC[P](O)(O)=O)C=C1	IC50	'='	10	nM	Active	Neprilysin	IC50	B
406	CHEMBL150209	CCO[P](=O)(CN[C@@H](CC1=CC=C(C=C1)C1=CC=CC=C1)C(=O)NCCC(O)=O)OCC	IC50	'>'	1000	nM	Inactive	Neprilysin	IC50	B
407	CHEMBL151135	OC(=O)CCNC(=O)[C@@H](CC[P](O)(O)=O)CC1=CC=C(C=C1)C1=CC=CC=C1	IC50	'='	1000	nM	Inactive	Neprilysin	IC50	B
408	CHEMBL151229	OC(=O)CCNC(=O)[C@H](CC1=CC=C(C=C1)C1=CC=CC=C1)SC[P](O)(O)=O	IC50	'='	797	nM	Inactive	Neprilysin	IC50	B
409	CHEMBL155874	OC(=O)[C@H](CC1=CNC2=C1C=CC=C2)N[S](=O)(=O)C1=CC=C(NC(=O)C2=CC=C(Br)C=C2)C=C1	IC50	'>'	1000	nM	Inactive	Neprilysin	IC50	B
410	CHEMBL1560	C[C@H](CS)C(=O)N1CCC[C@@H]1C(O)=O	IC50	'='	830000	nM	Inactive	Neprilysin	IC50	B
411	CHEMBL156645	O[S](=O)(=O)C1=CC=C(NC(=O)[C@@H](CS)CCCC2=CC=CC=C2)C=C1	IC50	'='	110	nM	Active	Neprilysin	IC50	B
412	CHEMBL157694	O[S](=O)(=O)C1=CC=C(NC(=O)[C@H](CS)CC2=CN=CC=C2)C=C1	IC50	'='	33	nM	Active	Neprilysin	IC50	B
413	CHEMBL157823	O[S](=O)(=O)CNC(=O)[C@@H](CS)CC1=CC=CC=C1	IC50	'='	2.2	nM	Active	Neprilysin	IC50	B
414	CHEMBL158015	O[S](=O)(=O)CCNC(=O)[C@H](CS)CCCC1=CC=CC=C1	IC50	'='	11	nM	Active	Neprilysin	IC50	B
415	CHEMBL159508	OC(=O)CNC(=O)[C@@H](C[C@@H](COC1=CC=CC=C1)C(O)=O)CC1=CC=C(C=C1)C1=CC=CC=C1	IC50	'='	4.55	nM	Active	Neprilysin	IC50	B
416	CHEMBL159884	CCCC[C@@H](C[C@H](CC1=CC=C(C=C1)N1C=CC=N1)C(=O)NCC(O)=O)C(O)=O	IC50	'='	366	nM	Active	Neprilysin	IC50	B
417	CHEMBL159940	OC(=O)CC[C@H](CC1=CC=C(C=C1)C1=CC=CC=C1)C(=O)NCC(O)=O	IC50	'='	2.3	nM	Active	Neprilysin	IC50	B
418	CHEMBL159954	C[C@H](NC(=O)[C@H](C[C@@H](COC1=CC=CC=C1)C(O)=O)CC1=CC=C(C=C1)C1=CC=CC=C1)C(O)=O	IC50	'='	11.4	nM	Active	Neprilysin	IC50	B
419	CHEMBL160153	CSC1=CC=C(C=C1)N1N=NC(=N1)C1=CC=C(C=C1)[S](=O)(=O)N[C@H](C(C)C)C(O)=O	IC50	'>'	1000	nM	Inactive	Neprilysin	IC50	B
420	CHEMBL16046	C[C@@H](NC(=O)[C@@H](CC(=O)NO)CC1=CC=CC=C1)C(O)=O	IC50	'='	2	nM	Active	Neprilysin	IC50	B
421	CHEMBL161879	CC(C)[C@@H](S)C(=O)N[C@H](CC1=CC=C(C=C1)C1=CC=CC=C1)C(=O)N[C@H](CO)C(O)=O	IC50	'='	43	nM	Active	Neprilysin	IC50	B
422	CHEMBL162022	COCCOC[C@@H](C[C@@H](CC1=CC=CC=C1)C(=O)NCC(O)=O)C(O)=O	IC50	'>'	972.5		Inactive	Neprilysin	IC50	B
423	CHEMBL162381	OC(=O)[C@H]1CS[C@H]2CCC[C@H](NC(=O)[C@H](S)CC3=CC=CC=C3)C(=O)N12	IC50	'='	2820	nM	Inactive	Neprilysin	IC50	B
424	CHEMBL162405	CCCC=C(C[C@H](CC1=CC=C(C=C1)N1C=CC=N1)C(=O)NCC(O)=O)C(O)=O	IC50	'>'	1000	nM	Inactive	Neprilysin	IC50	B
425	CHEMBL163182	CC(C)[C@H](S)C(=O)N[C@H](CC1=CC=C(C=C1)C1=CC=CC=C1)C(=O)N[C@@H](C(C)C)C(O)=O	IC50	'='	33	nM	Active	Neprilysin	IC50	B
426	CHEMBL163454	OC(=O)[C@H](CC1=CC=C(C=C1)C1=CC=CC=C1)NC(=O)[C@H](S)CC1=CC=CC=C1	IC50	'='	100	nM	Active	Neprilysin	IC50	B
427	CHEMBL163468	OC(=O)[C@@H]1CCCN1C(=O)[C@H](CC1=CC=C(C=C1)C1=CC=CC=C1)NC(=O)[C@@H](S)C1=CC2=C(OCO2)C=C1	IC50	'='	222	nM	Active	Neprilysin	IC50	B
428	CHEMBL163621	CC(C)[C@@H](S)C(=O)N[C@H](CC1=CC=C(C=C1)C1=CC=CC=C1)C(=O)N1CCC[C@H]1C(O)=O	IC50	'='	500	nM	Active	Neprilysin	IC50	B
429	CHEMBL164311	CSCC[C@@H](NC(=O)[C@@H](C[C@H](COC1=CC=CC=C1)C(O)=O)CC1=CC=C(C=C1)C1=CC=CC=C1)C(O)=O	IC50	'='	101	nM	Active	Neprilysin	IC50	B
430	CHEMBL16457	ON(C=O)[C@H](CC1=CC=CC=C1)C(=O)NCC(O)=O	IC50	'='	1.5	nM	Active	Neprilysin	IC50	B
431	CHEMBL16467	CC(C)CCNC(=O)CNC(=O)[C@@H](CN(O)C=O)CC1=CC=CC=C1	IC50	'='	800	nM	Inactive	Neprilysin	IC50	B
432	CHEMBL164955	CC(C)C[C@@H](C(O)=O)C(=O)N[C@@H](CS)CC1=CC=CC=C1	IC50	'='	0.75	nM	Active	Neprilysin	IC50	F
433	CHEMBL165061	OC(=O)[C@H]1CCS[C@@H]2CCC[C@@H](NC(=O)[C@@H](S)CC3=CC=CC=C3)C(=O)N12	IC50	'='	937	nM	Inactive	Neprilysin	IC50	B
434	CHEMBL165499	C[C@@H](C(O)=O)C(=O)N[C@H](CS)CC1=CC=CC=C1	IC50	'='	0.65	nM	Active	Neprilysin	IC50	F
435	CHEMBL165582	OC(=O)[C@H]1CCS[C@@H]2CCC[C@@H](NC(=O)[C@@H](S)CC3=CC=CC=C3)C(=O)N12	IC50	'='	42	nM	Active	Neprilysin	IC50	B
436	CHEMBL16568	ONC(=O)[C@@H](CC1=CC=CC=C1)C(=O)NCC(=O)NCC1=CC=CC=C1	IC50	'='	750	nM	Inactive	Neprilysin	IC50	B
437	CHEMBL165744	CC(C)C[C@@H](C(O)=O)C(=O)N[C@@H](CS)CC1=CC=CC=C1	IC50	'='	1.5	nM	Active	Neprilysin	IC50	F
438	CHEMBL165888	OC(=O)[C@@H]1CCCN1C(=O)[C@@H](CC1=CC=C(C=C1)C1=CC=CC=C1)NC(=O)[C@H](S)CC1=CC=CC=C1	IC50	'='	117	nM	Active	Neprilysin	IC50	B
439	CHEMBL165922	C[C@@H](C(O)=O)C(=O)N[C@H](CS)CC1=CC=CC=C1	IC50	'='	0.54	nM	Active	Neprilysin	IC50	F
440	CHEMBL165953	OC(=O)[C@H]1CCS[C@@H]2CCC[C@@H](NC(=O)[C@@H](S)CC3=CC=CC=C3)C(=O)N12	IC50	'='	133	nM	Active	Neprilysin	IC50	B
441	CHEMBL165980	C[C@@H](NC(=O)[C@H](CS)CC1=CC=CC=C1)C(O)=O	IC50	'='	0.41	nM	Active	Neprilysin	IC50	F
442	CHEMBL166083	OC(=O)[C@@H]1CCCN1C(=O)[C@@H](CC1=CC2=C(C=CC=C2)C=C1)NC(=O)[C@@H](S)CC1=CC=CC=C1	IC50	'='	583	nM	Active	Neprilysin	IC50	B
443	CHEMBL16622	ON(C[C@H](CC1=CC=CC=C1)C(=O)NCC(O)=O)C=O	IC50	'='	10	nM	Active	Neprilysin	IC50	B
444	CHEMBL16675	OC(=O)CNC(=O)[C@H](CC(O)=O)CC1=CC=CC=C1	IC50	'='	800	nM	Inactive	Neprilysin	IC50	B
445	CHEMBL166792	OC(=O)[C@@H]1CCC[C@H](C1)NC(=O)C1(CS)CCCC1	IC50	'='	215	nM	Active	Neprilysin	IC50	B
446	CHEMBL167249	OC(=O)[C@H]1CCC[C@@H](C1)NC(=O)C1(CS)CCCCC1	IC50	'='	310	nM	Active	Neprilysin	IC50	B
447	CHEMBL16779	ONC(=O)C[C@@H](CC1=CC=CC=C1)C(=O)NCC(O)=O	IC50	'='	1.4	nM	Active	Neprilysin	IC50	B
448	CHEMBL16791	CC(C)CCNC(=O)CNC(=O)[C@H](CC(=O)NO)CC1=CC=CC=C1	IC50	'='	600	nM	Active	Neprilysin	IC50	B
449	CHEMBL16975	ON(C[C@@H](CC1=CC=CC=C1)C(=O)NCC(=O)NCC1=CC=CC=C1)C=O	IC50	'='	1.2	nM	Active	Neprilysin	IC50	B
450	CHEMBL17040	COC(=O)CNC(=O)[C@H](CN(O)C=O)CC1=CC=CC=C1	IC50	'='	350	nM	Active	Neprilysin	IC50	B
451	CHEMBL170555	OC(=O)[C@H]1CCC[C@H](C1)NC(=O)[C@@H](CS)CC1=CC=CC=C1	IC50	'='	180	nM	Active	Neprilysin	IC50	B
452	CHEMBL17059	ONC[C@@H](CC1=CC=CC=C1)C(=O)NCC(O)=O	IC50	'>'	1	nM	Active	Neprilysin	IC50	B
453	CHEMBL17084	CC(C)CCNC(=O)CNC(=O)[C@@H](CC1=CC=CC=C1)C(=O)NO	IC50	'='	850	nM	Inactive	Neprilysin	IC50	B
454	CHEMBL17095	OC(=O)CNC(=O)[C@@H](CC1=CC=CC=C1)C(O)=O	IC50	'='	700	nM	Inactive	Neprilysin	IC50	B
455	CHEMBL17107	ONC(=O)[C@@H](CC1=CC=CC=C1)C(=O)NCC(O)=O	IC50	'='	12	nM	Active	Neprilysin	IC50	B
456	CHEMBL177551	ON(C[C@@H](CC1=CC=CC=C1)C(=O)N[C@H]1CC2=C(C=CC=C2)[C@H]2CCC[C@@H](N2C1=O)C(O)=O)C=O	IC50	'='	1.8	nM	Active	Neprilysin	IC50	B
457	CHEMBL1788203	CCCC[C@H](CC(=O)NO)[S](=O)(=O)C1=CC=CC=C1	IC50	'='	2500	nM	Inactive	Neprilysin	IC50	B
458	CHEMBL2062138	COCCOC[C@@H](CC1(CCCC1)C(=O)N[C@H]1CC[C@H](CC1)C(O)=O)C(=O)OC1=CC2=C(CCC2)C=C1	IC50	'='	28	nM	Active	Neprilysin	IC50	B
459	CHEMBL2092878	CCCC[C@H](CC(=O)NO)[S](=O)(=O)C1=CC=CC=C1	IC50	'='	15000	nM	Inactive	Neprilysin	IC50	B
460	CHEMBL2112023	OC(=O)CCNC(=O)[C@H](CC1=CC=C(C=C1)C1=CC=CC=C1)NC[P](O)(O)=O	IC50	'='	1800	nM	Inactive	Neprilysin	IC50	B
461	CHEMBL2114199	OC(=O)CCNC(=O)[C@@H](C[C@H](CC1=CC=CC=C1)C(O)=O)CC1=CC=CC=C1	IC50	'>'	1000	nM	Inactive	Neprilysin	IC50	B
462	CHEMBL225085	COCC[C@@H](CC1(CCCC1)C(=O)NCCCC1=CC=C(Cl)C=C1)C(O)=O	IC50	'='	0.6	nM	Active	Neprilysin	IC50	B
463	CHEMBL2370089	CC(C)C[C@@H](NC(=O)[C@@H](CC1=CC=CC=C1)N(O)C=O)C(=O)N[C@H](CC1=CC=CC=C1)C(O)=O	IC50	'='	93000	nM	Inactive	Neprilysin	IC50	B
464	CHEMBL25269	CC(C)C[C@H](N[C@@H](CCC1=C2C=CC=CC2=CC=C1)[P](O)(O)=O)C(=O)N[C@H](CC1=CNC2=C1C=CC=C2)C(O)=O	IC50	'='	140	nM	Active	Neprilysin	IC50	B
465	CHEMBL263501	CCCC[C@H](CC(=O)NO)[S](=O)(=O)C1=CC=CC=C1	IC50	'='	18000	nM	Inactive	Neprilysin	IC50	B
466	CHEMBL268955	OC(=O)C[C@H](CC1=CC=C(C=C1)C1=CC=CC=C1)NC[P](O)(O)=O	IC50	'='	15	nM	Active	Neprilysin	IC50	B
467	CHEMBL273216	OC(=O)[C@H](CC1=CC=C(C=C1)C1=CC=CC=C1)NC[P](O)(O)=O	IC50	'='	15	nM	Active	Neprilysin	IC50	B
468	CHEMBL273461	O[P](O)(=O)CN[C@@H](CC1=CC=C(C=C1)C1=CC=CC=C1)C1=NN=NN1	IC50	'>'	1000	nM	Inactive	Neprilysin	IC50	B
469	CHEMBL274994	CC(C)CCNC(=O)CNC(=O)[C@@H](CC1=CC=CC=C1)N(O)C=O	IC50	'='	30	nM	Active	Neprilysin	IC50	B
470	CHEMBL275317	O[P](O)(=O)CN[C@@H](CC1=CC2=C(C=CC=C2)C=C1)C1=NN=NN1	IC50	'='	364	nM	Active	Neprilysin	IC50	B
471	CHEMBL275637	COC(=O)CNC(=O)[C@@H](CC1=CC=CC=C1)C(=O)NO	IC50	'='	1	nM	Active	Neprilysin	IC50	B
472	CHEMBL277195	CC(C)C[C@@H](N[C@H](CCCC1=CC=CC=C1)[P](O)(O)=O)C(=O)N[C@@H](CC1=CNC2=C1C=CC=C2)C(O)=O	IC50	'='	1100	nM	Inactive	Neprilysin	IC50	B
473	CHEMBL277199	CC(C)C[C@@H](N[C@H](CCC1=CC=CC=C1)[P](O)(O)=O)C(=O)N[C@@H](CC1=CNC2=C1C=CC=C2)C(O)=O	IC50	'='	130	nM	Active	Neprilysin	IC50	B
474	CHEMBL279255	CCC[C@H](N[C@@H](CC(C)C)C(=O)N[C@H](CC1=CNC2=C1C=CC=C2)C(O)=O)[P](O)(O)=O	IC50	'='	550	nM	Active	Neprilysin	IC50	B
475	CHEMBL281333	CC(C)C[C@@H](NC[P](O)(O)=O)C(=O)N[C@@H](CC1=CNC2=C1C=CC=C2)C(O)=O	IC50	'='	24	nM	Active	Neprilysin	IC50	B
476	CHEMBL282663	CC(C)C[C@H](N[C@H](CCC1=CC=C(O)C=C1)[P](O)(O)=O)C(=O)N[C@H](CC1=CNC2=C1C=CC=C2)C(O)=O	IC50	'='	130	nM	Active	Neprilysin	IC50	B
477	CHEMBL283758	CC(C)C[C@H](N[C@H](CCC1=CNC2=C1C=CC=C2)[P](O)(O)=O)C(=O)N[C@H](CC1=CNC2=C1C=CC=C2)C(O)=O	IC50	'='	560	nM	Active	Neprilysin	IC50	B
478	CHEMBL285190	CN(C[P](O)(O)=O)[C@@H](CC1=CC=C(C=C1)C1=CC=CC=C1)C1=NN=NN1	IC50	'='	530	nM	Active	Neprilysin	IC50	B
479	CHEMBL285619	O[P](O)(=O)[C@@H](CCC1=C2C=CC=CC2=CC=C1)N[C@H](CC1=CC=C(C=C1)C1=CC=CC=C1)C1=NN=NN1	IC50	'='	5	nM	Active	Neprilysin	IC50	B
480	CHEMBL285747	O[P](O)(=O)CN[C@H](CC1=CC=C(C=C1)C1=CC=CC=C1)C(=O)NC1=NNN=N1	IC50	'='	1.4	nM	Active	Neprilysin	IC50	B
481	CHEMBL286883	OC(=O)[C@@H](CC1=CC=C(C=C1)C1=CN=CC=C1)NC[P](O)(O)=O	IC50	'>'	1000	nM	Inactive	Neprilysin	IC50	B
482	CHEMBL287896	C[C@@H](NC(=O)[C@H](S)CC1=CC=CC=C1)C(=O)N1CCC[C@H]1C(O)=O	IC50	'='	400	nM	Active	Neprilysin	IC50	B
483	CHEMBL287958	COC1=C(C=CC(C[C@H](NC[P](O)(O)=O)C(O)=O)=C1)C1=CC=CC=C1	IC50	'='	14	nM	Active	Neprilysin	IC50	B
484	CHEMBL288034	NC(=O)[C@@H](CC1=CC=C(C=C1)C1=CC=CC=C1)NC[P](O)(O)=O	IC50	'='	1300	nM	Inactive	Neprilysin	IC50	B
485	CHEMBL288364	OC(=O)[C@H](CC1=CC=C(C=C1)C1=CC=CC=C1)NC[P](O)(O)=O	IC50	'>'	1000	nM	Inactive	Neprilysin	IC50	B
486	CHEMBL288440	CC(C)OC1=CC=C(C[C@H](NC[P](O)(O)=O)C2=NN=NN2)C=C1	IC50	'='	15	nM	Active	Neprilysin	IC50	B
487	CHEMBL288460	OC(=O)CC[C@@H](CC1=CC=C(C=C1)C1=CC=CC=C1)NC[P](O)(O)=O	IC50	'='	643	nM	Inactive	Neprilysin	IC50	B
488	CHEMBL289150	CC(C)C[C@@H](NC(=O)[C@H](CC#CC1=C(F)C=C(F)C=C1)NC[P](O)(O)=O)C(O)=O	IC50	'='	6700	nM	Inactive	Neprilysin	IC50	B
489	CHEMBL289534	OC(=O)[C@H]1CC[C@H]2OCC[C@H](NC(=O)[C@H](S)CC3=CC=CC=C3)C(=O)N12	IC50	'='	26	nM	Active	Neprilysin	IC50	B
490	CHEMBL289556	OC(=O)[C@H]1CCC[C@H]2SCC[C@H](NC(=O)[C@@H](S)CC3=CC=CC=C3)C(=O)N12	IC50	'='	8.33	nM	Active	Neprilysin	IC50	B
491	CHEMBL290155	OC(=O)[C@@H](CC1=C(C=CC=C1)C1=CC=CC=C1)NC[P](O)(O)=O	IC50	'>'	1000	nM	Inactive	Neprilysin	IC50	B
492	CHEMBL290285	COC1=C(C=CC(C[C@@H](NC[P](O)(O)=O)C2=NN=NN2)=C1)C1=CC=CC=C1	IC50	'='	1.5	nM	Active	Neprilysin	IC50	B
493	CHEMBL290792	O[P](O)(=O)CN[C@@H](CC1=CC=C(C=C1)C1=CC=CC=C1)C1=NN=NN1CC1=CC=CC=C1	IC50	'>'	1000	nM	Inactive	Neprilysin	IC50	B
494	CHEMBL291081	O[P](O)(=O)CN[C@H](C(C1=CC=CC=C1)C1=CC=CC=C1)C1=NN=NN1	IC50	'>'	1000	nM	Inactive	Neprilysin	IC50	B
495	CHEMBL295037	C[C@H](C[C@H](CC1=CC=C(C=C1)C1=CC=CC=C1)NC(=O)CCCC(O)=O)C(O)=O	IC50	'='	90	nM	Active	Neprilysin	IC50	B
496	CHEMBL295936	C[C@@H](NC(=O)[C@H](CS)CC1=CC=C(OCC2=CC=CC=C2)C=C1)C(=O)N1CCC[C@H]1C(O)=O	IC50	'='	40	nM	Active	Neprilysin	IC50	B
497	CHEMBL296112	C[C@@H](C[C@@H](CC1=CC=C(C=C1)C1=CC=CC=C1)NC(=O)CCC(O)=O)C(O)=O	IC50	'='	27	nM	Active	Neprilysin	IC50	B
498	CHEMBL296465	OC(=O)CCNC(=O)[C@@H](C[C@H](CC1=CC=C(C=C1)N1C=CC=C1)C(O)=O)CC1=CC=C(C=C1)N1C=CC=C1	IC50	'='	36	nM	Active	Neprilysin	IC50	B
499	CHEMBL296499	CCCC[C@@H](C[C@@H](CC1=CC=C(C=C1)C1=CC=CC=C1)C(=O)NCCC(O)=O)C(O)=O	IC50	'='	66	nM	Active	Neprilysin	IC50	B
500	CHEMBL296760	CCCC[C@H](C[C@H](CC1=CC=C(C=C1)C1=CC=CC=C1)C(=O)NC[C@@H](O)C(O)=O)C(O)=O	IC50	'='	21	nM	Active	Neprilysin	IC50	B
501	CHEMBL297792	CC1=CC=C(C=C1)C#CC1=CC=C(S1)[S](=O)(=O)N[C@H](CC1=CNC2=C1C=CC=C2)C(O)=O	IC50	'>'	1000	nM	Inactive	Neprilysin	IC50	B
502	CHEMBL298388	OC(=O)CN1C2=C(SC[C@H](NC(=O)[C@@H](S)CC3=CC=CC=C3)C1=O)C=CC=C2	IC50	'='	64	nM	Active	Neprilysin	IC50	B
503	CHEMBL298466	C[C@@H](C[C@@H](CC1=CC=C(C=C1)C1=CC=CC=C1)NC(=O)CCC(O)=O)C(O)=O	IC50	'='	190	nM	Active	Neprilysin	IC50	B
504	CHEMBL298827	OC(=O)CNC(=O)[C@@H](CS)CC1=CC=CC=C1	IC50	'='	1.9	nM	Active	Neprilysin	IC50	F
505	CHEMBL298827	OC(=O)CNC(=O)[C@@H](CS)CC1=CC=CC=C1	IC50	'='	2.95	nM	Active	Neprilysin	IC50	B
506	CHEMBL299005	OC(=O)CCNC(=O)[C@@H](C[C@@H](CC1=CC=C(C=C1)C1=NC=CS1)C(O)=O)CC1=CC=C(C=C1)C1=CC=CC=C1	IC50	'='	19	nM	Active	Neprilysin	IC50	B
507	CHEMBL299169	OC(=O)CN1CCCC[C@H](NC(=O)[C@H](S)CC2=CC=CC=C2)C1=O	IC50	'='	82	nM	Active	Neprilysin	IC50	B
508	CHEMBL299181	C[C@@H](NC(=O)[C@H](CS)CC1=CC=CC=C1)C(=O)N1CCC[C@@H]1C(O)=O	IC50	'='	6.6	nM	Active	Neprilysin	IC50	B
509	CHEMBL299639	OC(=O)CN1C2=C(CC[C@H](NC(=O)[C@@H](S)CC3=CC=CC=C3)C1=O)C=CC=C2	IC50	'='	6	nM	Active	Neprilysin	IC50	B
510	CHEMBL300880	C[C@@H](NC(=O)[C@@H](CS)CCC1=CC=CC=C1)C(=O)N1CCC[C@H]1C(O)=O	IC50	'='	160	nM	Active	Neprilysin	IC50	B
511	CHEMBL301159	CC1=CC=C(C=C1)[C@H](C[C@H](CC1=CC=C(C=C1)C1=CC=CC=C1)C(=O)NCCC(O)=O)C(O)=O	IC50	'='	54	nM	Active	Neprilysin	IC50	B
512	CHEMBL304148	OC(=O)CN1[C@@H](CSC[C@H](NC(=O)[C@H](CS)CC2=CC=CC=C2)C1=O)C1=CC=CC=C1	IC50	'='	40	nM	Active	Neprilysin	IC50	B
513	CHEMBL305020	OC(=O)CN1CCSC[C@@H](NC(=O)[C@@H](CS)CC2=CC=CC=C2)C1=O	IC50	'='	2.4	nM	Active	Neprilysin	IC50	B
514	CHEMBL305050	OC(=O)CN1[C@H](SC[C@H](NC(=O)[C@H](CS)CC2=CC=CC=C2)C1=O)C1=CC=CC=C1	IC50	'='	2.5	nM	Active	Neprilysin	IC50	B
515	CHEMBL306461	OC(=O)CN1CCSC[C@H](NC(=O)[C@@H](S)CC2=CC=CC=C2)C1=O	IC50	'='	244	nM	Active	Neprilysin	IC50	B
516	CHEMBL306938	OC(=O)CN1C[C@@H](SC[C@@H](NC(=O)[C@@H](S)CC2=CC=CC=C2)C1=O)C1=CC=CC=C1	IC50	'='	2043	nM	Inactive	Neprilysin	IC50	B
517	CHEMBL312918	C[C@H](N[C@H](CCC1=CC=CC=C1)C(O)=O)C(=O)N1C[C@H](C[C@H]1C(O)=O)NC(=O)[C@H](CS)CC1=CC=CC=C1	IC50	'='	149	nM	Active	Neprilysin	IC50	B
518	CHEMBL313766	OC(=O)CCNC(=O)[C@@H](CCC1=CC=CC=C1)C[C@@H](CCC1=CC=CC=C1)C(O)=O	IC50	'='	1000	nM	Inactive	Neprilysin	IC50	B
519	CHEMBL314626	CC(C)C[C@H](NC(=O)[C@@H](CN(O)C=O)CC1=CC=CC=C1)C(=O)N[C@@H](CC1=CC=CC=C1)C(O)=O	IC50	'='	1270	nM	Inactive	Neprilysin	IC50	B
520	CHEMBL314855	OC(=O)CCC(=O)N[C@H](C[C@@H](CC1=CC=CC=C1)C(O)=O)CC1=CC=CC=C1	IC50	'='	9	nM	Active	Neprilysin	IC50	B
521	CHEMBL315312	OC(=O)CC1=C(NC(=O)[C@H](C[C@@H](CC2=CC=CC=C2)C(O)=O)CC2=CC=CC=C2)C=CC=C1	IC50	'='	25	nM	Active	Neprilysin	IC50	B
522	CHEMBL315395	CC(C)C[C@H](NC(=O)[C@H](CN(O)C(N)=O)CC1=CC=CC=C1)C(=O)N[C@H](CC1=CC=CC=C1)C(O)=O	IC50	'='	705000	nM	Inactive	Neprilysin	IC50	B
523	CHEMBL318096	C[C@@H]1CCC[C@H](NC(=O)[C@H](S)CC2=CC=CC=C2)C(=O)N1CC(O)=O	IC50	'='	149	nM	Active	Neprilysin	IC50	B
524	CHEMBL319237	OC(=O)CN1C(=O)[C@H](CCCC11CCCC1)NC(=O)[C@@H](S)CC1=CC=CC=C1	IC50	'='	426	nM	Active	Neprilysin	IC50	B
525	CHEMBL320610	CC(C)[C@@H](S)C(=O)NC1(CCCC1)C(=O)N[C@H](CC1=CC=C(O)C=C1)C(O)=O	IC50	'='	1.5	nM	Active	Neprilysin	IC50	B
526	CHEMBL322069	C[C@@H](CSC(C)=O)C(=O)NC1=CC=CC=C1	IC50	'='	200000	nM	Inactive	Neprilysin	IC50	B
527	CHEMBL325056	OC(=O)[C@H]1CCC[C@H]2CCC[C@H](NC(=O)[C@@H](S)CC3=CC=CC=C3)C(=O)N12	IC50	'='	8	nM	Active	Neprilysin	IC50	B
528	CHEMBL326801	C[C@H](CSC(C)=O)C(=O)NCC1=CC=CC=C1	IC50	'='	200000	nM	Inactive	Neprilysin	IC50	B
529	CHEMBL328327	C[C@H](CS)C(=O)N1C[C@@H](C[C@H]1C(O)=O)NC(=O)[C@H](CS)CC1=CC=CC=C1	IC50	'='	14	nM	Active	Neprilysin	IC50	B
530	CHEMBL329801	C[C@@H](N[C@H](CCC1=CC=CC=C1)C(O)=O)C(=O)N1C[C@@H](C[C@H]1C(O)=O)NC(=O)N[C@@H](CS)CC1=CC=CC=C1	IC50	'='	1240	nM	Inactive	Neprilysin	IC50	B
531	CHEMBL330316	C[C@@H](CS)C(=O)N1C[C@@H](C[C@@H]1C(O)=O)NC(=O)N[C@@H](CS)CC1=CC=CC=C1	IC50	'='	118	nM	Active	Neprilysin	IC50	B
532	CHEMBL331575	C[C@H]1CCC[C@H](N1C(=O)CCS)C(O)=O	IC50	'='	2000000	nM	Inactive	Neprilysin	IC50	B
533	CHEMBL338346	OC(=O)[C@@H]1CCCN1C(=O)[C@H]1CCCCCC[C@@H](CS)C(=O)N1	IC50	'='	2	nM	Active	Neprilysin	IC50	B
534	CHEMBL339629	OCCCNC(=O)[C@H]1CCCCCC[C@H](CS)C(=O)N1	IC50	'='	209	nM	Active	Neprilysin	IC50	B
535	CHEMBL340454	OC(=O)[C@H]1CSCCCCCCC[C@@H](CS)C(=O)N1	IC50	'='	104	nM	Active	Neprilysin	IC50	B
536	CHEMBL341868	OC(=O)[C@@H](NC(=O)[C@@H](CC1=CC=C(C=C1)C1=CC=CC=C1)NC[P](O)(O)=O)C1=CC=CC=C1	IC50	'='	2	nM	Active	Neprilysin	IC50	B
537	CHEMBL342077	C[C@H](N[C@@H](CC1=CC2=C(C=C1)C1=C(O2)C=CC=C1)C(O)=O)[P](O)(O)=O	IC50	'='	37500	nM	Inactive	Neprilysin	IC50	B
538	CHEMBL342321	CC(C)[C@@H](S)C(=O)NC1(CCCCC1)C(=O)N[C@@H](CC1=CC=C(O)C=C1)C(O)=O	IC50	'='	8.7	nM	Active	Neprilysin	IC50	B
539	CHEMBL342768	CCOC(=O)CCNC(=O)[C@@H](CC1=CC=C(C=C1)C1=CC=CC=C1)NC[P](O)(O)=O	IC50	'='	120	nM	Active	Neprilysin	IC50	B
540	CHEMBL342962	COC1=CC(CC[C@@H](N[C@@H](CC2=CC3=C(C=C2)C2=C(O3)C=CC=C2)C(O)=O)[P](O)(O)=O)=CC(OC)=C1OC	IC50	'='	18000	nM	Inactive	Neprilysin	IC50	B
541	CHEMBL342993	OC(=O)[C@@H](CC1=CC=C(O)C=C1)NC(=O)C1(CCCC1)NC(=O)CS	IC50	'='	15	nM	Active	Neprilysin	IC50	B
542	CHEMBL343191	CCC[C@@H]1CCC[C@@H](NC(=O)[C@H](S)CC2=CC=CC=C2)C(=O)N1CC(O)=O	IC50	'='	466	nM	Active	Neprilysin	IC50	B
543	CHEMBL343691	COC1=CC=C(C[C@@H](NC(=O)C2(CCCC2)NC(=O)[C@H](S)C(C)C)C(O)=O)C=C1	IC50	'='	2.2	nM	Active	Neprilysin	IC50	B
544	CHEMBL343904	O[P](O)(=O)CN[C@H](CC1=CC2=C(C=C1)C1=C(C2)C=CC=C1)C1=NN=NN1	IC50	'='	450	nM	Active	Neprilysin	IC50	B
545	CHEMBL345021	CC(C)C[C@H]1CCC[C@H](NC(=O)[C@@H](S)CC2=CC=CC=C2)C(=O)N1CC(O)=O	IC50	'='	1655	nM	Inactive	Neprilysin	IC50	B
546	CHEMBL345200	CC1=CC=C(C=C1)C1=CC=C(S1)[S](=O)(=O)N[C@@H](CC1=CNC2=C1C=CC=C2)C(O)=O	IC50	'>'	1000	nM	Inactive	Neprilysin	IC50	B
547	CHEMBL345597	OC(=O)[C@@H](CC1=CNC2=C1C=CC=C2)N[S](=O)(=O)C1=CC=C(C=C1)C1=NN(N=N1)C1=CC=CC=C1	IC50	'>'	1000	nM	Inactive	Neprilysin	IC50	B
548	CHEMBL34884	OC(=O)CNC(=O)[C@@H](C[C@@H](COC1=CC=CC=C1)C(O)=O)CC1=CC=C(C=C1)C1=CC=CC=C1	IC50	'='	3.2	nM	Active	Neprilysin	IC50	B
549	CHEMBL349404	OC(=O)CC(=O)N[C@H](CS)CC1=CC=CC=C1	IC50	'='	2.3	nM	Active	Neprilysin	IC50	F
550	CHEMBL349594	OC(=O)[C@@H]1CCCN1C(=O)[C@@H](CC1=CC=C(C=C1)C1=CC=CC=C1)NC(=O)[C@H](S)C1=CC2=C(OCO2)C=C1	IC50	'='	385	nM	Active	Neprilysin	IC50	B
551	CHEMBL350378	OC(=O)[C@H]1CCCN1C(=O)[C@H](CC1=C2C=CC=CC2=CC=C1)NC(=O)[C@H](S)CC1=CC=CC=C1	IC50	'>'	1000	nM	Inactive	Neprilysin	IC50	B
552	CHEMBL350414	OC(=O)[C@@H](CC1=CC=C(C=C1)C1=CC=CC=C1)NC(=O)[C@@H](S)CC1=CC=CC=C1	IC50	'='	654	nM	Inactive	Neprilysin	IC50	B
553	CHEMBL350929	OC(=O)[C@H](COC1=CC=CC=C1)C[C@H](CC1=CC=C(C=C1)C1=CC=CC=C1)C(=O)N1CCC[C@H]1C(O)=O	IC50	'>'	1000	nM	Inactive	Neprilysin	IC50	B
554	CHEMBL351025	C[C@H](NC(=O)[C@H](C[C@@H](COC1=CC=CC=C1)C(O)=O)CC1=CC=C(C=C1)C1=CC=CC=C1)C(O)=O	IC50	'='	10.85	nM	Active	Neprilysin	IC50	B
555	CHEMBL351249	OC(=O)[C@H]1CS[C@H]2CCC[C@H](NC(=O)[C@H](S)CC3=CC=CC=C3)C(=O)N12	IC50	'='	11.5	nM	Active	Neprilysin	IC50	B
556	CHEMBL351318	OC(=O)[C@H]1CCCN1C(=O)[C@H](CC1=C2C=CC=CC2=CC=C1)NC(=O)[C@H](S)CC1=CC=CC=C1	IC50	'>'	1000	nM	Inactive	Neprilysin	IC50	B
557	CHEMBL351614	OC(=O)[C@H]1CS[C@@H]2CCC[C@@H](NC(=O)[C@@H](CS)CC3=CC=CC=C3)C(=O)N12	IC50	'='	1.1	nM	Active	Neprilysin	IC50	B
558	CHEMBL351878	OC(=O)[C@@H]1CCCN1C(=O)[C@H](CC1=CC=C(C=C1)C1=CC=CC=C1)NC(=O)[C@@H](S)CC1=CC=CC=C1	IC50	'='	59	nM	Active	Neprilysin	IC50	B
559	CHEMBL352100	OC(=O)CNC(=O)[C@H](C[C@@H](COC1=CC=CC=C1)C(O)=O)OC1=CC=C(C=C1)C1=CC=CC=C1	IC50	'>'	1000	nM	Inactive	Neprilysin	IC50	B
560	CHEMBL355221	OC(=O)[C@H](CC1=CC=CC=C1)NC(=O)C1(CS)CCCC1	IC50	'='	220	nM	Active	Neprilysin	IC50	B
561	CHEMBL356084	CC(C)[C@@H](S)C(=O)NC1(CCCC1)C(=O)N[C@@H](CC1=CN=CC=C1)C(O)=O	IC50	'='	3.1	nM	Active	Neprilysin	IC50	B
562	CHEMBL356123	CC(C)[C@@H](S)C(=O)NC1(CCCC1)C(=O)N[C@@H](CC1=CC=CS1)C(O)=O	IC50	'='	1.5	nM	Active	Neprilysin	IC50	B
563	CHEMBL356223	OC(=O)CCNC(=O)[C@@H](CC1=CC=C(C=C1)C1=CC=CC=C1)[S](=O)(=O)C[P](O)(O)=O	IC50	'>'	10000	nM	Inactive	Neprilysin	IC50	B
564	CHEMBL356343	CC(C)[C@@H](S)C(=O)NC1(CCCC1)C(=O)N[C@@H](CC1=NC=CC=C1)C(O)=O	IC50	'='	3	nM	Active	Neprilysin	IC50	B
565	CHEMBL356577	CC(C)[C@H](N1CCCC[C@@H](NC(=O)[C@H](S)CC2=CC=CC=C2)C1=O)C(O)=O	IC50	'='	1000	nM	Inactive	Neprilysin	IC50	B
566	CHEMBL357226	CC(C)C[C@@H](NC(=O)[C@H](CC1=CC2=C(C=C1)C1=C(O2)C=CC=C1)NC[P](O)(O)=O)C(O)=O	IC50	'='	31	nM	Active	Neprilysin	IC50	B
567	CHEMBL357251	OC(=O)[C@@H](CC1=CC2=C(C=C1)C1=C(O2)C=CC=C1)N[C@H](CCC1=C2C=CC=CC2=CC=C1)[P](O)(O)=O	IC50	'='	13770	nM	Inactive	Neprilysin	IC50	B
568	CHEMBL357441	COC1=C(OC)C=C(CC[C@H](N[C@H](CC2=CC3=C(C=C2)C2=C(O3)C=CC=C2)C(O)=O)[P](O)(O)=O)C=C1	IC50	'>'	10000	nM	Inactive	Neprilysin	IC50	B
569	CHEMBL357607	OC(=O)CCNC(=O)[C@H](CC1=CC=CC=C1)O[P@](O)(=O)CCCCC1=CC=CC=C1	IC50	'>'	1000	nM	Inactive	Neprilysin	IC50	B
570	CHEMBL357903	OC(=O)CNC(=O)[C@H](CC1=CC=C(C=C1)C1=CC=CC=C1)NC[P](O)(O)=O	IC50	'='	5	nM	Active	Neprilysin	IC50	B
571	CHEMBL357932	OC(=O)[C@@H](CC1=CC=CC=C1)N1CCCC[C@H](NC(=O)[C@H](S)CC2=CC=CC=C2)C1=O	IC50	'='	32	nM	Active	Neprilysin	IC50	B
572	CHEMBL358098	COC1=C(OC)C(OC)=C(CC[C@@H](N[C@@H](CC2=CC3=C(C=C2)C2=C(O3)C=CC=C2)C(O)=O)[P](O)(O)=O)C=C1	IC50	'='	15000	nM	Inactive	Neprilysin	IC50	B
573	CHEMBL358338	CC(C)[C@@H](S)C(=O)N[C@@H](CC1=CC=C(C=C1)C1=CC=CC=C1)C(=O)N[C@H](CC1=CC=C(O)C=C1)C(O)=O	IC50	'='	28	nM	Active	Neprilysin	IC50	B
574	CHEMBL358592	CC(C)[C@@H](S)C(=O)NC1(CCCC1)C(=O)N[C@H](CCC1=CC=CC=C1)C(O)=O	IC50	'='	1.2	nM	Active	Neprilysin	IC50	B
575	CHEMBL358631	OC(=O)CCNC(=O)[C@H](CC1=CC=C(C=C1)C1=CC=CC=C1)NC[P@](O)(=O)OC1=CC=CC=C1	IC50	'='	238	nM	Active	Neprilysin	IC50	B
576	CHEMBL358774	COC1=CC(CC[C@H](N[C@H](CC2=CC3=C(C=C2)C2=C(O3)C=CC=C2)C(O)=O)[P](O)(O)=O)=C(OC)C=C1OC	IC50	'>'	10000	nM	Inactive	Neprilysin	IC50	B
577	CHEMBL359024	OC(=O)[C@@H](CC1=CC2=C(C=C1)C1=C(O2)C=CC=C1)N[C@H](CCC1=C2N=CC=CC2=CC=C1)[P](O)(O)=O	IC50	'='	53500	nM	Inactive	Neprilysin	IC50	B
578	CHEMBL359254	OC(=O)CCNC(=O)[C@H](CC1=CC=CC=C1)O[P@@](O)(=O)CCC1=CC=CC=C1	IC50	'>'	1000	nM	Inactive	Neprilysin	IC50	B
579	CHEMBL359437	C[C@@H](NC(=O)[C@@H](CC1=CC2=C(C=C1)C1=C(O2)C=CC=C1)NC[P](O)(O)=O)C(O)=O	IC50	'='	1640	nM	Inactive	Neprilysin	IC50	B
580	CHEMBL36036	O[P](O)(=O)CN[C@H](CC1=CC=C(C=C1)C1=CC=CC=C1)C(=O)NCC1=CC=CC=C1	IC50	'='	308	nM	Active	Neprilysin	IC50	B
581	CHEMBL37117	OC(=O)C=C[C@@H](CC1=CC=C(C=C1)C1=CC=CC=C1)NC[P](O)(O)=O	IC50	'='	32	nM	Active	Neprilysin	IC50	B
582	CHEMBL37539	OC(=O)CNC(=O)[C@@H](C[C@@H](COC1=CC=CC=C1)C(O)=O)CC1=CC=C(C=C1)C1=CC=CC=C1	IC50	'='	5.9	nM	Active	Neprilysin	IC50	B
583	CHEMBL378763	CCC[C@H](CC1(CCCC1)C(=O)NC1=NN=C(CC)S1)C(O)=O	IC50	'='	14.3	nM	Active	Neprilysin	IC50	B
584	CHEMBL38274	OC(=O)[C@H](CC1=CC=CC=C1)NC[P](O)(O)=O	IC50	'>'	1000	nM	Inactive	Neprilysin	IC50	B
585	CHEMBL38325	OC(=O)[C@@H](CC1=CC(=CC=C1)C1=CC=CC=C1)NC[P](O)(O)=O	IC50	'>'	1000	nM	Inactive	Neprilysin	IC50	B
586	CHEMBL38365	OC(=O)[C@@H](CC1=CC=C(C=C1)C1=CC=CC=C1)NCC[P](O)(O)=O	IC50	'>'	10000	nM	Inactive	Neprilysin	IC50	B
587	CHEMBL39775	OC(=O)[C@H]1CCC[C@H]2CCC[C@H](NC(=O)[C@@H](S)CC3=CC=CC=C3)C(=O)N12	IC50	'='	25	nM	Active	Neprilysin	IC50	B
588	CHEMBL40028	O[P](O)(=O)CN[C@H](CC#CC1=C(F)C=CC=C1)C1=NN=NN1	IC50	'='	14	nM	Active	Neprilysin	IC50	B
589	CHEMBL41201	OC(=O)[C@H]1CC[C@H]2CCC[C@H](NC(=O)[C@H](S)CC3=CC=CC=C3)C(=O)N12	IC50	'='	18	nM	Active	Neprilysin	IC50	B
590	CHEMBL413724	OC(=O)[C@H](CC1=CC=CC=C1)NC(=O)[C@H](CC1=CC2=C(C=C1)C1=C(O2)C=CC=C1)NC[P](O)(O)=O	IC50	'='	12	nM	Active	Neprilysin	IC50	B
591	CHEMBL416093	COC1=C(OC)C=C(C[C@H](C[C@@H](CC2=CC=C(C=C2)C2=CC=CC=C2)C(=O)NCCC(O)=O)C(O)=O)C=C1	IC50	'='	54	nM	Active	Neprilysin	IC50	B
592	CHEMBL417007	C[C@@H](C[C@@H](CC1=CC=C(C=C1)C1=CC=CC=C1)NC(=O)CCC(O)=O)C(O)=O	IC50	'='	5	nM	Active	Neprilysin	IC50	B
593	CHEMBL41753	OC(=O)[C@H]1CC[C@H]2SCC[C@H](NC(=O)[C@H](S)CC3=CC=CC=C3)C(=O)N12	IC50	'='	4	nM	Active	Neprilysin	IC50	B
594	CHEMBL420192	OC(=O)CN1[C@H](CSC[C@H](NC(=O)[C@@H](S)CC2=CC=CC=C2)C1=O)C1=CC=CC=C1	IC50	'='	2020	nM	Inactive	Neprilysin	IC50	B
595	CHEMBL422136	OC(=O)CCNC(=O)[C@H](CC1=CC=C(C=C1)C1=CC=CC=C1)OC[P](O)(O)=O	IC50	'='	9.5	nM	Active	Neprilysin	IC50	B
596	CHEMBL422403	C[C@@H](NC(=O)[C@@H](CS)CC1=CC=CC=C1)C(=O)N1C[C@@H](C[C@@H]1C(O)=O)C1CCCCC1	IC50	'='	6.6	nM	Active	Neprilysin	IC50	B
597	CHEMBL422419	C[C@@H](N[C@H](CCC1=CC=CC=C1)C(O)=O)C(=O)N1C[C@@H](C[C@H]1C(O)=O)OC(=O)N[C@@H](CS)CC1=CC=CC=C1	IC50	'>'	1000	nM	Inactive	Neprilysin	IC50	B
598	CHEMBL423635	OC(=O)[C@@H]1CCCN1C(=O)[C@@H](CC1=CC2=C(C=CC=C2)C=C1)NC(=O)[C@H](S)CC1=CC=CC=C1	IC50	'='	705	nM	Inactive	Neprilysin	IC50	B
599	CHEMBL423751	COC1=C(OC)C(CC[C@H](N[C@H](CC2=CC3=C(C=C2)C2=C(O3)C=CC=C2)C(O)=O)[P](O)(O)=O)=CC=C1	IC50	'='	15200	nM	Inactive	Neprilysin	IC50	B
600	CHEMBL423937	OC(=O)CCNC(=O)[C@H](CC1=CC=CC=C1)O[P@@](O)(=O)CNC(=O)OCC1=CC=CC=C1	IC50	'>'	1000	nM	Inactive	Neprilysin	IC50	B
601	CHEMBL424497	CC(C)[C@@H](S)C(=O)NC1(CCCC1)C(=O)N[C@@H](CC1=CNC2=C1C=CC=C2)C(O)=O	IC50	'='	2.1	nM	Active	Neprilysin	IC50	B
602	CHEMBL42583	C[S](=O)(=O)N[C@H](CCCCN)C(=O)NC[C@H](CC1(CCCC1)C(=O)N[C@@H](CC1=CC=C(O)C=C1)C(O)=O)C(O)=O	IC50	'='	20	nM	Active	Neprilysin	IC50	B
603	CHEMBL430484	OC(=O)CN1C(=O)[C@H](CCCC11CC1)NC(=O)[C@H](S)CC1=CC=CC=C1	IC50	'='	377	nM	Active	Neprilysin	IC50	B
604	CHEMBL43114	OC(=O)[C@@H](CC1=CNC2=C1C=CC=C2)NC(=O)C1(C[P@@](O)(=O)[C@H](CC2=CC=CC=C2)NC(=O)C2=CC=C(C=C2)[N+]([O-])=O)CCCC1	IC50	'='	55	nM	Active	Neprilysin	IC50	B
605	CHEMBL43370	C[S](=O)(=O)N[C@H](CCCCN)C(=O)N[C@H](CC1=CC=CC=C1)[P@@](O)(=O)CC1(CCCC1)C(=O)N[C@H](CC1=CNC2=C1C=CC=C2)C(O)=O	IC50	'='	90	nM	Active	Neprilysin	IC50	B
606	CHEMBL434070	CCC[C@H]1CCC[C@@H](NC(=O)[C@H](S)CC2=CC=CC=C2)C(=O)N1[C@H](C)C(O)=O	IC50	'='	17	nM	Active	Neprilysin	IC50	B
607	CHEMBL434492	COCCOC[C@H](CC1(CCCC1)C(=O)N[C@H]1CC[C@H](CC1)C(O)=O)C(O)=O	IC50	'='	38	nM	Active	Neprilysin	IC50	B
608	CHEMBL435421	OC(=O)[C@H](CC1=CC=C(O)C=C1)NC(=O)C1(CCCC1)NC(=O)C1(S)CCCC1	IC50	'='	5.2	nM	Active	Neprilysin	IC50	B
609	CHEMBL43730	COC1=C(OC)C=C(C[C@H](C[C@@H](CC2=CC=C(C=C2)C2=CC=CC=C2)C(=O)NC[C@H](O)C(O)=O)C(O)=O)C=C1	IC50	'='	11	nM	Active	Neprilysin	IC50	B
610	CHEMBL440856	C[C@@H](CS)C(=O)N[C@@H](C)C(=O)N1CCC[C@H]1C(O)=O	IC50	'='	140	nM	Active	Neprilysin	IC50	B
611	CHEMBL440921	CSC1=CC=C(C=C1)C1=CC=C(C=C1)[S](=O)(=O)N[C@H](C(C)C)C(O)=O	IC50	'>'	1000	nM	Inactive	Neprilysin	IC50	B
612	CHEMBL441601	CC1=CC=C(C=C1)C1=CC=C(C[C@@H](NC[P](O)(O)=O)C(O)=O)C=C1	IC50	'='	236	nM	Active	Neprilysin	IC50	B
613	CHEMBL445915	C[C@@H](C[C@@H](CC1=NC=C(C=N1)C1=CC=CC=C1)C(=O)NCC(O)=O)C(O)=O	IC50	'>'	1000	nM	Inactive	Neprilysin	IC50	B
614	CHEMBL44767	C[C@@H](C[C@@H](CC1=CC=C(C=C1)C1=CC=CC=C1)C(=O)NCCC(O)=O)C(O)=O	IC50	'='	41	nM	Active	Neprilysin	IC50	B
615	CHEMBL45123	OC(=O)CCNC(=O)[C@H](CCC(O)=O)CC1=CC=C(C=C1)C1=CC=CC=C1	IC50	'='	103.56	nM	Active	Neprilysin	IC50	B
616	CHEMBL45412	OC(=O)CC(=O)N[C@H](CS)CC1=CC=CC=C1	IC50	'='	210	nM	Active	Neprilysin	IC50	F
617	CHEMBL45602	CO[C@@H](C[C@@H](CC1=CC=C(C=C1)C1=CC=CC=C1)NC(=O)CCCC(O)=O)C(O)=O	IC50	'='	49	nM	Active	Neprilysin	IC50	B
618	CHEMBL45852	OC(=O)[C@H](C[C@H](CC1=CC=C(C=C1)N1C=CC=C1)C(=O)N[C@H]1CC[C@@H](CC1)C(O)=O)CC1=CC=C(C=C1)N1C=CC=C1	IC50	'='	515	nM	Active	Neprilysin	IC50	B
619	CHEMBL45972	C[C@@H](C[C@H](CC1=CC=C(C=C1)C1=CC=CC=C1)NC(=O)CC(O)=O)C(O)=O	IC50	'='	92	nM	Active	Neprilysin	IC50	B
620	CHEMBL46081	OC(=O)CC[C@H](CC1=CC=C(C=C1)C1=CC=CC=C1)NC(=O)CCC(O)=O	IC50	'='	99	nM	Active	Neprilysin	IC50	B
621	CHEMBL46201	CC(C)C1=CC=C(C[C@H](C[C@@H](CC2=CC=C(C=C2)C(C)C)C(=O)NCCC(O)=O)C(O)=O)C=C1	IC50	'='	489	nM	Active	Neprilysin	IC50	B
622	CHEMBL46611	OC(=O)CCC(=O)N[C@H](C[C@@H](CC1=CC=CC=C1)C(O)=O)CC1=CC=CC=C1	IC50	'='	4000	nM	Inactive	Neprilysin	IC50	B
623	CHEMBL46836	OC(=O)CCNC(=O)[C@@H](C[C@@H](CC1=CC=C(OC2=CC=CC=C2)C=C1)C(O)=O)CC1=CC=C(OC2=CC=CC=C2)C=C1	IC50	'='	203	nM	Active	Neprilysin	IC50	B
624	CHEMBL47356	C[C@@H](C[C@H](CC1=CC=C(C=C1)C1=CC=CC=C1)NC(=O)CCCCC(O)=O)C(O)=O	IC50	'='	324	nM	Active	Neprilysin	IC50	B
625	CHEMBL47493	OC(=O)CCNC(=O)[C@@H](C[C@H](CC1=CC=C(C=C1)C1=NC=CS1)C(O)=O)CC1=CC=C(C=C1)C1=NC=CS1	IC50	'>'	1000	nM	Inactive	Neprilysin	IC50	B
626	CHEMBL479579	CC(C)C[C@H](N[P@@](O)(=O)O[C@@H]1O[C@H](C)[C@@H](O)[C@@H](O)[C@H]1O)C(=O)N[C@@H](CC1=CNC2=C1C=CC=C2)C(O)=O	IC50	'='	40.75	nM	Active	Neprilysin	IC50	B
627	CHEMBL49430	OC(=O)CCNC(=O)[C@H](C[C@H](CC1=CC=C(C=C1)C1=CC=CC=C1)C(O)=O)CC1=CC=C(C=C1)C1=CC=CC=C1	IC50	'='	49	nM	Active	Neprilysin	IC50	B
628	CHEMBL49653	COCC[C@H](C[C@@H](CC1=CC=C(C=C1)C1=CC=CC=C1)C(=O)NCCC(O)=O)C(O)=O	IC50	'='	46	nM	Active	Neprilysin	IC50	B
629	CHEMBL49920	C[C@@H](NC(=O)[C@H](CS)CC1=CC=CC=C1)C(=O)N1CC2=C(C[C@@H]1C(O)=O)C=CC=C2	IC50	'='	3.9	nM	Active	Neprilysin	IC50	B
630	CHEMBL50203	C[C@@H](NC(=O)[C@H](CS)CC1=CC=CC=C1)C(=O)N1CCC[C@@H]1C(O)=O	IC50	'='	45	nM	Active	Neprilysin	IC50	B
631	CHEMBL50312	C[C@@H](NC(=O)[C@H](CS)CC1=C(Cl)C=CC=C1)C(=O)N1CCC[C@@H]1C(O)=O	IC50	'='	2.2	nM	Active	Neprilysin	IC50	B
632	CHEMBL50414	C[C@@H](S)[C@@H](CC1=CC=CC=C1)C(=O)N[C@@H](C)C(=O)N1CCC[C@H]1C(O)=O	IC50	'='	182	nM	Active	Neprilysin	IC50	B
633	CHEMBL50582	C[C@@H](NC(=O)[C@@H](CS)CC1=CC=CC=C1)C(=O)N1[C@H](CC2=C1C=CC=C2)C(O)=O	IC50	'='	2.6	nM	Active	Neprilysin	IC50	B
634	CHEMBL50595	C[C@@H](S)[C@@H](CC1=CC=CC=C1)C(=O)N[C@@H](C)C(=O)N1CCC[C@H]1C(O)=O	IC50	'='	32	nM	Active	Neprilysin	IC50	B
635	CHEMBL50625	C[C@H](NC(=O)[C@H](CS)CC1=CC=CC=C1)C(=O)N1C[C@H](C[C@H]1C(O)=O)SC1=CC=CC=C1	IC50	'='	1.6	nM	Active	Neprilysin	IC50	B
636	CHEMBL50914	C[C@H](NC(=O)[C@@H](CS)CC1=C(C)C=CC=C1)C(=O)N1CCC[C@@H]1C(O)=O	IC50	'='	6.2	nM	Active	Neprilysin	IC50	B
637	CHEMBL50915	CC(C)C[C@@H](CS)C(=O)N[C@@H](C)C(=O)N1CCC[C@H]1C(O)=O	IC50	'='	10	nM	Active	Neprilysin	IC50	B
638	CHEMBL50954	OC(=O)[C@@H]1CCCN1C(=O)[C@H](CC1=CNC2=C1C=CC=C2)NC(=O)[C@H](CS)CC1=CC=CC=C1	IC50	'='	25	nM	Active	Neprilysin	IC50	B
639	CHEMBL51301	CC(C)C[C@H](NC(=O)[C@H](S)CC1=CC=CC=C1)C(O)=O	IC50	'='	87	nM	Active	Neprilysin	IC50	B
640	CHEMBL51428	CC(C)C[C@H](NC(=O)[C@@H](CS)CC1=CC=CC=C1)C(O)=O	IC50	'='	6.6	nM	Active	Neprilysin	IC50	B
641	CHEMBL51466	OC(=O)CCNC(=O)[C@@H](CS)CC1=CC=CC=C1	IC50	'='	9.4	nM	Active	Neprilysin	IC50	B
642	CHEMBL51625	C[C@@H](NC(=O)[C@H](S)CC1=CC=CC=C1)C(=O)N1CCC[C@H]1C(O)=O	IC50	'='	285	nM	Active	Neprilysin	IC50	B
643	CHEMBL51715	C[C@@H](NC(=O)[C@H](CS)CC1=CC=CC=C1)C(O)=O	IC50	'='	0.48	nM	Active	Neprilysin	IC50	F
644	CHEMBL51715	C[C@@H](NC(=O)[C@H](CS)CC1=CC=CC=C1)C(O)=O	IC50	'='	5.7	nM	Active	Neprilysin	IC50	B
645	CHEMBL51780	OC(=O)CN1C2=C(SC[C@@H](NC(=O)[C@H](CS)CC3=CC=CC=C3)C1=O)C=CC=C2	IC50	'='	1	nM	Active	Neprilysin	IC50	B
646	CHEMBL51988	CCC[C@H](NC(=O)[C@H](CS)CC1=CC=CC=C1)C(=O)N1CCC[C@H]1C(O)=O	IC50	'='	2	nM	Active	Neprilysin	IC50	B
647	CHEMBL61512	OC(=O)CNC(=O)[C@@H](CS)CC1=CC=CC=C1	IC50	'='	1.6	nM	Active	Neprilysin	IC50	F
648	CHEMBL61512	OC(=O)CNC(=O)[C@@H](CS)CC1=CC=CC=C1	IC50	'='	1.6	nM	Active	Neprilysin	IC50	B
649	CHEMBL63704	OC(=O)CNC(=O)[C@@H]1[C@@H](S)CC[C@H]1C1=CC=CC=C1	IC50	'='	430	nM	Active	Neprilysin	IC50	B
650	CHEMBL64081	CC(C)[C@@H](S)C(=O)NC1(CCCC1)C(=O)N[C@@H](CC1=CC=C(C=C1)C1=CC=CC=C1)C(O)=O	IC50	'='	16	nM	Active	Neprilysin	IC50	B
651	CHEMBL64847	OC(=O)[C@@H]1CCC[C@@H]2N1C(=O)[C@@H](CS)CC1=C2C=CC=C1	IC50	'>'	300	nM	Active	Neprilysin	IC50	B
652	CHEMBL67069	OC(=O)CNC(=O)[C@@H]1[C@H](S)CC[C@H]1C1=CC=CC=C1	IC50	'='	480	nM	Active	Neprilysin	IC50	B
653	CHEMBL67804	OC(=O)CN1CSCC[C@H](NC(=O)[C@@H](S)CC2=CC=CC=C2)C1=O	IC50	'='	535	nM	Active	Neprilysin	IC50	B
654	CHEMBL67924	OC(=O)CN1[C@@H](SC[C@@H](NC(=O)[C@@H](S)CC2=CC=CC=C2)C1=O)C1=CC=CC=C1	IC50	'='	3820	nM	Inactive	Neprilysin	IC50	B
655	CHEMBL68849	OC(=O)CN1C[C@@H](SC[C@@H](NC(=O)[C@@H](S)CC2=CC=CC=C2)C1=O)C1=CC=CC=C1	IC50	'='	99	nM	Active	Neprilysin	IC50	B
656	CHEMBL69836	OC(=O)CN1C[C@@H](SC[C@@H](NC(=O)[C@H](CS)CC2=CC=CC=C2)C1=O)C1=CC=CC=C1	IC50	'='	0.9	nM	Active	Neprilysin	IC50	B
657	CHEMBL71351	CC1(C)CSC[C@H](NC(=O)[C@@H](S)CC2=CC=CC=C2)C(=O)N1CC(O)=O	IC50	'='	1559	nM	Inactive	Neprilysin	IC50	B
658	CHEMBL71496	C[C@@H]1SCC[C@H](NC(=O)[C@H](S)CC2=CC=CC=C2)C(=O)N1CC(O)=O	IC50	'='	251	nM	Active	Neprilysin	IC50	B
659	CHEMBL71538	OC(=O)CN1[C@@H](SC[C@@H](NC(=O)[C@@H](S)CC2=CC=CC=C2)C1=O)C1=CC=CC=C1	IC50	'='	1352	nM	Inactive	Neprilysin	IC50	B
660	CHEMBL71711	OC(=O)CN1[C@H](SC[C@H](NC(=O)[C@H](CS)CC2=CC=CC=C2)C1=O)C1=CC=CC=C1	IC50	'='	126	nM	Active	Neprilysin	IC50	B
661	CHEMBL71746	OC(=O)CN1[C@@H](SC[C@@H](NC(=O)[C@@H](S)CC2=CC=CC=C2)C1=O)C1=CC=CC=C1	IC50	'='	380	nM	Active	Neprilysin	IC50	B
662	CHEMBL71769	OC(=O)CN1[C@H](SC[C@H](NC(=O)[C@H](CS)CC2=CC=CC=C2)C1=O)C1=CC=CC=C1	IC50	'='	2.7	nM	Active	Neprilysin	IC50	B
663	CHEMBL75433	CCCC[C@H](CC(=O)NO)[S@](=O)C1=CC=CC=C1	IC50	'='	2600	nM	Inactive	Neprilysin	IC50	B
664	CHEMBL77258	CCCC[C@H](CC(=O)NO)[S](=O)(=O)C1CCCCC1	IC50	'='	1650	nM	Inactive	Neprilysin	IC50	B
665	CHEMBL78001	CCCC[C@@H](CC(=O)NO)[S](=O)(=O)C1=CC2=C(C=CC=C2)C=C1	IC50	'='	500	nM	Active	Neprilysin	IC50	B
666	CHEMBL82732	OC(=O)[C@H](C[C@@H](CC1=CC=CC=C1)C(=O)NC1=CC(C(O)=O)=C(O)C=C1)CC1=CC=CC=C1	IC50	'='	38	nM	Active	Neprilysin	IC50	B
667	CHEMBL83326	OC1=C(O)C=C(CNC(=O)[C@@H](CS)CC2=CC=CC=C2)C=C1	IC50	'='	12	nM	Active	Neprilysin	IC50	B
668	CHEMBL83778	OC(=O)[C@@H](C[C@H](CC1=CC=CC=C1)C(=O)N[C@@H](CSCC1=CC=CC=C1)C(O)=O)CC1=CC=CC=C1	IC50	'='	4	nM	Active	Neprilysin	IC50	B
669	CHEMBL84195	OC(=O)[C@H](C[C@H](CC1=CC=CC=C1)C(=O)NC1=CC=C(C=C1)C(O)=O)CC1=CC=CC=C1	IC50	'='	800	nM	Inactive	Neprilysin	IC50	B
670	CHEMBL84370	OC(=O)[C@H](C[C@@H](CC1=CC=CC=C1)C(=O)NC1=C(C=CC=C1)C(O)=O)CC1=CC=CC=C1	IC50	'='	1000	nM	Inactive	Neprilysin	IC50	B
671	CHEMBL84924	OC(=O)[C@@H](C[C@@H](CC1=CC=CC=C1)C(=O)NCCC#N)CC1=CC=CC=C1	IC50	'>'	1000	nM	Inactive	Neprilysin	IC50	B
672	CHEMBL84930	CC(C)C[C@@H](NC(=O)[C@H](C[C@@H](CC1=CC=CC=C1)C(O)=O)CC1=CC=CC=C1)C(O)=O	IC50	'='	40	nM	Active	Neprilysin	IC50	B
673	CHEMBL85159	OC(=O)[C@H](C[C@@H](CC1=CC=CC=C1)C(=O)N[C@H](CCC1=CC=CC=C1)C(O)=O)CC1=CC=CC=C1	IC50	'='	5	nM	Active	Neprilysin	IC50	B
674	CHEMBL85397	OC(=O)CNC(=O)[C@@H](C[C@@H](CC1=CC=CC=C1)C(O)=O)CC1=CC=CC=C1	IC50	'='	4	nM	Active	Neprilysin	IC50	B
675	CHEMBL85560	OC(=O)[C@@H](C[C@@H](CC1=CC=CC=C1)C(=O)N[C@@H](COCC1=CC=CC=C1)C(O)=O)CC1=CC=CC=C1	IC50	'='	6	nM	Active	Neprilysin	IC50	B
676	CHEMBL86222	CCOC(=O)[C@@H](C[C@@H](CC1=CC=CC=C1)C(=O)NCCC(O)=O)CC1=CC=CC=C1	IC50	'>'	1000	nM	Inactive	Neprilysin	IC50	B
677	CHEMBL88228	CC(C)C[C@H](NC(=O)[C@@H](CN(O)C(C)=O)CC1=CC=CC=C1)C(=O)N[C@@H](CC1=CC=CC=C1)C(O)=O	IC50	'='	214000	nM	Inactive	Neprilysin	IC50	B
678	CHEMBL88328	C[C@H](N[C@H](CCC1=CC=CC=C1)C(O)=O)C(=O)N1C[C@H](C[C@H]1C(O)=O)NC(=O)[C@H](CS)CC1=CC=CC=C1	IC50	'>'	1000	nM	Inactive	Neprilysin	IC50	B
679	CHEMBL89533	CC1(C)CCC[C@@H](NC(=O)[C@H](CN(O)C=O)CC2=CC=CC=C2)C(=O)N1CC(O)=O	IC50	'='	18	nM	Active	Neprilysin	IC50	B
680	CHEMBL89547	C[C@@H](CS)C(=O)N1C[C@@H](C[C@@H]1C(O)=O)NC(=O)[C@@H](CS)CC1=CC=C(C=C1)C1=CC=CC=C1	IC50	'='	20	nM	Active	Neprilysin	IC50	B
681	CHEMBL89563	CC(C)[C@H](NC[P](O)(O)=O)C(=O)N[C@H](CC1=CC=C(C=C1)C1=CC=CC=C1)C(O)=O	IC50	'='	3	nM	Active	Neprilysin	IC50	B
682	CHEMBL89760	ON(C[C@@H](CC1=CC=CC=C1)C(=O)N[C@H]1COC2=C(C=CC=C2)N(CC(O)=O)C1=O)C=O	IC50	'='	145.85	nM	Active	Neprilysin	IC50	B
683	CHEMBL90388	ON(C[C@@H](CC1=CC=CC=C1)C(=O)N[C@H]1CCC2=C(C=CC=C2)N(CC(O)=O)C1=O)C=O	IC50	'='	1.3	nM	Active	Neprilysin	IC50	B
684	CHEMBL91623	C[C@H](CS)C(=O)N1C[C@@H](C[C@H]1C(O)=O)NC(=O)[C@H](CS)CC1=CC=CC=C1	IC50	'='	849	nM	Inactive	Neprilysin	IC50	B
685	CHEMBL10247	OC(=O)CNC(=O)[C@@H](CS)CC1=CC=CC=C1	Ki	'='	40	nM	Active	Neprilysin	Ki	B
686	CHEMBL2079630	C[C@@H](NC(=O)[C@@H](CC(=O)NO)CC1=CC=CC=C1)C(O)=O	Ki	'='	1.8	nM	Active	Neprilysin	Ki	B
687	CHEMBL28029	CC[C@@H](C)[C@@H](NC(=O)[C@H](CC(=O)NO)CC1=CC=CC=C1)C(=O)N[C@@H](C(C)C)C(O)=O	Ki	'='	1320	nM	Inactive	Neprilysin	Ki	B
688	CHEMBL286500	CC[C@@H](C)[C@@H](NC(=O)[C@H](CC(=O)NO)CC1=CC=CC=C1)C(=O)N[C@@H](C(C)C)C(O)=O	Ki	'='	43	nM	Active	Neprilysin	Ki	B
689	CHEMBL293477	OC(=O)[C@@H]1CCC[C@@H]2N1C(=O)[C@@H](CS)CC1=C2C=CC=C1	Ki	'='	45	nM	Active	Neprilysin	Ki	B
690	CHEMBL294536	C[C@@H](NC(=O)[C@]1(CS)CCC2=C(C1)C=CC=C2)C(=O)OCC1=CC=CC=C1	Ki	'='	0.3	nM	Active	Neprilysin	Ki	B
691	CHEMBL294760	OC1=CC=C(C[C@H](NC(=O)[C@]2(CS)CCC3=C(C2)C=CC=C3)C(=O)OCC2=CC=CC=C2)C=C1	Ki	'='	0.5	nM	Active	Neprilysin	Ki	B
692	CHEMBL298827	OC(=O)CNC(=O)[C@@H](CS)CC1=CC=CC=C1	Ki	'='	1.9	nM	Active	Neprilysin	Ki	B
693	CHEMBL304233	SC[C@@]1(CCC2=C(C1)C=CC=C2)C(=O)NCC(=O)OCC1=CC=CC=C1	Ki	'='	0.4	nM	Active	Neprilysin	Ki	B
694	CHEMBL309424	OC(=O)[C@@H](CCC1=CC=CC=C1)N[C@@H]1CC2=C(C=CC=C2)[C@H]2CCC[C@H](N2C1=O)C(O)=O	Ki	'>'	10000	nM	Inactive	Neprilysin	Ki	B
695	CHEMBL309836	OC(=O)[C@@H]1CCC[C@@H]2N1C(=O)[C@@H](CS)CC1=C2C=CC=C1	Ki	'>'	172.5	nM	Active	Neprilysin	Ki	B
696	CHEMBL311838	CC(C)C[C@@H](N1CCO[C@@H]([C@@H](NC(=O)[C@@H](S)CC2=CC=CC=C2)C1=O)C1=CC=CC=C1)C(O)=O	Ki	'='	330	nM	Active	Neprilysin	Ki	B
697	CHEMBL325055	C[C@@H](NC(=O)[C@H](CSC(O)=O)CC1=CC2=C(OCO2)C=C1)C(=O)OCC1=CC=CC=C1	Ki	'='	5.6	nM	Active	Neprilysin	Ki	B
698	CHEMBL328519	OC(=O)CCCCCCNC(=O)[C@H](CS)CC1=CC=CC=C1	Ki	'='	26	nM	Active	Neprilysin	Ki	B
699	CHEMBL353341	OC(=O)[C@@H]1CCC[C@@H]2N1C(=O)[C@H](CC1=C2C=CC=C1)NC(=O)[C@H](S)CC1=CC=CC=C1	Ki	'='	0.07	nM	Active	Neprilysin	Ki	B
700	CHEMBL366495	CC(C)C[C@@H](N1CC2=C(C[C@H](NC(=O)[C@@H](S)CC3=CC=CC=C3)C1=O)C=CC=C2)C(O)=O	Ki	'='	0.4	nM	Active	Neprilysin	Ki	B
701	CHEMBL431957	SCC1(CC2=C(C1)C=CC=C2)C(=O)NCC(=O)OCC1=CC=CC=C1	Ki	'='	10	nM	Active	Neprilysin	Ki	B
702	CHEMBL433492	CC(C)[C@H](NC(=O)[C@@]1(CS)CCC2=C(C1)C=CC=C2)C(=O)OCC1=CC=CC=C1	Ki	'='	2	nM	Active	Neprilysin	Ki	B
703	CHEMBL479579	CC(C)C[C@H](N[P@@](O)(=O)O[C@@H]1O[C@H](C)[C@@H](O)[C@@H](O)[C@H]1O)C(=O)N[C@@H](CC1=CNC2=C1C=CC=C2)C(O)=O	Ki	'='	4	nM	Active	Neprilysin	Ki	B
704	CHEMBL61512	OC(=O)CNC(=O)[C@@H](CS)CC1=CC=CC=C1	Ki	'='	1.8	nM	Active	Neprilysin	Ki	B
705	CHEMBL61840	SC[C@]1(CCC2=C(C1)C=CC=C2)C(=O)NCC1=CC2=C(OCO2)C=C1	Ki	'='	14	nM	Active	Neprilysin	Ki	B
706	CHEMBL62535	OC(=O)[C@@H]1CC[C@@H](CC1)NC(=O)[C@@]1(CS)CCC2=C(C1)C=CC=C2	Ki	'='	0.6	nM	Active	Neprilysin	Ki	B
707	CHEMBL62957	OC(=O)[C@@H]1CCC[C@@H]2N1C(=O)[C@H](CC1=C2C=CC=C1)NC(=O)CS	Ki	'='	5	nM	Active	Neprilysin	Ki	B
708	CHEMBL63096	COC(=O)[C@H](CC1=CC=CC=C1)NC(=O)[C@]1(CS)CCC2=C(C1)C=CC=C2	Ki	'='	4	nM	Active	Neprilysin	Ki	B
709	CHEMBL63123	COC(=O)CCNC(=O)[C@@]1(CS)CCC2=C(C1)C=CC=C2	Ki	'='	0.2	nM	Active	Neprilysin	Ki	B
710	CHEMBL64661	COC(=O)[C@@H](CC(C)C)NC(=O)[C@@]1(CS)CCC2=C(C1)C=CC=C2	Ki	'='	7	nM	Active	Neprilysin	Ki	B
711	CHEMBL64847	OC(=O)[C@@H]1CCC[C@@H]2N1C(=O)[C@@H](CS)CC1=C2C=CC=C1	Ki	'>'	300	nM	Active	Neprilysin	Ki	B
712	CHEMBL65610	OC(=O)CCCCCCNC(=O)[C@@]1(CS)CCC2=C(C1)C=CC=C2	Ki	'='	0.6	nM	Active	Neprilysin	Ki	B
713	CHEMBL78429	OC(=O)[C@@H]1CCC[C@@H]2N1C(=O)[C@@H](CC1=C2C=CC=C1)NC(=O)[C@H](S)CC1=CC=CC=C1	Ki	'='	0.075	nM	Active	Neprilysin	Ki	B
714	CHEMBL79564	OC(=O)[C@@H]1CCC[C@@H]2N1C(=O)[C@H](CC1=C2C=CC=C1)NC(=O)CS	Ki	'='	5	nM	Active	Neprilysin	Ki	B
715	CHEMBL85320	C[C@@H](NC(=O)[C@@H](CC(=O)NO)CC1=CC=CC=C1)C(O)=O	Ki	'='	1.7	nM	Active	Neprilysin	Ki	B
