# Supplementary material for: Multi-Target In-Silico modeling strategies to discover novel angiotensin converting enzyme and neprilysin dual inhibitors
Source: Sci Rep. 2024 Jul 10;14:15991. doi: 10.1038/s41598-024-66230-7 (PMC11237057; doi:10.1038/s41598-024-66230-7)
Supplement: Supplementary file 4 — Supplementary Information 3. [file 41598_2024_66230_MOESM4_ESM.xlsx]

## Sheet: Py-Descriptor
Sr.No.	ChEMBL ID	SMILES	nBonds	nRings	rsa	fmsaplus	fmsaminus	fsasaplus	fsasaminus	AbSA	molweight	avg_molweight	nN_no_H	number of C	C_hy	C_hy1	C_hy2	C_hy3	C_hy4	C_hy5	nCpcminus	nCpcplus	C_SASA	C_MSA	C_MSA1	C_MSA2	C_MSA3	C_MSA4	C_HASA	C_HASA1	C_HASA2	C_HASA3	C_HASA4	C_sumpc	C_AbSA	Cminus_SASA	Cminus_MSA	Cminus_sumpc	Cminus_AbSA	Cplus_SASA	Cplus_MSA	Cplus_sumpc	Cplus_AbSA	number of N	N_hy	N_hy1	N_hy2	N_hy3	N_hy4
1	CHEMBL110375	CC(CS)C(=O)N1C(CCC1=O)C(=O)O	15	1	1	0	0	0	0	0	231.3	15.42	1	9	9	0	0	0	0	0	0	0	162.3	112.8	0	0	0	0	162.3	0	0	0	0	0	49.48	0	0	0	0	0	0	0	0	1	1	0	0	0	0
2	CHEMBL114552	O=C(O)CCCNCP(=O)(O)CCC1=CC=CC=C1	19	1	1	0	0	0	0	0	285.3	15.01	1	13	13	0	0	0	0	0	0	0	262.9	188.4	0	0	0	0	262.9	0	0	0	0	0	74.52	0	0	0	0	0	0	0	0	1	1	0	0	0	0
3	CHEMBL1160560	NCCCCC(S)C(=O)NCC(=O)N1C(CCC1C(=O)O)C2=CC=CC=C2	28	2	1	0	0	0	0	0	393.5	14.57	3	19	19	0	0	0	0	0	0	0	353.5	241.9	0	0	0	0	353.5	0	0	0	0	0	111.6	0	0	0	0	0	0	0	0	3	3	0	0	0	0
4	CHEMBL126763	CC(=O)SC(CC(=O)N1C(CCC1)C(=O)O)C(=O)C2=CC=C(C=C2)C3=CC=CC=C3	32	3	1	0	0	0	0	0	425.5	14.18	1	23	23	0	0	0	0	0	0	0	435.6	286.9	0	0	0	0	435.6	0	0	0	0	0	148.7	0	0	0	0	0	0	0	0	1	1	0	0	0	0
5	CHEMBL126909	CC(=O)SC(CC(=O)N1C(CCC1)C(=O)O)C(=O)C2=CC=CC=C2	25	2	1	0	0	0	0	0	349.4	14.56	1	17	17	0	0	0	0	0	0	0	277.7	216.1	0	0	0	0	277.7	0	0	0	0	0	61.6	0	0	0	0	0	0	0	0	1	1	0	0	0	0
6	CHEMBL127113	CC(=O)SC(CC(=O)N1C(CCC1)C(=O)O)C(=O)C2=CC=C(C=C2)F	26	2	1	0	0	0	0	0	367.4	14.7	1	17	17	0	0	0	0	0	0	0	311.7	208.5	0	0	0	0	311.7	0	0	0	0	0	103.2	0	0	0	0	0	0	0	0	1	1	0	0	0	0
7	CHEMBL128060	COC1=C(C=C(C=C1)C(=O)C(CC(=O)N2C(CCC2)C(=O)O)SC(C)=O)F	28	2	1	0	0	0	0	0	397.4	14.72	1	18	18	0	0	0	0	0	0	0	328.4	224.7	0	0	0	0	328.4	0	0	0	0	0	103.7	0	0	0	0	0	0	0	0	1	1	0	0	0	0
8	CHEMBL128064	CCC1=CC2=C(C=C1)N(C(C2)C(=O)O)C(=O)C(C)CSC(=O)C3=CC=CC=C3	30	3	1	0	0	0	0	0	397.5	14.2	1	22	22	0	0	0	0	0	0	0	430.5	281.9	0	0	0	0	430.5	0	0	0	0	0	148.6	0	0	0	0	0	0	0	0	1	1	0	0	0	0
9	CHEMBL128074	C=CC(=O)N1C(CC2=C1C=CC=C2)C(=O)O	17	2	1	0	0	0	0	0	217.2	13.58	1	12	12	0	0	0	0	0	0	0	257.8	153.3	0	0	0	0	257.8	0	0	0	0	0	104.5	0	0	0	0	0	0	0	0	1	1	0	0	0	0
10	CHEMBL128076	CC(=O)SC(CC(=O)N1C(CCC1)C(=O)O)C(=O)C2=CC3=C(C=C2)CCC3	29	3	1	0	0	0	0	0	389.5	14.42	1	20	20	0	0	0	0	0	0	0	373.6	247.7	0	0	0	0	373.6	0	0	0	0	0	125.9	0	0	0	0	0	0	0	0	1	1	0	0	0	0
11	CHEMBL128214	CC(=O)SC(C(=O)C1=CC=C(C=C1)Br)C(C)C(=O)N2C(CCC2)C(=O)O	27	2	1	0	0	0	0	0	442.3	17.01	1	18	18	0	0	0	0	0	0	0	293.8	220.1	0	0	0	0	293.8	0	0	0	0	0	73.74	0	0	0	0	0	0	0	0	1	1	0	0	0	0
12	CHEMBL128235	C=C(C)C(=O)N1C(CC2=C1C=CC=C2)C(=O)O	18	2	1	0	0	0	0	0	231.2	13.6	1	13	13	0	0	0	0	0	0	0	279.4	169.3	0	0	0	0	279.4	0	0	0	0	0	110.1	0	0	0	0	0	0	0	0	1	1	0	0	0	0
13	CHEMBL128286	C=C(C)C(=O)N1C(CC2=C1C=CC=C2)C(=O)O	18	2	1	0	0	0	0	0	231.2	13.6	1	13	13	0	0	0	0	0	0	0	279.4	169.3	0	0	0	0	279.4	0	0	0	0	0	110.1	0	0	0	0	0	0	0	0	1	1	0	0	0	0
14	CHEMBL128287	CC(S)C(=O)N1C(CC2=C1C=CC=C2)C(=O)O	18	2	1	0	0	0	0	0	251.3	14.78	1	12	12	0	0	0	0	0	0	0	233.6	146.5	0	0	0	0	233.6	0	0	0	0	0	87.11	0	0	0	0	0	0	0	0	1	1	0	0	0	0
15	CHEMBL128322	CC(CSCC(C)C(=O)N1C(CC2=C1C=CC=C2)C(=O)O)C(=O)N3C(CC4=C3C=CC=C4)C(=O)O	38	4	1	0	0	0	0	0	496.6	14.19	2	26	26	0	0	0	0	0	0	0	472.5	322.2	0	0	0	0	472.5	0	0	0	0	0	150.3	0	0	0	0	0	0	0	0	2	2	0	0	0	0
16	CHEMBL128522	CC(=O)SC(C(=O)C1=CC=CC=C1)C(C)C(=O)N2C(CCC2)C(=O)O	26	2	1	0	0	0	0	0	363.4	14.54	1	18	18	0	0	0	0	0	0	0	316.2	229.8	0	0	0	0	316.2	0	0	0	0	0	86.37	0	0	0	0	0	0	0	0	1	1	0	0	0	0
17	CHEMBL128653	COC1=CC2=C(C=C1)N(C(C2)C(=O)O)C(=O)C(C)CSC(=O)C3=CC=CC=C3	30	3	1	0	0	0	0	0	399.5	14.27	1	21	21	0	0	0	0	0	0	0	391.5	267	0	0	0	0	391.5	0	0	0	0	0	124.5	0	0	0	0	0	0	0	0	1	1	0	0	0	0
18	CHEMBL128743	C=C(C)C(=O)N1C(CC2=C1C=CC=C2)C(=O)O	18	2	1	0	0	0	0	0	231.2	13.6	1	13	13	0	0	0	0	0	0	0	279.4	169.3	0	0	0	0	279.4	0	0	0	0	0	110.1	0	0	0	0	0	0	0	0	1	1	0	0	0	0
19	CHEMBL128744	C=C(C)C(=O)N1C(CC2=C1C=CC(OC)=C2)C(=O)O	20	2	1	0	0	0	0	0	261.3	13.75	1	14	14	0	0	0	0	0	0	0	300.6	186.2	0	0	0	0	300.6	0	0	0	0	0	114.4	0	0	0	0	0	0	0	0	1	1	0	0	0	0
20	CHEMBL128871	CC(=O)SC(C(=O)C1=CC=C(C=C1)Br)C(C)C(=O)N2C(CCC2)C(=O)O	27	2	1	0	0	0	0	0	442.3	17.01	1	18	18	0	0	0	0	0	0	0	293.8	220.1	0	0	0	0	293.8	0	0	0	0	0	73.74	0	0	0	0	0	0	0	0	1	1	0	0	0	0
21	CHEMBL129219	CC(=O)SC(CC(=O)N1C(CCC1)C(=O)O)C(=O)C2=CC(=CC=C2)C(F)(F)F	29	2	1	0	0	0	0	0	417.4	14.91	1	18	18	0	0	0	0	0	0	0	277.1	208.4	0	0	0	0	277.1	0	0	0	0	0	68.68	0	0	0	0	0	0	0	0	1	1	0	0	0	0
22	CHEMBL129358	O=C(SC(CC(=O)N1C(CCC1)C(=O)O)C(=O)C2=CC=C(C=C2)F)C3=CC=CC=C3	32	3	1	0	0	0	0	0	429.5	14.32	1	22	22	0	0	0	0	0	0	0	370.1	264	0	0	0	0	370.1	0	0	0	0	0	106.1	0	0	0	0	0	0	0	0	1	1	0	0	0	0
23	CHEMBL129559	CC(=O)SC(CC(=O)N1C(CCC1)C(=O)O)C(=O)C2=CC(=CC=C2)F	26	2	1	0	0	0	0	0	367.4	14.7	1	17	17	0	0	0	0	0	0	0	291.1	208.8	0	0	0	0	291.1	0	0	0	0	0	82.21	0	0	0	0	0	0	0	0	1	1	0	0	0	0
24	CHEMBL129572	O=C(SC(CC(=O)N1C(CCC1)C(=O)O)C(=O)C2=CC(=CC=C2)F)C3=CC=CC=C3	32	3	1	0	0	0	0	0	429.5	14.32	1	22	22	0	0	0	0	0	0	0	377.1	260.8	0	0	0	0	377.1	0	0	0	0	0	116.3	0	0	0	0	0	0	0	0	1	1	0	0	0	0
25	CHEMBL129789	CC(=O)SC(C(=O)C1=CC(=CC=C1)F)C(C)C(=O)N2C(CCC2)C(=O)O	27	2	1	0	0	0	0	0	381.4	14.67	1	18	18	0	0	0	0	0	0	0	302.9	221.1	0	0	0	0	302.9	0	0	0	0	0	81.78	0	0	0	0	0	0	0	0	1	1	0	0	0	0
26	CHEMBL129829	CC(=O)SC(C(=O)C1=CC(=CC=C1)F)C(C)C(=O)N2C(CCC2)C(=O)O	27	2	1	0	0	0	0	0	381.4	14.67	1	18	18	0	0	0	0	0	0	0	302.9	221.1	0	0	0	0	302.9	0	0	0	0	0	81.78	0	0	0	0	0	0	0	0	1	1	0	0	0	0
27	CHEMBL130084	CC(=O)SC(CC(=O)N1C(CCC1)C(=O)O)C(=O)C2=CC=C(C=C2)C(C)(C)C	29	2	1	0	0	0	0	0	405.5	14.48	1	21	21	0	0	0	0	0	0	0	411.2	276.1	0	0	0	0	411.2	0	0	0	0	0	135.1	0	0	0	0	0	0	0	0	1	1	0	0	0	0
28	CHEMBL130237	CC(=O)SC(CC(=O)N1C(CCC1)C(=O)O)C(=O)C2=CC=C(C=C2)Br	26	2	1	0	0	0	0	0	428.3	17.13	1	17	17	0	0	0	0	0	0	0	283.4	205.6	0	0	0	0	283.4	0	0	0	0	0	77.87	0	0	0	0	0	0	0	0	1	1	0	0	0	0
29	CHEMBL130298	CC(=O)SC(C(=O)C1=CC=C(C=C1)Cl)C(C)C(=O)N2C(CCC2)C(=O)O	27	2	1	0	0	0	0	0	397.9	15.3	1	18	18	0	0	0	0	0	0	0	295.5	219.9	0	0	0	0	295.5	0	0	0	0	0	75.57	0	0	0	0	0	0	0	0	1	1	0	0	0	0
30	CHEMBL130584	O=C(SC(CC(=O)N1C(CCC1)C(=O)O)C(=O)C2=CC=C(C=C2)Br)C3=CC=CC=C3	32	3	1	0	0	0	0	0	490.4	16.35	1	22	22	0	0	0	0	0	0	0	380	262.1	0	0	0	0	380	0	0	0	0	0	117.9	0	0	0	0	0	0	0	0	1	1	0	0	0	0
31	CHEMBL130914	O=C(SCCC(=O)N1C(CC2=C1C=CC=C2)C(=O)O)C3=CC=CC=C3	27	3	1	0	0	0	0	0	355.4	14.22	1	19	19	0	0	0	0	0	0	0	376.9	233.4	0	0	0	0	376.9	0	0	0	0	0	143.5	0	0	0	0	0	0	0	0	1	1	0	0	0	0
32	CHEMBL131350	O=C(O)C1N(C2=C(C1)C=CC=C2)C(=O)CS	17	2	1	0	0	0	0	0	237.3	14.83	1	11	11	0	0	0	0	0	0	0	201.5	130.9	0	0	0	0	201.5	0	0	0	0	0	70.55	0	0	0	0	0	0	0	0	1	1	0	0	0	0
33	CHEMBL132080	O=C(O)C1N(CCC1)C(=O)C2C(CCCC2)S	18	2	1	0	0	0	0	0	257.3	15.14	1	12	12	0	0	0	0	0	0	0	231.6	152.5	0	0	0	0	231.6	0	0	0	0	0	79.09	0	0	0	0	0	0	0	0	1	1	0	0	0	0
34	CHEMBL132512	CC(S)C(=O)N1C(CC2=C1C=CC=C2)C(=O)O	18	2	1	0	0	0	0	0	251.3	14.78	1	12	12	0	0	0	0	0	0	0	233.6	146.5	0	0	0	0	233.6	0	0	0	0	0	87.11	0	0	0	0	0	0	0	0	1	1	0	0	0	0
35	CHEMBL132680	CC(C)(C)OC(=O)C1N(CCC1)C(=O)C2C(CCC2)SC(=O)C3=CC=CC=C3	30	3	1	0	0	0	0	0	403.5	14.41	1	22	22	0	0	0	0	0	0	0	484.7	301.1	0	0	0	0	484.7	0	0	0	0	0	183.6	0	0	0	0	0	0	0	0	1	1	0	0	0	0
36	CHEMBL133021	O=C(SC1C(CC1)C(=O)N2C(CCC2)C(=O)O)C3=CC=CC=C3	25	3	1	0	0	0	0	0	333.4	14.5	1	17	17	0	0	0	0	0	0	0	314.7	215.5	0	0	0	0	314.7	0	0	0	0	0	99.21	0	0	0	0	0	0	0	0	1	1	0	0	0	0
37	CHEMBL133399	CC1(C(C(CC1)C(=O)N2C(CCC2)C(=O)O)SC(=O)C3=CC=CC=C3)C	28	3	1	0	0	0	0	0	375.5	14.44	1	20	20	0	0	0	0	0	0	0	353.5	257.2	0	0	0	0	353.5	0	0	0	0	0	96.27	0	0	0	0	0	0	0	0	1	1	0	0	0	0
38	CHEMBL133864	CC(C)(C)OC(=O)C1N(CCC1)C(=O)C2C(C(CC2)(C)C)SC(=O)C3=CC=CC=C3	32	3	1	0	0	0	0	0	431.6	14.39	1	24	24	0	0	0	0	0	0	0	536.8	330.5	0	0	0	0	536.8	0	0	0	0	0	206.3	0	0	0	0	0	0	0	0	1	1	0	0	0	0
39	CHEMBL133984	CC(C)(C)OC(=O)C1N(CCC1)C(=O)C2C(CCC2)SC(=O)C3=CC=CC=C3	30	3	1	0	0	0	0	0	403.5	14.41	1	22	22	0	0	0	0	0	0	0	484.7	301.1	0	0	0	0	484.7	0	0	0	0	0	183.6	0	0	0	0	0	0	0	0	1	1	0	0	0	0
40	CHEMBL134113	CC1(C(C(CC1)C(=O)N2C(CCC2)C(=O)O)S)C	19	2	1	0	0	0	0	0	271.4	15.08	1	13	13	0	0	0	0	0	0	0	270.2	169.7	0	0	0	0	270.2	0	0	0	0	0	100.5	0	0	0	0	0	0	0	0	1	1	0	0	0	0
41	CHEMBL134495	O=C(O)C1N(CCC1)C(=O)C2C(CCC2)S	17	2	1	0	0	0	0	0	243.3	15.21	1	11	11	0	0	0	0	0	0	0	221.1	139.4	0	0	0	0	221.1	0	0	0	0	0	81.72	0	0	0	0	0	0	0	0	1	1	0	0	0	0
42	CHEMBL134666	O=C(SC1C(CCC1)C(=O)N2C(CCC2)C(=O)O)C3=CC=CC=C3	26	3	1	0	0	0	0	0	347.4	14.48	1	18	18	0	0	0	0	0	0	0	360.8	227.4	0	0	0	0	360.8	0	0	0	0	0	133.5	0	0	0	0	0	0	0	0	1	1	0	0	0	0
43	CHEMBL134956	O=C(SC1C(CCC1)C(=O)N2C(CCC2)C(=O)O)C3=CC=CC=C3	26	3	1	0	0	0	0	0	347.4	14.48	1	18	18	0	0	0	0	0	0	0	360.8	227.4	0	0	0	0	360.8	0	0	0	0	0	133.5	0	0	0	0	0	0	0	0	1	1	0	0	0	0
44	CHEMBL136015	O=C(SC1C(CCC1)C(=O)N2C(CCC2)C(=O)O)C3=CC=CC=C3	26	3	1	0	0	0	0	0	347.4	14.48	1	18	18	0	0	0	0	0	0	0	360.8	227.4	0	0	0	0	360.8	0	0	0	0	0	133.5	0	0	0	0	0	0	0	0	1	1	0	0	0	0
45	CHEMBL138409	CCCC(NC(C)C(=O)N1C(SC(=N1)C(C)(C)C)C(=O)O)C(=O)O	24	1	1	0	0	0	0	0	359.4	14.98	3	15	15	0	0	0	0	0	0	0	326.6	207	0	0	0	0	326.6	0	0	0	0	0	119.6	0	0	0	0	0	0	0	0	3	3	0	0	0	0
46	CHEMBL139140	CC(C)(C)C=1SC(N(N1)C(=O)C(CCCCN)NC(CCC2=CC=CC=C2)C(=O)O)C(=O)O	34	2	1	0	0	0	0	0	478.6	14.5	4	23	23	0	0	0	0	0	0	0	464.8	299.4	0	0	0	0	464.8	0	0	0	0	0	165.4	0	0	0	0	0	0	0	0	4	4	0	0	0	0
47	CHEMBL152342	NCCCCC(NC(=O)C1N(CCC1)C(=O)CCC(=O)C2N(CCC2)C(=O)C(CC3=CC=C(C=C3)O)NC(=O)C4CCC4)C(=O)NC(CC5=CC=CC=C5)C(=O)CCC(=O)N6C(CCC6)C(=O)O	73	6	1	0	0	0	0	0	942.1	13.85	7	50	50	0	0	0	0	0	0	0	906.7	641	0	0	0	0	906.7	0	0	0	0	0	265.7	0	0	0	0	0	0	0	0	7	7	0	0	0	0
48	CHEMBL152526	CCCCC(NC(=O)C1N(CCC1)C(=O)CCC(=O)C2N(CCC2)C(=O)C(CC3=CC=C(C=C3)O)NC(=O)C4CCC4)C(=O)NC(CC5=CC=CC=C5)C(=O)CCC(=O)N6C(CCC6)C(=O)O	72	6	1	0	0	0	0	0	927.1	13.84	6	50	50	0	0	0	0	0	0	0	897.5	649.7	0	0	0	0	897.5	0	0	0	0	0	247.8	0	0	0	0	0	0	0	0	6	6	0	0	0	0
49	CHEMBL152708	CC(NC(=O)C(CC1=CC=CC=C1)NC(=O)C(CCCCN)NC(=O)C2C(CCN2)=O)C(=O)N3C(CCC3)C(=O)O	43	3	1	0	0	0	0	0	572.7	13.97	6	28	28	0	0	0	0	0	0	0	521.4	355.9	0	0	0	0	521.4	0	0	0	0	0	165.4	0	0	0	0	0	0	0	0	6	6	0	0	0	0
50	CHEMBL15424	COC1CN(C(C1)C(=O)O)C(=O)C(C)CS	16	1	1	0	0	0	0	0	247.3	15.46	1	10	10	0	0	0	0	0	0	0	203.7	138.4	0	0	0	0	203.7	0	0	0	0	0	65.3	0	0	0	0	0	0	0	0	1	1	0	0	0	0
51	CHEMBL1560	CC(CS)C(=O)N1C(CCC1)C(=O)O	14	1	1	0	0	0	0	0	217.3	15.52	1	9	9	0	0	0	0	0	0	0	189.5	120.6	0	0	0	0	189.5	0	0	0	0	0	68.95	0	0	0	0	0	0	0	0	1	1	0	0	0	0
52	CHEMBL1560	CC(CS)C(=O)N1C(CCC1)C(=O)O	14	1	1	0	0	0	0	0	217.3	15.52	1	9	9	0	0	0	0	0	0	0	189.5	120.6	0	0	0	0	189.5	0	0	0	0	0	68.95	0	0	0	0	0	0	0	0	1	1	0	0	0	0
53	CHEMBL15775	CC(CS)C(=O)N1C(CC(C1)OC2=CC3=C(C=C2)C=CC=C3)C(=O)O	27	3	1	0	0	0	0	0	359.4	14.38	1	19	19	0	0	0	0	0	0	0	368.8	236.6	0	0	0	0	368.8	0	0	0	0	0	132.2	0	0	0	0	0	0	0	0	1	1	0	0	0	0
54	CHEMBL15777	CC(CS)C(=O)N1C(CC(C1)S(=O)(=O)C2=CC=CC=C2)C(=O)O	24	2	1	0	0	0	0	0	357.4	15.54	1	15	15	0	0	0	0	0	0	0	272.2	194.6	0	0	0	0	272.2	0	0	0	0	0	77.59	0	0	0	0	0	0	0	0	1	1	0	0	0	0
55	CHEMBL15879	CSC1CN(C(C1)C(=O)O)C(=O)C(C)NC(CCC2=CC=CC=C2)C(=O)O	28	2	1	0	0	0	0	0	394.5	14.61	2	19	19	0	0	0	0	0	0	0	354.6	250.2	0	0	0	0	354.6	0	0	0	0	0	104.5	0	0	0	0	0	0	0	0	2	2	0	0	0	0
56	CHEMBL159330	CN(CC(=O)O)C(=O)C1C(CCCC1)C(=O)O	17	1	1	0	0	0	0	0	243.3	14.31	1	11	11	0	0	0	0	0	0	0	222.5	141.9	0	0	0	0	222.5	0	0	0	0	0	80.59	0	0	0	0	0	0	0	0	1	1	0	0	0	0
57	CHEMBL15954	CC(NC(CCC1=CC=CC=C1)C(=O)O)C(=O)N2C(CC(C2)SC3=CC=CC=C3)C(=O)O	34	3	1	0	0	0	0	0	456.6	14.27	2	24	24	0	0	0	0	0	0	0	416.9	305.6	0	0	0	0	416.9	0	0	0	0	0	111.3	0	0	0	0	0	0	0	0	2	2	0	0	0	0
58	CHEMBL15977	CC(CS)C(=O)N1C(CC(C1)C2=CC=CC=C2)C(=O)O	21	2	1	0	0	0	0	0	293.4	14.67	1	15	15	0	0	0	0	0	0	0	311.4	193	0	0	0	0	311.4	0	0	0	0	0	118.4	0	0	0	0	0	0	0	0	1	1	0	0	0	0
59	CHEMBL159791	O=C(O)C1C(CCCC1)C(=O)CCS	14	1	1	0	0	0	0	0	216.3	15.45	0	10	10	0	0	0	0	0	0	0	191.8	122.9	0	0	0	0	191.8	0	0	0	0	0	68.97	0	0	0	0	0	0	0	0	0	0	0	0	0	0
60	CHEMBL159829	CCCN(CC(=O)NO)C(=O)C1C(CCCC1)C(=O)O	20	1	1	0	0	0	0	0	286.3	14.32	2	13	13	0	0	0	0	0	0	0	261.2	173.9	0	0	0	0	261.2	0	0	0	0	0	87.3	0	0	0	0	0	0	0	0	2	2	0	0	0	0
61	CHEMBL159956	CN(CC(=O)NOCC1=CC=CC=C1)C(=O)C2C(CCCC2)C(=O)O	26	2	1	0	0	0	0	0	348.4	13.94	2	18	18	0	0	0	0	0	0	0	379.3	240.1	0	0	0	0	379.3	0	0	0	0	0	139.2	0	0	0	0	0	0	0	0	2	2	0	0	0	0
62	CHEMBL159973	O=C(O)CNC(=O)C1C(CCCC1)C(=O)O	16	1	1	0	0	0	0	0	229.2	14.33	1	10	10	0	0	0	0	0	0	0	175.7	118.8	0	0	0	0	175.7	0	0	0	0	0	56.96	0	0	0	0	0	0	0	0	1	1	0	0	0	0
63	CHEMBL159987	CCCN(CC(=O)O)C(=O)C1C(CCCC1)C(=O)O	19	1	1	0	0	0	0	0	271.3	14.28	1	13	13	0	0	0	0	0	0	0	251.6	175.1	0	0	0	0	251.6	0	0	0	0	0	76.55	0	0	0	0	0	0	0	0	1	1	0	0	0	0
64	CHEMBL159995	CN(CC(=O)NOCC1=CC=CC=C1)C(=O)C2C(CCC2)C(=O)O	25	2	1	0	0	0	0	0	334.4	13.93	2	17	17	0	0	0	0	0	0	0	358.9	227	0	0	0	0	358.9	0	0	0	0	0	132	0	0	0	0	0	0	0	0	2	2	0	0	0	0
65	CHEMBL159996	O=C(CNC(=O)C1C(CCCC1)C(=O)O)NOCC2=CC=CC=C2	25	2	1	0	0	0	0	0	334.4	13.93	2	17	17	0	0	0	0	0	0	0	352.5	214.5	0	0	0	0	352.5	0	0	0	0	0	138	0	0	0	0	0	0	0	0	2	2	0	0	0	0
66	CHEMBL16138	COC1CN(C(C1)C(=O)O)C(=O)C(C)CS	16	1	1	0	0	0	0	0	247.3	15.46	1	10	10	0	0	0	0	0	0	0	203.7	138.4	0	0	0	0	203.7	0	0	0	0	0	65.3	0	0	0	0	0	0	0	0	1	1	0	0	0	0
67	CHEMBL16139	CC(CS)C(=O)N1C(CC2(C1)SCCS2)C(=O)O	19	2	1	0	0	0	0	0	307.5	17.08	1	11	11	0	0	0	0	0	0	0	206.4	137.8	0	0	0	0	206.4	0	0	0	0	0	68.52	0	0	0	0	0	0	0	0	1	1	0	0	0	0
68	CHEMBL161552	CCN(CC(=O)NOCC1=CC=CC=C1)C(=O)C2C(CCCC2)C(=O)O	27	2	1	0	0	0	0	0	362.4	13.94	2	19	19	0	0	0	0	0	0	0	406.8	257	0	0	0	0	406.8	0	0	0	0	0	149.8	0	0	0	0	0	0	0	0	2	2	0	0	0	0
69	CHEMBL16163	CC(NC(CCC1=CC=CC=C1)C(=O)O)C(=O)N2C(CC(C2)SC3=CC=CC=C3)C(=O)O	34	3	1	0	0	0	0	0	456.6	14.27	2	24	24	0	0	0	0	0	0	0	416.9	305.6	0	0	0	0	416.9	0	0	0	0	0	111.3	0	0	0	0	0	0	0	0	2	2	0	0	0	0
70	CHEMBL16166	CC(CS)C(=O)N1C(CC(C1)SC2=CC=C(C=C2)F)C(=O)O	23	2	1	0	0	0	0	0	343.4	15.61	1	15	15	0	0	0	0	0	0	0	261	185.1	0	0	0	0	261	0	0	0	0	0	75.88	0	0	0	0	0	0	0	0	1	1	0	0	0	0
71	CHEMBL161885	O=C(O)CCNC(=O)C(CC1=CC=CC=C1)NC(CC2=CC=CC=C2)C(=O)O	29	2	1	0	0	0	0	0	384.4	13.73	2	21	21	0	0	0	0	0	0	0	405.8	262.2	0	0	0	0	405.8	0	0	0	0	0	143.7	0	0	0	0	0	0	0	0	2	2	0	0	0	0
72	CHEMBL16190	CC(=O)SCC(C)C(=O)N1C(CC(C1)CC2=CC=CC=C2)C(=O)O	25	2	1	0	0	0	0	0	349.4	14.56	1	18	18	0	0	0	0	0	0	0	374.2	240.3	0	0	0	0	374.2	0	0	0	0	0	133.9	0	0	0	0	0	0	0	0	1	1	0	0	0	0
73	CHEMBL161968	O=C(CNC(=O)C1C(CCCC1)C(=O)O)NO	17	1	1	0	0	0	0	0	244.2	14.37	2	10	10	0	0	0	0	0	0	0	177.8	118.2	0	0	0	0	177.8	0	0	0	0	0	59.69	0	0	0	0	0	0	0	0	2	2	0	0	0	0
74	CHEMBL162381	O=C(NC1C(N2C(CCC1)SCC2C(=O)O)=O)C(S)CC3=CC=CC=C3	28	3	1	0	0	0	0	0	394.5	15.17	2	18	18	0	0	0	0	0	0	0	312.1	214.4	0	0	0	0	312.1	0	0	0	0	0	97.73	0	0	0	0	0	0	0	0	2	2	0	0	0	0
75	CHEMBL16332	CC(CS)C(=O)N1C(CC(C1)SC2=CC=CC=C2)C(=O)O	22	2	1	0	0	0	0	0	325.4	15.5	1	15	15	0	0	0	0	0	0	0	287.4	194.4	0	0	0	0	287.4	0	0	0	0	0	92.96	0	0	0	0	0	0	0	0	1	1	0	0	0	0
76	CHEMBL163549	O=C(O)C1C(CCCC1)C(=O)NCCS	15	1	1	0	0	0	0	0	231.3	15.42	1	10	10	0	0	0	0	0	0	0	197	127	0	0	0	0	197	0	0	0	0	0	70.04	0	0	0	0	0	0	0	0	1	1	0	0	0	0
77	CHEMBL163568	CCN(CC(=O)O)C(=O)C1C(CCCC1)C(=O)O	18	1	1	0	0	0	0	0	257.3	14.29	1	12	12	0	0	0	0	0	0	0	233.1	159.2	0	0	0	0	233.1	0	0	0	0	0	73.9	0	0	0	0	0	0	0	0	1	1	0	0	0	0
78	CHEMBL163601	O=C(O)C1C(CCC1)C(=O)NCCS	14	1	1	0	0	0	0	0	217.3	15.52	1	9	9	0	0	0	0	0	0	0	171.5	114.3	0	0	0	0	171.5	0	0	0	0	0	57.22	0	0	0	0	0	0	0	0	1	1	0	0	0	0
79	CHEMBL163635	O=C(O)C(O)CNC(=O)C(CC1=CC=CC=C1)NC(CC2=CC=CC=C2)C(=O)O	30	2	1	0	0	0	0	0	400.4	13.81	2	21	21	0	0	0	0	0	0	0	382.1	256.2	0	0	0	0	382.1	0	0	0	0	0	125.9	0	0	0	0	0	0	0	0	2	2	0	0	0	0
80	CHEMBL163682	O=C(O)C(CO)NC(=O)C(CC1=CC=CC=C1)NC(CCC2=CC=CC=C2)C(=O)O	31	2	1	0	0	0	0	0	414.5	13.82	2	22	22	0	0	0	0	0	0	0	381.7	269.6	0	0	0	0	381.7	0	0	0	0	0	112.2	0	0	0	0	0	0	0	0	2	2	0	0	0	0
81	CHEMBL164625	O=C(O)CCNC(=O)C(CC1=CC=CC=C1)NC(CCC2=CC=CC=C2)C(=O)O	30	2	1	0	0	0	0	0	398.5	13.74	2	22	22	0	0	0	0	0	0	0	436.3	277.3	0	0	0	0	436.3	0	0	0	0	0	159	0	0	0	0	0	0	0	0	2	2	0	0	0	0
82	CHEMBL165061	O=C(NC1C(N2C(CCC1)SCCC2C(=O)O)=O)C(S)CC3=CC=CC=C3	29	3	1	0	0	0	0	0	408.5	15.13	2	19	19	0	0	0	0	0	0	0	351.7	228.4	0	0	0	0	351.7	0	0	0	0	0	123.4	0	0	0	0	0	0	0	0	2	2	0	0	0	0
83	CHEMBL165582	O=C(NC1C(N2C(CCC1)SCCC2C(=O)O)=O)C(S)CC3=CC=CC=C3	29	3	1	0	0	0	0	0	408.5	15.13	2	19	19	0	0	0	0	0	0	0	351.7	228.4	0	0	0	0	351.7	0	0	0	0	0	123.4	0	0	0	0	0	0	0	0	2	2	0	0	0	0
84	CHEMBL165617	O=C(O)C(O)CNC(=O)C(CC1=CC=CC=C1)NC(CCC2=CC=CC=C2)C(=O)O	31	2	1	0	0	0	0	0	414.5	13.82	2	22	22	0	0	0	0	0	0	0	405.3	269.8	0	0	0	0	405.3	0	0	0	0	0	135.5	0	0	0	0	0	0	0	0	2	2	0	0	0	0
85	CHEMBL165953	O=C(NC1C(N2C(CCC1)SCCC2C(=O)O)=O)C(S)CC3=CC=CC=C3	29	3	1	0	0	0	0	0	408.5	15.13	2	19	19	0	0	0	0	0	0	0	351.7	228.4	0	0	0	0	351.7	0	0	0	0	0	123.4	0	0	0	0	0	0	0	0	2	2	0	0	0	0
86	CHEMBL178322	CC(=O)SCCC(=O)N1C(C2C(C1)CCCC2)C(=O)O	21	2	1	0	0	0	0	0	299.4	14.97	1	14	14	0	0	0	0	0	0	0	282.7	183.2	0	0	0	0	282.7	0	0	0	0	0	99.5	0	0	0	0	0	0	0	0	1	1	0	0	0	0
87	CHEMBL1794004	C=C(C)C1C2C(CC1)(C(=O)NC(C(=O)O)C(C)CC)CCC3(C4(C(CCC32)C5(C(C(C(CC5)O)(C)C)CC4)C)C)C	45	5	1	0	0	0	0	0	569.9	13.9	1	36	36	0	0	0	0	0	0	0	607.8	455.1	0	0	0	0	607.8	0	0	0	0	0	152.7	0	0	0	0	0	0	0	0	1	1	0	0	0	0
88	CHEMBL1794011	CCC(C)C(S)C(=O)NC(C(=O)NC(CC1=CC=C(C=C1)O)C(=O)O)C(C)C2=CC=CC=C2	34	2	1	0	0	0	0	0	472.6	14.32	2	25	25	0	0	0	0	0	0	0	469.5	317.2	0	0	0	0	469.5	0	0	0	0	0	152.3	0	0	0	0	0	0	0	0	2	2	0	0	0	0
89	CHEMBL1794012	CCC(C)C(S)C(=O)NC(C(=O)NC(CC1=CC=C(C=C1)O)C(=O)O)C(C)C	28	1	1	0	0	0	0	0	410.5	14.66	2	20	20	0	0	0	0	0	0	0	367.6	262.7	0	0	0	0	367.6	0	0	0	0	0	104.9	0	0	0	0	0	0	0	0	2	2	0	0	0	0
90	CHEMBL1794014	CCC(C)C(NC(=O)C(S)C(C)C)C(=O)N1C2C(CC1C(=O)O)CCCC2	28	2	1	0	0	0	0	0	398.6	14.76	2	20	20	0	0	0	0	0	0	0	389.9	270.6	0	0	0	0	389.9	0	0	0	0	0	119.3	0	0	0	0	0	0	0	0	2	2	0	0	0	0
91	CHEMBL19070	CCC(C)C(NC(=O)C(S)C1=CC=CC=C1)C(=O)NC(CC2=CC=C(C=C2)O)C(=O)O	32	2	1	0	0	0	0	0	444.5	14.34	2	23	23	0	0	0	0	0	0	0	433.4	287.5	0	0	0	0	433.4	0	0	0	0	0	145.9	0	0	0	0	0	0	0	0	2	2	0	0	0	0
92	CHEMBL19165	CCC(C)C(S)C(=O)NC(CC1=CC=CC=C1)C(=O)NC(CC2=CC=C(C=C2)O)C(=O)O	33	2	1	0	0	0	0	0	458.6	14.33	2	24	24	0	0	0	0	0	0	0	458.1	302.8	0	0	0	0	458.1	0	0	0	0	0	155.4	0	0	0	0	0	0	0	0	2	2	0	0	0	0
93	CHEMBL19494	CC(C)CC(NC(=O)C(S)CC1=CC=CC=C1)C(=O)NC(CC2=CC=C(C=C2)O)C(=O)O	33	2	1	0	0	0	0	0	458.6	14.33	2	24	24	0	0	0	0	0	0	0	403.1	301.3	0	0	0	0	403.1	0	0	0	0	0	101.9	0	0	0	0	0	0	0	0	2	2	0	0	0	0
94	CHEMBL19573	CC(C)(NC(=O)C(S)CCC1=CC=CC=C1)C(=O)N2C(CCC2)C(=O)O	27	2	1	0	0	0	0	0	378.5	14.56	2	19	19	0	0	0	0	0	0	0	388.7	247.6	0	0	0	0	388.7	0	0	0	0	0	141.1	0	0	0	0	0	0	0	0	2	2	0	0	0	0
95	CHEMBL19621	O=C(NC(CC1=CC=CC=C1)C(=O)O)C(S)CC2=CC=CC=C2	24	2	1	0	0	0	0	0	329.4	14.32	1	18	18	0	0	0	0	0	0	0	359.4	224.1	0	0	0	0	359.4	0	0	0	0	0	135.3	0	0	0	0	0	0	0	0	1	1	0	0	0	0
96	CHEMBL19647	CC(C)C(NC(=O)C(S)CC1=CC=CC=C1)C(=O)N2C(CCC2)C(=O)O	27	2	1	0	0	0	0	0	378.5	14.56	2	19	19	0	0	0	0	0	0	0	400.8	250.7	0	0	0	0	400.8	0	0	0	0	0	150.1	0	0	0	0	0	0	0	0	2	2	0	0	0	0
97	CHEMBL19755	CCC(C)C(NC(=O)C(S)CC1=CC=CC=C1)C(=O)NC(CC2=CC=C(C=C2)O)C(=O)O	33	2	1	0	0	0	0	0	458.6	14.33	2	24	24	0	0	0	0	0	0	0	459.3	302.3	0	0	0	0	459.3	0	0	0	0	0	157	0	0	0	0	0	0	0	0	2	2	0	0	0	0
98	CHEMBL1979078	CC(CSC(=O)C1=CC=CC=C1)C(=O)N2C(CC3=C2C=CC=C3)C(=O)O	28	3	1	0	0	0	0	0	369.4	14.21	1	20	20	0	0	0	0	0	0	0	328.8	249.5	0	0	0	0	328.8	0	0	0	0	0	79.36	0	0	0	0	0	0	0	0	1	1	0	0	0	0
99	CHEMBL19816	O=C(NC(CC1=CC=CC=C1)C(=O)NC(CC2=CC=C(C=C2)O)C(=O)O)C(S)CCC3=CC=CC=C3	38	3	1	0	0	0	0	0	506.6	14.07	2	28	28	0	0	0	0	0	0	0	504.1	342.2	0	0	0	0	504.1	0	0	0	0	0	161.8	0	0	0	0	0	0	0	0	2	2	0	0	0	0
100	CHEMBL19820	CC(NC(=O)C(S)CC1=CC=CC=C1)C(=O)N2CCCC2	22	2	1	0	0	0	0	0	306.4	14.59	2	16	16	0	0	0	0	0	0	0	388.8	221.4	0	0	0	0	388.8	0	0	0	0	0	167.4	0	0	0	0	0	0	0	0	2	2	0	0	0	0
101	CHEMBL19846	CC(NC(=O)C(S)CC1=CC=CC=C1)C(=O)O	17	1	1	0	0	0	0	0	253.3	14.9	1	12	12	0	0	0	0	0	0	0	254.8	152.7	0	0	0	0	254.8	0	0	0	0	0	102.2	0	0	0	0	0	0	0	0	1	1	0	0	0	0
102	CHEMBL19935	CCC(C)C(NC(=O)C(S)C1=CC=CC=C1)C(=O)N2C(CCC2)C(=O)O	27	2	1	0	0	0	0	0	378.5	14.56	2	19	19	0	0	0	0	0	0	0	379.1	250	0	0	0	0	379.1	0	0	0	0	0	129.1	0	0	0	0	0	0	0	0	2	2	0	0	0	0
103	CHEMBL19936	CCC(C)C(NC(=O)C(S)CC1=CC=CC=C1)C(=O)N2C(CCC2)C(=O)O	28	2	1	0	0	0	0	0	392.5	14.54	2	20	20	0	0	0	0	0	0	0	410.6	265	0	0	0	0	410.6	0	0	0	0	0	145.5	0	0	0	0	0	0	0	0	2	2	0	0	0	0
104	CHEMBL19951	CC(NC(=O)C(S)CC1=CC=CC=C1)C(=O)N2C3C(CC2C(=O)O)CCCC3	30	3	1	0	0	0	0	0	404.5	14.45	2	21	21	0	0	0	0	0	0	0	368	264.9	0	0	0	0	368	0	0	0	0	0	103.1	0	0	0	0	0	0	0	0	2	2	0	0	0	0
105	CHEMBL20053	O=C(NC(CC1=CC=CC=C1)C(=O)NC(CC=2C3=C(NC2)C=CC=C3)C(=O)O)C(S)CC4=CC=CC=C4	40	4	1	0	0	0	0	0	515.6	13.94	3	29	29	0	0	0	0	0	0	0	505	348.5	0	0	0	0	505	0	0	0	0	0	156.5	0	0	0	0	0	0	0	0	3	3	0	0	0	0
106	CHEMBL20067	CC(C)C(NC(=O)C(S)CC1=CC=CC=C1)C(=O)NC(CC2=CC=C(C=C2)O)C(=O)O	32	2	1	0	0	0	0	0	444.5	14.34	2	23	23	0	0	0	0	0	0	0	433.3	287.6	0	0	0	0	433.3	0	0	0	0	0	145.7	0	0	0	0	0	0	0	0	2	2	0	0	0	0
107	CHEMBL20123	CC(NC(=O)C(CC1=CC=CC=C1)NC(=O)C(S)CC2=CC=CC=C2)C(=O)O	29	2	1	0	0	0	0	0	400.5	14.3	2	21	21	0	0	0	0	0	0	0	418.3	264.8	0	0	0	0	418.3	0	0	0	0	0	153.5	0	0	0	0	0	0	0	0	2	2	0	0	0	0
108	CHEMBL20182	CCC(C)C(S)C(=O)NC(C(=O)N1C(CCC1)C(=O)O)C(C)C	23	1	1	0	0	0	0	0	344.5	14.98	2	16	16	0	0	0	0	0	0	0	335.3	225.2	0	0	0	0	335.3	0	0	0	0	0	110.1	0	0	0	0	0	0	0	0	2	2	0	0	0	0
109	CHEMBL20193	CC(NC(=O)C(CC1=CC=CC=C1)NC(=O)CS)C(=O)O	21	1	1	0	0	0	0	0	310.4	14.78	2	14	14	0	0	0	0	0	0	0	269.7	177.5	0	0	0	0	269.7	0	0	0	0	0	92.21	0	0	0	0	0	0	0	0	2	2	0	0	0	0
110	CHEMBL20322	O=C(NC(CC1=CC=CC=C1)C(=O)NC(CC2=C3C(=CC=C2)C=CC=C3)C(=O)O)C(S)CC4=CC=CC=C4	41	4	1	0	0	0	0	0	526.6	13.86	2	31	31	0	0	0	0	0	0	0	605.4	373.5	0	0	0	0	605.4	0	0	0	0	0	231.9	0	0	0	0	0	0	0	0	2	2	0	0	0	0
111	CHEMBL20341	CCC(C)C(NC(=O)C(S)C(C)C)C(=O)NC(CC1=CC=C(C=C1)O)C(=O)O	28	1	1	0	0	0	0	0	410.5	14.66	2	20	20	0	0	0	0	0	0	0	384.7	262.8	0	0	0	0	384.7	0	0	0	0	0	121.8	0	0	0	0	0	0	0	0	2	2	0	0	0	0
112	CHEMBL2035375	CCC(C)C(N)C(=O)NC(C(=O)NC(C)C(=O)NC(CCSC)C(=O)NC(CCCCN)C(=O)O)C(C)CC	38	0	1	0	0	0	0	0	574.8	14.74	6	26	26	0	0	0	0	0	0	0	521.1	369.1	0	0	0	0	521.1	0	0	0	0	0	152	0	0	0	0	0	0	0	0	6	6	0	0	0	0
113	CHEMBL20419	CCC(C)C(NC(=O)C(S)C(C)OCC1=CC=CC=C1)C(=O)NC(CC2=CC=C(C=C2)O)C(=O)O	36	2	1	0	0	0	0	0	502.6	14.36	2	26	26	0	0	0	0	0	0	0	481	335.8	0	0	0	0	481	0	0	0	0	0	145.2	0	0	0	0	0	0	0	0	2	2	0	0	0	0
114	CHEMBL2052024	CC(NC(CCC1=CC=CC=C1)C(=O)O)C(=O)N2C(CC3C2CCCC3)C(=O)O	31	3	1	0	0	0	0	0	402.5	13.88	2	22	22	0	0	0	0	0	0	0	421.1	281.1	0	0	0	0	421.1	0	0	0	0	0	140	0	0	0	0	0	0	0	0	2	2	0	0	0	0
115	CHEMBL20574	CCC(C)C(S)C(=O)NC(C)C(=O)N1C(CC2=C1C=CC=C2)C(=O)O	26	2	1	0	0	0	0	0	364.5	14.58	2	18	18	0	0	0	0	0	0	0	365.8	233	0	0	0	0	365.8	0	0	0	0	0	132.8	0	0	0	0	0	0	0	0	2	2	0	0	0	0
116	CHEMBL2079670	CC(NC(CCC1=CC=CC=C1)C(=O)O)C(=O)N2C(CC3C2CCCC3)C(=O)O	31	3	1	0	0	0	0	0	402.5	13.88	2	22	22	0	0	0	0	0	0	0	421.1	281.1	0	0	0	0	421.1	0	0	0	0	0	140	0	0	0	0	0	0	0	0	2	2	0	0	0	0
117	CHEMBL20966	O=C(NC(CC1=CC=CC=C1)C(=O)NC(CSCC2=CC=CC=C2)C(=O)O)C(S)CC3=CC=CC=C3	38	3	1	0	0	0	0	0	522.7	14.52	2	28	28	0	0	0	0	0	0	0	477.8	351.6	0	0	0	0	477.8	0	0	0	0	0	126.2	0	0	0	0	0	0	0	0	2	2	0	0	0	0
118	CHEMBL21025	CCCCC(NC(=O)C(S)CC1=CC=CC=C1)C(=O)NC(CC2=CC=C(C=C2)O)C(=O)O	33	2	1	0	0	0	0	0	458.6	14.33	2	24	24	0	0	0	0	0	0	0	460.4	303.7	0	0	0	0	460.4	0	0	0	0	0	156.7	0	0	0	0	0	0	0	0	2	2	0	0	0	0
119	CHEMBL2111852	CC1C(N2C(C(SC1)=O)CC3=C2C=CC=C3)=O	19	3	1	0	0	0	0	0	247.3	14.55	1	13	13	0	0	0	0	0	0	0	273.6	159.5	0	0	0	0	273.6	0	0	0	0	0	114.2	0	0	0	0	0	0	0	0	1	1	0	0	0	0
120	CHEMBL2111855	CC(CSC(=O)C1=CC=CC=C1)C(=O)N2C(CC3=C2C=CC=C3)C(=O)O	28	3	1	0	0	0	0	0	369.4	14.21	1	20	20	0	0	0	0	0	0	0	328.8	249.5	0	0	0	0	328.8	0	0	0	0	0	79.36	0	0	0	0	0	0	0	0	1	1	0	0	0	0
121	CHEMBL2112667	CC1C(N2C(C(SC1)=O)CC3=C2C=CC=C3)=O	19	3	1	0	0	0	0	0	247.3	14.55	1	13	13	0	0	0	0	0	0	0	273.6	159.5	0	0	0	0	273.6	0	0	0	0	0	114.2	0	0	0	0	0	0	0	0	1	1	0	0	0	0
122	CHEMBL2114220	CC1=C(C=CC=C1)C2N(C(CC2)C(=O)O)C(=O)CNC(=O)C(S)CC3=CC=C(C=C3)O	33	3	1	0	0	0	0	0	442.5	14.28	2	23	23	0	0	0	0	0	0	0	396.7	276.5	0	0	0	0	396.7	0	0	0	0	0	120.2	0	0	0	0	0	0	0	0	2	2	0	0	0	0
123	CHEMBL2114222	CC1=C(C=CC=C1)C2N(C(CC2)C(=O)O)C(=O)CNC(=O)C(S)CC3=CC=CC=C3	32	3	1	0	0	0	0	0	426.5	14.22	2	23	23	0	0	0	0	0	0	0	443.5	287.8	0	0	0	0	443.5	0	0	0	0	0	155.8	0	0	0	0	0	0	0	0	2	2	0	0	0	0
124	CHEMBL2114418	O=C(O)CN1C2=C(SCC(C1=O)NC(CCC3=CC=CC=C3)C(=O)O)C=CC=C2	31	3	1	0	0	0	0	0	414.5	14.29	2	21	21	0	0	0	0	0	0	0	384.5	252.1	0	0	0	0	384.5	0	0	0	0	0	132.4	0	0	0	0	0	0	0	0	2	2	0	0	0	0
125	CHEMBL2115220	CC1=C(C=CC=C1)C2N(C(CC2)C(=O)O)C(=O)CNC(=O)C(S)CC3=CC=C(C=C3)O	33	3	1	0	0	0	0	0	442.5	14.28	2	23	23	0	0	0	0	0	0	0	396.7	276.5	0	0	0	0	396.7	0	0	0	0	0	120.2	0	0	0	0	0	0	0	0	2	2	0	0	0	0
126	CHEMBL233930	O=C1C2=C(OC(=C1OC3C(C(C(C(O3)CO)O)O)O)C4=CC=C(C=C4)O)C=C(O)C=C2O	35	4	1	0	0	0	0	0	448.4	14.01	0	21	21	0	0	0	0	0	0	0	273.8	206.6	0	0	0	0	273.8	0	0	0	0	0	67.27	0	0	0	0	0	0	0	0	0	0	0	0	0	0
127	CHEMBL274068	CC(CS)C(=O)N1C(CCC1)C2=NNN=N2	17	2	1	0	0	0	0	0	241.3	15.08	5	9	9	0	0	0	0	0	0	0	200.1	121.3	0	0	0	0	200.1	0	0	0	0	0	78.78	0	0	0	0	0	0	0	0	5	5	0	0	0	0
128	CHEMBL274333	O=C(CCS)N1C(CCC1)P(=O)(O)O	14	1	1	0	0	0	0	0	239.2	17.09	1	7	7	0	0	0	0	0	0	0	168.1	100	0	0	0	0	168.1	0	0	0	0	0	68.12	0	0	0	0	0	0	0	0	1	1	0	0	0	0
129	CHEMBL274988	CC(CS)C(=O)N1C(CC(C1)SC2=CC3=C(C=C2)C=CC=C3)C(=O)O	27	3	1	0	0	0	0	0	375.5	15.02	1	19	19	0	0	0	0	0	0	0	345	233.4	0	0	0	0	345	0	0	0	0	0	111.5	0	0	0	0	0	0	0	0	1	1	0	0	0	0
130	CHEMBL276103	CC(CS)C(=O)N1C(CC(C1)=O)C(=O)O	15	1	1	0	0	0	0	0	231.3	15.42	1	9	9	0	0	0	0	0	0	0	154.8	112.3	0	0	0	0	154.8	0	0	0	0	0	42.54	0	0	0	0	0	0	0	0	1	1	0	0	0	0
131	CHEMBL276104	COC1(CN(C(C1)C(=O)O)C(=O)C(C)CS)OC	18	1	1	0	0	0	0	0	277.3	15.41	1	11	11	0	0	0	0	0	0	0	240.4	154.8	0	0	0	0	240.4	0	0	0	0	0	85.65	0	0	0	0	0	0	0	0	1	1	0	0	0	0
132	CHEMBL276505	CC(CS)C(=O)N1C(CC(C1)SC2=CC=C(C=C2)Cl)C(=O)O	23	2	1	0	0	0	0	0	359.9	16.36	1	15	15	0	0	0	0	0	0	0	252.5	183.8	0	0	0	0	252.5	0	0	0	0	0	68.65	0	0	0	0	0	0	0	0	1	1	0	0	0	0
133	CHEMBL277074	CC(NC(CCC1=CC=CC=C1)C(=O)O)C(=O)N2C(CC(C2)C3=CC=CC=C3)C(=O)O	33	3	1	0	0	0	0	0	424.5	13.69	2	24	24	0	0	0	0	0	0	0	468.6	302.1	0	0	0	0	468.6	0	0	0	0	0	166.5	0	0	0	0	0	0	0	0	2	2	0	0	0	0
134	CHEMBL277238	O=C(NC(CC1=CC=CC=C1)C(=O)NC(CC2=CC=C(C=C2)O)C(=O)O)C(S)CC3=CC=CC=C3	37	3	1	0	0	0	0	0	492.6	14.07	2	27	27	0	0	0	0	0	0	0	464.5	326.5	0	0	0	0	464.5	0	0	0	0	0	138	0	0	0	0	0	0	0	0	2	2	0	0	0	0
135	CHEMBL277707	O=C(NC(CC1=CC=CC=C1)C(=O)NC2(CCCC2)C(=O)O)C(S)CC3=CC=CC=C3	33	3	1	0	0	0	0	0	440.6	14.21	2	24	24	0	0	0	0	0	0	0	421.8	296.8	0	0	0	0	421.8	0	0	0	0	0	125	0	0	0	0	0	0	0	0	2	2	0	0	0	0
136	CHEMBL277951	CSC1CN(C(C1)C(=O)O)C(=O)C(C)CS	16	1	1	0	0	0	0	0	263.4	16.46	1	10	10	0	0	0	0	0	0	0	201.2	138.1	0	0	0	0	201.2	0	0	0	0	0	63.09	0	0	0	0	0	0	0	0	1	1	0	0	0	0
137	CHEMBL277976	CC(CS)C(=O)N1C(CC(C1)C2CCCCC2)C(=O)O	21	2	1	0	0	0	0	0	299.4	14.97	1	15	15	0	0	0	0	0	0	0	300.1	198.9	0	0	0	0	300.1	0	0	0	0	0	101.2	0	0	0	0	0	0	0	0	1	1	0	0	0	0
138	CHEMBL278427	CC(CS)C(=O)N1C(CC(C1)OC2=CC=CC=C2)C(=O)O	22	2	1	0	0	0	0	0	309.4	14.73	1	15	15	0	0	0	0	0	0	0	297.5	196.3	0	0	0	0	297.5	0	0	0	0	0	101.2	0	0	0	0	0	0	0	0	1	1	0	0	0	0
139	CHEMBL278428	CC(CS)C(=O)N1C(CC(C1)O)C(=O)O	15	1	1	0	0	0	0	0	233.3	15.55	1	9	9	0	0	0	0	0	0	0	159.1	113.6	0	0	0	0	159.1	0	0	0	0	0	45.51	0	0	0	0	0	0	0	0	1	1	0	0	0	0
140	CHEMBL279154	CC(CS)C(=O)N1C(CC(C1)S(=O)C2=CC=CC=C2)C(=O)O	23	2	1	0	0	0	0	0	341.4	15.52	1	15	15	0	0	0	0	0	0	0	266.6	195.1	0	0	0	0	266.6	0	0	0	0	0	71.51	0	0	0	0	0	0	0	0	1	1	0	0	0	0
141	CHEMBL279566	CC(CS)C(=O)N1C(CC2(C1)OCCO2)C(=O)O	19	2	1	0	0	0	0	0	275.3	15.3	1	11	11	0	0	0	0	0	0	0	225.8	141	0	0	0	0	225.8	0	0	0	0	0	84.78	0	0	0	0	0	0	0	0	1	1	0	0	0	0
142	CHEMBL279763	CC1CN(C(C1)C(=O)O)C(=O)C(C)CS	15	1	1	0	0	0	0	0	231.3	15.42	1	10	10	0	0	0	0	0	0	0	223.9	138.1	0	0	0	0	223.9	0	0	0	0	0	85.84	0	0	0	0	0	0	0	0	1	1	0	0	0	0
143	CHEMBL279966	CC(C)C(NC(=O)C(S)CCC1=CC=CC=C1)C(=O)NC(CC2=CC=C(C=C2)O)C(=O)O	33	2	1	0	0	0	0	0	458.6	14.33	2	24	24	0	0	0	0	0	0	0	422.9	301.9	0	0	0	0	422.9	0	0	0	0	0	121	0	0	0	0	0	0	0	0	2	2	0	0	0	0
144	CHEMBL280203	CC(OCC1=CC=CC=C1)C(NC(=O)C(S)CC2=CC=CC=C2)C(=O)NC(CC3=CC=C(C=C3)O)C(=O)O	40	3	1	0	0	0	0	0	536.6	14.12	2	29	29	0	0	0	0	0	0	0	555.8	359.6	0	0	0	0	555.8	0	0	0	0	0	196.1	0	0	0	0	0	0	0	0	2	2	0	0	0	0
145	CHEMBL282469	CC(NC(=O)C(S)CC1=CC=CC=C1)C(=O)N2C(CCCC2)C(=O)O	26	2	1	0	0	0	0	0	364.5	14.58	2	18	18	0	0	0	0	0	0	0	353.3	231	0	0	0	0	353.3	0	0	0	0	0	122.3	0	0	0	0	0	0	0	0	2	2	0	0	0	0
146	CHEMBL282664	O=C(NC(CC1=CC=CC=C1)C(=O)NC(COCC2=CC=CC=C2)C(=O)O)C(S)CC3=CC=CC=C3	38	3	1	0	0	0	0	0	506.6	14.07	2	28	28	0	0	0	0	0	0	0	504.4	351.6	0	0	0	0	504.4	0	0	0	0	0	152.8	0	0	0	0	0	0	0	0	2	2	0	0	0	0
147	CHEMBL283315	CC(C1=CC=CC=C1)C(S)C(=O)NC(C(=O)N2C(CCCC2)C(=O)O)C(C)C	29	2	1	0	0	0	0	0	406.5	14.52	2	21	21	0	0	0	0	0	0	0	415.5	276.8	0	0	0	0	415.5	0	0	0	0	0	138.7	0	0	0	0	0	0	0	0	2	2	0	0	0	0
148	CHEMBL283586	O=C(O)C1N(C2=C(C1)C=CC=C2)C(=O)CCS	18	2	1	0	0	0	0	0	251.3	14.78	1	12	12	0	0	0	0	0	0	0	222.2	146.6	0	0	0	0	222.2	0	0	0	0	0	75.59	0	0	0	0	0	0	0	0	1	1	0	0	0	0
149	CHEMBL283741	O=C(O)C1N(CCC1)C(=O)C(CC2=CC=CC=C2)NC(=O)C(S)CC3=CC=CC=C3	32	3	1	0	0	0	0	0	426.5	14.22	2	23	23	0	0	0	0	0	0	0	422.7	290.6	0	0	0	0	422.7	0	0	0	0	0	132.1	0	0	0	0	0	0	0	0	2	2	0	0	0	0
150	CHEMBL284736	CCOC(=O)CN1C2=C(CCC(C1=O)NC(CCC3=CC=CC=C3)C(=O)OCC)C=CC=C2	35	3	1	0	0	0	0	0	452.5	13.71	2	26	26	0	0	0	0	0	0	0	595.5	355.8	0	0	0	0	595.5	0	0	0	0	0	239.7	0	0	0	0	0	0	0	0	2	2	0	0	0	0
151	CHEMBL287358	O=C1C(CC=2C=CC=C(CCCCCCC(N1)C(=O)O)C2)CS	24	2	1	0	0	0	0	0	335.5	14.59	1	18	18	0	0	0	0	0	0	0	323.8	225.1	0	0	0	0	323.8	0	0	0	0	0	98.67	0	0	0	0	0	0	0	0	1	1	0	0	0	0
152	CHEMBL287896	CC(NC(=O)C(S)CC1=CC=CC=C1)C(=O)N2C(CCC2)C(=O)O	25	2	1	0	0	0	0	0	350.4	14.6	2	17	17	0	0	0	0	0	0	0	343.7	218.7	0	0	0	0	343.7	0	0	0	0	0	125	0	0	0	0	0	0	0	0	2	2	0	0	0	0
153	CHEMBL290284	O=C(O)CN1C2=C(SCC(C1=O)NC(CCC3=CC=CC=C3)C(=O)O)C=CC=C2	31	3	1	0	0	0	0	0	414.5	14.29	2	21	21	0	0	0	0	0	0	0	384.5	252.1	0	0	0	0	384.5	0	0	0	0	0	132.4	0	0	0	0	0	0	0	0	2	2	0	0	0	0
154	CHEMBL298388	O=C(O)CN1C2=C(SCC(C1=O)NC(=O)C(S)CC3=CC=CC=C3)C=CC=C2	30	3	1	0	0	0	0	0	416.5	14.88	2	20	20	0	0	0	0	0	0	0	350.5	236.1	0	0	0	0	350.5	0	0	0	0	0	114.4	0	0	0	0	0	0	0	0	2	2	0	0	0	0
155	CHEMBL302840	O=C(O)CCC(=O)N1C(CCC1)C(=O)O	15	1	1	0	0	0	0	0	215.2	14.35	1	9	9	0	0	0	0	0	0	0	178	114.8	0	0	0	0	178	0	0	0	0	0	63.24	0	0	0	0	0	0	0	0	1	1	0	0	0	0
156	CHEMBL304148	O=C(O)CN1C(CSCC(C1=O)NC(=O)C(CS)CC2=CC=CC=C2)C3=CC=CC=C3	33	3	1	0	0	0	0	0	458.6	14.79	2	23	23	0	0	0	0	0	0	0	429.2	282.7	0	0	0	0	429.2	0	0	0	0	0	146.5	0	0	0	0	0	0	0	0	2	2	0	0	0	0
157	CHEMBL305020	O=C(O)CN1C(C(CSCC1)NC(=O)C(CS)CC2=CC=CC=C2)=O	26	2	1	0	0	0	0	0	382.5	15.3	2	17	17	0	0	0	0	0	0	0	325.4	214.3	0	0	0	0	325.4	0	0	0	0	0	111.1	0	0	0	0	0	0	0	0	2	2	0	0	0	0
158	CHEMBL305050	O=C(O)CN1C(SCC(C1=O)NC(=O)C(CS)CC2=CC=CC=C2)C3=CC=CC=C3	32	3	1	0	0	0	0	0	444.6	14.82	2	22	22	0	0	0	0	0	0	0	411.4	268.9	0	0	0	0	411.4	0	0	0	0	0	142.6	0	0	0	0	0	0	0	0	2	2	0	0	0	0
159	CHEMBL306461	O=C(O)CN1C(C(CSCC1)NC(=O)C(S)CC2=CC=CC=C2)=O	25	2	1	0	0	0	0	0	368.5	15.35	2	16	16	0	0	0	0	0	0	0	301.8	199	0	0	0	0	301.8	0	0	0	0	0	102.8	0	0	0	0	0	0	0	0	2	2	0	0	0	0
160	CHEMBL306938	O=C(O)CN1C(C(CSC(C1)C2=CC=CC=C2)NC(=O)C(S)CC3=CC=CC=C3)=O	32	3	1	0	0	0	0	0	444.6	14.82	2	22	22	0	0	0	0	0	0	0	418.8	269.3	0	0	0	0	418.8	0	0	0	0	0	149.5	0	0	0	0	0	0	0	0	2	2	0	0	0	0
161	CHEMBL3085292	O=C(O)C1N(C(CC1)=O)C(=O)CCS	14	1	1	0	0	0	0	0	217.2	15.52	1	8	8	0	0	0	0	0	0	0	146.5	97.38	0	0	0	0	146.5	0	0	0	0	0	49.12	0	0	0	0	0	0	0	0	1	1	0	0	0	0
162	CHEMBL313198	CC(NC(=O)C(S)CC1=CC=CC=C1)C(=O)N2C(CCC2C(=O)O)C3=CC=CC=C3	32	3	1	0	0	0	0	0	426.5	14.22	2	23	23	0	0	0	0	0	0	0	379.5	289.9	0	0	0	0	379.5	0	0	0	0	0	89.6	0	0	0	0	0	0	0	0	2	2	0	0	0	0
163	CHEMBL313627	O=C(NCC(=O)N1C(CCC1C(=O)O)C2=C(C=CC=C2)O)C(S)CC3=CC=C(C=C3)O	33	3	1	0	0	0	0	0	444.5	14.34	2	22	22	0	0	0	0	0	0	0	361.6	257.1	0	0	0	0	361.6	0	0	0	0	0	104.6	0	0	0	0	0	0	0	0	2	2	0	0	0	0
164	CHEMBL313764	COC1=CC=C(C=C1)CC(S)C(=O)NCC(=O)N2C(CCC2C(=O)O)C3=C(C=CC=C3)OC	35	3	1	0	0	0	0	0	472.6	14.32	2	24	24	0	0	0	0	0	0	0	437.9	308.6	0	0	0	0	437.9	0	0	0	0	0	129.3	0	0	0	0	0	0	0	0	2	2	0	0	0	0
165	CHEMBL314215	CCC(C)C(S)C(=O)NCC(=O)N1C(CCC1C(=O)O)C2=CC=CC=C2	27	2	1	0	0	0	0	0	378.5	14.56	2	19	19	0	0	0	0	0	0	0	378	248.2	0	0	0	0	378	0	0	0	0	0	129.8	0	0	0	0	0	0	0	0	2	2	0	0	0	0
166	CHEMBL314770	O=C(NCC(=O)N1C(CCC1C(=O)O)C2=CC(=CC=C2)O)C(S)CC3=CC=C(C=C3)F	33	3	1	0	0	0	0	0	446.5	14.4	2	22	22	0	0	0	0	0	0	0	352	256.1	0	0	0	0	352	0	0	0	0	0	95.91	0	0	0	0	0	0	0	0	2	2	0	0	0	0
167	CHEMBL315037	CC1=CC=C(C=C1)C2N(C(CC2)C(=O)O)C(=O)CNC(=O)C(S)CC3=CC=CC=C3	32	3	1	0	0	0	0	0	426.5	14.22	2	23	23	0	0	0	0	0	0	0	448.9	287.5	0	0	0	0	448.9	0	0	0	0	0	161.4	0	0	0	0	0	0	0	0	2	2	0	0	0	0
168	CHEMBL315601	CC1=CC(=CC=C1)C2N(C(CC2)C(=O)O)C(=O)CNC(=O)C(S)CC3=CC=C(C=C3)O	33	3	1	0	0	0	0	0	442.5	14.28	2	23	23	0	0	0	0	0	0	0	391.2	280	0	0	0	0	391.2	0	0	0	0	0	111.2	0	0	0	0	0	0	0	0	2	2	0	0	0	0
169	CHEMBL315695	O=C(O)C1=CC=C(C=C1)CC(S)C(=O)NCC(=O)N2C(CCC2C(=O)O)C3=C(C=CC=C3)O	35	3	1	0	0	0	0	0	472.5	14.32	2	23	23	0	0	0	0	0	0	0	345.7	262.6	0	0	0	0	345.7	0	0	0	0	0	83.05	0	0	0	0	0	0	0	0	2	2	0	0	0	0
170	CHEMBL322069	CC(=O)SCC(C)C(=O)NC1=CC=CC=C1	16	1	1	0	0	0	0	0	237.3	14.83	1	12	12	0	0	0	0	0	0	0	300	169.4	0	0	0	0	300	0	0	0	0	0	130.5	0	0	0	0	0	0	0	0	1	1	0	0	0	0
171	CHEMBL326801	CC(=O)SCC(C)C(=O)NCC1=CC=CC=C1	17	1	1	0	0	0	0	0	251.3	14.78	1	13	13	0	0	0	0	0	0	0	324.1	186.1	0	0	0	0	324.1	0	0	0	0	0	138	0	0	0	0	0	0	0	0	1	1	0	0	0	0
172	CHEMBL327454	O=C(NCC(=O)N1C(CCC1C(=O)O)C2=C(C=CC=C2)O)C(S)CC3=CC=C(C=C3)Cl	33	3	1	0	0	0	0	0	462.9	14.93	2	22	22	0	0	0	0	0	0	0	354.1	255.6	0	0	0	0	354.1	0	0	0	0	0	98.51	0	0	0	0	0	0	0	0	2	2	0	0	0	0
173	CHEMBL329125	O=C(NCC(=O)N1C(CCC1C(=O)O)C2=C(C=CC=C2)O)C(S)CC3=CC=CC=C3	32	3	1	0	0	0	0	0	428.5	14.28	2	22	22	0	0	0	0	0	0	0	393.8	264.9	0	0	0	0	393.8	0	0	0	0	0	128.9	0	0	0	0	0	0	0	0	2	2	0	0	0	0
174	CHEMBL329823	O=C(NCC(=O)N1C(CCC1C(=O)O)C2=CC(=CC=C2)O)C(S)CC3=CC=C(C=C3)O	33	3	1	0	0	0	0	0	444.5	14.34	2	22	22	0	0	0	0	0	0	0	325	258.3	0	0	0	0	325	0	0	0	0	0	66.65	0	0	0	0	0	0	0	0	2	2	0	0	0	0
175	CHEMBL331575	CC1N(C(CCC1)C(=O)O)C(=O)CCS	15	1	1	0	0	0	0	0	231.3	15.42	1	10	10	0	0	0	0	0	0	0	201.4	136.3	0	0	0	0	201.4	0	0	0	0	0	65.18	0	0	0	0	0	0	0	0	1	1	0	0	0	0
176	CHEMBL334724	CC(C)(C)OC(=O)C1N(CCC1)C(=O)C2C(CC2)SC(=O)C3=CC=CC=C3	29	3	1	0	0	0	0	0	389.5	14.43	1	21	21	0	0	0	0	0	0	0	473.3	287.3	0	0	0	0	473.3	0	0	0	0	0	186	0	0	0	0	0	0	0	0	1	1	0	0	0	0
177	CHEMBL3349972	CC(NC(CCC1=CC=CC=C1)C(=O)O)C(=O)N2C3C(CC2C(=O)O)CCCC3	31	3	1	0	0	0	0	0	402.5	13.88	2	22	22	0	0	0	0	0	0	0	385.6	280.2	0	0	0	0	385.6	0	0	0	0	0	105.4	0	0	0	0	0	0	0	0	2	2	0	0	0	0
178	CHEMBL3350269	CC(CSC(=O)C1=CC=CC=C1)C(=O)N2C(CC3=C2C=CC=C3)C(=O)O	28	3	1	0	0	0	0	0	369.4	14.21	1	20	20	0	0	0	0	0	0	0	328.8	249.5	0	0	0	0	328.8	0	0	0	0	0	79.36	0	0	0	0	0	0	0	0	1	1	0	0	0	0
179	CHEMBL3350310	O=C(O)CN1C2=C(SCC(C1=O)NC(CCC3=CC=CC=C3)C(=O)O)C=CC=C2	31	3	1	0	0	0	0	0	414.5	14.29	2	21	21	0	0	0	0	0	0	0	384.5	252.1	0	0	0	0	384.5	0	0	0	0	0	132.4	0	0	0	0	0	0	0	0	2	2	0	0	0	0
180	CHEMBL335476	O=C(O)C1N(CCC1)C(=O)C2C(CC2)S	16	2	1	0	0	0	0	0	229.3	15.29	1	10	10	0	0	0	0	0	0	0	215.1	126.9	0	0	0	0	215.1	0	0	0	0	0	88.25	0	0	0	0	0	0	0	0	1	1	0	0	0	0
181	CHEMBL335631	CC(C)(C)OC(=O)C1N(CCC1)C(=O)C2C(CC2)SC(=O)C3=CC=CC=C3	29	3	1	0	0	0	0	0	389.5	14.43	1	21	21	0	0	0	0	0	0	0	473.3	287.3	0	0	0	0	473.3	0	0	0	0	0	186	0	0	0	0	0	0	0	0	1	1	0	0	0	0
182	CHEMBL335682	CC(CSC(=O)C1=CC=CC=C1)C(=O)N2C(CC3=C2C=CC=C3)C(=O)O	28	3	1	0	0	0	0	0	369.4	14.21	1	20	20	0	0	0	0	0	0	0	328.8	249.5	0	0	0	0	328.8	0	0	0	0	0	79.36	0	0	0	0	0	0	0	0	1	1	0	0	0	0
183	CHEMBL336384	CC(S)C(=O)N1C(CC2=C1C=CC=C2)C(=O)O	18	2	1	0	0	0	0	0	251.3	14.78	1	12	12	0	0	0	0	0	0	0	233.6	146.5	0	0	0	0	233.6	0	0	0	0	0	87.11	0	0	0	0	0	0	0	0	1	1	0	0	0	0
184	CHEMBL336561	O=C(O)C1N(CCC1)C(=O)C2C(CC2)S	16	2	1	0	0	0	0	0	229.3	15.29	1	10	10	0	0	0	0	0	0	0	215.1	126.9	0	0	0	0	215.1	0	0	0	0	0	88.25	0	0	0	0	0	0	0	0	1	1	0	0	0	0
185	CHEMBL336837	CC(C)(C)OC(=O)C1N(CCC1)C(=O)C2C(C(CC2)(C)C)SC(=O)C3=CC=CC=C3	32	3	1	0	0	0	0	0	431.6	14.39	1	24	24	0	0	0	0	0	0	0	536.8	330.5	0	0	0	0	536.8	0	0	0	0	0	206.3	0	0	0	0	0	0	0	0	1	1	0	0	0	0
186	CHEMBL337871	CC1(C(C(CC1)C(=O)N2C(CCC2)C(=O)O)S)C	19	2	1	0	0	0	0	0	271.4	15.08	1	13	13	0	0	0	0	0	0	0	270.2	169.7	0	0	0	0	270.2	0	0	0	0	0	100.5	0	0	0	0	0	0	0	0	1	1	0	0	0	0
187	CHEMBL337878	CC(C)(C)OC(=O)C1N(CCC1)C(=O)C2C(CCC2)SC(=O)C3=CC=CC=C3	30	3	1	0	0	0	0	0	403.5	14.41	1	22	22	0	0	0	0	0	0	0	484.7	301.1	0	0	0	0	484.7	0	0	0	0	0	183.6	0	0	0	0	0	0	0	0	1	1	0	0	0	0
188	CHEMBL337904	O=C(O)C1N(CCC1)C(=O)C2C(CCC2)S	17	2	1	0	0	0	0	0	243.3	15.21	1	11	11	0	0	0	0	0	0	0	221.1	139.4	0	0	0	0	221.1	0	0	0	0	0	81.72	0	0	0	0	0	0	0	0	1	1	0	0	0	0
189	CHEMBL337957	O=C(C1=CC=C(C=C1)Br)C(S)CC(=O)N2C(CCC2)C(=O)O	23	2	1	0	0	0	0	0	386.3	17.56	1	15	15	0	0	0	0	0	0	0	261.5	175.2	0	0	0	0	261.5	0	0	0	0	0	86.23	0	0	0	0	0	0	0	0	1	1	0	0	0	0
190	CHEMBL338131	CC(=O)SC(CC(=O)N1C(CCC1)C(=O)O)C(=O)C2=CC=C(C=C2)Cl	26	2	1	0	0	0	0	0	383.8	15.35	1	17	17	0	0	0	0	0	0	0	287.9	205.3	0	0	0	0	287.9	0	0	0	0	0	82.62	0	0	0	0	0	0	0	0	1	1	0	0	0	0
191	CHEMBL338250	CC(=O)SC(C(=O)C1=CC(=CC=C1)F)C(C)C(=O)N2C(CCC2)C(=O)O	27	2	1	0	0	0	0	0	381.4	14.67	1	18	18	0	0	0	0	0	0	0	302.9	221.1	0	0	0	0	302.9	0	0	0	0	0	81.78	0	0	0	0	0	0	0	0	1	1	0	0	0	0
192	CHEMBL339343	CC(=O)SC(C(=O)C1=CC(=CC=C1)F)C(C)C(=O)N2C(CCC2)C(=O)O	27	2	1	0	0	0	0	0	381.4	14.67	1	18	18	0	0	0	0	0	0	0	302.9	221.1	0	0	0	0	302.9	0	0	0	0	0	81.78	0	0	0	0	0	0	0	0	1	1	0	0	0	0
193	CHEMBL340939	CC(=O)SC(CC(=O)N1C(CCC1)C(=O)O)C(=O)C2=CC3=C(C=C2)C=CC=C3	30	3	1	0	0	0	0	0	399.5	14.27	1	21	21	0	0	0	0	0	0	0	400.4	257.1	0	0	0	0	400.4	0	0	0	0	0	143.4	0	0	0	0	0	0	0	0	1	1	0	0	0	0
194	CHEMBL341180	CC(C)(C)OC(=O)C1N(CCC1)C(=O)C2C(CCC2)SC(=O)C3=CC=CC=C3	30	3	1	0	0	0	0	0	403.5	14.41	1	22	22	0	0	0	0	0	0	0	484.7	301.1	0	0	0	0	484.7	0	0	0	0	0	183.6	0	0	0	0	0	0	0	0	1	1	0	0	0	0
195	CHEMBL341182	O=C(SC1C(CC1)C(=O)N2C(CCC2)C(=O)O)C3=CC=CC=C3	25	3	1	0	0	0	0	0	333.4	14.5	1	17	17	0	0	0	0	0	0	0	314.7	215.5	0	0	0	0	314.7	0	0	0	0	0	99.21	0	0	0	0	0	0	0	0	1	1	0	0	0	0
196	CHEMBL342372	CC(NC(CCC1=CC=CC=C1)C(=O)O)C(=O)N2C(SC(=N2)C(C)(C)C)C(=O)O	30	2	1	0	0	0	0	0	421.5	14.53	3	20	20	0	0	0	0	0	0	0	407.8	261.6	0	0	0	0	407.8	0	0	0	0	0	146.1	0	0	0	0	0	0	0	0	3	3	0	0	0	0
197	CHEMBL345991	CCCCC(NC(=O)C1C(CCN1)=O)C(=O)NC(CC2=CC=CC=C2)C(=O)NC(C)C(=O)N3C(CCC3)C(=O)O	42	3	1	0	0	0	0	0	557.6	13.94	5	28	28	0	0	0	0	0	0	0	573.4	364.3	0	0	0	0	573.4	0	0	0	0	0	209.1	0	0	0	0	0	0	0	0	5	5	0	0	0	0
198	CHEMBL346896	NCCCCC(NC(=O)C1N(CCC1)C(=O)CNC(=O)C2N(CCC2)C(=O)C(CC3=CC=C(C=C3)O)NC(=O)C4CCC4)C(=O)NC(CC5=CC=CC=C5)C(=O)NCC(=O)N6C(CCC6)C(=O)O	73	6	1	0	0	0	0	0	944.1	13.88	9	48	48	0	0	0	0	0	0	0	855.6	614.1	0	0	0	0	855.6	0	0	0	0	0	241.5	0	0	0	0	0	0	0	0	9	9	0	0	0	0
199	CHEMBL348658	CC(NC(=O)C(CC1=CC=CC=C1)NC(=O)C(CCCCN)NC(=O)C2CCC2)C(=O)N3C(CCC3)C(=O)O	41	3	1	0	0	0	0	0	543.7	13.94	5	28	28	0	0	0	0	0	0	0	553.1	370.6	0	0	0	0	553.1	0	0	0	0	0	182.5	0	0	0	0	0	0	0	0	5	5	0	0	0	0
200	CHEMBL350633	O=C(O)C(CCC1=CC=CC=C1)NC(CC2=CC=CC=C2)C(=O)NCC(O)C(=O)O	31	2	1	0	0	0	0	0	414.5	13.82	2	22	22	0	0	0	0	0	0	0	411	271.3	0	0	0	0	411	0	0	0	0	0	139.7	0	0	0	0	0	0	0	0	2	2	0	0	0	0
201	CHEMBL351061	CC(CC(=O)N1C(CCC1)C(=O)O)C(=O)O	16	1	1	0	0	0	0	0	229.2	14.33	1	10	10	0	0	0	0	0	0	0	182.5	130	0	0	0	0	182.5	0	0	0	0	0	52.56	0	0	0	0	0	0	0	0	1	1	0	0	0	0
202	CHEMBL351249	O=C(NC1C(N2C(CCC1)SCC2C(=O)O)=O)C(S)CC3=CC=CC=C3	28	3	1	0	0	0	0	0	394.5	15.17	2	18	18	0	0	0	0	0	0	0	312.1	214.4	0	0	0	0	312.1	0	0	0	0	0	97.73	0	0	0	0	0	0	0	0	2	2	0	0	0	0
203	CHEMBL351263	CCN(CC(=O)O)C(=O)C1C(CCC1)C(=O)O	17	1	1	0	0	0	0	0	243.3	14.31	1	11	11	0	0	0	0	0	0	0	218.1	146.2	0	0	0	0	218.1	0	0	0	0	0	71.92	0	0	0	0	0	0	0	0	1	1	0	0	0	0
204	CHEMBL351614	O=C(NC1C(N2C(CCC1)SCC2C(=O)O)=O)C(CS)CC3=CC=CC=C3	29	3	1	0	0	0	0	0	408.5	15.13	2	19	19	0	0	0	0	0	0	0	349.3	229.2	0	0	0	0	349.3	0	0	0	0	0	120.1	0	0	0	0	0	0	0	0	2	2	0	0	0	0
205	CHEMBL351655	CN(CC(=O)NOC(=O)C1=CC=CC=C1)C(=O)C2C(CCCC2)C(=O)O	27	2	1	0	0	0	0	0	362.4	13.94	2	18	18	0	0	0	0	0	0	0	378.8	230.1	0	0	0	0	378.8	0	0	0	0	0	148.8	0	0	0	0	0	0	0	0	2	2	0	0	0	0
206	CHEMBL351966	CC(CC(=O)NO)C(=O)N1C(CCC1)C(=O)O	17	1	1	0	0	0	0	0	244.2	14.37	2	10	10	0	0	0	0	0	0	0	204.6	129	0	0	0	0	204.6	0	0	0	0	0	75.6	0	0	0	0	0	0	0	0	2	2	0	0	0	0
207	CHEMBL351972	CCN(CC(=O)NOC(=O)C1=CC=CC=C1)C(=O)C2C(CCCC2)C(=O)O	28	2	1	0	0	0	0	0	376.4	13.94	2	19	19	0	0	0	0	0	0	0	386.5	246.7	0	0	0	0	386.5	0	0	0	0	0	139.9	0	0	0	0	0	0	0	0	2	2	0	0	0	0
208	CHEMBL352453	CC(C)N(CC(=O)NO)C(=O)C1C(CCCC1)C(=O)O	20	1	1	0	0	0	0	0	286.3	14.32	2	13	13	0	0	0	0	0	0	0	263.8	172.9	0	0	0	0	263.8	0	0	0	0	0	90.9	0	0	0	0	0	0	0	0	2	2	0	0	0	0
209	CHEMBL356651	NCCCCC(NC(=O)C1C(CCN1)=O)C(=O)NC(CC2=CC=CC=C2)C(=O)NCC(=O)N3C(CCC3)C(=O)O	42	3	1	0	0	0	0	0	558.6	13.97	6	27	27	0	0	0	0	0	0	0	515.5	339.8	0	0	0	0	515.5	0	0	0	0	0	175.7	0	0	0	0	0	0	0	0	6	6	0	0	0	0
210	CHEMBL357534	NCCCCC(NC(=O)C1CCC1)C(=O)NC(CC2=CC=CC=C2)C(=O)CCC(=O)N3C(CCC3)C(=O)O	40	3	1	0	0	0	0	0	528.6	13.91	4	28	28	0	0	0	0	0	0	0	463.5	368.4	0	0	0	0	463.5	0	0	0	0	0	95.1	0	0	0	0	0	0	0	0	4	4	0	0	0	0
211	CHEMBL360469	CC(=O)SCCC(=O)N1C2C(CC1C(=O)O)CCCC2	21	2	1	0	0	0	0	0	299.4	14.97	1	14	14	0	0	0	0	0	0	0	252.4	185	0	0	0	0	252.4	0	0	0	0	0	67.41	0	0	0	0	0	0	0	0	1	1	0	0	0	0
212	CHEMBL360681	O=C(NC(CC1=CC=CC=C1)C(=O)CCC(=O)N2C3C(CC2C(=O)O)CCCC3)C4=CC=CC=C4	38	4	1	0	0	0	0	0	476.6	13.62	2	28	28	0	0	0	0	0	0	0	523.6	351.4	0	0	0	0	523.6	0	0	0	0	0	172.2	0	0	0	0	0	0	0	0	2	2	0	0	0	0
213	CHEMBL36429	O=C(O)CN1C2=C(CCC(C1=O)NC(CCC3=CC=CC=C3)C(=O)O)C=CC=C2	31	3	1	0	0	0	0	0	396.4	13.67	2	22	22	0	0	0	0	0	0	0	411.7	269.1	0	0	0	0	411.7	0	0	0	0	0	142.6	0	0	0	0	0	0	0	0	2	2	0	0	0	0
214	CHEMBL366957	CCOC(=O)C(CCC1=CC=CC=C1)NC(C)C(=O)N2C3C(CC2C(=O)O)CCCC3	33	3	1	0	0	0	0	0	430.5	13.89	2	24	24	0	0	0	0	0	0	0	525.5	323.7	0	0	0	0	525.5	0	0	0	0	0	201.8	0	0	0	0	0	0	0	0	2	2	0	0	0	0
215	CHEMBL36748	O=C(O)CN1C2=C(S(CC(C1=O)NC(CCC3=CC=CC=C3)C(=O)O)=O)C=CC=C2	32	3	1	0	0	0	0	0	430.5	14.35	2	21	21	0	0	0	0	0	0	0	358.6	251.7	0	0	0	0	358.6	0	0	0	0	0	106.9	0	0	0	0	0	0	0	0	2	2	0	0	0	0
216	CHEMBL368191	CCOC(=O)C(CCC1=CC=CC=C1)N2C(C(N3C(C2=O)CC4C3CCCC4)=O)C	33	4	1	0	0	0	0	0	412.5	13.75	2	24	24	0	0	0	0	0	0	0	521	323.8	0	0	0	0	521	0	0	0	0	0	197.2	0	0	0	0	0	0	0	0	2	2	0	0	0	0
217	CHEMBL368598	O=C1C2N(C(CCS1)=O)C3C(C2)CCCC3	18	3	1	0	0	0	0	0	239.3	14.96	1	12	12	0	0	0	0	0	0	0	252.2	150.2	0	0	0	0	252.2	0	0	0	0	0	101.9	0	0	0	0	0	0	0	0	1	1	0	0	0	0
218	CHEMBL368667	CC(CSC(=O)C1=CC=CC=C1)C(=O)N2C3C(CC2C(=O)O)CCCC3	28	3	1	0	0	0	0	0	375.5	14.44	1	20	20	0	0	0	0	0	0	0	334	255.5	0	0	0	0	334	0	0	0	0	0	78.44	0	0	0	0	0	0	0	0	1	1	0	0	0	0
219	CHEMBL368775	CC(CS)C(=O)N1C(C2C(C1)CCCC2)C(=O)O	19	2	1	0	0	0	0	0	271.4	15.08	1	13	13	0	0	0	0	0	0	0	273	167.8	0	0	0	0	273	0	0	0	0	0	105.2	0	0	0	0	0	0	0	0	1	1	0	0	0	0
220	CHEMBL369041	O=C(O)C1N(C2C(C1)CCCC2)C(=O)CCS	18	2	1	0	0	0	0	0	257.3	15.14	1	12	12	0	0	0	0	0	0	0	238	153	0	0	0	0	238	0	0	0	0	0	84.99	0	0	0	0	0	0	0	0	1	1	0	0	0	0
221	CHEMBL4067185	CC(NC(CCC1=CC=CC=C1)C(=O)O)C(=O)N2C(CC(C2)NC(=O)CC(N)CC3=C(C=C(C(=C3)F)F)F)C(=O)O	43	3	1	0	0	0	0	0	578.6	14.11	4	28	28	0	0	0	0	0	0	0	416.3	327.5	0	0	0	0	416.3	0	0	0	0	0	88.78	0	0	0	0	0	0	0	0	4	4	0	0	0	0
222	CHEMBL4078112	CCCC(NC(CCC1=CC=CC=C1)C(=O)O)C(=O)N2C(CC(C2)NC(=O)CC(N)CC3=C(C=C(C(=C3)F)F)F)C(=O)O	45	3	1	0	0	0	0	0	606.6	14.11	4	30	30	0	0	0	0	0	0	0	483.6	359.9	0	0	0	0	483.6	0	0	0	0	0	123.7	0	0	0	0	0	0	0	0	4	4	0	0	0	0
223	CHEMBL4086264	CCC(NC(CCC1=CC=CC=C1)C(=O)O)C(=O)N2C(CC(C2)NC(=O)CC(N)CC3=C(C=C(C(=C3)F)F)F)C(=O)O	44	3	1	0	0	0	0	0	592.6	14.11	4	29	29	0	0	0	0	0	0	0	445.9	345.8	0	0	0	0	445.9	0	0	0	0	0	100.1	0	0	0	0	0	0	0	0	4	4	0	0	0	0
224	CHEMBL4090635	CCCCC(NC(CCC1=CC=CC=C1)C(=O)O)C(=O)N2C(CC(C2)NC(=O)CC(N)CC3=C(C=C(C(=C3)F)F)F)C(=O)O	46	3	1	0	0	0	0	0	620.7	14.11	4	31	31	0	0	0	0	0	0	0	474.7	375.6	0	0	0	0	474.7	0	0	0	0	0	99.15	0	0	0	0	0	0	0	0	4	4	0	0	0	0
225	CHEMBL410980	CC(NC(=O)C(S)CCC1=CC=CC=C1)C(=O)N2C(CCC2)C(=O)O	26	2	1	0	0	0	0	0	364.5	14.58	2	18	18	0	0	0	0	0	0	0	383.4	234.9	0	0	0	0	383.4	0	0	0	0	0	148.5	0	0	0	0	0	0	0	0	2	2	0	0	0	0
226	CHEMBL41248	CC(NC(CCC1=CC=CC=C1)C(=O)O)C(=O)N(CC(=O)O)C(C)C2NS(C3=C(N2)C=C(Cl)C(S(N)(=O)=O)=C3)(=O)=O	43	3	1	0	0	0	0	0	632.1	15.42	5	24	24	0	0	0	0	0	0	0	372.1	283.7	0	0	0	0	372.1	0	0	0	0	0	88.47	0	0	0	0	0	0	0	0	5	5	0	0	0	0
227	CHEMBL412835	O=C(O)C1N(CCC1)C(=O)C2C(CCC2)S	17	2	1	0	0	0	0	0	243.3	15.21	1	11	11	0	0	0	0	0	0	0	221.1	139.4	0	0	0	0	221.1	0	0	0	0	0	81.72	0	0	0	0	0	0	0	0	1	1	0	0	0	0
228	CHEMBL41548	CC(NC(CCC1=CC=CC=C1)C(=O)O)C(=O)N(CC(=O)O)C2CCC3(CC2)NS(C4=C(N3)C=C(Cl)C(S(N)(=O)=O)=C4)(=O)=O	47	4	1	0	0	0	0	0	672.2	15.28	5	27	27	0	0	0	0	0	0	0	394.9	314.9	0	0	0	0	394.9	0	0	0	0	0	79.92	0	0	0	0	0	0	0	0	5	5	0	0	0	0
229	CHEMBL416147	O=C(NC(CC1=CC=CC=C1)C(=O)CCC(=O)N2C(CCC2)C(=O)O)C3=CC=CC=C3	33	3	1	0	0	0	0	0	422.5	13.63	2	24	24	0	0	0	0	0	0	0	466.7	305.9	0	0	0	0	466.7	0	0	0	0	0	160.9	0	0	0	0	0	0	0	0	2	2	0	0	0	0
230	CHEMBL4163400	CC(C)C(NC(=O)C(CCCCN)NC(=O)C1N(CCC1)C(=O)C2N(CCC2)C(=O)C3NCCC3)C(=O)NC(CO)C(=O)N4C(CCC4)C(N)=O	54	4	1	0	0	0	0	0	719.9	14.12	9	34	34	0	0	0	0	0	0	0	619.7	448.8	0	0	0	0	619.7	0	0	0	0	0	170.8	0	0	0	0	0	0	0	0	9	9	0	0	0	0
231	CHEMBL4167962	CC(C)C(NC(=O)C(CCCCN)NC(=O)C1N(CCC1)C(=O)C2N(CCC2)C(=O)C3N(CCC3)C(=O)C(N)CC=4C5=C(NC4)C=CC=C5)C(=O)NC(CO)C(=O)N6C(CCC6)C(N)=O	70	6	1	0	0	0	0	0	906.1	13.94	11	45	45	0	0	0	0	0	0	0	797.5	573.2	0	0	0	0	797.5	0	0	0	0	0	224.3	0	0	0	0	0	0	0	0	11	11	0	0	0	0
232	CHEMBL4171298	CC(C)C(NC(=O)C(CCCCN)NC(=O)C1N(CCC1)C(=O)C2N(CCC2)C(=O)C3N(CCC3)C(=O)C(N)CC=4C5=C(NC4)C=CC=C5)C(=O)NC(CO)C(N)=O	62	5	1	0	0	0	0	0	809	13.95	10	40	40	0	0	0	0	0	0	0	696.2	512.7	0	0	0	0	696.2	0	0	0	0	0	183.4	0	0	0	0	0	0	0	0	10	10	0	0	0	0
233	CHEMBL417810	CC(NC(CCC1=CC=CC=C1)C(=O)O)C(=O)N2C(CC(C2)C3CCCCC3)C(=O)O	33	3	1	0	0	0	0	0	430.5	13.89	2	24	24	0	0	0	0	0	0	0	458.2	309	0	0	0	0	458.2	0	0	0	0	0	149.1	0	0	0	0	0	0	0	0	2	2	0	0	0	0
234	CHEMBL417994	CC(CS)C(=O)N1C(CC(C1)O)C(=O)O	15	1	1	0	0	0	0	0	233.3	15.55	1	9	9	0	0	0	0	0	0	0	159.1	113.6	0	0	0	0	159.1	0	0	0	0	0	45.51	0	0	0	0	0	0	0	0	1	1	0	0	0	0
235	CHEMBL418738	CC(C)C(NC(=O)C(S)CC1=CC=CC=C1)C(=O)N2C(CC(C2)O)C(=O)O	28	2	1	0	0	0	0	0	394.5	14.61	2	19	19	0	0	0	0	0	0	0	367.9	240.8	0	0	0	0	367.9	0	0	0	0	0	127.1	0	0	0	0	0	0	0	0	2	2	0	0	0	0
236	CHEMBL419127	NC1=CC=C(C=C1)C2N(C(CC2)C(=O)O)C(=O)CNC(=O)C(S)CC3=CC=C(C=C3)O	33	3	1	0	0	0	0	0	443.5	14.31	3	22	22	0	0	0	0	0	0	0	355	256.8	0	0	0	0	355	0	0	0	0	0	98.21	0	0	0	0	0	0	0	0	3	3	0	0	0	0
237	CHEMBL419499	O=C(NCC(=O)N1C(CCC1C(=O)O)C2=CC=CC=C2)C(S)CC3=CC=CC=C3	31	3	1	0	0	0	0	0	412.5	14.22	2	22	22	0	0	0	0	0	0	0	384	271.8	0	0	0	0	384	0	0	0	0	0	112.2	0	0	0	0	0	0	0	0	2	2	0	0	0	0
238	CHEMBL419984	O=C(SC(CC(=O)N1C(CCC1)C(=O)O)C(=O)C2=CC=CC=C2)C3=CC=CC=C3	31	3	1	0	0	0	0	0	411.5	14.19	1	22	22	0	0	0	0	0	0	0	409.7	272.1	0	0	0	0	409.7	0	0	0	0	0	137.5	0	0	0	0	0	0	0	0	1	1	0	0	0	0
239	CHEMBL420192	O=C(O)CN1C(CSCC(C1=O)NC(=O)C(S)CC2=CC=CC=C2)C3=CC=CC=C3	32	3	1	0	0	0	0	0	444.6	14.82	2	22	22	0	0	0	0	0	0	0	396.5	268.9	0	0	0	0	396.5	0	0	0	0	0	127.6	0	0	0	0	0	0	0	0	2	2	0	0	0	0
240	CHEMBL420350	CC(=O)SC(C(=O)C1=C2C(=CC=C1)C=CC=C2)C(C)C(=O)N3C(CCC3)C(=O)O	31	3	1	0	0	0	0	0	413.5	14.26	1	22	22	0	0	0	0	0	0	0	393.9	269.4	0	0	0	0	393.9	0	0	0	0	0	124.5	0	0	0	0	0	0	0	0	1	1	0	0	0	0
241	CHEMBL421657	CC(=O)SC(CC(=O)N1C(CCC1)C(=O)O)C(=O)C2=CC=C(C=C2)OC3=CC=C(C=C3)Cl	34	3	1	0	0	0	0	0	475.9	14.87	1	23	23	0	0	0	0	0	0	0	397.7	277.8	0	0	0	0	397.7	0	0	0	0	0	119.9	0	0	0	0	0	0	0	0	1	1	0	0	0	0
242	CHEMBL422417	CC1=C(C=CC=C1)C2N(C(CC2)C(=O)O)C(=O)CNC(=O)C(S)CC3=CC=CC=C3	32	3	1	0	0	0	0	0	426.5	14.22	2	23	23	0	0	0	0	0	0	0	443.5	287.8	0	0	0	0	443.5	0	0	0	0	0	155.8	0	0	0	0	0	0	0	0	2	2	0	0	0	0
243	CHEMBL422808	O=C(SC1C(CCC1)C(=O)N2C(CCC2)C(=O)O)C3=CC=CC=C3	26	3	1	0	0	0	0	0	347.4	14.48	1	18	18	0	0	0	0	0	0	0	360.8	227.4	0	0	0	0	360.8	0	0	0	0	0	133.5	0	0	0	0	0	0	0	0	1	1	0	0	0	0
244	CHEMBL423916	CC(NC(CCC1=CC=CC=C1)C(=O)O)C(=O)N2C(SC(=N2)C3=CC=CC=C3)C(=O)O	33	3	1	0	0	0	0	0	441.5	14.24	3	22	22	0	0	0	0	0	0	0	413.8	269.6	0	0	0	0	413.8	0	0	0	0	0	144.2	0	0	0	0	0	0	0	0	3	3	0	0	0	0
245	CHEMBL42418	CC(NC(CCC1=CC=CC=C1)C(=O)O)C(=O)N(CC(=O)O)CC2NS(C3=C(N2)C=C(Cl)C(S(N)(=O)=O)=C3)(=O)=O	42	3	1	0	0	0	0	0	618.1	15.45	5	23	23	0	0	0	0	0	0	0	336.7	268.4	0	0	0	0	336.7	0	0	0	0	0	68.37	0	0	0	0	0	0	0	0	5	5	0	0	0	0
246	CHEMBL42588	NS(=O)(=O)C1=C(C=C2C(=C1)S(NC(N2)CN(CC(=O)O)C(=O)C(CCCCNC(=O)OCC3=CC=CC=C3)NC(CCC4=CC=CC=C4)C(=O)O)(=O)=O)Cl	57	4	1	0	0	0	0	0	809.3	14.99	6	34	34	0	0	0	0	0	0	0	566.2	417.3	0	0	0	0	566.2	0	0	0	0	0	148.9	0	0	0	0	0	0	0	0	6	6	0	0	0	0
247	CHEMBL427760	CC1=CC(=CC=C1)C2N(C(CC2)C(=O)O)C(=O)CNC(=O)C(S)CC3=CC=CC=C3	32	3	1	0	0	0	0	0	426.5	14.22	2	23	23	0	0	0	0	0	0	0	445.6	288.6	0	0	0	0	445.6	0	0	0	0	0	157	0	0	0	0	0	0	0	0	2	2	0	0	0	0
248	CHEMBL428883	CC(CS)C(=O)N1C(CCC1)C(=O)NO	15	1	1	0	0	0	0	0	232.3	15.49	2	9	9	0	0	0	0	0	0	0	200.2	122.1	0	0	0	0	200.2	0	0	0	0	0	78.09	0	0	0	0	0	0	0	0	2	2	0	0	0	0
249	CHEMBL431	CCOC(=O)C(CCC1=CC=CC=C1)NC(C)C(=O)N2C(CC3(C2)SCCS3)C(=O)O	33	3	1	0	0	0	0	0	466.6	15.05	2	22	22	0	0	0	0	0	0	0	425.8	292.3	0	0	0	0	425.8	0	0	0	0	0	133.5	0	0	0	0	0	0	0	0	2	2	0	0	0	0
250	CHEMBL43114	O=C(NC(CC1=CC=CC=C1)P(=O)(O)CC2(CCCC2)C(=O)NC(CC=3C4=C(NC3)C=CC=C4)C(=O)O)C5=CC=C(C=C5)[N+](=O)[O-]	50	5	1	0	0	0	0	0	647.6	14.08	4	33	33	0	0	0	0	0	0	0	582.3	399.6	0	0	0	0	582.3	0	0	0	0	0	182.7	0	0	0	0	0	0	0	0	4	4	0	0	0	0
251	CHEMBL431983	O=C(O)C1N(CCC1)C(=O)C2C(CCC2)S	17	2	1	0	0	0	0	0	243.3	15.21	1	11	11	0	0	0	0	0	0	0	221.1	139.4	0	0	0	0	221.1	0	0	0	0	0	81.72	0	0	0	0	0	0	0	0	1	1	0	0	0	0
252	CHEMBL43370	CS(=O)(=O)NC(CCCCN)C(=O)NC(CC1=CC=CC=C1)P(=O)(O)CC2(CCCC2)C(=O)NC(CC=3C4=C(NC3)C=CC=C4)C(=O)O	51	4	1	0	0	0	0	0	703.8	14.66	5	33	33	0	0	0	0	0	0	0	575	427.8	0	0	0	0	575	0	0	0	0	0	147.2	0	0	0	0	0	0	0	0	5	5	0	0	0	0
253	CHEMBL434035	O=C(O)C1N(CCC1)C(=O)C2C(CCC2)S	17	2	1	0	0	0	0	0	243.3	15.21	1	11	11	0	0	0	0	0	0	0	221.1	139.4	0	0	0	0	221.1	0	0	0	0	0	81.72	0	0	0	0	0	0	0	0	1	1	0	0	0	0
254	CHEMBL434293	CN(CC(=O)NO)C(=O)C1C(CCC1)C(=O)O	17	1	1	0	0	0	0	0	244.2	14.37	2	10	10	0	0	0	0	0	0	0	196.3	129.3	0	0	0	0	196.3	0	0	0	0	0	66.99	0	0	0	0	0	0	0	0	2	2	0	0	0	0
255	CHEMBL435360	O=C(NC(CC1=CC=CC=C1)C(=O)CCC(=O)N2C(CCC2)C(=O)O)C3=CC=CC=C3	33	3	1	0	0	0	0	0	422.5	13.63	2	24	24	0	0	0	0	0	0	0	466.7	305.9	0	0	0	0	466.7	0	0	0	0	0	160.9	0	0	0	0	0	0	0	0	2	2	0	0	0	0
256	CHEMBL435973	CC1(C(C(CC1)C(=O)N2C(CCC2)C(=O)O)SC(=O)C3=CC=CC=C3)C	28	3	1	0	0	0	0	0	375.5	14.44	1	20	20	0	0	0	0	0	0	0	353.5	257.2	0	0	0	0	353.5	0	0	0	0	0	96.27	0	0	0	0	0	0	0	0	1	1	0	0	0	0
257	CHEMBL436582	CC(=O)SC(C(=O)C1=CC=CC=C1)C(C)C(=O)N2C(CCC2)C(=O)O	26	2	1	0	0	0	0	0	363.4	14.54	1	18	18	0	0	0	0	0	0	0	316.2	229.8	0	0	0	0	316.2	0	0	0	0	0	86.37	0	0	0	0	0	0	0	0	1	1	0	0	0	0
258	CHEMBL444191	O=C(OC1C(C(C(OC1OC=2C(C3=C(OC2C4=CC=C(C=C4)O)C=C(O)C=C3O)=O)CO)O)O)C5=CC(=C(C(=C5)O)O)O	47	5	1	0	0	0	0	0	600.5	13.96	0	28	28	0	0	0	0	0	0	0	315.8	270.9	0	0	0	0	315.8	0	0	0	0	0	44.9	0	0	0	0	0	0	0	0	0	0	0	0	0	0
259	CHEMBL51625	CC(NC(=O)C(S)CC1=CC=CC=C1)C(=O)N2C(CCC2)C(=O)O	25	2	1	0	0	0	0	0	350.4	14.6	2	17	17	0	0	0	0	0	0	0	343.7	218.7	0	0	0	0	343.7	0	0	0	0	0	125	0	0	0	0	0	0	0	0	2	2	0	0	0	0
260	CHEMBL51780	O=C(O)CN1C2=C(SCC(C1=O)NC(=O)C(CS)CC3=CC=CC=C3)C=CC=C2	31	3	1	0	0	0	0	0	430.5	14.85	2	21	21	0	0	0	0	0	0	0	369.3	252.8	0	0	0	0	369.3	0	0	0	0	0	116.5	0	0	0	0	0	0	0	0	2	2	0	0	0	0
261	CHEMBL577	CC(NC(CCC1=CC=CC=C1)C(=O)O)C(=O)N2C(CCC2)C(=O)O	26	2	1	0	0	0	0	0	348.4	13.94	2	18	18	0	0	0	0	0	0	0	351.9	230.8	0	0	0	0	351.9	0	0	0	0	0	121.1	0	0	0	0	0	0	0	0	2	2	0	0	0	0
262	CHEMBL578	CCOC(=O)C(CCC1=CC=CC=C1)NC(C)C(=O)N2C(CCC2)C(=O)O	28	2	1	0	0	0	0	0	376.4	13.94	2	20	20	0	0	0	0	0	0	0	449	276.6	0	0	0	0	449	0	0	0	0	0	172.5	0	0	0	0	0	0	0	0	2	2	0	0	0	0
263	CHEMBL579	CC(NC(CCC1=CC=CC=C1)C(=O)O)C(=O)N2C(CC3(C2)SCCS3)C(=O)O	31	3	1	0	0	0	0	0	438.6	15.12	2	20	20	0	0	0	0	0	0	0	324.5	250.3	0	0	0	0	324.5	0	0	0	0	0	74.17	0	0	0	0	0	0	0	0	2	2	0	0	0	0
264	CHEMBL67804	O=C(O)CN1C(C(CCSC1)NC(=O)C(S)CC2=CC=CC=C2)=O	25	2	1	0	0	0	0	0	368.5	15.35	2	16	16	0	0	0	0	0	0	0	302.2	198.8	0	0	0	0	302.2	0	0	0	0	0	103.4	0	0	0	0	0	0	0	0	2	2	0	0	0	0
265	CHEMBL67924	O=C(O)CN1C(SCC(C1=O)NC(=O)C(S)CC2=CC=CC=C2)C3=CC=CC=C3	31	3	1	0	0	0	0	0	430.5	14.85	2	21	21	0	0	0	0	0	0	0	384.1	256.6	0	0	0	0	384.1	0	0	0	0	0	127.5	0	0	0	0	0	0	0	0	2	2	0	0	0	0
266	CHEMBL68849	O=C(O)CN1C(C(CSC(C1)C2=CC=CC=C2)NC(=O)C(S)CC3=CC=CC=C3)=O	32	3	1	0	0	0	0	0	444.6	14.82	2	22	22	0	0	0	0	0	0	0	418.8	269.3	0	0	0	0	418.8	0	0	0	0	0	149.5	0	0	0	0	0	0	0	0	2	2	0	0	0	0
267	CHEMBL69836	O=C(O)CN1C(C(CSC(C1)C2=CC=CC=C2)NC(=O)C(CS)CC3=CC=CC=C3)=O	33	3	1	0	0	0	0	0	458.6	14.79	2	23	23	0	0	0	0	0	0	0	414.6	285.2	0	0	0	0	414.6	0	0	0	0	0	129.4	0	0	0	0	0	0	0	0	2	2	0	0	0	0
268	CHEMBL71351	CC1(N(C(C(CSC1)NC(=O)C(S)CC2=CC=CC=C2)=O)CC(=O)O)C	27	2	1	0	0	0	0	0	396.5	15.25	2	18	18	0	0	0	0	0	0	0	346.4	227.1	0	0	0	0	346.4	0	0	0	0	0	119.3	0	0	0	0	0	0	0	0	2	2	0	0	0	0
269	CHEMBL71496	CC1N(C(C(CCS1)NC(=O)C(S)CC2=CC=CC=C2)=O)CC(=O)O	26	2	1	0	0	0	0	0	382.5	15.3	2	17	17	0	0	0	0	0	0	0	334.9	214.7	0	0	0	0	334.9	0	0	0	0	0	120.3	0	0	0	0	0	0	0	0	2	2	0	0	0	0
270	CHEMBL71538	O=C(O)CN1C(SCC(C1=O)NC(=O)C(S)CC2=CC=CC=C2)C3=CC=CC=C3	31	3	1	0	0	0	0	0	430.5	14.85	2	21	21	0	0	0	0	0	0	0	384.1	256.6	0	0	0	0	384.1	0	0	0	0	0	127.5	0	0	0	0	0	0	0	0	2	2	0	0	0	0
271	CHEMBL71711	O=C(O)CN1C(SCC(C1=O)NC(=O)C(CS)CC2=CC=CC=C2)C3=CC=CC=C3	32	3	1	0	0	0	0	0	444.6	14.82	2	22	22	0	0	0	0	0	0	0	411.4	268.9	0	0	0	0	411.4	0	0	0	0	0	142.6	0	0	0	0	0	0	0	0	2	2	0	0	0	0
272	CHEMBL71746	O=C(O)CN1C(SCC(C1=O)NC(=O)C(S)CC2=CC=CC=C2)C3=CC=CC=C3	31	3	1	0	0	0	0	0	430.5	14.85	2	21	21	0	0	0	0	0	0	0	384.1	256.6	0	0	0	0	384.1	0	0	0	0	0	127.5	0	0	0	0	0	0	0	0	2	2	0	0	0	0
273	CHEMBL71769	O=C(O)CN1C(SCC(C1=O)NC(=O)C(CS)CC2=CC=CC=C2)C3=CC=CC=C3	32	3	1	0	0	0	0	0	444.6	14.82	2	22	22	0	0	0	0	0	0	0	411.4	268.9	0	0	0	0	411.4	0	0	0	0	0	142.6	0	0	0	0	0	0	0	0	2	2	0	0	0	0
274	CHEMBL75752	CC(CS)C(=O)N1C(CC2=C1C=CC=C2)C(=O)O	19	2	1	0	0	0	0	0	265.3	14.74	1	13	13	0	0	0	0	0	0	0	236.1	162.7	0	0	0	0	236.1	0	0	0	0	0	73.41	0	0	0	0	0	0	0	0	1	1	0	0	0	0
275	CHEMBL80392	CC(NC(C(=O)O)C(CC1=CC=CC=C1)NC(=O)C2=CC=CC=C2)C(=O)N3C(CCC3)C(=O)O	36	3	1	0	0	0	0	0	467.5	13.75	3	25	25	0	0	0	0	0	0	0	474.8	312.5	0	0	0	0	474.8	0	0	0	0	0	162.3	0	0	0	0	0	0	0	0	3	3	0	0	0	0
276	CHEMBL838	CCOC(=O)C(CCC1=CC=CC=C1)NC2C(N(C3=C(CC2)C=CC=C3)CC(=O)O)=O	33	3	1	0	0	0	0	0	424.5	13.69	2	24	24	0	0	0	0	0	0	0	492.4	310.7	0	0	0	0	492.4	0	0	0	0	0	181.7	0	0	0	0	0	0	0	0	2	2	0	0	0	0
277	CHEMBL86475	CC1=C(C=CC=C1)C2N(C(CC2)C(=O)O)C(=O)CNC(=O)C(S)CC3=CC=CC=C3	32	3	1	0	0	0	0	0	426.5	14.22	2	23	23	0	0	0	0	0	0	0	443.5	287.8	0	0	0	0	443.5	0	0	0	0	0	155.8	0	0	0	0	0	0	0	0	2	2	0	0	0	0
278	CHEMBL86778	O=C(NCC(=O)N1C(CCC1C(=O)O)C2=CC(=CC=C2)O)C(S)CC3=CC=CC=C3	32	3	1	0	0	0	0	0	428.5	14.28	2	22	22	0	0	0	0	0	0	0	396.8	263.9	0	0	0	0	396.8	0	0	0	0	0	132.9	0	0	0	0	0	0	0	0	2	2	0	0	0	0
279	CHEMBL86803	CC1=CC=C(C=C1)C2N(C(CC2)C(=O)O)C(=O)CNC(=O)C(S)CC3=CC=C(C=C3)O	33	3	1	0	0	0	0	0	442.5	14.28	2	23	23	0	0	0	0	0	0	0	355.1	281.3	0	0	0	0	355.1	0	0	0	0	0	73.76	0	0	0	0	0	0	0	0	2	2	0	0	0	0
280	CHEMBL86884	O=C(NCC(=O)N1C(CCC1C(=O)O)C2=CC=C(C=C2)O)C(S)CC3=CC=C(C=C3)O	33	3	1	0	0	0	0	0	444.5	14.34	2	22	22	0	0	0	0	0	0	0	333.2	257.7	0	0	0	0	333.2	0	0	0	0	0	75.55	0	0	0	0	0	0	0	0	2	2	0	0	0	0
281	CHEMBL87005	O=C(O)C1N(C(CC1)C2=CC=CC=C2)C(=O)CNC(=O)C(S)CC3=CC=CC=C3	31	3	1	0	0	0	0	0	412.5	14.22	2	22	22	0	0	0	0	0	0	0	418.1	272.6	0	0	0	0	418.1	0	0	0	0	0	145.4	0	0	0	0	0	0	0	0	2	2	0	0	0	0
282	CHEMBL88278	COC1=CC=C(C=C1)CC(S)C(=O)NCC(=O)N2C(CCC2C(=O)O)C3=C(C=CC=C3)O	34	3	1	0	0	0	0	0	458.5	14.33	2	23	23	0	0	0	0	0	0	0	420.1	283.7	0	0	0	0	420.1	0	0	0	0	0	136.4	0	0	0	0	0	0	0	0	2	2	0	0	0	0
283	CHEMBL89388	CC1=C(C=CC=C1)C2N(C(CC2)C(=O)O)C(=O)CNC(=O)C(S)CC3=CC=CC=C3	32	3	1	0	0	0	0	0	426.5	14.22	2	23	23	0	0	0	0	0	0	0	443.5	287.8	0	0	0	0	443.5	0	0	0	0	0	155.8	0	0	0	0	0	0	0	0	2	2	0	0	0	0
284	CHEMBL89573	O=C(NCC(=O)N1C(CCC1C(=O)O)C2=CC(=CC=C2)O)C(S)CC3=CC(=CC=C3)O	33	3	1	0	0	0	0	0	444.5	14.34	2	22	22	0	0	0	0	0	0	0	354.7	255.7	0	0	0	0	354.7	0	0	0	0	0	98.93	0	0	0	0	0	0	0	0	2	2	0	0	0	0
285	CHEMBL89695	COC1=C(C=CC=C1)C2N(C(CC2)C(=O)O)C(=O)CNC(=O)C(S)CC3=CC=C(C=C3)O	34	3	1	0	0	0	0	0	458.5	14.33	2	23	23	0	0	0	0	0	0	0	406.1	282	0	0	0	0	406.1	0	0	0	0	0	124.2	0	0	0	0	0	0	0	0	2	2	0	0	0	0
286	CHEMBL89840	NC1=CC=C(C=C1)CC(S)C(=O)NCC(=O)N2C(CCC2C(=O)O)C3=CC=CC=C3	32	3	1	0	0	0	0	0	427.5	14.25	3	22	22	0	0	0	0	0	0	0	385.3	264.7	0	0	0	0	385.3	0	0	0	0	0	120.5	0	0	0	0	0	0	0	0	3	3	0	0	0	0
287	CHEMBL90000	O=C(NCC(=O)N1C(CCC1C(=O)O)C2=CC=CC=C2)C(S)CC3=CC=C(C=C3)O	32	3	1	0	0	0	0	0	428.5	14.28	2	22	22	0	0	0	0	0	0	0	381.2	265.3	0	0	0	0	381.2	0	0	0	0	0	116	0	0	0	0	0	0	0	0	2	2	0	0	0	0
288	CHEMBL1560	CC(CS)C(=O)N1C(CCC1)C(=O)O	14	1	1	0	0	0	0	0	217.3	15.52	1	9	9	0	0	0	0	0	0	0	189.5	120.6	0	0	0	0	189.5	0	0	0	0	0	68.95	0	0	0	0	0	0	0	0	1	1	0	0	0	0
289	CHEMBL59674	N#CC1=CC2=C(C=C1)C(CC2)C(CS)C(=O)NC(CC=3C4=C(NC3)C=CC=C4)C(=O)O	34	4	1	0	0	0	0	0	433.5	13.98	3	24	24	0	0	0	0	0	0	0	400.6	276.3	0	0	0	0	400.6	0	0	0	0	0	124.3	0	0	0	0	0	0	0	0	3	3	0	0	0	0
290	CHEMBL61713	O=C(O)C(CC=1C2=C(NC1)C=CC=C2)NC(=O)C(CS)C3C4=C(CC3)C=C(Br)C=C4	33	4	1	0	0	0	0	0	487.4	16.25	2	23	23	0	0	0	0	0	0	0	352	260.6	0	0	0	0	352	0	0	0	0	0	91.42	0	0	0	0	0	0	0	0	2	2	0	0	0	0
291	CHEMBL304629	COC1=CC2=C(C=C1)C(CC2)C(CS)C(=O)NC(CC=3C4=C(NC3)C=CC=C4)C(=O)O	34	4	1	0	0	0	0	0	438.5	14.15	2	24	24	0	0	0	0	0	0	0	433.3	288.1	0	0	0	0	433.3	0	0	0	0	0	145.1	0	0	0	0	0	0	0	0	2	2	0	0	0	0
292	CHEMBL262267	O=C(O)C(CC=1C2=C(NC1)C=CC=C2)NC(=O)C(CS)C3C4=C(CC3)C=C(O)C=C4	33	4	1	0	0	0	0	0	424.5	14.15	2	23	23	0	0	0	0	0	0	0	380.8	262.6	0	0	0	0	380.8	0	0	0	0	0	118.2	0	0	0	0	0	0	0	0	2	2	0	0	0	0
293	CHEMBL59856	COC1=C2C(=CC=C1)C(CC2)C(CS)C(=O)NC(CC=3C4=C(NC3)C=CC=C4)C(=O)O	34	4	1	0	0	0	0	0	438.5	14.15	2	24	24	0	0	0	0	0	0	0	392.8	288.4	0	0	0	0	392.8	0	0	0	0	0	104.4	0	0	0	0	0	0	0	0	2	2	0	0	0	0
294	CHEMBL285447	O=C(O)C(CC=1C2=C(NC1)C=CC=C2)NC(=O)C(CS)C3C4=C(CC3)C=CC=C4	32	4	1	0	0	0	0	0	408.5	14.09	2	23	23	0	0	0	0	0	0	0	403	270	0	0	0	0	403	0	0	0	0	0	133	0	0	0	0	0	0	0	0	2	2	0	0	0	0
295	CHEMBL35749	O=C(O)C(CC=1C2=C(NC1)C=CC=C2)NC(=O)C(CS)C3C4=C(CCC3)C=CC=C4	33	4	1	0	0	0	0	0	422.5	14.08	2	24	24	0	0	0	0	0	0	0	400.9	283.2	0	0	0	0	400.9	0	0	0	0	0	117.8	0	0	0	0	0	0	0	0	2	2	0	0	0	0
296	CHEMBL305089	COC1=CC2=C(C=C1)C(CC2)C(CS)C(=O)NC(CC=3C4=C(NC3)C=CC=C4)C(=O)O	34	4	1	0	0	0	0	0	438.5	14.15	2	24	24	0	0	0	0	0	0	0	433.3	288.1	0	0	0	0	433.3	0	0	0	0	0	145.1	0	0	0	0	0	0	0	0	2	2	0	0	0	0
297	CHEMBL302837	O=C(O)C(CC=1C2=C(NC1)C=CC=C2)NC(=O)C(CS)C3C4=C(CC3)C=C(Br)C=C4	33	4	1	0	0	0	0	0	487.4	16.25	2	23	23	0	0	0	0	0	0	0	352	260.6	0	0	0	0	352	0	0	0	0	0	91.42	0	0	0	0	0	0	0	0	2	2	0	0	0	0
298	CHEMBL61016	CSC1=CC2=C(C=C1)C(CC2)C(CS)C(=O)NC(CC=3C4=C(NC3)C=CC=C4)C(=O)O	34	4	1	0	0	0	0	0	454.6	14.66	2	24	24	0	0	0	0	0	0	0	396.4	286.5	0	0	0	0	396.4	0	0	0	0	0	109.9	0	0	0	0	0	0	0	0	2	2	0	0	0	0
299	CHEMBL38249	CC(C1=CC=CC=C1)C(CS)C(=O)NC(CC=2C3=C(NC2)C=CC=C3)C(=O)O	30	3	1	0	0	0	0	0	396.5	14.16	2	22	22	0	0	0	0	0	0	0	410	268.3	0	0	0	0	410	0	0	0	0	0	141.7	0	0	0	0	0	0	0	0	2	2	0	0	0	0
300	CHEMBL290492	O=C(O)C(CC=1C2=C(NC1)C=CC=C2)NC(=O)C(CS)C3C4=C(CCC3)C=CC=C4	33	4	1	0	0	0	0	0	422.5	14.08	2	24	24	0	0	0	0	0	0	0	400.9	283.2	0	0	0	0	400.9	0	0	0	0	0	117.8	0	0	0	0	0	0	0	0	2	2	0	0	0	0
301	CHEMBL304218	CCOC1=CC2=C(C=C1)C(CC2)C(CS)C(=O)NC(CC=3C4=C(NC3)C=CC=C4)C(=O)O	35	4	1	0	0	0	0	0	452.6	14.14	2	25	25	0	0	0	0	0	0	0	468.8	304.3	0	0	0	0	468.8	0	0	0	0	0	164.5	0	0	0	0	0	0	0	0	2	2	0	0	0	0
302	CHEMBL35643	O=C(O)C(CC=1C2=C(NC1)C=CC=C2)NC(=O)C(CS)C3C4=C(CC3)C=CC=C4	32	4	1	0	0	0	0	0	408.5	14.09	2	23	23	0	0	0	0	0	0	0	403	270	0	0	0	0	403	0	0	0	0	0	133	0	0	0	0	0	0	0	0	2	2	0	0	0	0
303	CHEMBL60439	COC1=CC2=C(C=C1)C(CC2)C(CS)C(=O)NC(CC=3C4=C(NC3)C=CC=C4)C(=O)O	34	4	1	0	0	0	0	0	438.5	14.15	2	24	24	0	0	0	0	0	0	0	433.3	288.1	0	0	0	0	433.3	0	0	0	0	0	145.1	0	0	0	0	0	0	0	0	2	2	0	0	0	0
304	CHEMBL37276	O=C(NC(CC=1C2=C(NC1)C=CC=C2)C(=O)O)C(CS)C3C4=C(CCC3)C=CC=C4	33	4	1	0	0	0	0	0	422.5	14.08	2	24	24	0	0	0	0	0	0	0	425.2	283.2	0	0	0	0	425.2	0	0	0	0	0	142	0	0	0	0	0	0	0	0	2	2	0	0	0	0
305	CHEMBL61640	O=C(O)C(CC=1C2=C(NC1)C=CC=C2)NC(=O)C(CS)C3C4=C(CC3)C=C(C5=CC=CC=C5)C=C4	39	5	1	0	0	0	0	0	484.6	13.85	2	29	29	0	0	0	0	0	0	0	516.7	340.1	0	0	0	0	516.7	0	0	0	0	0	176.6	0	0	0	0	0	0	0	0	2	2	0	0	0	0
306	CHEMBL38075	CC(C1=CC=CC=C1)C(CS)C(=O)NC(CC=2C3=C(NC2)C=CC=C3)C(=O)O	30	3	1	0	0	0	0	0	396.5	14.16	2	22	22	0	0	0	0	0	0	0	410	268.3	0	0	0	0	410	0	0	0	0	0	141.7	0	0	0	0	0	0	0	0	2	2	0	0	0	0
307	CHEMBL305388	COC1=CC2=C(C=C1)C(CC2)C(CS)C(=O)NC(CC=3C4=C(NC3)C=CC=C4)C(=O)O	34	4	1	0	0	0	0	0	438.5	14.15	2	24	24	0	0	0	0	0	0	0	433.3	288.1	0	0	0	0	433.3	0	0	0	0	0	145.1	0	0	0	0	0	0	0	0	2	2	0	0	0	0
308	CHEMBL285204	CC(C1=CC=CC=C1)C(CS)C(=O)NC(CC=2C3=C(NC2)C=CC=C3)C(=O)O	30	3	1	0	0	0	0	0	396.5	14.16	2	22	22	0	0	0	0	0	0	0	410	268.3	0	0	0	0	410	0	0	0	0	0	141.7	0	0	0	0	0	0	0	0	2	2	0	0	0	0
309	CHEMBL303302	COC1=CC2=C(C=C1)CCC2C(CS)C(=O)NC(CC=3C4=C(NC3)C=CC=C4)C(=O)O	34	4	1	0	0	0	0	0	438.5	14.15	2	24	24	0	0	0	0	0	0	0	446.6	288.6	0	0	0	0	446.6	0	0	0	0	0	158	0	0	0	0	0	0	0	0	2	2	0	0	0	0
310	CHEMBL37711	CC(C1=CC=C(C=C1)C2=CC=CC=C2)C(CS)C(=O)NC(CC=3C4=C(NC3)C=CC=C4)C(=O)O	37	4	1	0	0	0	0	0	472.6	13.9	2	28	28	0	0	0	0	0	0	0	453.1	339.2	0	0	0	0	453.1	0	0	0	0	0	113.9	0	0	0	0	0	0	0	0	2	2	0	0	0	0
311	CHEMBL1159925	CC(NC(=O)C(CC1=CC=C(C=C1)C2=CC=CC=C2)CP(=O)(O)C(N)CC3=CC=CC=C3)C(=O)O	37	3	1	0	0	0	0	0	494.5	14.13	2	27	27	0	0	0	0	0	0	0	541.4	343.9	0	0	0	0	541.4	0	0	0	0	0	197.5	0	0	0	0	0	0	0	0	2	2	0	0	0	0
312	CHEMBL288584	CC(C1=CC=CC=C1)C(CS)C(=O)NC(CC=2C3=C(NC2)C=CC=C3)C(=O)O	30	3	1	0	0	0	0	0	396.5	14.16	2	22	22	0	0	0	0	0	0	0	410	268.3	0	0	0	0	410	0	0	0	0	0	141.7	0	0	0	0	0	0	0	0	2	2	0	0	0	0
313	CHEMBL2115345	O=C(O)C(CC=1C2=C(NC1)C=CC=C2)NC(=O)C(CS)C3C4=C(CC3)C=CC=C4	32	4	1	0	0	0	0	0	408.5	14.09	2	23	23	0	0	0	0	0	0	0	403	270	0	0	0	0	403	0	0	0	0	0	133	0	0	0	0	0	0	0	0	2	2	0	0	0	0
314	CHEMBL285490	O=C(O)C(CC=1C2=C(NC1)C=CC=C2)NC(=O)C(CS)C3C4=C(CC3)C=CC=C4	32	4	1	0	0	0	0	0	408.5	14.09	2	23	23	0	0	0	0	0	0	0	403	270	0	0	0	0	403	0	0	0	0	0	133	0	0	0	0	0	0	0	0	2	2	0	0	0	0
315	CHEMBL60363	CN(C)C1=CC2=C(C=C1)C(CC2)C(CS)C(=O)NC(CC=3C4=C(NC3)C=CC=C4)C(=O)O	35	4	1	0	0	0	0	0	451.6	14.11	3	25	25	0	0	0	0	0	0	0	476.9	310.7	0	0	0	0	476.9	0	0	0	0	0	166.1	0	0	0	0	0	0	0	0	3	3	0	0	0	0
316	CHEMBL38235	CC(C1=CC2=C(C=C1)C=CC=C2)C(CS)C(=O)NC(CC=3C4=C(NC3)C=CC=C4)C(=O)O	35	4	1	0	0	0	0	0	446.6	13.96	2	26	26	0	0	0	0	0	0	0	469	309.3	0	0	0	0	469	0	0	0	0	0	159.7	0	0	0	0	0	0	0	0	2	2	0	0	0	0
317	CHEMBL301646	O=C(O)C(CC=1C2=C(NC1)C=CC=C2)NC(=O)C(CS)C3C4=C(CC3)C=C(Br)C=C4	33	4	1	0	0	0	0	0	487.4	16.25	2	23	23	0	0	0	0	0	0	0	352	260.6	0	0	0	0	352	0	0	0	0	0	91.42	0	0	0	0	0	0	0	0	2	2	0	0	0	0
318	CHEMBL304209	O=C(O)C(CC=1C2=C(NC1)C=CC=C2)NC(=O)C(CS)C3C4=C(CC3)C=C(Br)C=C4	33	4	1	0	0	0	0	0	487.4	16.25	2	23	23	0	0	0	0	0	0	0	352	260.6	0	0	0	0	352	0	0	0	0	0	91.42	0	0	0	0	0	0	0	0	2	2	0	0	0	0
319	CHEMBL285960	CC(C1=CC=C(C=C1)C2=CC=CC=C2)C(CS)C(=O)NC(CC=3C4=C(NC3)C=CC=C4)C(=O)O	37	4	1	0	0	0	0	0	472.6	13.9	2	28	28	0	0	0	0	0	0	0	453.1	339.2	0	0	0	0	453.1	0	0	0	0	0	113.9	0	0	0	0	0	0	0	0	2	2	0	0	0	0
320	CHEMBL288911	CC(C1=CC=C(C=C1)C2=CC=CC=C2)C(CS)C(=O)NC(CC=3C4=C(NC3)C=CC=C4)C(=O)O	37	4	1	0	0	0	0	0	472.6	13.9	2	28	28	0	0	0	0	0	0	0	453.1	339.2	0	0	0	0	453.1	0	0	0	0	0	113.9	0	0	0	0	0	0	0	0	2	2	0	0	0	0
321	CHEMBL293685	O=C(O)C(CC=1C2=C(NC1)C=CC=C2)NC(=O)C(CS)C3C4=C(CC3)C=C(Br)C=C4	33	4	1	0	0	0	0	0	487.4	16.25	2	23	23	0	0	0	0	0	0	0	352	260.6	0	0	0	0	352	0	0	0	0	0	91.42	0	0	0	0	0	0	0	0	2	2	0	0	0	0
322	CHEMBL59762	COC1=CC2=C(C=C1)C(CC2)C(CS)C(=O)NC(CC=3C4=C(NC3)C=CC=C4)C(=O)O	34	4	1	0	0	0	0	0	438.5	14.15	2	24	24	0	0	0	0	0	0	0	433.3	288.1	0	0	0	0	433.3	0	0	0	0	0	145.1	0	0	0	0	0	0	0	0	2	2	0	0	0	0
323	CHEMBL290610	O=C(O)C(CC=1C2=C(NC1)C=CC=C2)NC(=O)C(CS)C3C4=C(CCC3)C=CC=C4	33	4	1	0	0	0	0	0	422.5	14.08	2	24	24	0	0	0	0	0	0	0	400.9	283.2	0	0	0	0	400.9	0	0	0	0	0	117.8	0	0	0	0	0	0	0	0	2	2	0	0	0	0
324	CHEMBL34876	O=C(O)C(CC=1C2=C(NC1)C=CC=C2)NC(=O)C(CS)C3=CC=C(C=C3)C4=CC=CC=C4	35	4	1	0	0	0	0	0	444.5	13.89	2	26	26	0	0	0	0	0	0	0	478.6	308.4	0	0	0	0	478.6	0	0	0	0	0	170.2	0	0	0	0	0	0	0	0	2	2	0	0	0	0
325	CHEMBL292534	COC1=C(C=C2C(=C1)CCC2C(CS)C(=O)NC(CC=3C4=C(NC3)C=CC=C4)C(=O)O)OC	36	4	1	0	0	0	0	0	468.6	14.2	2	25	25	0	0	0	0	0	0	0	448.2	304.7	0	0	0	0	448.2	0	0	0	0	0	143.5	0	0	0	0	0	0	0	0	2	2	0	0	0	0
326	CHEMBL289223	CC(C1=C2C(=CC=C1)C=CC=C2)C(CS)C(=O)NC(CC=3C4=C(NC3)C=CC=C4)C(=O)O	35	4	1	0	0	0	0	0	446.6	13.96	2	26	26	0	0	0	0	0	0	0	467.4	309.9	0	0	0	0	467.4	0	0	0	0	0	157.4	0	0	0	0	0	0	0	0	2	2	0	0	0	0
327	CHEMBL10247	O=C(O)CNC(=O)C(CS)CC1=CC=CC=C1	17	1	1	0	0	0	0	0	253.3	14.9	1	12	12	0	0	0	0	0	0	0	226.9	151.6	0	0	0	0	226.9	0	0	0	0	0	75.26	0	0	0	0	0	0	0	0	1	1	0	0	0	0
328	CHEMBL1159940	CC(NC(=O)C(CC1=CC=C(C=C1)C2=CC=CC=C2)CP(=O)(O)C(C)N)C(=O)O	30	2	1	0	0	0	0	0	418.4	14.43	2	21	21	0	0	0	0	0	0	0	430	272.8	0	0	0	0	430	0	0	0	0	0	157.2	0	0	0	0	0	0	0	0	2	2	0	0	0	0
329	CHEMBL37841	CC(C1=CC=C(C=C1)C2=CC=CC=C2)C(CS)C(=O)NC(CC=3C4=C(NC3)C=CC=C4)C(=O)O	37	4	1	0	0	0	0	0	472.6	13.9	2	28	28	0	0	0	0	0	0	0	453.1	339.2	0	0	0	0	453.1	0	0	0	0	0	113.9	0	0	0	0	0	0	0	0	2	2	0	0	0	0
330	CHEMBL287801	O=C(O)C(CC=1C2=C(NC1)C=CC=C2)NC(=O)C(CS)C3C4=C(CCC3)C=CC=C4	33	4	1	0	0	0	0	0	422.5	14.08	2	24	24	0	0	0	0	0	0	0	400.9	283.2	0	0	0	0	400.9	0	0	0	0	0	117.8	0	0	0	0	0	0	0	0	2	2	0	0	0	0
331	CHEMBL287261	O=C(O)C(CC=1C2=C(NC1)C=CC=C2)NC(=O)C(CS)C3=C4C(=CC=C3)C=CC=C4	33	4	1	0	0	0	0	0	418.5	13.95	2	24	24	0	0	0	0	0	0	0	410.9	279.1	0	0	0	0	410.9	0	0	0	0	0	131.8	0	0	0	0	0	0	0	0	2	2	0	0	0	0
332	CHEMBL288302	O=C(O)C(CC=1C2=C(NC1)C=CC=C2)NC(=O)C(CS)C3=CC(=CC=C3)C4=CC=CC=C4	35	4	1	0	0	0	0	0	444.5	13.89	2	26	26	0	0	0	0	0	0	0	478	308.4	0	0	0	0	478	0	0	0	0	0	169.6	0	0	0	0	0	0	0	0	2	2	0	0	0	0
333	CHEMBL2114403	O=C(O)C(CC=1C2=C(NC1)C=CC=C2)NC(=O)C(CS)C3C4=C(CC3)C=CC=C4	32	4	1	0	0	0	0	0	408.5	14.09	2	23	23	0	0	0	0	0	0	0	403	270	0	0	0	0	403	0	0	0	0	0	133	0	0	0	0	0	0	0	0	2	2	0	0	0	0
334	CHEMBL37596	O=C(O)C(CC=1C2=C(NC1)C=CC=C2)NC(=O)C(CS)C(C3=CC=CC=C3)C4=CC=CC=C4	36	4	1	0	0	0	0	0	458.6	13.9	2	27	27	0	0	0	0	0	0	0	460.5	323.7	0	0	0	0	460.5	0	0	0	0	0	136.8	0	0	0	0	0	0	0	0	2	2	0	0	0	0
335	CHEMBL146746	CCC(C)C(NC(=O)C(S)C(N)CCS(=O)(=O)O)C(=O)N1C(C(CC1)C(=O)O)C(=O)O	31	1	1	0	0	0	0	0	483.6	15.6	3	17	17	0	0	0	0	0	0	0	244.8	204.1	0	0	0	0	244.8	0	0	0	0	0	40.71	0	0	0	0	0	0	0	0	3	3	0	0	0	0
336	CHEMBL288814	CC(C1=CC=CC=C1)C(CS)C(=O)NC(CC=2C3=C(NC2)C=CC=C3)C(=O)O	30	3	1	0	0	0	0	0	396.5	14.16	2	22	22	0	0	0	0	0	0	0	410	268.3	0	0	0	0	410	0	0	0	0	0	141.7	0	0	0	0	0	0	0	0	2	2	0	0	0	0
337	CHEMBL289518	CC(C1=CC=C(C=C1)C2=CC=CC=C2)C(CS)C(=O)NC(CC=3C4=C(NC3)C=CC=C4)C(=O)O	37	4	1	0	0	0	0	0	472.6	13.9	2	28	28	0	0	0	0	0	0	0	453.1	339.2	0	0	0	0	453.1	0	0	0	0	0	113.9	0	0	0	0	0	0	0	0	2	2	0	0	0	0
338	CHEMBL81232	O=C(O)CNC(=O)C(=CC1=CC=CC=C1)CS	17	1	1	0	0	0	0	0	251.3	14.78	1	12	12	0	0	0	0	0	0	0	243	148.2	0	0	0	0	243	0	0	0	0	0	94.86	0	0	0	0	0	0	0	0	1	1	0	0	0	0
339	CHEMBL1159919	CC(C)CC(CP(=O)(O)C(N)CC1=CC=CC=C1)C(=O)NC(CC2=CC=CC=C2)C(=O)O	33	2	1	0	0	0	0	0	460.5	14.39	2	24	24	0	0	0	0	0	0	0	490.1	318.7	0	0	0	0	490.1	0	0	0	0	0	171.4	0	0	0	0	0	0	0	0	2	2	0	0	0	0
340	CHEMBL1159920	NC(CC1=CC=CC=C1)P(=O)(O)CC(CC2=CC=CC=C2)C(=O)NC(CC3=CC=CC=C3)C(=O)O	37	3	1	0	0	0	0	0	494.5	14.13	2	27	27	0	0	0	0	0	0	0	531	343.2	0	0	0	0	531	0	0	0	0	0	187.8	0	0	0	0	0	0	0	0	2	2	0	0	0	0
341	CHEMBL347763	NC(CCS(=O)(=O)O)C(S)C(=O)NC(CC1=CC=C(C=C1)O)C(=O)NC(CCS(=O)(=O)O)C(=O)O	35	1	1	0	0	0	0	0	557.6	15.93	3	18	18	0	0	0	0	0	0	0	231.8	205.9	0	0	0	0	231.8	0	0	0	0	0	25.86	0	0	0	0	0	0	0	0	3	3	0	0	0	0
342	CHEMBL151631	CCC(C)C(NC(=O)C(S)C(N)CCS(=O)(=O)O)C(=O)N1C(C(CC1)C(=O)O)C(=O)O	31	1	1	0	0	0	0	0	483.6	15.6	3	17	17	0	0	0	0	0	0	0	244.8	204.1	0	0	0	0	244.8	0	0	0	0	0	40.71	0	0	0	0	0	0	0	0	3	3	0	0	0	0
343	CHEMBL358903	CCC(C)C(NC(=O)C(S)C(N)CCS(=O)(=O)O)C(=O)NC(CC(=O)O)C(=O)O	28	0	1	0	0	0	0	0	457.5	15.78	3	15	15	0	0	0	0	0	0	0	208.6	181.4	0	0	0	0	208.6	0	0	0	0	0	27.19	0	0	0	0	0	0	0	0	3	3	0	0	0	0
344	CHEMBL148777	CCC(C)C(NC(=O)C(S)C(N)CCS(=O)(=O)O)C(=O)NC(CS(=O)(=O)O)C(=O)O	29	0	1	0	0	0	0	0	493.6	16.45	3	14	14	0	0	0	0	0	0	0	219.2	170.9	0	0	0	0	219.2	0	0	0	0	0	48.29	0	0	0	0	0	0	0	0	3	3	0	0	0	0
345	CHEMBL1159939	CC(NC(=O)C(CC1=CC=C(C=C1)Br)CP(=O)(O)C(C)N)C(=O)O	24	1	1	0	0	0	0	0	421.2	17.55	2	15	15	0	0	0	0	0	0	0	263.4	193.8	0	0	0	0	263.4	0	0	0	0	0	69.66	0	0	0	0	0	0	0	0	2	2	0	0	0	0
346	CHEMBL147285	NC(CCS(=O)(=O)O)C(S)C(=O)NC(CC1=CC=C(C=C1)O)C(=O)NC(CC(=O)O)C(=O)O	33	1	1	0	0	0	0	0	507.5	15.38	3	18	18	0	0	0	0	0	0	0	190.4	196.5	0	0	0	0	190.4	0	0	0	0	0	6.152	0	0	0	0	0	0	0	0	3	3	0	0	0	0
347	CHEMBL348205	CCC(C)C(NC(=O)C(S)C(N)CCC(=O)O)C(=O)NC(CC(=O)O)C(=O)O	27	0	1	0	0	0	0	0	421.5	15.05	3	16	16	0	0	0	0	0	0	0	241.2	187.1	0	0	0	0	241.2	0	0	0	0	0	54.13	0	0	0	0	0	0	0	0	3	3	0	0	0	0
348	CHEMBL356858	CCC(C)C(NC(=O)C(S)C(N)CCP(=O)(O)O)C(=O)NC(CC(=O)O)C(=O)O	28	0	1	0	0	0	0	0	457.4	15.77	3	15	15	0	0	0	0	0	0	0	228.4	181.9	0	0	0	0	228.4	0	0	0	0	0	46.49	0	0	0	0	0	0	0	0	3	3	0	0	0	0
349	CHEMBL1159942	CC(NC(=O)C(CC1=CC=C(C=C1)C2=CC=CC=C2)CP(=O)(O)C(N)C3=CC=CC=C3)C(=O)O	36	3	1	0	0	0	0	0	480.5	14.13	2	26	26	0	0	0	0	0	0	0	499	328.8	0	0	0	0	499	0	0	0	0	0	170.1	0	0	0	0	0	0	0	0	2	2	0	0	0	0
350	CHEMBL1159953	NC(C1=CC=CC=C1)P(=O)(O)CC(CC2=CC=C(C=C2)C3=CC=CC=C3)C(=O)NC(CO)C(=O)O	37	3	1	0	0	0	0	0	496.5	14.19	2	26	26	0	0	0	0	0	0	0	479.2	320	0	0	0	0	479.2	0	0	0	0	0	159.3	0	0	0	0	0	0	0	0	2	2	0	0	0	0
351	CHEMBL1159952	NC(C1=CC=CC=C1)P(=O)(O)CC(CC2=CC=C(C=C2)C3=CC=CC=C3)C(=O)NCC(=O)O	35	3	1	0	0	0	0	0	466.5	14.14	2	25	25	0	0	0	0	0	0	0	487.3	311.3	0	0	0	0	487.3	0	0	0	0	0	176	0	0	0	0	0	0	0	0	2	2	0	0	0	0
352	CHEMBL285619	O=P(O)(O)C(CCC1=C2C(=CC=C1)C=CC=C2)NC(CC3=CC=C(C=C3)C4=CC=CC=C4)C=5NN=NN5	41	5	1	0	0	0	0	0	513.5	13.88	5	28	28	0	0	0	0	0	0	0	521.1	341.7	0	0	0	0	521.1	0	0	0	0	0	179.4	0	0	0	0	0	0	0	0	5	5	0	0	0	0
353	CHEMBL1159924	NC(C1=CC=CC=C1)P(=O)(O)CC(CC2=CC=CC=C2)C(=O)NC(CC3=CC=CC=C3)C(=O)O	36	3	1	0	0	0	0	0	480.5	14.13	2	26	26	0	0	0	0	0	0	0	490.3	329.6	0	0	0	0	490.3	0	0	0	0	0	160.7	0	0	0	0	0	0	0	0	2	2	0	0	0	0
354	CHEMBL1159950	CC(O)C(NC(=O)C(CC1=CC=C(C=C1)C2=CC=CC=C2)CP(=O)(O)C(N)C3=CC=CC=C3)C(=O)O	38	3	1	0	0	0	0	0	510.5	14.18	2	27	27	0	0	0	0	0	0	0	520.3	335.5	0	0	0	0	520.3	0	0	0	0	0	184.8	0	0	0	0	0	0	0	0	2	2	0	0	0	0
355	CHEMBL80950	N#CCC(=O)NC(CC1=CC=CC=C1)C(=O)NC(CC2=CC=CC=C2)C(=O)O	29	2	1	0	0	0	0	0	379.4	13.55	3	21	21	0	0	0	0	0	0	0	400.4	262.4	0	0	0	0	400.4	0	0	0	0	0	138	0	0	0	0	0	0	0	0	3	3	0	0	0	0
356	CHEMBL419985	CC(C)C(NC(=O)C1N(CCC1)C(=O)C(NC(=O)C2=CC=C(C=C2)C(=O)NS(=O)(=O)C3=CC=C(C=C3)Cl)C(C)C)C(=O)C=4OC5=C(N4)C=C(C(N)=O)C=C5	58	5	1	0	0	0	0	0	779.3	14.43	6	37	37	0	0	0	0	0	0	0	653.8	450	0	0	0	0	653.8	0	0	0	0	0	203.8	0	0	0	0	0	0	0	0	6	6	0	0	0	0
357	CHEMBL80243	N#CCC(=O)CC(CC1=CC=CC=C1)C(=O)NC(CC2=CC=CC=C2)C(=O)O	29	2	1	0	0	0	0	0	378.4	13.52	2	22	22	0	0	0	0	0	0	0	400.6	272.9	0	0	0	0	400.6	0	0	0	0	0	127.6	0	0	0	0	0	0	0	0	2	2	0	0	0	0
358	CHEMBL10164	O=P(O)(O)CNC(CC1=CC=CC=C1)C=2NN=NN2	20	2	1	0	0	0	0	0	283.2	14.91	5	10	10	0	0	0	0	0	0	0	195.4	128.7	0	0	0	0	195.4	0	0	0	0	0	66.65	0	0	0	0	0	0	0	0	5	5	0	0	0	0
359	CHEMBL10247	O=C(O)CNC(=O)C(CS)CC1=CC=CC=C1	17	1	1	0	0	0	0	0	253.3	14.9	1	12	12	0	0	0	0	0	0	0	226.9	151.6	0	0	0	0	226.9	0	0	0	0	0	75.26	0	0	0	0	0	0	0	0	1	1	0	0	0	0
360	CHEMBL10384	O=P(O)(O)CNC(CCC1=CC=CC=C1)C=2NN=NN2	21	2	1	0	0	0	0	0	297.3	14.86	5	11	11	0	0	0	0	0	0	0	231.9	144.4	0	0	0	0	231.9	0	0	0	0	0	87.54	0	0	0	0	0	0	0	0	5	5	0	0	0	0
361	CHEMBL104054	CC1N(C(C(CCC1)NC(=O)C(S)CC2=CC=CC=C2)=O)CC(=O)O	26	2	1	0	0	0	0	0	364.5	14.58	2	18	18	0	0	0	0	0	0	0	357.5	230.1	0	0	0	0	357.5	0	0	0	0	0	127.4	0	0	0	0	0	0	0	0	2	2	0	0	0	0
362	CHEMBL107275	O=C(O)CN1C2(CCCC(C1=O)NC(=O)C(S)CC3=CC=CC=C3)CCC2	29	3	1	0	0	0	0	0	390.5	14.46	2	20	20	0	0	0	0	0	0	0	387	250.4	0	0	0	0	387	0	0	0	0	0	136.5	0	0	0	0	0	0	0	0	2	2	0	0	0	0
363	CHEMBL107747	CC1(N(C(C(CCC1)NC(=O)C(S)CC2=CC=CC=C2)=O)CC(=O)O)C	27	2	1	0	0	0	0	0	378.5	14.56	2	19	19	0	0	0	0	0	0	0	353.1	242.4	0	0	0	0	353.1	0	0	0	0	0	110.7	0	0	0	0	0	0	0	0	2	2	0	0	0	0
364	CHEMBL113759	O=C(O)C(CCC1=CC=CC=C1)NC(CC2=CC=CC=C2)C(=O)NCC(O)C(=O)O	31	2	1	0	0	0	0	0	414.5	13.82	2	22	22	0	0	0	0	0	0	0	411	271.3	0	0	0	0	411	0	0	0	0	0	139.7	0	0	0	0	0	0	0	0	2	2	0	0	0	0
365	CHEMBL114552	O=C(O)CCCNCP(=O)(O)CCC1=CC=CC=C1	19	1	1	0	0	0	0	0	285.3	15.01	1	13	13	0	0	0	0	0	0	0	262.9	188.4	0	0	0	0	262.9	0	0	0	0	0	74.52	0	0	0	0	0	0	0	0	1	1	0	0	0	0
366	CHEMBL114658	CC1(N(C(C(CCC1)NC(=O)C(S)CC2=CC=CC=C2)=O)CC(=O)O)C	27	2	1	0	0	0	0	0	378.5	14.56	2	19	19	0	0	0	0	0	0	0	353.1	242.4	0	0	0	0	353.1	0	0	0	0	0	110.7	0	0	0	0	0	0	0	0	2	2	0	0	0	0
367	CHEMBL123955	O=C1C(CCCCCCC(N1)C(=O)NC2=CC=CC=C2)CS	23	2	1	0	0	0	0	0	320.4	14.57	2	17	17	0	0	0	0	0	0	0	350	223.5	0	0	0	0	350	0	0	0	0	0	126.4	0	0	0	0	0	0	0	0	2	2	0	0	0	0
368	CHEMBL124536	O=C1C(CCCCCCC(N1)C(=O)N2C(CC(C2)O)C(=O)O)CS	25	2	1	0	0	0	0	0	358.5	14.94	2	16	16	0	0	0	0	0	0	0	256.3	195.9	0	0	0	0	256.3	0	0	0	0	0	60.43	0	0	0	0	0	0	0	0	2	2	0	0	0	0
369	CHEMBL125040	O=C1C(CCCCCCC(N1)C(=O)NC(CO)C(=O)O)CS	22	1	1	0	0	0	0	0	332.4	15.11	2	14	14	0	0	0	0	0	0	0	241.5	172.9	0	0	0	0	241.5	0	0	0	0	0	68.54	0	0	0	0	0	0	0	0	2	2	0	0	0	0
370	CHEMBL126640	O=C1C(CCCCCCC(N1)C(=O)NCCOCCO)CS	22	1	1	0	0	0	0	0	332.5	15.11	2	15	15	0	0	0	0	0	0	0	301.7	207.7	0	0	0	0	301.7	0	0	0	0	0	94.08	0	0	0	0	0	0	0	0	2	2	0	0	0	0
371	CHEMBL127199	CS(=O)(=O)CCCNC(=O)C1NC(C(CCCCCC1)CS)=O	23	1	1	0	0	0	0	0	364.5	15.85	2	15	15	0	0	0	0	0	0	0	320.9	216.1	0	0	0	0	320.9	0	0	0	0	0	104.8	0	0	0	0	0	0	0	0	2	2	0	0	0	0
372	CHEMBL144543	CC(C)C(S)C(=O)NC(C)(C)C(=O)NC(CC1=CC=C(C=C1)O)C(=O)O	26	1	1	0	0	0	0	0	382.5	14.71	2	18	18	0	0	0	0	0	0	0	353.3	230.9	0	0	0	0	353.3	0	0	0	0	0	122.5	0	0	0	0	0	0	0	0	2	2	0	0	0	0
373	CHEMBL144549	CC(C)C(S)C(=O)NC1(CC1)C(=O)NC(CC2=CC=C(C=C2)O)C(=O)O	27	2	1	0	0	0	0	0	380.5	14.63	2	18	18	0	0	0	0	0	0	0	332.3	224.9	0	0	0	0	332.3	0	0	0	0	0	107.5	0	0	0	0	0	0	0	0	2	2	0	0	0	0
374	CHEMBL144659	CC(C(=O)O)N1C(C(CCCC1)NC(=O)C(S)CC2=CC=CC=C2)=O	26	2	1	0	0	0	0	0	364.5	14.58	2	18	18	0	0	0	0	0	0	0	368.5	230	0	0	0	0	368.5	0	0	0	0	0	138.5	0	0	0	0	0	0	0	0	2	2	0	0	0	0
375	CHEMBL145916	COP(=O)(O)CNC(CC1=CC=C(C=C1)C2=CC=CC=C2)C(=O)NCCC(=O)O	30	2	1	0	0	0	0	0	420.4	14.5	2	20	20	0	0	0	0	0	0	0	417.2	266.3	0	0	0	0	417.2	0	0	0	0	0	150.9	0	0	0	0	0	0	0	0	2	2	0	0	0	0
376	CHEMBL145937	O=C(O)CCCNC(=O)C(CC1=CC=C(C=C1)C2=CC=CC=C2)NCP(=O)(O)O	30	2	1	0	0	0	0	0	420.4	14.5	2	20	20	0	0	0	0	0	0	0	339.4	255.1	0	0	0	0	339.4	0	0	0	0	0	84.35	0	0	0	0	0	0	0	0	2	2	0	0	0	0
377	CHEMBL145943	NCCCCC(NC(CC1=CC2=C(C=C1)C3=C(O2)C=CC=C3)C(=O)O)P(=O)(O)O	31	3	1	0	0	0	0	0	420.4	14.5	2	20	20	0	0	0	0	0	0	0	353.8	240	0	0	0	0	353.8	0	0	0	0	0	113.8	0	0	0	0	0	0	0	0	2	2	0	0	0	0
378	CHEMBL146371	O=C(O)CN1C(CCCC(C1=O)NC(=O)C(S)CC2=CC=CC=C2)CCO	28	2	1	0	0	0	0	0	394.5	14.61	2	19	19	0	0	0	0	0	0	0	338.3	237.7	0	0	0	0	338.3	0	0	0	0	0	100.7	0	0	0	0	0	0	0	0	2	2	0	0	0	0
379	CHEMBL146594	CC(NC(=O)C(CC1=CC=C(C=C1)C2=CC=CC=C2)NCP(=O)(O)O)C(=O)O	29	2	1	0	0	0	0	0	406.4	14.51	2	19	19	0	0	0	0	0	0	0	376.2	240.6	0	0	0	0	376.2	0	0	0	0	0	135.6	0	0	0	0	0	0	0	0	2	2	0	0	0	0
380	CHEMBL146631	O=C(O)CCNC(=O)C(CC1=CC=C(C=C1)C2=CC=C(C=C2)F)NCP(=O)(O)O	30	2	1	0	0	0	0	0	424.4	14.63	2	19	19	0	0	0	0	0	0	0	319.5	231.3	0	0	0	0	319.5	0	0	0	0	0	88.2	0	0	0	0	0	0	0	0	2	2	0	0	0	0
381	CHEMBL146652	CC(C)C(S)C(=O)NC1(CCCC1)C(=O)NC(CC=2C3=C(NC2)C=CC(O)=C3)C(=O)O	33	3	1	0	0	0	0	0	447.5	14.44	3	22	22	0	0	0	0	0	0	0	394.9	264	0	0	0	0	394.9	0	0	0	0	0	130.9	0	0	0	0	0	0	0	0	3	3	0	0	0	0
382	CHEMBL146823	O=C(O)CN1C(CCCC(C1=O)NC(=O)C(S)CC2=CC=CC=C2)CC3CC3	30	3	1	0	0	0	0	0	404.5	14.45	2	21	21	0	0	0	0	0	0	0	423.4	271.3	0	0	0	0	423.4	0	0	0	0	0	152.1	0	0	0	0	0	0	0	0	2	2	0	0	0	0
383	CHEMBL146936	O=C(O)C(CC1=CC2=C(C=C1)C3=C(O2)C=CC=C3)NCP(=O)(O)O	26	3	1	0	0	0	0	0	349.3	14.55	1	16	16	0	0	0	0	0	0	0	279.8	186.1	0	0	0	0	279.8	0	0	0	0	0	93.72	0	0	0	0	0	0	0	0	1	1	0	0	0	0
384	CHEMBL147041	CN1C2=C(C3=C1C=CC=C3)C=CC(CC(NCP(=O)(O)O)C=4NN=NN4)=C2	30	4	1	0	0	0	0	0	386.3	14.31	6	17	17	0	0	0	0	0	0	0	311.3	210.5	0	0	0	0	311.3	0	0	0	0	0	100.8	0	0	0	0	0	0	0	0	6	6	0	0	0	0
385	CHEMBL147043	CCCC1N(C(C(CCC1)NC(=O)C(S)CC2=CC=CC=C2)=O)CC(=O)O	28	2	1	0	0	0	0	0	392.5	14.54	2	20	20	0	0	0	0	0	0	0	389.4	261.3	0	0	0	0	389.4	0	0	0	0	0	128.1	0	0	0	0	0	0	0	0	2	2	0	0	0	0
386	CHEMBL147153	O=C(O)CN1C(CCCC(C1=O)NC(=O)C(S)CC2=CC=CC=C2)C3CCCC3	31	3	1	0	0	0	0	0	418.5	14.43	2	22	22	0	0	0	0	0	0	0	427.7	278.3	0	0	0	0	427.7	0	0	0	0	0	149.3	0	0	0	0	0	0	0	0	2	2	0	0	0	0
387	CHEMBL147157	O=C(O)C(CC1=CC2=C(C=C1)C3=C(O2)C=CC=C3)NC(=O)C(CC4=CC5=C(C=C4)C6=C(O5)C=CC=C6)NCP(=O)(O)O	47	6	1	0	0	0	0	0	586.5	13.96	2	31	31	0	0	0	0	0	0	0	529.6	355.5	0	0	0	0	529.6	0	0	0	0	0	174.1	0	0	0	0	0	0	0	0	2	2	0	0	0	0
388	CHEMBL147163	O=C1C2=C(C3=C1C=CC=C3)C=CC(CC(NCP(=O)(O)O)C=4NN=NN4)=C2	30	4	1	0	0	0	0	0	385.3	14.27	5	17	17	0	0	0	0	0	0	0	281	191.1	0	0	0	0	281	0	0	0	0	0	89.89	0	0	0	0	0	0	0	0	5	5	0	0	0	0
389	CHEMBL147400	O=C(O)CCNC(=O)C(CC1=CC=CC=C1)NCP(=O)(O)O	22	1	1	0	0	0	0	0	330.3	15.01	2	13	13	0	0	0	0	0	0	0	258.9	168.9	0	0	0	0	258.9	0	0	0	0	0	89.93	0	0	0	0	0	0	0	0	2	2	0	0	0	0
390	CHEMBL147595	CC(C)C(S)C(=O)NC1(CC2=C(C1)C=CC=C2)C(=O)NC(CC3=CC=C(C=C3)O)C(=O)O	34	3	1	0	0	0	0	0	456.6	14.27	2	24	24	0	0	0	0	0	0	0	436.3	286.8	0	0	0	0	436.3	0	0	0	0	0	149.5	0	0	0	0	0	0	0	0	2	2	0	0	0	0
391	CHEMBL147702	O=C(NC1(CCCC1)C(=O)NC(CC2=CC=C(C=C2)O)C(=O)O)C(S)CC3=CC=CC=C3	34	3	1	0	0	0	0	0	456.6	14.27	2	24	24	0	0	0	0	0	0	0	449	287.3	0	0	0	0	449	0	0	0	0	0	161.6	0	0	0	0	0	0	0	0	2	2	0	0	0	0
392	CHEMBL147730	O=C(O)CNC(=O)C(CC1=CC2=C(C=C1)C3=C(O2)C=CC=C3)NCP(=O)(O)O	30	3	1	0	0	0	0	0	406.3	14.51	2	18	18	0	0	0	0	0	0	0	305.2	210	0	0	0	0	305.2	0	0	0	0	0	95.14	0	0	0	0	0	0	0	0	2	2	0	0	0	0
393	CHEMBL147847	CC(C)CC(NC(=O)C(CC#CC1=C(C=C(C=C1)F)F)NCP(=O)(O)O)C(=O)NC(C)C(=O)O	34	1	1	0	0	0	0	0	503.4	14.81	3	21	21	0	0	0	0	0	0	0	377	268.6	0	0	0	0	377	0	0	0	0	0	108.5	0	0	0	0	0	0	0	0	3	3	0	0	0	0
394	CHEMBL147899	CC(C)C(S)C(=O)NC1(CCOCC1)C(=O)NC(CC2=CC=C(C=C2)O)C(=O)O	30	2	1	0	0	0	0	0	424.5	14.64	2	20	20	0	0	0	0	0	0	0	346.8	246.1	0	0	0	0	346.8	0	0	0	0	0	100.7	0	0	0	0	0	0	0	0	2	2	0	0	0	0
395	CHEMBL148056	O=P(O)(O)CNC(CC1=CC2=C(C=C1)C3=C(O2)C=CC=C3)C=4NN=NN4	29	4	1	0	0	0	0	0	373.3	14.36	5	16	16	0	0	0	0	0	0	0	274.7	185.5	0	0	0	0	274.7	0	0	0	0	0	89.16	0	0	0	0	0	0	0	0	5	5	0	0	0	0
396	CHEMBL148155	C=CCC1N(C(C(CCC1)NC(=O)C(S)CC2=CC=CC=C2)=O)CC(=O)O	28	2	1	0	0	0	0	0	390.5	14.46	2	20	20	0	0	0	0	0	0	0	407.1	259.7	0	0	0	0	407.1	0	0	0	0	0	147.4	0	0	0	0	0	0	0	0	2	2	0	0	0	0
397	CHEMBL148232	CC(C)CCCC(NC(CC1=CC2=C(C=C1)C3=C(O2)C=CC=C3)C(=O)O)P(=O)(O)O	32	3	1	0	0	0	0	0	433.4	14.45	1	22	22	0	0	0	0	0	0	0	421	282	0	0	0	0	421	0	0	0	0	0	139.1	0	0	0	0	0	0	0	0	1	1	0	0	0	0
398	CHEMBL148368	CC(C)C(S)C(=O)NC1(C2CCC(C1)C2)C(=O)NC(CC3=CC=C(C=C3)O)C(=O)O	32	3	1	0	0	0	0	0	434.5	14.48	2	22	22	0	0	0	0	0	0	0	395.1	266.1	0	0	0	0	395.1	0	0	0	0	0	129	0	0	0	0	0	0	0	0	2	2	0	0	0	0
399	CHEMBL148521	O=C(O)CCNC(=O)C(CC1=CC=C(C=C1)C2=CC=CC=C2)NCP(=O)(O)O	29	2	1	0	0	0	0	0	406.4	14.51	2	19	19	0	0	0	0	0	0	0	357.2	239.2	0	0	0	0	357.2	0	0	0	0	0	117.9	0	0	0	0	0	0	0	0	2	2	0	0	0	0
400	CHEMBL148564	O=C(O)CCNC(=O)C(CC1=CC=C(C=C1)C2=CC=CC=C2)NCP(=O)(O)OCC3=CC=CC=C3	37	3	1	0	0	0	0	0	496.5	14.19	2	26	26	0	0	0	0	0	0	0	536.2	336.7	0	0	0	0	536.2	0	0	0	0	0	199.4	0	0	0	0	0	0	0	0	2	2	0	0	0	0
401	CHEMBL148911	CC(C)C(S)C(=O)NC1(CCCC1)C(=O)NC(CC2=CSC=C2)C(=O)O	27	2	1	0	0	0	0	0	398.5	15.33	2	18	18	0	0	0	0	0	0	0	332.5	227.5	0	0	0	0	332.5	0	0	0	0	0	104.9	0	0	0	0	0	0	0	0	2	2	0	0	0	0
402	CHEMBL149131	O=C(O)CCNC(=O)C(CC1=CC=CC=C1)CP(=O)(O)O	21	1	1	0	0	0	0	0	315.3	15.01	1	13	13	0	0	0	0	0	0	0	250.2	167.5	0	0	0	0	250.2	0	0	0	0	0	82.7	0	0	0	0	0	0	0	0	1	1	0	0	0	0
403	CHEMBL149364	CC(C)C(S)C(=O)NC1(CCCC1)C(=O)NC(CC2=CC=C(C=C2)F)C(=O)O	29	2	1	0	0	0	0	0	410.5	14.66	2	20	20	0	0	0	0	0	0	0	385.8	248.3	0	0	0	0	385.8	0	0	0	0	0	137.5	0	0	0	0	0	0	0	0	2	2	0	0	0	0
404	CHEMBL149442	CCCC1N(C(C(CCC1)NC(=O)C(S)CC2=CC=CC=C2)=O)C(CC)C(=O)O	30	2	1	0	0	0	0	0	420.6	14.5	2	22	22	0	0	0	0	0	0	0	453.3	293.5	0	0	0	0	453.3	0	0	0	0	0	159.8	0	0	0	0	0	0	0	0	2	2	0	0	0	0
405	CHEMBL149646	O=C(O)C1=CC=C(C=C1)NC(=O)C(CC2=CC=C(C=C2)C3=CC=CC=C3)NCP(=O)(O)O	34	3	1	0	0	0	0	0	454.4	14.2	2	23	23	0	0	0	0	0	0	0	384.3	278	0	0	0	0	384.3	0	0	0	0	0	106.3	0	0	0	0	0	0	0	0	2	2	0	0	0	0
406	CHEMBL150209	CCOP(=O)(CNC(CC1=CC=C(C=C1)C2=CC=CC=C2)C(=O)NCCC(=O)O)OCC	33	2	1	0	0	0	0	0	462.5	14.45	2	23	23	0	0	0	0	0	0	0	546.9	324	0	0	0	0	546.9	0	0	0	0	0	222.9	0	0	0	0	0	0	0	0	2	2	0	0	0	0
407	CHEMBL151135	O=C(O)CCNC(=O)C(CCP(=O)(O)O)CC1=CC=C(C=C1)C2=CC=CC=C2	29	2	1	0	0	0	0	0	405.4	14.48	1	20	20	0	0	0	0	0	0	0	363.6	253.9	0	0	0	0	363.6	0	0	0	0	0	109.7	0	0	0	0	0	0	0	0	1	1	0	0	0	0
408	CHEMBL151229	O=C(O)CCNC(=O)C(CC1=CC=C(C=C1)C2=CC=CC=C2)SCP(=O)(O)O	29	2	1	0	0	0	0	0	423.4	15.12	1	19	19	0	0	0	0	0	0	0	360.6	238.8	0	0	0	0	360.6	0	0	0	0	0	121.7	0	0	0	0	0	0	0	0	1	1	0	0	0	0
409	CHEMBL155874	O=C(NC1=CC=C(C=C1)S(=O)(=O)NC(CC=2C3=C(NC2)C=CC=C3)C(=O)O)C4=CC=C(C=C4)Br	37	4	1	0	0	0	0	0	542.4	15.95	3	24	24	0	0	0	0	0	0	0	379.2	279.8	0	0	0	0	379.2	0	0	0	0	0	99.42	0	0	0	0	0	0	0	0	3	3	0	0	0	0
410	CHEMBL1560	CC(CS)C(=O)N1C(CCC1)C(=O)O	14	1	1	0	0	0	0	0	217.3	15.52	1	9	9	0	0	0	0	0	0	0	189.5	120.6	0	0	0	0	189.5	0	0	0	0	0	68.95	0	0	0	0	0	0	0	0	1	1	0	0	0	0
411	CHEMBL156645	O=C(NC1=CC=C(C=C1)S(=O)(=O)O)C(CS)CCCC2=CC=CC=C2	26	2	1	0	0	0	0	0	379.5	15.18	1	18	18	0	0	0	0	0	0	0	358.6	230.5	0	0	0	0	358.6	0	0	0	0	0	128.1	0	0	0	0	0	0	0	0	1	1	0	0	0	0
412	CHEMBL157694	O=C(NC1=CC=C(C=C1)S(=O)(=O)O)C(CS)CC2=CN=CC=C2	24	2	1	0	0	0	0	0	352.4	15.32	2	15	15	0	0	0	0	0	0	0	276.8	185.6	0	0	0	0	276.8	0	0	0	0	0	91.19	0	0	0	0	0	0	0	0	2	2	0	0	0	0
413	CHEMBL157823	O=C(NCS(=O)(=O)O)C(CS)CC1=CC=CC=C1	18	1	1	0	0	0	0	0	289.4	16.08	1	11	11	0	0	0	0	0	0	0	218.3	143.1	0	0	0	0	218.3	0	0	0	0	0	75.18	0	0	0	0	0	0	0	0	1	1	0	0	0	0
414	CHEMBL158015	O=C(NCCS(=O)(=O)O)C(CS)CCCC1=CC=CC=C1	21	1	1	0	0	0	0	0	331.5	15.78	1	14	14	0	0	0	0	0	0	0	309.1	192.5	0	0	0	0	309.1	0	0	0	0	0	116.5	0	0	0	0	0	0	0	0	1	1	0	0	0	0
415	CHEMBL159508	O=C(O)CNC(=O)C(CC1=CC=C(C=C1)C2=CC=CC=C2)CC(COC3=CC=CC=C3)C(=O)O	36	3	1	0	0	0	0	0	461.5	13.57	1	27	27	0	0	0	0	0	0	0	542.6	332.3	0	0	0	0	542.6	0	0	0	0	0	210.2	0	0	0	0	0	0	0	0	1	1	0	0	0	0
416	CHEMBL159884	CCCCC(CC(CC1=CC=C(C=C1)N2N=CC=C2)C(=O)NCC(=O)O)C(=O)O	30	2	1	0	0	0	0	0	401.5	13.84	3	21	21	0	0	0	0	0	0	0	407.8	276.9	0	0	0	0	407.8	0	0	0	0	0	130.9	0	0	0	0	0	0	0	0	3	3	0	0	0	0
417	CHEMBL159940	O=C(O)CCC(CC1=CC=C(C=C1)C2=CC=CC=C2)C(=O)NCC(=O)O	27	2	1	0	0	0	0	0	355.4	13.67	1	20	20	0	0	0	0	0	0	0	362	246.1	0	0	0	0	362	0	0	0	0	0	115.9	0	0	0	0	0	0	0	0	1	1	0	0	0	0
418	CHEMBL159954	CC(NC(=O)C(CC1=CC=C(C=C1)C2=CC=CC=C2)CC(COC3=CC=CC=C3)C(=O)O)C(=O)O	37	3	1	0	0	0	0	0	475.5	13.59	1	28	28	0	0	0	0	0	0	0	499.9	351.3	0	0	0	0	499.9	0	0	0	0	0	148.7	0	0	0	0	0	0	0	0	1	1	0	0	0	0
419	CHEMBL160153	CSC1=CC=C(C=C1)N2N=C(N=N2)C3=CC=C(C=C3)S(=O)(=O)NC(C(=O)O)C(C)C	32	3	1	0	0	0	0	0	447.5	14.92	5	19	19	0	0	0	0	0	0	0	372	249.8	0	0	0	0	372	0	0	0	0	0	122.1	0	0	0	0	0	0	0	0	5	5	0	0	0	0
420	CHEMBL16046	CC(NC(=O)C(CC(=O)NO)CC1=CC=CC=C1)C(=O)O	21	1	1	0	0	0	0	0	294.3	14.01	2	14	14	0	0	0	0	0	0	0	244.4	174.4	0	0	0	0	244.4	0	0	0	0	0	70.08	0	0	0	0	0	0	0	0	2	2	0	0	0	0
421	CHEMBL161879	CC(C)C(S)C(=O)NC(CC1=CC=C(C=C1)C2=CC=CC=C2)C(=O)NC(CO)C(=O)O	32	2	1	0	0	0	0	0	444.5	14.34	2	23	23	0	0	0	0	0	0	0	432.8	287	0	0	0	0	432.8	0	0	0	0	0	145.8	0	0	0	0	0	0	0	0	2	2	0	0	0	0
422	CHEMBL162022	COCCOCC(CC(CC1=CC=CC=C1)C(=O)NCC(=O)O)C(=O)O	26	1	1	0	0	0	0	0	367.4	14.13	1	18	18	0	0	0	0	0	0	0	375.5	237.6	0	0	0	0	375.5	0	0	0	0	0	137.9	0	0	0	0	0	0	0	0	1	1	0	0	0	0
423	CHEMBL162381	O=C(NC1C(N2C(CCC1)SCC2C(=O)O)=O)C(S)CC3=CC=CC=C3	28	3	1	0	0	0	0	0	394.5	15.17	2	18	18	0	0	0	0	0	0	0	312.1	214.4	0	0	0	0	312.1	0	0	0	0	0	97.73	0	0	0	0	0	0	0	0	2	2	0	0	0	0
424	CHEMBL162405	CCCC=C(CC(CC1=CC=C(C=C1)N2N=CC=C2)C(=O)NCC(=O)O)C(=O)O	30	2	1	0	0	0	0	0	399.4	13.77	3	21	21	0	0	0	0	0	0	0	426.7	274.4	0	0	0	0	426.7	0	0	0	0	0	152.2	0	0	0	0	0	0	0	0	3	3	0	0	0	0
425	CHEMBL163182	CC(C)C(S)C(=O)NC(CC1=CC=C(C=C1)C2=CC=CC=C2)C(=O)NC(C(=O)O)C(C)C	33	2	1	0	0	0	0	0	456.6	14.27	2	25	25	0	0	0	0	0	0	0	499.9	325.6	0	0	0	0	499.9	0	0	0	0	0	174.3	0	0	0	0	0	0	0	0	2	2	0	0	0	0
426	CHEMBL163454	O=C(O)C(CC1=CC=C(C=C1)C2=CC=CC=C2)NC(=O)C(S)CC3=CC=CC=C3	31	3	1	0	0	0	0	0	405.5	13.98	1	24	24	0	0	0	0	0	0	0	472.1	293.9	0	0	0	0	472.1	0	0	0	0	0	178.2	0	0	0	0	0	0	0	0	1	1	0	0	0	0
427	CHEMBL163468	O=C(O)C1N(CCC1)C(=O)C(CC2=CC=C(C=C2)C3=CC=CC=C3)NC(=O)C(S)C4=CC5=C(C=C4)OCO5	42	5	1	0	0	0	0	0	532.6	14.02	2	29	29	0	0	0	0	0	0	0	503.3	346.7	0	0	0	0	503.3	0	0	0	0	0	156.6	0	0	0	0	0	0	0	0	2	2	0	0	0	0
428	CHEMBL163621	CC(C)C(S)C(=O)NC(CC1=CC=C(C=C1)C2=CC=CC=C2)C(=O)N3C(CCC3)C(=O)O	34	3	1	0	0	0	0	0	454.6	14.21	2	25	25	0	0	0	0	0	0	0	489.9	319.8	0	0	0	0	489.9	0	0	0	0	0	170.1	0	0	0	0	0	0	0	0	2	2	0	0	0	0
429	CHEMBL164311	CSCCC(NC(=O)C(CC1=CC=C(C=C1)C2=CC=CC=C2)CC(COC3=CC=CC=C3)C(=O)O)C(=O)O	40	3	1	0	0	0	0	0	535.7	14.1	1	30	30	0	0	0	0	0	0	0	585.1	380.3	0	0	0	0	585.1	0	0	0	0	0	204.8	0	0	0	0	0	0	0	0	1	1	0	0	0	0
430	CHEMBL16457	O=CN(O)C(CC1=CC=CC=C1)C(=O)NCC(=O)O	19	1	1	0	0	0	0	0	266.2	14.01	2	12	12	0	0	0	0	0	0	0	236.3	153.4	0	0	0	0	236.3	0	0	0	0	0	82.88	0	0	0	0	0	0	0	0	2	2	0	0	0	0
431	CHEMBL16467	CC(C)CCNC(=O)CNC(=O)C(CC1=CC=CC=C1)CN(O)C=O	25	1	1	0	0	0	0	0	349.4	13.98	3	18	18	0	0	0	0	0	0	0	412	257.5	0	0	0	0	412	0	0	0	0	0	154.5	0	0	0	0	0	0	0	0	3	3	0	0	0	0
432	CHEMBL164955	CC(C)CC(C(=O)O)C(=O)NC(CS)CC1=CC=CC=C1	21	1	1	0	0	0	0	0	309.4	14.73	1	16	16	0	0	0	0	0	0	0	344.5	213.3	0	0	0	0	344.5	0	0	0	0	0	131.2	0	0	0	0	0	0	0	0	1	1	0	0	0	0
433	CHEMBL165061	O=C(NC1C(N2C(CCC1)SCCC2C(=O)O)=O)C(S)CC3=CC=CC=C3	29	3	1	0	0	0	0	0	408.5	15.13	2	19	19	0	0	0	0	0	0	0	351.7	228.4	0	0	0	0	351.7	0	0	0	0	0	123.4	0	0	0	0	0	0	0	0	2	2	0	0	0	0
434	CHEMBL165499	CC(C(=O)O)C(=O)NC(CS)CC1=CC=CC=C1	18	1	1	0	0	0	0	0	267.3	14.85	1	13	13	0	0	0	0	0	0	0	273.3	168.6	0	0	0	0	273.3	0	0	0	0	0	104.7	0	0	0	0	0	0	0	0	1	1	0	0	0	0
435	CHEMBL165582	O=C(NC1C(N2C(CCC1)SCCC2C(=O)O)=O)C(S)CC3=CC=CC=C3	29	3	1	0	0	0	0	0	408.5	15.13	2	19	19	0	0	0	0	0	0	0	351.7	228.4	0	0	0	0	351.7	0	0	0	0	0	123.4	0	0	0	0	0	0	0	0	2	2	0	0	0	0
436	CHEMBL16568	O=C(CNC(=O)C(CC1=CC=CC=C1)C(=O)NO)NCC2=CC=CC=C2	27	2	1	0	0	0	0	0	355.4	13.67	3	19	19	0	0	0	0	0	0	0	336	241.7	0	0	0	0	336	0	0	0	0	0	94.25	0	0	0	0	0	0	0	0	3	3	0	0	0	0
437	CHEMBL165744	CC(C)CC(C(=O)O)C(=O)NC(CS)CC1=CC=CC=C1	21	1	1	0	0	0	0	0	309.4	14.73	1	16	16	0	0	0	0	0	0	0	344.5	213.3	0	0	0	0	344.5	0	0	0	0	0	131.2	0	0	0	0	0	0	0	0	1	1	0	0	0	0
438	CHEMBL165888	O=C(NC(CC1=CC=C(C=C1)C2=CC=CC=C2)C(=O)N3C(CCC3)C(=O)O)C(S)CC4=CC=CC=C4	39	4	1	0	0	0	0	0	502.6	13.96	2	29	29	0	0	0	0	0	0	0	554.5	359.2	0	0	0	0	554.5	0	0	0	0	0	195.3	0	0	0	0	0	0	0	0	2	2	0	0	0	0
439	CHEMBL165922	CC(C(=O)O)C(=O)NC(CS)CC1=CC=CC=C1	18	1	1	0	0	0	0	0	267.3	14.85	1	13	13	0	0	0	0	0	0	0	273.3	168.6	0	0	0	0	273.3	0	0	0	0	0	104.7	0	0	0	0	0	0	0	0	1	1	0	0	0	0
440	CHEMBL165953	O=C(NC1C(N2C(CCC1)SCCC2C(=O)O)=O)C(S)CC3=CC=CC=C3	29	3	1	0	0	0	0	0	408.5	15.13	2	19	19	0	0	0	0	0	0	0	351.7	228.4	0	0	0	0	351.7	0	0	0	0	0	123.4	0	0	0	0	0	0	0	0	2	2	0	0	0	0
441	CHEMBL165980	CC(NC(=O)C(CS)CC1=CC=CC=C1)C(=O)O	18	1	1	0	0	0	0	0	267.3	14.85	1	13	13	0	0	0	0	0	0	0	250.1	168	0	0	0	0	250.1	0	0	0	0	0	82.08	0	0	0	0	0	0	0	0	1	1	0	0	0	0
442	CHEMBL166083	O=C(O)C1N(CCC1)C(=O)C(CC2=CC3=C(C=C2)C=CC=C3)NC(=O)C(S)CC4=CC=CC=C4	37	4	1	0	0	0	0	0	476.6	14.02	2	27	27	0	0	0	0	0	0	0	500.6	331.2	0	0	0	0	500.6	0	0	0	0	0	169.4	0	0	0	0	0	0	0	0	2	2	0	0	0	0
443	CHEMBL16622	O=CN(O)CC(CC1=CC=CC=C1)C(=O)NCC(=O)O	20	1	1	0	0	0	0	0	280.3	14.01	2	13	13	0	0	0	0	0	0	0	264.1	169.1	0	0	0	0	264.1	0	0	0	0	0	95.02	0	0	0	0	0	0	0	0	2	2	0	0	0	0
444	CHEMBL16675	O=C(O)CNC(=O)C(CC(=O)O)CC1=CC=CC=C1	19	1	1	0	0	0	0	0	265.3	13.96	1	13	13	0	0	0	0	0	0	0	237.7	159.5	0	0	0	0	237.7	0	0	0	0	0	78.21	0	0	0	0	0	0	0	0	1	1	0	0	0	0
445	CHEMBL166792	O=C(O)C1CC(CCC1)NC(=O)C2(CCCC2)CS	20	2	1	0	0	0	0	0	285.4	15.02	1	14	14	0	0	0	0	0	0	0	275.3	173.7	0	0	0	0	275.3	0	0	0	0	0	101.6	0	0	0	0	0	0	0	0	1	1	0	0	0	0
446	CHEMBL167249	O=C(O)C1CC(CCC1)NC(=O)C2(CCCCC2)CS	21	2	1	0	0	0	0	0	299.4	14.97	1	15	15	0	0	0	0	0	0	0	296	188.1	0	0	0	0	296	0	0	0	0	0	107.9	0	0	0	0	0	0	0	0	1	1	0	0	0	0
447	CHEMBL16779	O=C(O)CNC(=O)C(CC(=O)NO)CC1=CC=CC=C1	20	1	1	0	0	0	0	0	280.3	14.01	2	13	13	0	0	0	0	0	0	0	234	159	0	0	0	0	234	0	0	0	0	0	74.99	0	0	0	0	0	0	0	0	2	2	0	0	0	0
448	CHEMBL16791	CC(C)CCNC(=O)CNC(=O)C(CC(=O)NO)CC1=CC=CC=C1	25	1	1	0	0	0	0	0	349.4	13.98	3	18	18	0	0	0	0	0	0	0	395.7	247.6	0	0	0	0	395.7	0	0	0	0	0	148.1	0	0	0	0	0	0	0	0	3	3	0	0	0	0
449	CHEMBL16975	O=CN(O)CC(CC1=CC=CC=C1)C(=O)NCC(=O)NCC2=CC=CC=C2	28	2	1	0	0	0	0	0	369.4	13.68	3	20	20	0	0	0	0	0	0	0	439.1	266.7	0	0	0	0	439.1	0	0	0	0	0	172.4	0	0	0	0	0	0	0	0	3	3	0	0	0	0
450	CHEMBL17040	COC(=O)CNC(=O)C(CC1=CC=CC=C1)CN(O)C=O	21	1	1	0	0	0	0	0	294.3	14.01	2	14	14	0	0	0	0	0	0	0	315.9	195.2	0	0	0	0	315.9	0	0	0	0	0	120.8	0	0	0	0	0	0	0	0	2	2	0	0	0	0
451	CHEMBL170555	O=C(NC1CC(CCC1)C(=O)O)C(CS)CC2=CC=CC=C2	23	2	1	0	0	0	0	0	321.4	14.61	1	17	17	0	0	0	0	0	0	0	332.4	213.9	0	0	0	0	332.4	0	0	0	0	0	118.5	0	0	0	0	0	0	0	0	1	1	0	0	0	0
452	CHEMBL17059	O=C(O)CNC(=O)C(CNO)CC1=CC=CC=C1	18	1	1	0	0	0	0	0	252.3	14.01	2	12	12	0	0	0	0	0	0	0	236	151.1	0	0	0	0	236	0	0	0	0	0	84.86	0	0	0	0	0	0	0	0	2	2	0	0	0	0
453	CHEMBL17084	CC(C)CCNC(=O)CNC(=O)C(CC1=CC=CC=C1)C(=O)NO	24	1	1	0	0	0	0	0	335.4	13.97	3	17	17	0	0	0	0	0	0	0	391.1	232.4	0	0	0	0	391.1	0	0	0	0	0	158.7	0	0	0	0	0	0	0	0	3	3	0	0	0	0
454	CHEMBL17095	O=C(O)CNC(=O)C(CC1=CC=CC=C1)C(=O)O	18	1	1	0	0	0	0	0	251.2	13.96	1	12	12	0	0	0	0	0	0	0	221.7	143.4	0	0	0	0	221.7	0	0	0	0	0	78.31	0	0	0	0	0	0	0	0	1	1	0	0	0	0
455	CHEMBL17107	O=C(O)CNC(=O)C(CC1=CC=CC=C1)C(=O)NO	19	1	1	0	0	0	0	0	266.2	14.01	2	12	12	0	0	0	0	0	0	0	214.5	142.9	0	0	0	0	214.5	0	0	0	0	0	71.55	0	0	0	0	0	0	0	0	2	2	0	0	0	0
456	CHEMBL177551	O=CN(O)CC(CC1=CC=CC=C1)C(=O)NC2C(N3C(C4=C(C2)C=CC=C4)CCCC3C(=O)O)=O	38	4	1	0	0	0	0	0	479.5	13.7	3	26	26	0	0	0	0	0	0	0	412.4	314.6	0	0	0	0	412.4	0	0	0	0	0	97.78	0	0	0	0	0	0	0	0	3	3	0	0	0	0
457	CHEMBL1788203	CCCCC(CC(=O)NO)S(=O)(=O)C1=CC=CC=C1	19	1	1	0	0	0	0	0	285.4	15.02	1	13	13	0	0	0	0	0	0	0	305.7	185	0	0	0	0	305.7	0	0	0	0	0	120.6	0	0	0	0	0	0	0	0	1	1	0	0	0	0
458	CHEMBL2062138	COCCOCC(CC1(CCCC1)C(=O)NC2CCC(CC2)C(=O)O)C(=O)OC3=CC4=C(C=C3)CCC4	40	4	1	0	0	0	0	0	515.6	13.94	1	29	29	0	0	0	0	0	0	0	561.6	376.7	0	0	0	0	561.6	0	0	0	0	0	184.9	0	0	0	0	0	0	0	0	1	1	0	0	0	0
459	CHEMBL2092878	CCCCC(CC(=O)NO)S(=O)(=O)C1=CC=CC=C1	19	1	1	0	0	0	0	0	285.4	15.02	1	13	13	0	0	0	0	0	0	0	305.7	185	0	0	0	0	305.7	0	0	0	0	0	120.6	0	0	0	0	0	0	0	0	1	1	0	0	0	0
460	CHEMBL2112023	O=C(O)CCNC(=O)C(CC1=CC=C(C=C1)C2=CC=CC=C2)NCP(=O)(O)O	29	2	1	0	0	0	0	0	406.4	14.51	2	19	19	0	0	0	0	0	0	0	357.2	239.2	0	0	0	0	357.2	0	0	0	0	0	117.9	0	0	0	0	0	0	0	0	2	2	0	0	0	0
461	CHEMBL2114199	O=C(O)CCNC(=O)C(CC1=CC=CC=C1)CC(CC2=CC=CC=C2)C(=O)O	29	2	1	0	0	0	0	0	383.4	13.69	1	22	22	0	0	0	0	0	0	0	390.2	275.8	0	0	0	0	390.2	0	0	0	0	0	114.4	0	0	0	0	0	0	0	0	1	1	0	0	0	0
462	CHEMBL225085	COCCC(CC1(CCCC1)C(=O)NCCCC2=CC=C(C=C2)Cl)C(=O)O	28	2	1	0	0	0	0	0	395.9	14.66	1	21	21	0	0	0	0	0	0	0	429.6	279.8	0	0	0	0	429.6	0	0	0	0	0	149.8	0	0	0	0	0	0	0	0	1	1	0	0	0	0
463	CHEMBL2370089	CC(C)CC(NC(=O)C(CC1=CC=CC=C1)N(O)C=O)C(=O)NC(CC2=CC=CC=C2)C(=O)O	35	2	1	0	0	0	0	0	469.5	13.81	3	25	25	0	0	0	0	0	0	0	512.3	327.9	0	0	0	0	512.3	0	0	0	0	0	184.4	0	0	0	0	0	0	0	0	3	3	0	0	0	0
464	CHEMBL25269	CC(C)CC(NC(CCC1=C2C(=CC=C1)C=CC=C2)P(=O)(O)O)C(=O)NC(CC=3C4=C(NC3)C=CC=C4)C(=O)O	43	4	1	0	0	0	0	0	565.6	14.14	3	30	30	0	0	0	0	0	0	0	535.9	377.1	0	0	0	0	535.9	0	0	0	0	0	158.8	0	0	0	0	0	0	0	0	3	3	0	0	0	0
465	CHEMBL263501	CCCCC(CC(=O)NO)S(=O)(=O)C1=CC=CC=C1	19	1	1	0	0	0	0	0	285.4	15.02	1	13	13	0	0	0	0	0	0	0	305.7	185	0	0	0	0	305.7	0	0	0	0	0	120.6	0	0	0	0	0	0	0	0	1	1	0	0	0	0
466	CHEMBL268955	O=C(O)CC(CC1=CC=C(C=C1)C2=CC=CC=C2)NCP(=O)(O)O	25	2	1	0	0	0	0	0	349.3	14.55	1	17	17	0	0	0	0	0	0	0	331.4	215.6	0	0	0	0	331.4	0	0	0	0	0	115.8	0	0	0	0	0	0	0	0	1	1	0	0	0	0
467	CHEMBL273216	O=C(O)C(CC1=CC=C(C=C1)C2=CC=CC=C2)NCP(=O)(O)O	24	2	1	0	0	0	0	0	335.3	14.58	1	16	16	0	0	0	0	0	0	0	304.6	199	0	0	0	0	304.6	0	0	0	0	0	105.6	0	0	0	0	0	0	0	0	1	1	0	0	0	0
468	CHEMBL273461	O=P(O)(O)CNC(CC1=CC=C(C=C1)C2=CC=CC=C2)C=3NN=NN3	27	3	1	0	0	0	0	0	359.3	14.37	5	16	16	0	0	0	0	0	0	0	299.7	199.2	0	0	0	0	299.7	0	0	0	0	0	100.4	0	0	0	0	0	0	0	0	5	5	0	0	0	0
469	CHEMBL274994	CC(C)CCNC(=O)CNC(=O)C(CC1=CC=CC=C1)N(O)C=O	24	1	1	0	0	0	0	0	335.4	13.97	3	17	17	0	0	0	0	0	0	0	415.3	243.6	0	0	0	0	415.3	0	0	0	0	0	171.8	0	0	0	0	0	0	0	0	3	3	0	0	0	0
470	CHEMBL275317	O=P(O)(O)CNC(CC1=CC2=C(C=C1)C=CC=C2)C=3NN=NN3	25	3	1	0	0	0	0	0	333.3	14.49	5	14	14	0	0	0	0	0	0	0	256	169.1	0	0	0	0	256	0	0	0	0	0	86.95	0	0	0	0	0	0	0	0	5	5	0	0	0	0
471	CHEMBL275637	COC(=O)CNC(=O)C(CC1=CC=CC=C1)C(=O)NO	20	1	1	0	0	0	0	0	280.3	14.01	2	13	13	0	0	0	0	0	0	0	287.3	169.6	0	0	0	0	287.3	0	0	0	0	0	117.7	0	0	0	0	0	0	0	0	2	2	0	0	0	0
472	CHEMBL277195	CC(C)CC(NC(CCCC1=CC=CC=C1)P(=O)(O)O)C(=O)NC(CC=2C3=C(NC2)C=CC=C3)C(=O)O	39	3	1	0	0	0	0	0	529.6	14.31	3	27	27	0	0	0	0	0	0	0	510.6	352.4	0	0	0	0	510.6	0	0	0	0	0	158.2	0	0	0	0	0	0	0	0	3	3	0	0	0	0
473	CHEMBL277199	CC(C)CC(NC(CCC1=CC=CC=C1)P(=O)(O)O)C(=O)NC(CC=2C3=C(NC2)C=CC=C3)C(=O)O	38	3	1	0	0	0	0	0	515.5	14.32	3	26	26	0	0	0	0	0	0	0	501.9	334.7	0	0	0	0	501.9	0	0	0	0	0	167.2	0	0	0	0	0	0	0	0	3	3	0	0	0	0
474	CHEMBL279255	CCCC(NC(CC(C)C)C(=O)NC(CC=1C2=C(NC1)C=CC=C2)C(=O)O)P(=O)(O)O	32	2	1	0	0	0	0	0	453.5	14.63	3	21	21	0	0	0	0	0	0	0	426	280.3	0	0	0	0	426	0	0	0	0	0	145.8	0	0	0	0	0	0	0	0	3	3	0	0	0	0
475	CHEMBL281333	CC(C)CC(NCP(=O)(O)O)C(=O)NC(CC=1C2=C(NC1)C=CC=C2)C(=O)O	29	2	1	0	0	0	0	0	411.4	14.69	3	18	18	0	0	0	0	0	0	0	331.6	233.3	0	0	0	0	331.6	0	0	0	0	0	98.3	0	0	0	0	0	0	0	0	3	3	0	0	0	0
476	CHEMBL282663	CC(C)CC(NC(CCC1=CC=C(C=C1)O)P(=O)(O)O)C(=O)NC(CC=2C3=C(NC2)C=CC=C3)C(=O)O	39	3	1	0	0	0	0	0	531.5	14.37	3	26	26	0	0	0	0	0	0	0	443.6	324.8	0	0	0	0	443.6	0	0	0	0	0	118.8	0	0	0	0	0	0	0	0	3	3	0	0	0	0
477	CHEMBL283758	CC(C)CC(NC(CCC=1C2=C(NC1)C=CC=C2)P(=O)(O)O)C(=O)NC(CC=3C4=C(NC3)C=CC=C4)C(=O)O	42	4	1	0	0	0	0	0	554.6	14.22	4	28	28	0	0	0	0	0	0	0	495.6	351.9	0	0	0	0	495.6	0	0	0	0	0	143.7	0	0	0	0	0	0	0	0	4	4	0	0	0	0
478	CHEMBL285190	CN(CP(=O)(O)O)C(CC1=CC=C(C=C1)C2=CC=CC=C2)C=3NN=NN3	28	3	1	0	0	0	0	0	373.3	14.36	5	17	17	0	0	0	0	0	0	0	341.1	218.5	0	0	0	0	341.1	0	0	0	0	0	122.6	0	0	0	0	0	0	0	0	5	5	0	0	0	0
479	CHEMBL285619	O=P(O)(O)C(CCC1=C2C(=CC=C1)C=CC=C2)NC(CC3=CC=C(C=C3)C4=CC=CC=C4)C=5NN=NN5	41	5	1	0	0	0	0	0	513.5	13.88	5	28	28	0	0	0	0	0	0	0	521.1	341.7	0	0	0	0	521.1	0	0	0	0	0	179.4	0	0	0	0	0	0	0	0	5	5	0	0	0	0
480	CHEMBL285747	O=C(NC1=NNN=N1)C(CC2=CC=C(C=C2)C3=CC=CC=C3)NCP(=O)(O)O	30	3	1	0	0	0	0	0	402.3	14.37	6	17	17	0	0	0	0	0	0	0	309.3	208.1	0	0	0	0	309.3	0	0	0	0	0	101.3	0	0	0	0	0	0	0	0	6	6	0	0	0	0
481	CHEMBL286883	O=C(O)C(CC1=CC=C(C=C1)C2=CN=CC=C2)NCP(=O)(O)O	24	2	1	0	0	0	0	0	336.3	14.62	2	15	15	0	0	0	0	0	0	0	277.1	186.3	0	0	0	0	277.1	0	0	0	0	0	90.77	0	0	0	0	0	0	0	0	2	2	0	0	0	0
482	CHEMBL287896	CC(NC(=O)C(S)CC1=CC=CC=C1)C(=O)N2C(CCC2)C(=O)O	25	2	1	0	0	0	0	0	350.4	14.6	2	17	17	0	0	0	0	0	0	0	343.7	218.7	0	0	0	0	343.7	0	0	0	0	0	125	0	0	0	0	0	0	0	0	2	2	0	0	0	0
483	CHEMBL287958	COC1=C(C=CC(=C1)CC(NCP(=O)(O)O)C(=O)O)C2=CC=CC=C2	26	2	1	0	0	0	0	0	365.3	14.61	1	17	17	0	0	0	0	0	0	0	343.3	215.7	0	0	0	0	343.3	0	0	0	0	0	127.6	0	0	0	0	0	0	0	0	1	1	0	0	0	0
484	CHEMBL288034	NC(=O)C(CC1=CC=C(C=C1)C2=CC=CC=C2)NCP(=O)(O)O	24	2	1	0	0	0	0	0	334.3	14.54	2	16	16	0	0	0	0	0	0	0	313.6	198.6	0	0	0	0	313.6	0	0	0	0	0	115.1	0	0	0	0	0	0	0	0	2	2	0	0	0	0
485	CHEMBL288364	O=C(O)C(CC1=CC=C(C=C1)C2=CC=CC=C2)NCP(=O)(O)O	24	2	1	0	0	0	0	0	335.3	14.58	1	16	16	0	0	0	0	0	0	0	304.6	199	0	0	0	0	304.6	0	0	0	0	0	105.6	0	0	0	0	0	0	0	0	1	1	0	0	0	0
486	CHEMBL288440	CC(C)OC1=CC=C(C=C1)CC(NCP(=O)(O)O)C=2NN=NN2	24	2	1	0	0	0	0	0	341.3	14.84	5	13	13	0	0	0	0	0	0	0	278.2	178.2	0	0	0	0	278.2	0	0	0	0	0	99.99	0	0	0	0	0	0	0	0	5	5	0	0	0	0
487	CHEMBL288460	O=C(O)CCC(CC1=CC=C(C=C1)C2=CC=CC=C2)NCP(=O)(O)O	26	2	1	0	0	0	0	0	363.3	14.53	1	18	18	0	0	0	0	0	0	0	361.8	231.1	0	0	0	0	361.8	0	0	0	0	0	130.7	0	0	0	0	0	0	0	0	1	1	0	0	0	0
488	CHEMBL289150	CC(C)CC(NC(=O)C(CC#CC1=C(C=C(C=C1)F)F)NCP(=O)(O)O)C(=O)O	29	1	1	0	0	0	0	0	432.4	14.91	2	18	18	0	0	0	0	0	0	0	332.9	228	0	0	0	0	332.9	0	0	0	0	0	104.9	0	0	0	0	0	0	0	0	2	2	0	0	0	0
489	CHEMBL289534	O=C(NC1C(N2C(OCC1)CCC2C(=O)O)=O)C(S)CC3=CC=CC=C3	28	3	1	0	0	0	0	0	378.4	14.56	2	18	18	0	0	0	0	0	0	0	334.4	217.6	0	0	0	0	334.4	0	0	0	0	0	116.8	0	0	0	0	0	0	0	0	2	2	0	0	0	0
490	CHEMBL289556	O=C(NC1C(N2C(SCC1)CCCC2C(=O)O)=O)C(S)CC3=CC=CC=C3	29	3	1	0	0	0	0	0	408.5	15.13	2	19	19	0	0	0	0	0	0	0	355.4	228.6	0	0	0	0	355.4	0	0	0	0	0	126.8	0	0	0	0	0	0	0	0	2	2	0	0	0	0
491	CHEMBL290155	O=C(O)C(CC1=C(C=CC=C1)C2=CC=CC=C2)NCP(=O)(O)O	24	2	1	0	0	0	0	0	335.3	14.58	1	16	16	0	0	0	0	0	0	0	302.7	198.9	0	0	0	0	302.7	0	0	0	0	0	103.8	0	0	0	0	0	0	0	0	1	1	0	0	0	0
492	CHEMBL290285	COC1=C(C=CC(=C1)CC(NCP(=O)(O)O)C=2NN=NN2)C3=CC=CC=C3	29	3	1	0	0	0	0	0	389.3	14.42	5	17	17	0	0	0	0	0	0	0	333.8	215.1	0	0	0	0	333.8	0	0	0	0	0	118.6	0	0	0	0	0	0	0	0	5	5	0	0	0	0
493	CHEMBL290792	O=P(O)(O)CNC(CC1=CC=C(C=C1)C2=CC=CC=C2)C=3N(N=NN3)CC4=CC=CC=C4	35	4	1	0	0	0	0	0	449.4	14.05	5	23	23	0	0	0	0	0	0	0	435.9	297.3	0	0	0	0	435.9	0	0	0	0	0	138.7	0	0	0	0	0	0	0	0	5	5	0	0	0	0
494	CHEMBL291081	O=P(O)(O)CNC(C=1NN=NN1)C(C2=CC=CC=C2)C3=CC=CC=C3	27	3	1	0	0	0	0	0	359.3	14.37	5	16	16	0	0	0	0	0	0	0	285.4	195.1	0	0	0	0	285.4	0	0	0	0	0	90.33	0	0	0	0	0	0	0	0	5	5	0	0	0	0
495	CHEMBL295037	CC(CC(CC1=CC=C(C=C1)C2=CC=CC=C2)NC(=O)CCCC(=O)O)C(=O)O	30	2	1	0	0	0	0	0	397.5	13.71	1	23	23	0	0	0	0	0	0	0	428.7	293.5	0	0	0	0	428.7	0	0	0	0	0	135.2	0	0	0	0	0	0	0	0	1	1	0	0	0	0
496	CHEMBL295936	CC(NC(=O)C(CS)CC1=CC=C(C=C1)OCC2=CC=CC=C2)C(=O)N3C(CCC3)C(=O)O	35	3	1	0	0	0	0	0	470.6	14.26	2	25	25	0	0	0	0	0	0	0	489.9	322.8	0	0	0	0	489.9	0	0	0	0	0	167.1	0	0	0	0	0	0	0	0	2	2	0	0	0	0
497	CHEMBL296112	CC(CC(CC1=CC=C(C=C1)C2=CC=CC=C2)NC(=O)CCC(=O)O)C(=O)O	29	2	1	0	0	0	0	0	383.4	13.69	1	22	22	0	0	0	0	0	0	0	375.1	279	0	0	0	0	375.1	0	0	0	0	0	96.15	0	0	0	0	0	0	0	0	1	1	0	0	0	0
498	CHEMBL296465	O=C(O)CCNC(=O)C(CC1=CC=C(C=C1)N2C=CC=C2)CC(CC3=CC=C(C=C3)N4C=CC=C4)C(=O)O	41	4	1	0	0	0	0	0	513.6	13.52	3	30	30	0	0	0	0	0	0	0	593.7	386.5	0	0	0	0	593.7	0	0	0	0	0	207.3	0	0	0	0	0	0	0	0	3	3	0	0	0	0
499	CHEMBL296499	CCCCC(CC(CC1=CC=C(C=C1)C2=CC=CC=C2)C(=O)NCCC(=O)O)C(=O)O	32	2	1	0	0	0	0	0	425.5	13.73	1	25	25	0	0	0	0	0	0	0	482	323	0	0	0	0	482	0	0	0	0	0	159	0	0	0	0	0	0	0	0	1	1	0	0	0	0
500	CHEMBL296760	CCCCC(CC(CC1=CC=C(C=C1)C2=CC=CC=C2)C(=O)NCC(O)C(=O)O)C(=O)O	33	2	1	0	0	0	0	0	441.5	13.8	1	25	25	0	0	0	0	0	0	0	463	315.5	0	0	0	0	463	0	0	0	0	0	147.5	0	0	0	0	0	0	0	0	1	1	0	0	0	0
501	CHEMBL297792	CC1=CC=C(C=C1)C#CC=2SC(=CC2)S(=O)(=O)NC(CC=3C4=C(NC3)C=CC=C4)C(=O)O	35	4	1	0	0	0	0	0	464.6	14.52	2	24	24	0	0	0	0	0	0	0	478.9	295.8	0	0	0	0	478.9	0	0	0	0	0	183.1	0	0	0	0	0	0	0	0	2	2	0	0	0	0
502	CHEMBL298388	O=C(O)CN1C2=C(SCC(C1=O)NC(=O)C(S)CC3=CC=CC=C3)C=CC=C2	30	3	1	0	0	0	0	0	416.5	14.88	2	20	20	0	0	0	0	0	0	0	350.5	236.1	0	0	0	0	350.5	0	0	0	0	0	114.4	0	0	0	0	0	0	0	0	2	2	0	0	0	0
503	CHEMBL298466	CC(CC(CC1=CC=C(C=C1)C2=CC=CC=C2)NC(=O)CCC(=O)O)C(=O)O	29	2	1	0	0	0	0	0	383.4	13.69	1	22	22	0	0	0	0	0	0	0	375.1	279	0	0	0	0	375.1	0	0	0	0	0	96.15	0	0	0	0	0	0	0	0	1	1	0	0	0	0
504	CHEMBL298827	O=C(O)CNC(=O)C(CS)CC1=CC=CC=C1	17	1	1	0	0	0	0	0	253.3	14.9	1	12	12	0	0	0	0	0	0	0	226.9	151.6	0	0	0	0	226.9	0	0	0	0	0	75.26	0	0	0	0	0	0	0	0	1	1	0	0	0	0
505	CHEMBL298827	O=C(O)CNC(=O)C(CS)CC1=CC=CC=C1	17	1	1	0	0	0	0	0	253.3	14.9	1	12	12	0	0	0	0	0	0	0	226.9	151.6	0	0	0	0	226.9	0	0	0	0	0	75.26	0	0	0	0	0	0	0	0	1	1	0	0	0	0
506	CHEMBL299005	O=C(O)CCNC(=O)C(CC1=CC=C(C=C1)C2=CC=CC=C2)CC(CC3=CC=C(C=C3)C=4SC=CN4)C(=O)O	42	4	1	0	0	0	0	0	542.6	13.91	2	31	31	0	0	0	0	0	0	0	553.1	377	0	0	0	0	553.1	0	0	0	0	0	176.1	0	0	0	0	0	0	0	0	2	2	0	0	0	0
507	CHEMBL299169	O=C(O)CN1C(C(CCCC1)NC(=O)C(S)CC2=CC=CC=C2)=O	25	2	1	0	0	0	0	0	350.4	14.6	2	17	17	0	0	0	0	0	0	0	314.2	214.6	0	0	0	0	314.2	0	0	0	0	0	99.63	0	0	0	0	0	0	0	0	2	2	0	0	0	0
508	CHEMBL299181	CC(NC(=O)C(CS)CC1=CC=CC=C1)C(=O)N2C(CCC2)C(=O)O	26	2	1	0	0	0	0	0	364.5	14.58	2	18	18	0	0	0	0	0	0	0	371.8	235.4	0	0	0	0	371.8	0	0	0	0	0	136.4	0	0	0	0	0	0	0	0	2	2	0	0	0	0
509	CHEMBL299639	O=C(O)CN1C2=C(CCC(C1=O)NC(=O)C(S)CC3=CC=CC=C3)C=CC=C2	30	3	1	0	0	0	0	0	398.5	14.23	2	21	21	0	0	0	0	0	0	0	386.2	252.5	0	0	0	0	386.2	0	0	0	0	0	133.8	0	0	0	0	0	0	0	0	2	2	0	0	0	0
510	CHEMBL300880	CC(NC(=O)C(CS)CCC1=CC=CC=C1)C(=O)N2C(CCC2)C(=O)O	27	2	1	0	0	0	0	0	378.5	14.56	2	19	19	0	0	0	0	0	0	0	412.9	249.1	0	0	0	0	412.9	0	0	0	0	0	163.8	0	0	0	0	0	0	0	0	2	2	0	0	0	0
511	CHEMBL301159	CC1=CC=C(C=C1)C(CC(CC2=CC=C(C=C2)C3=CC=CC=C3)C(=O)NCCC(=O)O)C(=O)O	36	3	1	0	0	0	0	0	459.5	13.52	1	28	28	0	0	0	0	0	0	0	494	346.1	0	0	0	0	494	0	0	0	0	0	147.8	0	0	0	0	0	0	0	0	1	1	0	0	0	0
512	CHEMBL304148	O=C(O)CN1C(CSCC(C1=O)NC(=O)C(CS)CC2=CC=CC=C2)C3=CC=CC=C3	33	3	1	0	0	0	0	0	458.6	14.79	2	23	23	0	0	0	0	0	0	0	429.2	282.7	0	0	0	0	429.2	0	0	0	0	0	146.5	0	0	0	0	0	0	0	0	2	2	0	0	0	0
513	CHEMBL305020	O=C(O)CN1C(C(CSCC1)NC(=O)C(CS)CC2=CC=CC=C2)=O	26	2	1	0	0	0	0	0	382.5	15.3	2	17	17	0	0	0	0	0	0	0	325.4	214.3	0	0	0	0	325.4	0	0	0	0	0	111.1	0	0	0	0	0	0	0	0	2	2	0	0	0	0
514	CHEMBL305050	O=C(O)CN1C(SCC(C1=O)NC(=O)C(CS)CC2=CC=CC=C2)C3=CC=CC=C3	32	3	1	0	0	0	0	0	444.6	14.82	2	22	22	0	0	0	0	0	0	0	411.4	268.9	0	0	0	0	411.4	0	0	0	0	0	142.6	0	0	0	0	0	0	0	0	2	2	0	0	0	0
515	CHEMBL306461	O=C(O)CN1C(C(CSCC1)NC(=O)C(S)CC2=CC=CC=C2)=O	25	2	1	0	0	0	0	0	368.5	15.35	2	16	16	0	0	0	0	0	0	0	301.8	199	0	0	0	0	301.8	0	0	0	0	0	102.8	0	0	0	0	0	0	0	0	2	2	0	0	0	0
516	CHEMBL306938	O=C(O)CN1C(C(CSC(C1)C2=CC=CC=C2)NC(=O)C(S)CC3=CC=CC=C3)=O	32	3	1	0	0	0	0	0	444.6	14.82	2	22	22	0	0	0	0	0	0	0	418.8	269.3	0	0	0	0	418.8	0	0	0	0	0	149.5	0	0	0	0	0	0	0	0	2	2	0	0	0	0
517	CHEMBL312918	CC(NC(CCC1=CC=CC=C1)C(=O)O)C(=O)N2C(CC(C2)NC(=O)C(CS)CC3=CC=CC=C3)C(=O)O	40	3	1	0	0	0	0	0	541.7	14.25	3	28	28	0	0	0	0	0	0	0	529.3	351.8	0	0	0	0	529.3	0	0	0	0	0	177.5	0	0	0	0	0	0	0	0	3	3	0	0	0	0
518	CHEMBL313766	O=C(O)CCNC(=O)C(CCC1=CC=CC=C1)CC(CCC2=CC=CC=C2)C(=O)O	31	2	1	0	0	0	0	0	411.5	13.72	1	24	24	0	0	0	0	0	0	0	449.3	309.2	0	0	0	0	449.3	0	0	0	0	0	140.1	0	0	0	0	0	0	0	0	1	1	0	0	0	0
519	CHEMBL314626	CC(C)CC(NC(=O)C(CC1=CC=CC=C1)CN(O)C=O)C(=O)NC(CC2=CC=CC=C2)C(=O)O	36	2	1	0	0	0	0	0	483.6	13.82	3	26	26	0	0	0	0	0	0	0	510.7	342.1	0	0	0	0	510.7	0	0	0	0	0	168.7	0	0	0	0	0	0	0	0	3	3	0	0	0	0
520	CHEMBL314855	O=C(O)CCC(=O)NC(CC1=CC=CC=C1)CC(CC2=CC=CC=C2)C(=O)O	29	2	1	0	0	0	0	0	383.4	13.69	1	22	22	0	0	0	0	0	0	0	401.8	274.5	0	0	0	0	401.8	0	0	0	0	0	127.3	0	0	0	0	0	0	0	0	1	1	0	0	0	0
521	CHEMBL315312	O=C(O)CC1=C(C=CC=C1)NC(=O)C(CC2=CC=CC=C2)CC(CC3=CC=CC=C3)C(=O)O	35	3	1	0	0	0	0	0	445.5	13.5	1	27	27	0	0	0	0	0	0	0	469.8	332.2	0	0	0	0	469.8	0	0	0	0	0	137.6	0	0	0	0	0	0	0	0	1	1	0	0	0	0
522	CHEMBL315395	CC(C)CC(NC(=O)C(CC1=CC=CC=C1)CN(O)C(N)=O)C(=O)NC(CC2=CC=CC=C2)C(=O)O	37	2	1	0	0	0	0	0	498.6	13.85	4	26	26	0	0	0	0	0	0	0	492.5	334	0	0	0	0	492.5	0	0	0	0	0	158.6	0	0	0	0	0	0	0	0	4	4	0	0	0	0
523	CHEMBL318096	CC1N(C(C(CCC1)NC(=O)C(S)CC2=CC=CC=C2)=O)CC(=O)O	26	2	1	0	0	0	0	0	364.5	14.58	2	18	18	0	0	0	0	0	0	0	357.5	230.1	0	0	0	0	357.5	0	0	0	0	0	127.4	0	0	0	0	0	0	0	0	2	2	0	0	0	0
524	CHEMBL319237	O=C(O)CN1C2(CCCC(C1=O)NC(=O)C(S)CC3=CC=CC=C3)CCCC2	30	3	1	0	0	0	0	0	404.5	14.45	2	21	21	0	0	0	0	0	0	0	397.7	261.3	0	0	0	0	397.7	0	0	0	0	0	136.4	0	0	0	0	0	0	0	0	2	2	0	0	0	0
525	CHEMBL320610	CC(C)C(S)C(=O)NC1(CCCC1)C(=O)NC(CC2=CC=C(C=C2)O)C(=O)O	29	2	1	0	0	0	0	0	408.5	14.59	2	20	20	0	0	0	0	0	0	0	374.4	247.7	0	0	0	0	374.4	0	0	0	0	0	126.7	0	0	0	0	0	0	0	0	2	2	0	0	0	0
526	CHEMBL322069	CC(=O)SCC(C)C(=O)NC1=CC=CC=C1	16	1	1	0	0	0	0	0	237.3	14.83	1	12	12	0	0	0	0	0	0	0	300	169.4	0	0	0	0	300	0	0	0	0	0	130.5	0	0	0	0	0	0	0	0	1	1	0	0	0	0
527	CHEMBL325056	O=C(NC1C(N2C(CCC1)CCCC2C(=O)O)=O)C(S)CC3=CC=CC=C3	29	3	1	0	0	0	0	0	390.5	14.46	2	20	20	0	0	0	0	0	0	0	364.1	242.6	0	0	0	0	364.1	0	0	0	0	0	121.5	0	0	0	0	0	0	0	0	2	2	0	0	0	0
528	CHEMBL326801	CC(=O)SCC(C)C(=O)NCC1=CC=CC=C1	17	1	1	0	0	0	0	0	251.3	14.78	1	13	13	0	0	0	0	0	0	0	324.1	186.1	0	0	0	0	324.1	0	0	0	0	0	138	0	0	0	0	0	0	0	0	1	1	0	0	0	0
529	CHEMBL328327	CC(CS)C(=O)N1C(CC(C1)NC(=O)C(CS)CC2=CC=CC=C2)C(=O)O	28	2	1	0	0	0	0	0	410.6	15.21	2	19	19	0	0	0	0	0	0	0	353.3	240.3	0	0	0	0	353.3	0	0	0	0	0	113.1	0	0	0	0	0	0	0	0	2	2	0	0	0	0
530	CHEMBL329801	CC(NC(CCC1=CC=CC=C1)C(=O)O)C(=O)N2C(CC(C2)NC(=O)NC(CS)CC3=CC=CC=C3)C(=O)O	41	3	1	0	0	0	0	0	556.7	14.27	4	28	28	0	0	0	0	0	0	0	519.7	355.8	0	0	0	0	519.7	0	0	0	0	0	164	0	0	0	0	0	0	0	0	4	4	0	0	0	0
531	CHEMBL330316	CC(CS)C(=O)N1C(CC(C1)NC(=O)NC(CS)CC2=CC=CC=C2)C(=O)O	29	2	1	0	0	0	0	0	425.6	15.2	3	19	19	0	0	0	0	0	0	0	322.8	244.1	0	0	0	0	322.8	0	0	0	0	0	78.71	0	0	0	0	0	0	0	0	3	3	0	0	0	0
532	CHEMBL331575	CC1N(C(CCC1)C(=O)O)C(=O)CCS	15	1	1	0	0	0	0	0	231.3	15.42	1	10	10	0	0	0	0	0	0	0	201.4	136.3	0	0	0	0	201.4	0	0	0	0	0	65.18	0	0	0	0	0	0	0	0	1	1	0	0	0	0
533	CHEMBL338346	O=C1C(CCCCCCC(N1)C(=O)N2C(CCC2)C(=O)O)CS	24	2	1	0	0	0	0	0	342.5	14.89	2	16	16	0	0	0	0	0	0	0	288.8	207.3	0	0	0	0	288.8	0	0	0	0	0	81.53	0	0	0	0	0	0	0	0	2	2	0	0	0	0
534	CHEMBL339629	O=C1C(CCCCCCC(N1)C(=O)NCCCO)CS	20	1	1	0	0	0	0	0	302.4	15.12	2	14	14	0	0	0	0	0	0	0	291.4	189.8	0	0	0	0	291.4	0	0	0	0	0	101.6	0	0	0	0	0	0	0	0	2	2	0	0	0	0
535	CHEMBL340454	O=C1C(CCCCCCCSCC(N1)C(=O)O)CS	19	1	1	0	0	0	0	0	305.5	16.08	1	13	13	0	0	0	0	0	0	0	230.6	171.6	0	0	0	0	230.6	0	0	0	0	0	59.05	0	0	0	0	0	0	0	0	1	1	0	0	0	0
536	CHEMBL341868	O=C(NC(C(=O)O)C1=CC=CC=C1)C(CC2=CC=C(C=C2)C3=CC=CC=C3)NCP(=O)(O)O	35	3	1	0	0	0	0	0	468.4	14.2	2	24	24	0	0	0	0	0	0	0	437.1	294.6	0	0	0	0	437.1	0	0	0	0	0	142.5	0	0	0	0	0	0	0	0	2	2	0	0	0	0
537	CHEMBL342077	CC(NC(CC1=CC2=C(C=C1)C3=C(O2)C=CC=C3)C(=O)O)P(=O)(O)O	27	3	1	0	0	0	0	0	363.3	14.53	1	17	17	0	0	0	0	0	0	0	309.2	202.7	0	0	0	0	309.2	0	0	0	0	0	106.5	0	0	0	0	0	0	0	0	1	1	0	0	0	0
538	CHEMBL342321	CC(C)C(S)C(=O)NC1(CCCCC1)C(=O)NC(CC2=CC=C(C=C2)O)C(=O)O	30	2	1	0	0	0	0	0	422.5	14.57	2	21	21	0	0	0	0	0	0	0	395.3	261.6	0	0	0	0	395.3	0	0	0	0	0	133.8	0	0	0	0	0	0	0	0	2	2	0	0	0	0
539	CHEMBL342768	CCOC(=O)CCNC(=O)C(CC1=CC=C(C=C1)C2=CC=CC=C2)NCP(=O)(O)O	31	2	1	0	0	0	0	0	434.4	14.48	2	21	21	0	0	0	0	0	0	0	453	282.4	0	0	0	0	453	0	0	0	0	0	170.6	0	0	0	0	0	0	0	0	2	2	0	0	0	0
540	CHEMBL342962	COC1=C(C(=CC(=C1)CCC(NC(CC2=CC3=C(C=C2)C4=C(O3)C=CC=C4)C(=O)O)P(=O)(O)O)OC)OC	41	4	1	0	0	0	0	0	543.5	14.3	1	27	27	0	0	0	0	0	0	0	537.2	340.6	0	0	0	0	537.2	0	0	0	0	0	196.6	0	0	0	0	0	0	0	0	1	1	0	0	0	0
541	CHEMBL342993	O=C(CS)NC1(CCCC1)C(=O)NC(CC2=CC=C(C=C2)O)C(=O)O	26	2	1	0	0	0	0	0	366.4	14.66	2	17	17	0	0	0	0	0	0	0	307.9	200.6	0	0	0	0	307.9	0	0	0	0	0	107.2	0	0	0	0	0	0	0	0	2	2	0	0	0	0
542	CHEMBL343191	CCCC1N(C(C(CCC1)NC(=O)C(S)CC2=CC=CC=C2)=O)CC(=O)O	28	2	1	0	0	0	0	0	392.5	14.54	2	20	20	0	0	0	0	0	0	0	389.4	261.3	0	0	0	0	389.4	0	0	0	0	0	128.1	0	0	0	0	0	0	0	0	2	2	0	0	0	0
543	CHEMBL343691	COC1=CC=C(C=C1)CC(NC(=O)C2(CCCC2)NC(=O)C(S)C(C)C)C(=O)O	30	2	1	0	0	0	0	0	422.5	14.57	2	21	21	0	0	0	0	0	0	0	435.4	273.2	0	0	0	0	435.4	0	0	0	0	0	162.2	0	0	0	0	0	0	0	0	2	2	0	0	0	0
544	CHEMBL343904	O=P(O)(O)CNC(CC1=CC2=C(C=C1)C3=C(C2)C=CC=C3)C=4NN=NN4	29	4	1	0	0	0	0	0	371.3	14.28	5	17	17	0	0	0	0	0	0	0	302.1	200.8	0	0	0	0	302.1	0	0	0	0	0	101.4	0	0	0	0	0	0	0	0	5	5	0	0	0	0
545	CHEMBL345021	CC(C)CC1N(C(C(CCC1)NC(=O)C(S)CC2=CC=CC=C2)=O)CC(=O)O	29	2	1	0	0	0	0	0	406.5	14.52	2	21	21	0	0	0	0	0	0	0	432.2	278.4	0	0	0	0	432.2	0	0	0	0	0	153.9	0	0	0	0	0	0	0	0	2	2	0	0	0	0
546	CHEMBL345200	CC1=CC=C(C=C1)C=2SC(=CC2)S(=O)(=O)NC(CC=3C4=C(NC3)C=CC=C4)C(=O)O	33	4	1	0	0	0	0	0	440.5	14.68	2	22	22	0	0	0	0	0	0	0	424.5	267.8	0	0	0	0	424.5	0	0	0	0	0	156.6	0	0	0	0	0	0	0	0	2	2	0	0	0	0
547	CHEMBL345597	O=C(O)C(CC=1C2=C(NC1)C=CC=C2)NS(=O)(=O)C3=CC=C(C=C3)C4=NN(N=N4)C5=CC=CC=C5	39	5	1	0	0	0	0	0	488.5	13.96	6	24	24	0	0	0	0	0	0	0	423.8	289.8	0	0	0	0	423.8	0	0	0	0	0	133.9	0	0	0	0	0	0	0	0	6	6	0	0	0	0
548	CHEMBL34884	O=C(O)CNC(=O)C(CC1=CC=C(C=C1)C2=CC=CC=C2)CC(COC3=CC=CC=C3)C(=O)O	36	3	1	0	0	0	0	0	461.5	13.57	1	27	27	0	0	0	0	0	0	0	542.6	332.3	0	0	0	0	542.6	0	0	0	0	0	210.2	0	0	0	0	0	0	0	0	1	1	0	0	0	0
549	CHEMBL349404	O=C(O)CC(=O)NC(CS)CC1=CC=CC=C1	17	1	1	0	0	0	0	0	253.3	14.9	1	12	12	0	0	0	0	0	0	0	230.3	152.9	0	0	0	0	230.3	0	0	0	0	0	77.39	0	0	0	0	0	0	0	0	1	1	0	0	0	0
550	CHEMBL349594	O=C(NC(CC1=CC=C(C=C1)C2=CC=CC=C2)C(=O)N3C(CCC3)C(=O)O)C(S)C4=CC5=C(C=C4)OCO5	42	5	1	0	0	0	0	0	532.6	14.02	2	29	29	0	0	0	0	0	0	0	514.8	347.7	0	0	0	0	514.8	0	0	0	0	0	167.1	0	0	0	0	0	0	0	0	2	2	0	0	0	0
551	CHEMBL350378	O=C(O)C1N(CCC1)C(=O)C(CC2=C3C(=CC=C2)C=CC=C3)NC(=O)C(S)CC4=CC=CC=C4	37	4	1	0	0	0	0	0	476.6	14.02	2	27	27	0	0	0	0	0	0	0	500.1	328.7	0	0	0	0	500.1	0	0	0	0	0	171.3	0	0	0	0	0	0	0	0	2	2	0	0	0	0
552	CHEMBL350414	O=C(NC(CC1=CC=C(C=C1)C2=CC=CC=C2)C(=O)O)C(S)CC3=CC=CC=C3	31	3	1	0	0	0	0	0	405.5	13.98	1	24	24	0	0	0	0	0	0	0	471.6	294.4	0	0	0	0	471.6	0	0	0	0	0	177.3	0	0	0	0	0	0	0	0	1	1	0	0	0	0
553	CHEMBL350929	O=C(O)C(COC1=CC=CC=C1)CC(CC2=CC=C(C=C2)C3=CC=CC=C3)C(=O)N4C(CCC4)C(=O)O	40	4	1	0	0	0	0	0	501.6	13.56	1	30	30	0	0	0	0	0	0	0	544.3	375.3	0	0	0	0	544.3	0	0	0	0	0	169.1	0	0	0	0	0	0	0	0	1	1	0	0	0	0
554	CHEMBL351025	CC(NC(=O)C(CC1=CC=C(C=C1)C2=CC=CC=C2)CC(COC3=CC=CC=C3)C(=O)O)C(=O)O	37	3	1	0	0	0	0	0	475.5	13.59	1	28	28	0	0	0	0	0	0	0	499.9	351.3	0	0	0	0	499.9	0	0	0	0	0	148.7	0	0	0	0	0	0	0	0	1	1	0	0	0	0
555	CHEMBL351249	O=C(NC1C(N2C(CCC1)SCC2C(=O)O)=O)C(S)CC3=CC=CC=C3	28	3	1	0	0	0	0	0	394.5	15.17	2	18	18	0	0	0	0	0	0	0	312.1	214.4	0	0	0	0	312.1	0	0	0	0	0	97.73	0	0	0	0	0	0	0	0	2	2	0	0	0	0
556	CHEMBL351318	O=C(O)C1N(CCC1)C(=O)C(CC2=C3C(=CC=C2)C=CC=C3)NC(=O)C(S)CC4=CC=CC=C4	37	4	1	0	0	0	0	0	476.6	14.02	2	27	27	0	0	0	0	0	0	0	500.1	328.7	0	0	0	0	500.1	0	0	0	0	0	171.3	0	0	0	0	0	0	0	0	2	2	0	0	0	0
557	CHEMBL351614	O=C(NC1C(N2C(CCC1)SCC2C(=O)O)=O)C(CS)CC3=CC=CC=C3	29	3	1	0	0	0	0	0	408.5	15.13	2	19	19	0	0	0	0	0	0	0	349.3	229.2	0	0	0	0	349.3	0	0	0	0	0	120.1	0	0	0	0	0	0	0	0	2	2	0	0	0	0
558	CHEMBL351878	O=C(O)C1N(CCC1)C(=O)C(CC2=CC=C(C=C2)C3=CC=CC=C3)NC(=O)C(S)CC4=CC=CC=C4	39	4	1	0	0	0	0	0	502.6	13.96	2	29	29	0	0	0	0	0	0	0	537.2	359.7	0	0	0	0	537.2	0	0	0	0	0	177.4	0	0	0	0	0	0	0	0	2	2	0	0	0	0
559	CHEMBL352100	O=C(O)CNC(=O)C(CC(COC1=CC=CC=C1)C(=O)O)OC2=CC=C(C=C2)C3=CC=CC=C3	36	3	1	0	0	0	0	0	463.5	13.63	1	26	26	0	0	0	0	0	0	0	499.8	319.3	0	0	0	0	499.8	0	0	0	0	0	180.6	0	0	0	0	0	0	0	0	1	1	0	0	0	0
560	CHEMBL355221	O=C(O)C(CC1=CC=CC=C1)NC(=O)C2(CCCC2)CS	22	2	1	0	0	0	0	0	307.4	14.64	1	16	16	0	0	0	0	0	0	0	321.8	199.8	0	0	0	0	321.8	0	0	0	0	0	122	0	0	0	0	0	0	0	0	1	1	0	0	0	0
561	CHEMBL356084	CC(C)C(S)C(=O)NC1(CCCC1)C(=O)NC(CC2=CN=CC=C2)C(=O)O	28	2	1	0	0	0	0	0	393.5	14.57	3	19	19	0	0	0	0	0	0	0	393.6	243	0	0	0	0	393.6	0	0	0	0	0	150.5	0	0	0	0	0	0	0	0	3	3	0	0	0	0
562	CHEMBL356123	CC(C)C(S)C(=O)NC1(CCCC1)C(=O)NC(CC=2SC=CC2)C(=O)O	27	2	1	0	0	0	0	0	398.5	15.33	2	18	18	0	0	0	0	0	0	0	358.4	228.4	0	0	0	0	358.4	0	0	0	0	0	130	0	0	0	0	0	0	0	0	2	2	0	0	0	0
563	CHEMBL356223	O=C(O)CCNC(=O)C(CC1=CC=C(C=C1)C2=CC=CC=C2)S(=O)(=O)CP(=O)(O)O	31	2	1	0	0	0	0	0	455.4	15.18	1	19	19	0	0	0	0	0	0	0	343.4	239.7	0	0	0	0	343.4	0	0	0	0	0	103.8	0	0	0	0	0	0	0	0	1	1	0	0	0	0
564	CHEMBL356343	CC(C)C(S)C(=O)NC1(CCCC1)C(=O)NC(CC2=NC=CC=C2)C(=O)O	28	2	1	0	0	0	0	0	393.5	14.57	3	19	19	0	0	0	0	0	0	0	401.6	243.9	0	0	0	0	401.6	0	0	0	0	0	157.8	0	0	0	0	0	0	0	0	3	3	0	0	0	0
565	CHEMBL356577	CC(C)C(C(=O)O)N1C(C(CCCC1)NC(=O)C(S)CC2=CC=CC=C2)=O	28	2	1	0	0	0	0	0	392.5	14.54	2	20	20	0	0	0	0	0	0	0	394.3	259.4	0	0	0	0	394.3	0	0	0	0	0	134.9	0	0	0	0	0	0	0	0	2	2	0	0	0	0
566	CHEMBL357226	CC(C)CC(NC(=O)C(CC1=CC2=C(C=C1)C3=C(O2)C=CC=C3)NCP(=O)(O)O)C(=O)O	34	3	1	0	0	0	0	0	462.4	14.45	2	22	22	0	0	0	0	0	0	0	406	271.4	0	0	0	0	406	0	0	0	0	0	134.6	0	0	0	0	0	0	0	0	2	2	0	0	0	0
567	CHEMBL357251	O=C(O)C(CC1=CC2=C(C=C1)C3=C(O2)C=CC=C3)NC(CCC4=C5C(=CC=C4)C=CC=C5)P(=O)(O)O	40	5	1	0	0	0	0	0	503.5	13.99	1	28	28	0	0	0	0	0	0	0	502	329.6	0	0	0	0	502	0	0	0	0	0	172.4	0	0	0	0	0	0	0	0	1	1	0	0	0	0
568	CHEMBL357441	COC1=C(C=C(C=C1)CCC(NC(CC2=CC3=C(C=C2)C4=C(O3)C=CC=C4)C(=O)O)P(=O)(O)O)OC	39	4	1	0	0	0	0	0	513.5	14.26	1	26	26	0	0	0	0	0	0	0	509.6	325.2	0	0	0	0	509.6	0	0	0	0	0	184.5	0	0	0	0	0	0	0	0	1	1	0	0	0	0
569	CHEMBL357607	O=C(O)CCNC(=O)C(CC1=CC=CC=C1)OP(=O)(O)CCCCC2=CC=CC=C2	31	2	1	0	0	0	0	0	433.4	14.45	1	22	22	0	0	0	0	0	0	0	470	297.3	0	0	0	0	470	0	0	0	0	0	172.7	0	0	0	0	0	0	0	0	1	1	0	0	0	0
570	CHEMBL357903	O=C(O)CNC(=O)C(CC1=CC=C(C=C1)C2=CC=CC=C2)NCP(=O)(O)O	28	2	1	0	0	0	0	0	392.3	14.53	2	18	18	0	0	0	0	0	0	0	331.1	223.3	0	0	0	0	331.1	0	0	0	0	0	107.8	0	0	0	0	0	0	0	0	2	2	0	0	0	0
571	CHEMBL357932	O=C(NC1C(N(CCCC1)C(CC2=CC=CC=C2)C(=O)O)=O)C(S)CC3=CC=CC=C3	33	3	1	0	0	0	0	0	440.6	14.21	2	24	24	0	0	0	0	0	0	0	458.7	300.3	0	0	0	0	458.7	0	0	0	0	0	158.4	0	0	0	0	0	0	0	0	2	2	0	0	0	0
572	CHEMBL358098	COC1=C(C(=C(C=C1)CCC(NC(CC2=CC3=C(C=C2)C4=C(O3)C=CC=C4)C(=O)O)P(=O)(O)O)OC)OC	41	4	1	0	0	0	0	0	543.5	14.3	1	27	27	0	0	0	0	0	0	0	507	339.8	0	0	0	0	507	0	0	0	0	0	167.3	0	0	0	0	0	0	0	0	1	1	0	0	0	0
573	CHEMBL358338	CC(C)C(S)C(=O)NC(CC1=CC=C(C=C1)C2=CC=CC=C2)C(=O)NC(CC3=CC=C(C=C3)O)C(=O)O	39	3	1	0	0	0	0	0	520.6	14.07	2	29	29	0	0	0	0	0	0	0	519.4	356.2	0	0	0	0	519.4	0	0	0	0	0	163.2	0	0	0	0	0	0	0	0	2	2	0	0	0	0
574	CHEMBL358592	CC(C)C(S)C(=O)NC1(CCCC1)C(=O)NC(CCC2=CC=CC=C2)C(=O)O	29	2	1	0	0	0	0	0	406.5	14.52	2	21	21	0	0	0	0	0	0	0	421.4	272.6	0	0	0	0	421.4	0	0	0	0	0	148.8	0	0	0	0	0	0	0	0	2	2	0	0	0	0
575	CHEMBL358631	O=C(O)CCNC(=O)C(CC1=CC=C(C=C1)C2=CC=CC=C2)NCP(=O)(O)OC3=CC=CC=C3	36	3	1	0	0	0	0	0	482.5	14.19	2	25	25	0	0	0	0	0	0	0	526.1	322.6	0	0	0	0	526.1	0	0	0	0	0	203.5	0	0	0	0	0	0	0	0	2	2	0	0	0	0
576	CHEMBL358774	COC1=C(C=C(C(=C1)OC)OC)CCC(NC(CC2=CC3=C(C=C2)C4=C(O3)C=CC=C4)C(=O)O)P(=O)(O)O	41	4	1	0	0	0	0	0	543.5	14.3	1	27	27	0	0	0	0	0	0	0	540.5	342.6	0	0	0	0	540.5	0	0	0	0	0	197.9	0	0	0	0	0	0	0	0	1	1	0	0	0	0
577	CHEMBL359024	O=C(O)C(CC1=CC2=C(C=C1)C3=C(O2)C=CC=C3)NC(CCC4=C5C(=CC=C4)C=CC=N5)P(=O)(O)O	40	5	1	0	0	0	0	0	504.5	14.01	2	27	27	0	0	0	0	0	0	0	488.6	318.1	0	0	0	0	488.6	0	0	0	0	0	170.4	0	0	0	0	0	0	0	0	2	2	0	0	0	0
578	CHEMBL359254	O=C(O)CCNC(=O)C(CC1=CC=CC=C1)OP(=O)(O)CCC2=CC=CC=C2	29	2	1	0	0	0	0	0	405.4	14.48	1	20	20	0	0	0	0	0	0	0	406.4	264.9	0	0	0	0	406.4	0	0	0	0	0	141.4	0	0	0	0	0	0	0	0	1	1	0	0	0	0
579	CHEMBL359437	CC(NC(=O)C(CC1=CC2=C(C=C1)C3=C(O2)C=CC=C3)NCP(=O)(O)O)C(=O)O	31	3	1	0	0	0	0	0	420.4	14.49	2	19	19	0	0	0	0	0	0	0	328.5	226	0	0	0	0	328.5	0	0	0	0	0	102.5	0	0	0	0	0	0	0	0	2	2	0	0	0	0
580	CHEMBL36036	O=C(NCC1=CC=CC=C1)C(CC2=CC=C(C=C2)C3=CC=CC=C3)NCP(=O)(O)O	32	3	1	0	0	0	0	0	424.4	14.15	2	23	23	0	0	0	0	0	0	0	486.7	297.2	0	0	0	0	486.7	0	0	0	0	0	189.5	0	0	0	0	0	0	0	0	2	2	0	0	0	0
581	CHEMBL37117	O=C(O)C=CC(CC1=CC=C(C=C1)C2=CC=CC=C2)NCP(=O)(O)O	26	2	1	0	0	0	0	0	361.3	14.45	1	18	18	0	0	0	0	0	0	0	344.9	228.1	0	0	0	0	344.9	0	0	0	0	0	116.9	0	0	0	0	0	0	0	0	1	1	0	0	0	0
582	CHEMBL37539	O=C(O)CNC(=O)C(CC1=CC=C(C=C1)C2=CC=CC=C2)CC(COC3=CC=CC=C3)C(=O)O	36	3	1	0	0	0	0	0	461.5	13.57	1	27	27	0	0	0	0	0	0	0	542.6	332.3	0	0	0	0	542.6	0	0	0	0	0	210.2	0	0	0	0	0	0	0	0	1	1	0	0	0	0
583	CHEMBL378763	CCCC(CC1(CCCC1)C(=O)NC=2SC(=NN2)CC)C(=O)O	24	2	1	0	0	0	0	0	339.5	14.76	3	16	16	0	0	0	0	0	0	0	351.8	215.5	0	0	0	0	351.8	0	0	0	0	0	136.4	0	0	0	0	0	0	0	0	3	3	0	0	0	0
584	CHEMBL38274	O=C(O)C(CC1=CC=CC=C1)NCP(=O)(O)O	17	1	1	0	0	0	0	0	259.2	15.25	1	10	10	0	0	0	0	0	0	0	202.2	128.2	0	0	0	0	202.2	0	0	0	0	0	74.01	0	0	0	0	0	0	0	0	1	1	0	0	0	0
585	CHEMBL38325	O=C(O)C(CC1=CC(=CC=C1)C2=CC=CC=C2)NCP(=O)(O)O	24	2	1	0	0	0	0	0	335.3	14.58	1	16	16	0	0	0	0	0	0	0	311.4	198.7	0	0	0	0	311.4	0	0	0	0	0	112.6	0	0	0	0	0	0	0	0	1	1	0	0	0	0
586	CHEMBL38365	O=C(O)C(CC1=CC=C(C=C1)C2=CC=CC=C2)NCCP(=O)(O)O	25	2	1	0	0	0	0	0	349.3	14.55	1	17	17	0	0	0	0	0	0	0	335	215	0	0	0	0	335	0	0	0	0	0	120	0	0	0	0	0	0	0	0	1	1	0	0	0	0
587	CHEMBL39775	O=C(NC1C(N2C(CCC1)CCCC2C(=O)O)=O)C(S)CC3=CC=CC=C3	29	3	1	0	0	0	0	0	390.5	14.46	2	20	20	0	0	0	0	0	0	0	364.1	242.6	0	0	0	0	364.1	0	0	0	0	0	121.5	0	0	0	0	0	0	0	0	2	2	0	0	0	0
588	CHEMBL40028	O=P(O)(O)CNC(CC#CC1=C(C=CC=C1)F)C=2NN=NN2	23	2	1	0	0	0	0	0	325.2	14.78	5	12	12	0	0	0	0	0	0	0	217.2	147.9	0	0	0	0	217.2	0	0	0	0	0	69.28	0	0	0	0	0	0	0	0	5	5	0	0	0	0
589	CHEMBL41201	O=C(NC1C(N2C(CCC1)CCC2C(=O)O)=O)C(S)CC3=CC=CC=C3	28	3	1	0	0	0	0	0	376.5	14.48	2	19	19	0	0	0	0	0	0	0	365.6	231.4	0	0	0	0	365.6	0	0	0	0	0	134.2	0	0	0	0	0	0	0	0	2	2	0	0	0	0
590	CHEMBL413724	O=C(O)C(CC1=CC=CC=C1)NC(=O)C(CC2=CC3=C(C=C2)C4=C(O3)C=CC=C4)NCP(=O)(O)O	38	4	1	0	0	0	0	0	496.4	14.18	2	25	25	0	0	0	0	0	0	0	462.2	297.2	0	0	0	0	462.2	0	0	0	0	0	165	0	0	0	0	0	0	0	0	2	2	0	0	0	0
591	CHEMBL416093	COC1=C(C=C(C=C1)CC(CC(CC2=CC=C(C=C2)C3=CC=CC=C3)C(=O)NCCC(=O)O)C(=O)O)OC	40	3	1	0	0	0	0	0	519.6	13.67	1	30	30	0	0	0	0	0	0	0	573.8	380.8	0	0	0	0	573.8	0	0	0	0	0	193	0	0	0	0	0	0	0	0	1	1	0	0	0	0
592	CHEMBL417007	CC(CC(CC1=CC=C(C=C1)C2=CC=CC=C2)NC(=O)CCC(=O)O)C(=O)O	29	2	1	0	0	0	0	0	383.4	13.69	1	22	22	0	0	0	0	0	0	0	375.1	279	0	0	0	0	375.1	0	0	0	0	0	96.15	0	0	0	0	0	0	0	0	1	1	0	0	0	0
593	CHEMBL41753	O=C(NC1C(N2C(SCC1)CCC2C(=O)O)=O)C(S)CC3=CC=CC=C3	28	3	1	0	0	0	0	0	394.5	15.17	2	18	18	0	0	0	0	0	0	0	327.4	214.7	0	0	0	0	327.4	0	0	0	0	0	112.7	0	0	0	0	0	0	0	0	2	2	0	0	0	0
594	CHEMBL420192	O=C(O)CN1C(CSCC(C1=O)NC(=O)C(S)CC2=CC=CC=C2)C3=CC=CC=C3	32	3	1	0	0	0	0	0	444.6	14.82	2	22	22	0	0	0	0	0	0	0	396.5	268.9	0	0	0	0	396.5	0	0	0	0	0	127.6	0	0	0	0	0	0	0	0	2	2	0	0	0	0
595	CHEMBL422136	O=C(O)CCNC(=O)C(CC1=CC=C(C=C1)C2=CC=CC=C2)OCP(=O)(O)O	29	2	1	0	0	0	0	0	407.4	14.55	1	19	19	0	0	0	0	0	0	0	363.2	239.6	0	0	0	0	363.2	0	0	0	0	0	123.6	0	0	0	0	0	0	0	0	1	1	0	0	0	0
596	CHEMBL422403	CC(NC(=O)C(CS)CC1=CC=CC=C1)C(=O)N2C(CC(C2)C3CCCCC3)C(=O)O	33	3	1	0	0	0	0	0	446.6	14.41	2	24	24	0	0	0	0	0	0	0	484.5	311.1	0	0	0	0	484.5	0	0	0	0	0	173.5	0	0	0	0	0	0	0	0	2	2	0	0	0	0
597	CHEMBL422419	CC(NC(CCC1=CC=CC=C1)C(=O)O)C(=O)N2C(CC(C2)OC(=O)NC(CS)CC3=CC=CC=C3)C(=O)O	41	3	1	0	0	0	0	0	557.7	14.3	3	28	28	0	0	0	0	0	0	0	502.7	355.2	0	0	0	0	502.7	0	0	0	0	0	147.5	0	0	0	0	0	0	0	0	3	3	0	0	0	0
598	CHEMBL423635	O=C(NC(CC1=CC2=C(C=C1)C=CC=C2)C(=O)N3C(CCC3)C(=O)O)C(S)CC4=CC=CC=C4	37	4	1	0	0	0	0	0	476.6	14.02	2	27	27	0	0	0	0	0	0	0	479.8	330.5	0	0	0	0	479.8	0	0	0	0	0	149.3	0	0	0	0	0	0	0	0	2	2	0	0	0	0
599	CHEMBL423751	COC1=C(C(=CC=C1)CCC(NC(CC2=CC3=C(C=C2)C4=C(O3)C=CC=C4)C(=O)O)P(=O)(O)O)OC	39	4	1	0	0	0	0	0	513.5	14.26	1	26	26	0	0	0	0	0	0	0	506.2	320.7	0	0	0	0	506.2	0	0	0	0	0	185.5	0	0	0	0	0	0	0	0	1	1	0	0	0	0
600	CHEMBL423937	O=C(O)CCNC(=O)C(CC1=CC=CC=C1)OP(=O)(O)CNC(=O)OCC2=CC=CC=C2	33	2	1	0	0	0	0	0	464.4	14.51	2	21	21	0	0	0	0	0	0	0	456.2	277.1	0	0	0	0	456.2	0	0	0	0	0	179.1	0	0	0	0	0	0	0	0	2	2	0	0	0	0
601	CHEMBL424497	CC(C)C(S)C(=O)NC1(CCCC1)C(=O)NC(CC=2C3=C(NC2)C=CC=C3)C(=O)O	32	3	1	0	0	0	0	0	431.5	14.38	3	22	22	0	0	0	0	0	0	0	406.2	272.4	0	0	0	0	406.2	0	0	0	0	0	133.7	0	0	0	0	0	0	0	0	3	3	0	0	0	0
602	CHEMBL42583	CS(=O)(=O)NC(CCCCN)C(=O)NCC(CC1(CCCC1)C(=O)NC(CC2=CC=C(C=C2)O)C(=O)O)C(=O)O	41	2	1	0	0	0	0	0	584.7	14.62	4	26	26	0	0	0	0	0	0	0	397.8	327.4	0	0	0	0	397.8	0	0	0	0	0	70.38	0	0	0	0	0	0	0	0	4	4	0	0	0	0
603	CHEMBL430484	O=C(O)CN1C2(CCCC(C1=O)NC(=O)C(S)CC3=CC=CC=C3)CC2	28	3	1	0	0	0	0	0	376.5	14.48	2	19	19	0	0	0	0	0	0	0	372.7	240	0	0	0	0	372.7	0	0	0	0	0	132.7	0	0	0	0	0	0	0	0	2	2	0	0	0	0
604	CHEMBL43114	O=C(NC(CC1=CC=CC=C1)P(=O)(O)CC2(CCCC2)C(=O)NC(CC=3C4=C(NC3)C=CC=C4)C(=O)O)C5=CC=C(C=C5)[N+](=O)[O-]	50	5	1	0	0	0	0	0	647.6	14.08	4	33	33	0	0	0	0	0	0	0	582.3	399.6	0	0	0	0	582.3	0	0	0	0	0	182.7	0	0	0	0	0	0	0	0	4	4	0	0	0	0
605	CHEMBL43370	CS(=O)(=O)NC(CCCCN)C(=O)NC(CC1=CC=CC=C1)P(=O)(O)CC2(CCCC2)C(=O)NC(CC=3C4=C(NC3)C=CC=C4)C(=O)O	51	4	1	0	0	0	0	0	703.8	14.66	5	33	33	0	0	0	0	0	0	0	575	427.8	0	0	0	0	575	0	0	0	0	0	147.2	0	0	0	0	0	0	0	0	5	5	0	0	0	0
606	CHEMBL434070	CCCC1N(C(C(CCC1)NC(=O)C(S)CC2=CC=CC=C2)=O)C(C)C(=O)O	29	2	1	0	0	0	0	0	406.5	14.52	2	21	21	0	0	0	0	0	0	0	392.9	276.6	0	0	0	0	392.9	0	0	0	0	0	116.4	0	0	0	0	0	0	0	0	2	2	0	0	0	0
607	CHEMBL434492	COCCOCC(CC1(CCCC1)C(=O)NC2CCC(CC2)C(=O)O)C(=O)O	29	2	1	0	0	0	0	0	399.5	14.27	1	20	20	0	0	0	0	0	0	0	413.3	263.4	0	0	0	0	413.3	0	0	0	0	0	149.8	0	0	0	0	0	0	0	0	1	1	0	0	0	0
608	CHEMBL435421	O=C(O)C(CC1=CC=C(C=C1)O)NC(=O)C2(CCCC2)NC(=O)C3(CCCC3)S	31	3	1	0	0	0	0	0	420.5	14.5	2	21	21	0	0	0	0	0	0	0	392.4	250.4	0	0	0	0	392.4	0	0	0	0	0	142	0	0	0	0	0	0	0	0	2	2	0	0	0	0
609	CHEMBL43730	COC1=C(C=C(C=C1)CC(CC(CC2=CC=C(C=C2)C3=CC=CC=C3)C(=O)NCC(O)C(=O)O)C(=O)O)OC	41	3	1	0	0	0	0	0	535.6	13.73	1	30	30	0	0	0	0	0	0	0	554.4	373.2	0	0	0	0	554.4	0	0	0	0	0	181.2	0	0	0	0	0	0	0	0	1	1	0	0	0	0
610	CHEMBL440856	CC(CS)C(=O)NC(C)C(=O)N1C(CCC1)C(=O)O	19	1	1	0	0	0	0	0	288.4	15.18	2	12	12	0	0	0	0	0	0	0	262.7	162.7	0	0	0	0	262.7	0	0	0	0	0	100	0	0	0	0	0	0	0	0	2	2	0	0	0	0
611	CHEMBL440921	CSC1=CC=C(C=C1)C2=CC=C(C=C2)S(=O)(=O)NC(C(=O)O)C(C)C	26	2	1	0	0	0	0	0	379.5	15.18	1	18	18	0	0	0	0	0	0	0	368.4	237.1	0	0	0	0	368.4	0	0	0	0	0	131.3	0	0	0	0	0	0	0	0	1	1	0	0	0	0
612	CHEMBL441601	CC1=CC=C(C=C1)C2=CC=C(C=C2)CC(NCP(=O)(O)O)C(=O)O	25	2	1	0	0	0	0	0	349.3	14.55	1	17	17	0	0	0	0	0	0	0	330.5	215.3	0	0	0	0	330.5	0	0	0	0	0	115.2	0	0	0	0	0	0	0	0	1	1	0	0	0	0
613	CHEMBL445915	CC(CC(CC1=NC=C(C=N1)C2=CC=CC=C2)C(=O)NCC(=O)O)C(=O)O	28	2	1	0	0	0	0	0	371.4	13.76	3	19	19	0	0	0	0	0	0	0	348.1	234.3	0	0	0	0	348.1	0	0	0	0	0	113.8	0	0	0	0	0	0	0	0	3	3	0	0	0	0
614	CHEMBL44767	CC(CC(CC1=CC=C(C=C1)C2=CC=CC=C2)C(=O)NCCC(=O)O)C(=O)O	29	2	1	0	0	0	0	0	383.4	13.69	1	22	22	0	0	0	0	0	0	0	371.1	277.2	0	0	0	0	371.1	0	0	0	0	0	93.9	0	0	0	0	0	0	0	0	1	1	0	0	0	0
615	CHEMBL45123	O=C(O)CCNC(=O)C(CCC(=O)O)CC1=CC=C(C=C1)C2=CC=CC=C2	28	2	1	0	0	0	0	0	369.4	13.68	1	21	21	0	0	0	0	0	0	0	388.2	261	0	0	0	0	388.2	0	0	0	0	0	127.2	0	0	0	0	0	0	0	0	1	1	0	0	0	0
616	CHEMBL45412	O=C(O)CC(=O)NC(CS)CC1=CC=CC=C1	17	1	1	0	0	0	0	0	253.3	14.9	1	12	12	0	0	0	0	0	0	0	230.3	152.9	0	0	0	0	230.3	0	0	0	0	0	77.39	0	0	0	0	0	0	0	0	1	1	0	0	0	0
617	CHEMBL45602	COC(CC(CC1=CC=C(C=C1)C2=CC=CC=C2)NC(=O)CCCC(=O)O)C(=O)O	31	2	1	0	0	0	0	0	413.5	13.78	1	23	23	0	0	0	0	0	0	0	435.1	293.3	0	0	0	0	435.1	0	0	0	0	0	141.7	0	0	0	0	0	0	0	0	1	1	0	0	0	0
618	CHEMBL45852	O=C(O)C1CCC(CC1)NC(=O)C(CC2=CC=C(C=C2)N3C=CC=C3)CC(CC4=CC=C(C=C4)N5C=CC=C5)C(=O)O	46	5	1	0	0	0	0	0	567.7	13.52	3	34	34	0	0	0	0	0	0	0	648.1	430.8	0	0	0	0	648.1	0	0	0	0	0	217.4	0	0	0	0	0	0	0	0	3	3	0	0	0	0
619	CHEMBL45972	CC(CC(CC1=CC=C(C=C1)C2=CC=CC=C2)NC(=O)CC(=O)O)C(=O)O	28	2	1	0	0	0	0	0	369.4	13.68	1	21	21	0	0	0	0	0	0	0	382.4	261.5	0	0	0	0	382.4	0	0	0	0	0	120.9	0	0	0	0	0	0	0	0	1	1	0	0	0	0
620	CHEMBL46081	O=C(O)CCC(=O)NC(CCC(=O)O)CC1=CC=C(C=C1)C2=CC=CC=C2	28	2	1	0	0	0	0	0	369.4	13.68	1	21	21	0	0	0	0	0	0	0	387.8	261.5	0	0	0	0	387.8	0	0	0	0	0	126.3	0	0	0	0	0	0	0	0	1	1	0	0	0	0
621	CHEMBL46201	CC(C)C1=CC=C(C=C1)CC(CC(CC2=CC=C(C=C2)C(C)C)C(=O)NCCC(=O)O)C(=O)O	35	2	1	0	0	0	0	0	467.6	13.75	1	28	28	0	0	0	0	0	0	0	549.9	368.9	0	0	0	0	549.9	0	0	0	0	0	181	0	0	0	0	0	0	0	0	1	1	0	0	0	0
622	CHEMBL46611	O=C(O)CCC(=O)NC(CC1=CC=CC=C1)CC(CC2=CC=CC=C2)C(=O)O	29	2	1	0	0	0	0	0	383.4	13.69	1	22	22	0	0	0	0	0	0	0	401.8	274.5	0	0	0	0	401.8	0	0	0	0	0	127.3	0	0	0	0	0	0	0	0	1	1	0	0	0	0
623	CHEMBL46836	O=C(O)CCNC(=O)C(CC1=CC=C(C=C1)OC2=CC=CC=C2)CC(CC3=CC=C(C=C3)OC4=CC=CC=C4)C(=O)O	45	4	1	0	0	0	0	0	567.6	13.51	1	34	34	0	0	0	0	0	0	0	618	421.2	0	0	0	0	618	0	0	0	0	0	196.9	0	0	0	0	0	0	0	0	1	1	0	0	0	0
624	CHEMBL47356	CC(CC(CC1=CC=C(C=C1)C2=CC=CC=C2)NC(=O)CCCCC(=O)O)C(=O)O	31	2	1	0	0	0	0	0	411.5	13.72	1	24	24	0	0	0	0	0	0	0	464.7	308.3	0	0	0	0	464.7	0	0	0	0	0	156.4	0	0	0	0	0	0	0	0	1	1	0	0	0	0
625	CHEMBL47493	O=C(O)CCNC(=O)C(CC1=CC=C(C=C1)C=2SC=CN2)CC(CC3=CC=C(C=C3)C=4SC=CN4)C(=O)O	41	4	1	0	0	0	0	0	549.7	14.46	3	28	28	0	0	0	0	0	0	0	475.7	336.3	0	0	0	0	475.7	0	0	0	0	0	139.4	0	0	0	0	0	0	0	0	3	3	0	0	0	0
626	CHEMBL479579	CC(C)CC(NP(=O)(O)OC1C(C(C(C(O1)C)O)O)O)C(=O)NC(CC=2C3=C(NC2)C=CC=C3)C(=O)O	39	3	1	0	0	0	0	0	543.5	14.69	3	23	23	0	0	0	0	0	0	0	424.3	281.1	0	0	0	0	424.3	0	0	0	0	0	143.2	0	0	0	0	0	0	0	0	3	3	0	0	0	0
627	CHEMBL49430	O=C(O)CCNC(=O)C(CC1=CC=C(C=C1)C2=CC=CC=C2)CC(CC3=CC=C(C=C3)C4=CC=CC=C4)C(=O)O	43	4	1	0	0	0	0	0	535.6	13.39	1	34	34	0	0	0	0	0	0	0	622.3	418.5	0	0	0	0	622.3	0	0	0	0	0	203.8	0	0	0	0	0	0	0	0	1	1	0	0	0	0
628	CHEMBL49653	COCCC(CC(CC1=CC=C(C=C1)C2=CC=CC=C2)C(=O)NCCC(=O)O)C(=O)O	32	2	1	0	0	0	0	0	427.5	13.79	1	24	24	0	0	0	0	0	0	0	471	306.6	0	0	0	0	471	0	0	0	0	0	164.4	0	0	0	0	0	0	0	0	1	1	0	0	0	0
629	CHEMBL49920	CC(NC(=O)C(CS)CC1=CC=CC=C1)C(=O)N2C(CC3=C(C2)C=CC=C3)C(=O)O	32	3	1	0	0	0	0	0	426.5	14.22	2	23	23	0	0	0	0	0	0	0	447.7	285.3	0	0	0	0	447.7	0	0	0	0	0	162.3	0	0	0	0	0	0	0	0	2	2	0	0	0	0
630	CHEMBL50203	CC(NC(=O)C(CS)CC1=CC=CC=C1)C(=O)N2C(CCC2)C(=O)O	26	2	1	0	0	0	0	0	364.5	14.58	2	18	18	0	0	0	0	0	0	0	371.8	235.4	0	0	0	0	371.8	0	0	0	0	0	136.4	0	0	0	0	0	0	0	0	2	2	0	0	0	0
631	CHEMBL50312	CC(NC(=O)C(CS)CC1=C(C=CC=C1)Cl)C(=O)N2C(CCC2)C(=O)O	27	2	1	0	0	0	0	0	398.9	15.34	2	18	18	0	0	0	0	0	0	0	331.8	224.4	0	0	0	0	331.8	0	0	0	0	0	107.4	0	0	0	0	0	0	0	0	2	2	0	0	0	0
632	CHEMBL50414	CC(NC(=O)C(CC1=CC=CC=C1)C(C)S)C(=O)N2C(CCC2)C(=O)O	27	2	1	0	0	0	0	0	378.5	14.56	2	19	19	0	0	0	0	0	0	0	383.6	248.5	0	0	0	0	383.6	0	0	0	0	0	135.2	0	0	0	0	0	0	0	0	2	2	0	0	0	0
633	CHEMBL50582	CC(NC(=O)C(CS)CC1=CC=CC=C1)C(=O)N2C(CC3=C2C=CC=C3)C(=O)O	31	3	1	0	0	0	0	0	412.5	14.22	2	22	22	0	0	0	0	0	0	0	409.3	274	0	0	0	0	409.3	0	0	0	0	0	135.3	0	0	0	0	0	0	0	0	2	2	0	0	0	0
634	CHEMBL50595	CC(NC(=O)C(CC1=CC=CC=C1)C(C)S)C(=O)N2C(CCC2)C(=O)O	27	2	1	0	0	0	0	0	378.5	14.56	2	19	19	0	0	0	0	0	0	0	383.6	248.5	0	0	0	0	383.6	0	0	0	0	0	135.2	0	0	0	0	0	0	0	0	2	2	0	0	0	0
635	CHEMBL50625	CC(NC(=O)C(CS)CC1=CC=CC=C1)C(=O)N2C(CC(C2)SC3=CC=CC=C3)C(=O)O	34	3	1	0	0	0	0	0	472.6	14.77	2	24	24	0	0	0	0	0	0	0	453.6	306.2	0	0	0	0	453.6	0	0	0	0	0	147.4	0	0	0	0	0	0	0	0	2	2	0	0	0	0
636	CHEMBL50914	CC1=C(C=CC=C1)CC(CS)C(=O)NC(C)C(=O)N2C(CCC2)C(=O)O	27	2	1	0	0	0	0	0	378.5	14.56	2	19	19	0	0	0	0	0	0	0	386.2	248.5	0	0	0	0	386.2	0	0	0	0	0	137.7	0	0	0	0	0	0	0	0	2	2	0	0	0	0
637	CHEMBL50915	CC(C)CC(CS)C(=O)NC(C)C(=O)N1C(CCC1)C(=O)O	22	1	1	0	0	0	0	0	330.4	15.02	2	15	15	0	0	0	0	0	0	0	338.5	209.5	0	0	0	0	338.5	0	0	0	0	0	129	0	0	0	0	0	0	0	0	2	2	0	0	0	0
638	CHEMBL50954	O=C(NC(CC=1C2=C(NC1)C=CC=C2)C(=O)N3C(CCC3)C(=O)O)C(CS)CC4=CC=CC=C4	37	4	1	0	0	0	0	0	479.6	14.11	3	26	26	0	0	0	0	0	0	0	470.9	321.1	0	0	0	0	470.9	0	0	0	0	0	149.8	0	0	0	0	0	0	0	0	3	3	0	0	0	0
639	CHEMBL51301	CC(C)CC(NC(=O)C(S)CC1=CC=CC=C1)C(=O)O	20	1	1	0	0	0	0	0	295.4	14.77	1	15	15	0	0	0	0	0	0	0	326.9	200.3	0	0	0	0	326.9	0	0	0	0	0	126.6	0	0	0	0	0	0	0	0	1	1	0	0	0	0
640	CHEMBL51428	CC(C)CC(NC(=O)C(CS)CC1=CC=CC=C1)C(=O)O	21	1	1	0	0	0	0	0	309.4	14.73	1	16	16	0	0	0	0	0	0	0	344	214.9	0	0	0	0	344	0	0	0	0	0	129.1	0	0	0	0	0	0	0	0	1	1	0	0	0	0
641	CHEMBL51466	O=C(O)CCNC(=O)C(CS)CC1=CC=CC=C1	18	1	1	0	0	0	0	0	267.3	14.85	1	13	13	0	0	0	0	0	0	0	265.2	168.4	0	0	0	0	265.2	0	0	0	0	0	96.86	0	0	0	0	0	0	0	0	1	1	0	0	0	0
642	CHEMBL51625	CC(NC(=O)C(S)CC1=CC=CC=C1)C(=O)N2C(CCC2)C(=O)O	25	2	1	0	0	0	0	0	350.4	14.6	2	17	17	0	0	0	0	0	0	0	343.7	218.7	0	0	0	0	343.7	0	0	0	0	0	125	0	0	0	0	0	0	0	0	2	2	0	0	0	0
643	CHEMBL51715	CC(NC(=O)C(CS)CC1=CC=CC=C1)C(=O)O	18	1	1	0	0	0	0	0	267.3	14.85	1	13	13	0	0	0	0	0	0	0	250.1	168	0	0	0	0	250.1	0	0	0	0	0	82.08	0	0	0	0	0	0	0	0	1	1	0	0	0	0
644	CHEMBL51715	CC(NC(=O)C(CS)CC1=CC=CC=C1)C(=O)O	18	1	1	0	0	0	0	0	267.3	14.85	1	13	13	0	0	0	0	0	0	0	250.1	168	0	0	0	0	250.1	0	0	0	0	0	82.08	0	0	0	0	0	0	0	0	1	1	0	0	0	0
645	CHEMBL51780	O=C(O)CN1C2=C(SCC(C1=O)NC(=O)C(CS)CC3=CC=CC=C3)C=CC=C2	31	3	1	0	0	0	0	0	430.5	14.85	2	21	21	0	0	0	0	0	0	0	369.3	252.8	0	0	0	0	369.3	0	0	0	0	0	116.5	0	0	0	0	0	0	0	0	2	2	0	0	0	0
646	CHEMBL51988	CCCC(NC(=O)C(CS)CC1=CC=CC=C1)C(=O)N2C(CCC2)C(=O)O	28	2	1	0	0	0	0	0	392.5	14.54	2	20	20	0	0	0	0	0	0	0	415.2	265.7	0	0	0	0	415.2	0	0	0	0	0	149.5	0	0	0	0	0	0	0	0	2	2	0	0	0	0
647	CHEMBL61512	O=C(O)CNC(=O)C(CS)CC1=CC=CC=C1	17	1	1	0	0	0	0	0	253.3	14.9	1	12	12	0	0	0	0	0	0	0	226.9	151.6	0	0	0	0	226.9	0	0	0	0	0	75.26	0	0	0	0	0	0	0	0	1	1	0	0	0	0
648	CHEMBL61512	O=C(O)CNC(=O)C(CS)CC1=CC=CC=C1	17	1	1	0	0	0	0	0	253.3	14.9	1	12	12	0	0	0	0	0	0	0	226.9	151.6	0	0	0	0	226.9	0	0	0	0	0	75.26	0	0	0	0	0	0	0	0	1	1	0	0	0	0
649	CHEMBL63704	O=C(O)CNC(=O)C1C(CCC1C2=CC=CC=C2)S	20	2	1	0	0	0	0	0	279.4	14.7	1	14	14	0	0	0	0	0	0	0	252	169.6	0	0	0	0	252	0	0	0	0	0	82.48	0	0	0	0	0	0	0	0	1	1	0	0	0	0
650	CHEMBL64081	CC(C)C(S)C(=O)NC1(CCCC1)C(=O)NC(CC2=CC=C(C=C2)C3=CC=CC=C3)C(=O)O	35	3	1	0	0	0	0	0	468.6	14.2	2	26	26	0	0	0	0	0	0	0	524	327.1	0	0	0	0	524	0	0	0	0	0	197	0	0	0	0	0	0	0	0	2	2	0	0	0	0
651	CHEMBL64847	O=C(O)C1N2C(CCC1)C3=C(C=CC=C3)CC(CS)C2=O	23	3	1	0	0	0	0	0	305.4	14.54	1	16	16	0	0	0	0	0	0	0	276.3	185.5	0	0	0	0	276.3	0	0	0	0	0	90.75	0	0	0	0	0	0	0	0	1	1	0	0	0	0
652	CHEMBL67069	O=C(O)CNC(=O)C1C(CCC1S)C2=CC=CC=C2	20	2	1	0	0	0	0	0	279.4	14.7	1	14	14	0	0	0	0	0	0	0	259.6	169.5	0	0	0	0	259.6	0	0	0	0	0	90.12	0	0	0	0	0	0	0	0	1	1	0	0	0	0
653	CHEMBL67804	O=C(O)CN1C(C(CCSC1)NC(=O)C(S)CC2=CC=CC=C2)=O	25	2	1	0	0	0	0	0	368.5	15.35	2	16	16	0	0	0	0	0	0	0	302.2	198.8	0	0	0	0	302.2	0	0	0	0	0	103.4	0	0	0	0	0	0	0	0	2	2	0	0	0	0
654	CHEMBL67924	O=C(O)CN1C(SCC(C1=O)NC(=O)C(S)CC2=CC=CC=C2)C3=CC=CC=C3	31	3	1	0	0	0	0	0	430.5	14.85	2	21	21	0	0	0	0	0	0	0	384.1	256.6	0	0	0	0	384.1	0	0	0	0	0	127.5	0	0	0	0	0	0	0	0	2	2	0	0	0	0
655	CHEMBL68849	O=C(O)CN1C(C(CSC(C1)C2=CC=CC=C2)NC(=O)C(S)CC3=CC=CC=C3)=O	32	3	1	0	0	0	0	0	444.6	14.82	2	22	22	0	0	0	0	0	0	0	418.8	269.3	0	0	0	0	418.8	0	0	0	0	0	149.5	0	0	0	0	0	0	0	0	2	2	0	0	0	0
656	CHEMBL69836	O=C(O)CN1C(C(CSC(C1)C2=CC=CC=C2)NC(=O)C(CS)CC3=CC=CC=C3)=O	33	3	1	0	0	0	0	0	458.6	14.79	2	23	23	0	0	0	0	0	0	0	414.6	285.2	0	0	0	0	414.6	0	0	0	0	0	129.4	0	0	0	0	0	0	0	0	2	2	0	0	0	0
657	CHEMBL71351	CC1(N(C(C(CSC1)NC(=O)C(S)CC2=CC=CC=C2)=O)CC(=O)O)C	27	2	1	0	0	0	0	0	396.5	15.25	2	18	18	0	0	0	0	0	0	0	346.4	227.1	0	0	0	0	346.4	0	0	0	0	0	119.3	0	0	0	0	0	0	0	0	2	2	0	0	0	0
658	CHEMBL71496	CC1N(C(C(CCS1)NC(=O)C(S)CC2=CC=CC=C2)=O)CC(=O)O	26	2	1	0	0	0	0	0	382.5	15.3	2	17	17	0	0	0	0	0	0	0	334.9	214.7	0	0	0	0	334.9	0	0	0	0	0	120.3	0	0	0	0	0	0	0	0	2	2	0	0	0	0
659	CHEMBL71538	O=C(O)CN1C(SCC(C1=O)NC(=O)C(S)CC2=CC=CC=C2)C3=CC=CC=C3	31	3	1	0	0	0	0	0	430.5	14.85	2	21	21	0	0	0	0	0	0	0	384.1	256.6	0	0	0	0	384.1	0	0	0	0	0	127.5	0	0	0	0	0	0	0	0	2	2	0	0	0	0
660	CHEMBL71711	O=C(O)CN1C(SCC(C1=O)NC(=O)C(CS)CC2=CC=CC=C2)C3=CC=CC=C3	32	3	1	0	0	0	0	0	444.6	14.82	2	22	22	0	0	0	0	0	0	0	411.4	268.9	0	0	0	0	411.4	0	0	0	0	0	142.6	0	0	0	0	0	0	0	0	2	2	0	0	0	0
661	CHEMBL71746	O=C(O)CN1C(SCC(C1=O)NC(=O)C(S)CC2=CC=CC=C2)C3=CC=CC=C3	31	3	1	0	0	0	0	0	430.5	14.85	2	21	21	0	0	0	0	0	0	0	384.1	256.6	0	0	0	0	384.1	0	0	0	0	0	127.5	0	0	0	0	0	0	0	0	2	2	0	0	0	0
662	CHEMBL71769	O=C(O)CN1C(SCC(C1=O)NC(=O)C(CS)CC2=CC=CC=C2)C3=CC=CC=C3	32	3	1	0	0	0	0	0	444.6	14.82	2	22	22	0	0	0	0	0	0	0	411.4	268.9	0	0	0	0	411.4	0	0	0	0	0	142.6	0	0	0	0	0	0	0	0	2	2	0	0	0	0
663	CHEMBL75433	CCCCC(CC(=O)NO)S(=O)C1=CC=CC=C1	18	1	1	0	0	0	0	0	269.4	14.96	1	13	13	0	0	0	0	0	0	0	308.5	185.8	0	0	0	0	308.5	0	0	0	0	0	122.8	0	0	0	0	0	0	0	0	1	1	0	0	0	0
664	CHEMBL77258	CCCCC(CC(=O)NO)S(=O)(=O)C1CCCCC1	19	1	1	0	0	0	0	0	291.4	15.34	1	13	13	0	0	0	0	0	0	0	313.7	191.3	0	0	0	0	313.7	0	0	0	0	0	122.4	0	0	0	0	0	0	0	0	1	1	0	0	0	0
665	CHEMBL78001	CCCCC(CC(=O)NO)S(=O)(=O)C1=CC2=C(C=C1)C=CC=C2	24	2	1	0	0	0	0	0	335.4	14.58	1	17	17	0	0	0	0	0	0	0	360	225.7	0	0	0	0	360	0	0	0	0	0	134.2	0	0	0	0	0	0	0	0	1	1	0	0	0	0
666	CHEMBL82732	O=C(O)C1=C(C=CC(=C1)NC(=O)C(CC2=CC=CC=C2)CC(CC3=CC=CC=C3)C(=O)O)O	35	3	1	0	0	0	0	0	447.5	13.56	1	26	26	0	0	0	0	0	0	0	408.1	308.8	0	0	0	0	408.1	0	0	0	0	0	99.22	0	0	0	0	0	0	0	0	1	1	0	0	0	0
667	CHEMBL83326	O=C(NCC1=CC(=C(C=C1)O)O)C(CS)CC2=CC=CC=C2	23	2	1	0	0	0	0	0	317.4	14.43	1	17	17	0	0	0	0	0	0	0	329.7	208.2	0	0	0	0	329.7	0	0	0	0	0	121.5	0	0	0	0	0	0	0	0	1	1	0	0	0	0
668	CHEMBL83778	O=C(O)C(CSCC1=CC=CC=C1)NC(=O)C(CC2=CC=CC=C2)CC(CC3=CC=CC=C3)C(=O)O	38	3	1	0	0	0	0	0	505.6	14.05	1	29	29	0	0	0	0	0	0	0	497.2	363.6	0	0	0	0	497.2	0	0	0	0	0	133.6	0	0	0	0	0	0	0	0	1	1	0	0	0	0
669	CHEMBL84195	O=C(O)C1=CC=C(C=C1)NC(=O)C(CC2=CC=CC=C2)CC(CC3=CC=CC=C3)C(=O)O	34	3	1	0	0	0	0	0	431.5	13.48	1	26	26	0	0	0	0	0	0	0	465.8	316.2	0	0	0	0	465.8	0	0	0	0	0	149.5	0	0	0	0	0	0	0	0	1	1	0	0	0	0
670	CHEMBL84370	O=C(O)C1=C(C=CC=C1)NC(=O)C(CC2=CC=CC=C2)CC(CC3=CC=CC=C3)C(=O)O	34	3	1	0	0	0	0	0	431.5	13.48	1	26	26	0	0	0	0	0	0	0	483.5	314.5	0	0	0	0	483.5	0	0	0	0	0	169	0	0	0	0	0	0	0	0	1	1	0	0	0	0
671	CHEMBL84924	N#CCCNC(=O)C(CC1=CC=CC=C1)CC(CC2=CC=CC=C2)C(=O)O	28	2	1	0	0	0	0	0	364.4	13.5	2	22	22	0	0	0	0	0	0	0	457.1	282.6	0	0	0	0	457.1	0	0	0	0	0	174.4	0	0	0	0	0	0	0	0	2	2	0	0	0	0
672	CHEMBL84930	CC(C)CC(NC(=O)C(CC1=CC=CC=C1)CC(CC2=CC=CC=C2)C(=O)O)C(=O)O	32	2	1	0	0	0	0	0	425.5	13.73	1	25	25	0	0	0	0	0	0	0	475.2	321	0	0	0	0	475.2	0	0	0	0	0	154.2	0	0	0	0	0	0	0	0	1	1	0	0	0	0
673	CHEMBL85159	O=C(O)C(CCC1=CC=CC=C1)NC(=O)C(CC2=CC=CC=C2)CC(CC3=CC=CC=C3)C(=O)O	37	3	1	0	0	0	0	0	473.6	13.53	1	29	29	0	0	0	0	0	0	0	534.5	361.8	0	0	0	0	534.5	0	0	0	0	0	172.7	0	0	0	0	0	0	0	0	1	1	0	0	0	0
674	CHEMBL85397	O=C(O)CNC(=O)C(CC1=CC=CC=C1)CC(CC2=CC=CC=C2)C(=O)O	28	2	1	0	0	0	0	0	369.4	13.68	1	21	21	0	0	0	0	0	0	0	378.4	260.8	0	0	0	0	378.4	0	0	0	0	0	117.6	0	0	0	0	0	0	0	0	1	1	0	0	0	0
675	CHEMBL85560	O=C(O)C(COCC1=CC=CC=C1)NC(=O)C(CC2=CC=CC=C2)CC(CC3=CC=CC=C3)C(=O)O	38	3	1	0	0	0	0	0	489.6	13.6	1	29	29	0	0	0	0	0	0	0	502.3	365.9	0	0	0	0	502.3	0	0	0	0	0	136.4	0	0	0	0	0	0	0	0	1	1	0	0	0	0
676	CHEMBL86222	CCOC(=O)C(CC1=CC=CC=C1)CC(CC2=CC=CC=C2)C(=O)NCCC(=O)O	31	2	1	0	0	0	0	0	411.5	13.72	1	24	24	0	0	0	0	0	0	0	500.2	320.5	0	0	0	0	500.2	0	0	0	0	0	179.7	0	0	0	0	0	0	0	0	1	1	0	0	0	0
677	CHEMBL88228	CC(=O)N(O)CC(CC1=CC=CC=C1)C(=O)NC(CC(C)C)C(=O)NC(CC2=CC=CC=C2)C(=O)O	37	2	1	0	0	0	0	0	497.6	13.82	3	27	27	0	0	0	0	0	0	0	524.7	358.3	0	0	0	0	524.7	0	0	0	0	0	166.4	0	0	0	0	0	0	0	0	3	3	0	0	0	0
678	CHEMBL88328	CC(NC(CCC1=CC=CC=C1)C(=O)O)C(=O)N2C(CC(C2)NC(=O)C(CS)CC3=CC=CC=C3)C(=O)O	40	3	1	0	0	0	0	0	541.7	14.25	3	28	28	0	0	0	0	0	0	0	529.3	351.8	0	0	0	0	529.3	0	0	0	0	0	177.5	0	0	0	0	0	0	0	0	3	3	0	0	0	0
679	CHEMBL89533	CC1(N(C(C(CCC1)NC(=O)C(CC2=CC=CC=C2)CN(O)C=O)=O)CC(=O)O)C	31	2	1	0	0	0	0	0	419.5	13.98	3	21	21	0	0	0	0	0	0	0	393	276.3	0	0	0	0	393	0	0	0	0	0	116.7	0	0	0	0	0	0	0	0	3	3	0	0	0	0
680	CHEMBL89547	CC(CS)C(=O)N1C(CC(C1)NC(=O)C(CS)CC2=CC=C(C=C2)C3=CC=CC=C3)C(=O)O	35	3	1	0	0	0	0	0	486.6	14.75	2	25	25	0	0	0	0	0	0	0	457.9	310.9	0	0	0	0	457.9	0	0	0	0	0	146.9	0	0	0	0	0	0	0	0	2	2	0	0	0	0
681	CHEMBL89563	CC(C)C(NCP(=O)(O)O)C(=O)NC(CC1=CC=C(C=C1)C2=CC=CC=C2)C(=O)O	31	2	1	0	0	0	0	0	434.4	14.48	2	21	21	0	0	0	0	0	0	0	366.9	272	0	0	0	0	366.9	0	0	0	0	0	94.93	0	0	0	0	0	0	0	0	2	2	0	0	0	0
682	CHEMBL89760	O=CN(O)CC(CC1=CC=CC=C1)C(=O)NC2C(N(C3=C(OC2)C=CC=C3)CC(=O)O)=O	34	3	1	0	0	0	0	0	441.4	13.79	3	22	22	0	0	0	0	0	0	0	399	273.4	0	0	0	0	399	0	0	0	0	0	125.6	0	0	0	0	0	0	0	0	3	3	0	0	0	0
683	CHEMBL90388	O=CN(O)CC(CC1=CC=CC=C1)C(=O)NC2C(N(C3=C(CC2)C=CC=C3)CC(=O)O)=O	34	3	1	0	0	0	0	0	439.5	13.73	3	23	23	0	0	0	0	0	0	0	407	285.2	0	0	0	0	407	0	0	0	0	0	121.8	0	0	0	0	0	0	0	0	3	3	0	0	0	0
684	CHEMBL91623	CC(CS)C(=O)N1C(CC(C1)NC(=O)C(CS)CC2=CC=CC=C2)C(=O)O	28	2	1	0	0	0	0	0	410.6	15.21	2	19	19	0	0	0	0	0	0	0	353.3	240.3	0	0	0	0	353.3	0	0	0	0	0	113.1	0	0	0	0	0	0	0	0	2	2	0	0	0	0
685	CHEMBL10247	O=C(O)CNC(=O)C(CS)CC1=CC=CC=C1	17	1	1	0	0	0	0	0	253.3	14.9	1	12	12	0	0	0	0	0	0	0	226.9	151.6	0	0	0	0	226.9	0	0	0	0	0	75.26	0	0	0	0	0	0	0	0	1	1	0	0	0	0
686	CHEMBL2079630	CC(NC(=O)C(CC(=O)NO)CC1=CC=CC=C1)C(=O)O	21	1	1	0	0	0	0	0	294.3	14.01	2	14	14	0	0	0	0	0	0	0	244.4	174.4	0	0	0	0	244.4	0	0	0	0	0	70.08	0	0	0	0	0	0	0	0	2	2	0	0	0	0
687	CHEMBL28029	CCC(C)C(NC(=O)C(CC(=O)NO)CC1=CC=CC=C1)C(=O)NC(C(=O)O)C(C)C	31	1	1	0	0	0	0	0	435.5	14.05	3	22	22	0	0	0	0	0	0	0	435.5	292.8	0	0	0	0	435.5	0	0	0	0	0	142.8	0	0	0	0	0	0	0	0	3	3	0	0	0	0
688	CHEMBL286500	CCC(C)C(NC(=O)C(CC(=O)NO)CC1=CC=CC=C1)C(=O)NC(C(=O)O)C(C)C	31	1	1	0	0	0	0	0	435.5	14.05	3	22	22	0	0	0	0	0	0	0	435.5	292.8	0	0	0	0	435.5	0	0	0	0	0	142.8	0	0	0	0	0	0	0	0	3	3	0	0	0	0
689	CHEMBL293477	O=C(O)C1N2C(CCC1)C3=C(C=CC=C3)CC(CS)C2=O	23	3	1	0	0	0	0	0	305.4	14.54	1	16	16	0	0	0	0	0	0	0	276.3	185.5	0	0	0	0	276.3	0	0	0	0	0	90.75	0	0	0	0	0	0	0	0	1	1	0	0	0	0
690	CHEMBL294536	CC(NC(=O)C1(CC2=C(CC1)C=CC=C2)CS)C(=O)OCC3=CC=CC=C3	29	3	1	0	0	0	0	0	383.5	14.2	1	22	22	0	0	0	0	0	0	0	444	278.7	0	0	0	0	444	0	0	0	0	0	165.3	0	0	0	0	0	0	0	0	1	1	0	0	0	0
691	CHEMBL294760	O=C(OCC1=CC=CC=C1)C(CC2=CC=C(C=C2)O)NC(=O)C3(CC4=C(CC3)C=CC=C4)CS	37	4	1	0	0	0	0	0	475.6	13.99	1	28	28	0	0	0	0	0	0	0	536	341.4	0	0	0	0	536	0	0	0	0	0	194.6	0	0	0	0	0	0	0	0	1	1	0	0	0	0
692	CHEMBL298827	O=C(O)CNC(=O)C(CS)CC1=CC=CC=C1	17	1	1	0	0	0	0	0	253.3	14.9	1	12	12	0	0	0	0	0	0	0	226.9	151.6	0	0	0	0	226.9	0	0	0	0	0	75.26	0	0	0	0	0	0	0	0	1	1	0	0	0	0
693	CHEMBL304233	O=C(CNC(=O)C1(CC2=C(CC1)C=CC=C2)CS)OCC3=CC=CC=C3	28	3	1	0	0	0	0	0	369.5	14.21	1	21	21	0	0	0	0	0	0	0	430.9	263.7	0	0	0	0	430.9	0	0	0	0	0	167.2	0	0	0	0	0	0	0	0	1	1	0	0	0	0
694	CHEMBL309424	O=C(O)C(CCC1=CC=CC=C1)NC2C(N3C(C4=C(C2)C=CC=C4)CCCC3C(=O)O)=O	35	4	1	0	0	0	0	0	436.5	13.64	2	25	25	0	0	0	0	0	0	0	451.2	293.8	0	0	0	0	451.2	0	0	0	0	0	157.5	0	0	0	0	0	0	0	0	2	2	0	0	0	0
695	CHEMBL309836	O=C(O)C1N2C(CCC1)C3=C(C=CC=C3)CC(CS)C2=O	23	3	1	0	0	0	0	0	305.4	14.54	1	16	16	0	0	0	0	0	0	0	276.3	185.5	0	0	0	0	276.3	0	0	0	0	0	90.75	0	0	0	0	0	0	0	0	1	1	0	0	0	0
696	CHEMBL311838	CC(C)CC(C(=O)O)N1C(C(C(OCC1)C2=CC=CC=C2)NC(=O)C(S)CC3=CC=CC=C3)=O	36	3	1	0	0	0	0	0	484.6	14.25	2	26	26	0	0	0	0	0	0	0	529.9	333.5	0	0	0	0	529.9	0	0	0	0	0	196.4	0	0	0	0	0	0	0	0	2	2	0	0	0	0
697	CHEMBL325055	CC(NC(=O)C(CSC(=O)O)CC1=CC2=C(C=C1)OCO2)C(=O)OCC3=CC=CC=C3	33	3	1	0	0	0	0	0	445.5	14.37	1	22	22	0	0	0	0	0	0	0	428	275.3	0	0	0	0	428	0	0	0	0	0	152.6	0	0	0	0	0	0	0	0	1	1	0	0	0	0
698	CHEMBL328519	O=C(O)CCCCCCNC(=O)C(CS)CC1=CC=CC=C1	22	1	1	0	0	0	0	0	323.5	14.7	1	17	17	0	0	0	0	0	0	0	359.8	231.4	0	0	0	0	359.8	0	0	0	0	0	128.5	0	0	0	0	0	0	0	0	1	1	0	0	0	0
699	CHEMBL353341	O=C(O)C1N2C(CCC1)C3=C(C=CC=C3)CC(NC(=O)C(S)CC4=CC=CC=C4)C2=O	34	4	1	0	0	0	0	0	438.5	14.15	2	24	24	0	0	0	0	0	0	0	441	281.5	0	0	0	0	441	0	0	0	0	0	159.4	0	0	0	0	0	0	0	0	2	2	0	0	0	0
700	CHEMBL366495	CC(C)CC(C(=O)O)N1C(C(CC2=C(C1)C=CC=C2)NC(=O)C(S)CC3=CC=CC=C3)=O	34	3	1	0	0	0	0	0	454.6	14.21	2	25	25	0	0	0	0	0	0	0	485.6	316.7	0	0	0	0	485.6	0	0	0	0	0	168.9	0	0	0	0	0	0	0	0	2	2	0	0	0	0
701	CHEMBL431957	O=C(CNC(=O)C1(CC2=C(C1)C=CC=C2)CS)OCC3=CC=CC=C3	27	3	1	0	0	0	0	0	355.5	14.22	1	20	20	0	0	0	0	0	0	0	430.5	250.8	0	0	0	0	430.5	0	0	0	0	0	179.7	0	0	0	0	0	0	0	0	1	1	0	0	0	0
702	CHEMBL433492	CC(C)C(NC(=O)C1(CC2=C(CC1)C=CC=C2)CS)C(=O)OCC3=CC=CC=C3	31	3	1	0	0	0	0	0	411.6	14.19	1	24	24	0	0	0	0	0	0	0	455.8	308.9	0	0	0	0	455.8	0	0	0	0	0	146.9	0	0	0	0	0	0	0	0	1	1	0	0	0	0
703	CHEMBL479579	CC(C)CC(NP(=O)(O)OC1C(C(C(C(O1)C)O)O)O)C(=O)NC(CC=2C3=C(NC2)C=CC=C3)C(=O)O	39	3	1	0	0	0	0	0	543.5	14.69	3	23	23	0	0	0	0	0	0	0	424.3	281.1	0	0	0	0	424.3	0	0	0	0	0	143.2	0	0	0	0	0	0	0	0	3	3	0	0	0	0
704	CHEMBL61512	O=C(O)CNC(=O)C(CS)CC1=CC=CC=C1	17	1	1	0	0	0	0	0	253.3	14.9	1	12	12	0	0	0	0	0	0	0	226.9	151.6	0	0	0	0	226.9	0	0	0	0	0	75.26	0	0	0	0	0	0	0	0	1	1	0	0	0	0
705	CHEMBL61840	O=C(NCC1=CC2=C(C=C1)OCO2)C3(CC4=C(CC3)C=CC=C4)CS	28	4	1	0	0	0	0	0	355.5	14.22	1	20	20	0	0	0	0	0	0	0	388.1	241.7	0	0	0	0	388.1	0	0	0	0	0	146.4	0	0	0	0	0	0	0	0	1	1	0	0	0	0
706	CHEMBL62535	O=C(O)C1CCC(CC1)NC(=O)C2(CC3=C(CC2)C=CC=C3)CS	26	3	1	0	0	0	0	0	347.5	14.48	1	19	19	0	0	0	0	0	0	0	328.6	225.7	0	0	0	0	328.6	0	0	0	0	0	102.9	0	0	0	0	0	0	0	0	1	1	0	0	0	0
707	CHEMBL62957	O=C(CS)NC1C(N2C(C3=C(C1)C=CC=C3)CCCC2C(=O)O)=O	26	3	1	0	0	0	0	0	348.4	14.52	2	17	17	0	0	0	0	0	0	0	296.2	194.9	0	0	0	0	296.2	0	0	0	0	0	101.3	0	0	0	0	0	0	0	0	2	2	0	0	0	0
708	CHEMBL63096	COC(=O)C(CC1=CC=CC=C1)NC(=O)C2(CC3=C(CC2)C=CC=C3)CS	29	3	1	0	0	0	0	0	383.5	14.2	1	22	22	0	0	0	0	0	0	0	467.6	277.2	0	0	0	0	467.6	0	0	0	0	0	190.4	0	0	0	0	0	0	0	0	1	1	0	0	0	0
709	CHEMBL63123	COC(=O)CCNC(=O)C1(CC2=C(CC1)C=CC=C2)CS	22	2	1	0	0	0	0	0	307.4	14.64	1	16	16	0	0	0	0	0	0	0	345.8	208	0	0	0	0	345.8	0	0	0	0	0	137.8	0	0	0	0	0	0	0	0	1	1	0	0	0	0
710	CHEMBL64661	COC(=O)C(CC(C)C)NC(=O)C1(CC2=C(CC1)C=CC=C2)CS	25	2	1	0	0	0	0	0	349.5	14.56	1	19	19	0	0	0	0	0	0	0	418	254.2	0	0	0	0	418	0	0	0	0	0	163.7	0	0	0	0	0	0	0	0	1	1	0	0	0	0
711	CHEMBL64847	O=C(O)C1N2C(CCC1)C3=C(C=CC=C3)CC(CS)C2=O	23	3	1	0	0	0	0	0	305.4	14.54	1	16	16	0	0	0	0	0	0	0	276.3	185.5	0	0	0	0	276.3	0	0	0	0	0	90.75	0	0	0	0	0	0	0	0	1	1	0	0	0	0
712	CHEMBL65610	O=C(O)CCCCCCNC(=O)C1(CC2=C(CC1)C=CC=C2)CS	25	2	1	0	0	0	0	0	349.5	14.56	1	19	19	0	0	0	0	0	0	0	382.7	244.1	0	0	0	0	382.7	0	0	0	0	0	138.6	0	0	0	0	0	0	0	0	1	1	0	0	0	0
713	CHEMBL78429	O=C(NC1C(N2C(C3=C(C1)C=CC=C3)CCCC2C(=O)O)=O)C(S)CC4=CC=CC=C4	34	4	1	0	0	0	0	0	438.5	14.15	2	24	24	0	0	0	0	0	0	0	432.8	281.4	0	0	0	0	432.8	0	0	0	0	0	151.4	0	0	0	0	0	0	0	0	2	2	0	0	0	0
714	CHEMBL79564	O=C(CS)NC1C(N2C(C3=C(C1)C=CC=C3)CCCC2C(=O)O)=O	26	3	1	0	0	0	0	0	348.4	14.52	2	17	17	0	0	0	0	0	0	0	296.2	194.9	0	0	0	0	296.2	0	0	0	0	0	101.3	0	0	0	0	0	0	0	0	2	2	0	0	0	0
715	CHEMBL85320	CC(NC(=O)C(CC(=O)NO)CC1=CC=CC=C1)C(=O)O	21	1	1	0	0	0	0	0	294.3	14.01	2	14	14	0	0	0	0	0	0	0	244.4	174.4	0	0	0	0	244.4	0	0	0	0	0	70.08	0	0	0	0	0	0	0	0	2	2	0	0	0	0
[truncated: 5,000 more columns]

## Sheet: Alvadesc-Descriptors
Sr. No.	ChEMBL ID	SMILES	MW	AMW	Sv	Se	Sp	Si	Mv	Me	Mp	Mi	GD	nAT	nSK	nAA	nTA	nBT	nBO	nBM	SCBO	RBN	RBF	nDB	nTB	nAB	nH	nC	nN	nO	nP	nS	nF	nCL	nBR	nI	nB	nHM	nHet	nX	H%	C%	N%	O%	X%	nCsp3	nCsp2	nCsp	Fsp3
1	CHEMBL110375	C[C@H](CS)C(=O)N1[C@H](CCC1=O)C(O)=O	231.3	8.261	17.23	28.79	18.04	31.75	0.6153	1.028	0.6443	1.134	0.1429	28	15	0	6	28	15	3	18	3	0.1071	3	0	0	13	9	1	4	0	1	0	0	0	0	0	1	6	0	46.43	32.14	3.571	14.29	0	6	3	0	0.6667
2	CHEMBL114552	OC(=O)CCCNC[P@@](O)(=O)CCC1=CC=CC=C1	285.3	7.316	23.07	39.22	25.12	44.21	0.5916	1.006	0.6441	1.134	0.1111	39	19	6	4	39	19	8	24	9	0.2308	2	0	6	20	13	1	4	1	0	0	0	0	0	0	1	6	0	51.28	33.33	2.564	10.26	0	6	7	0	0.4615
3	CHEMBL1160560	NCCCC[C@@H](S)C(=O)NCC(=O)N1[C@@H](CC[C@H]1C1=CC=CC=C1)C(O)=O	393.6	7.288	32.43	54.29	34.62	61.23	0.6006	1.005	0.6411	1.134	0.07977	54	27	6	6	55	28	9	34	9	0.1636	3	0	6	27	19	3	4	0	1	0	0	0	0	0	1	8	0	50	35.19	5.556	7.407	0	10	9	0	0.5263
4	CHEMBL126763	CC(=O)S[C@@H](CC(=O)N1CCC[C@H]1C(O)=O)C(=O)C1=CC=C(C=C1)C1=CC=CC=C1	425.5	8.029	34.58	53.53	36.3	59.03	0.6524	1.01	0.6849	1.114	0.07356	53	30	12	6	55	32	16	42	8	0.1454	4	0	12	23	23	1	5	0	1	0	0	0	0	0	1	7	0	43.4	43.4	1.887	9.434	0	7	16	0	0.3043
5	CHEMBL126909	CC(=O)S[C@H](CC(=O)N1CCC[C@@H]1C(O)=O)C(=O)C1=CC=CC=C1	349.4	8.127	27.52	43.77	28.78	48.2	0.6401	1.018	0.6693	1.121	0.09058	43	24	6	6	44	25	10	32	7	0.1591	4	0	6	19	17	1	5	0	1	0	0	0	0	0	1	7	0	44.19	39.53	2.326	11.63	0	7	10	0	0.4118
6	CHEMBL127113	CC(=O)S[C@H](CC(=O)N1CCC[C@H]1C(O)=O)C(=O)C1=CC=C(F)C=C1	367.4	8.545	27.91	44.28	28.72	48.54	0.649	1.03	0.6678	1.129	0.08667	43	25	6	7	44	26	10	33	7	0.1591	4	0	6	18	17	1	5	0	1	1	0	0	0	0	1	8	1	41.86	39.53	2.326	11.63	2.326	7	10	0	0.4118
7	CHEMBL128060	COC1=C(F)C=C(C=C1)C(=O)[C@H](CC(=O)N1CCC[C@@H]1C(O)=O)SC(C)=O	397.5	8.457	30.15	48.49	30.93	53.17	0.6415	1.032	0.6581	1.131	0.07977	47	27	6	8	48	28	10	35	8	0.1667	4	0	6	20	18	1	6	0	1	1	0	0	0	0	1	9	1	42.55	38.3	2.128	12.77	2.128	8	10	0	0.4444
8	CHEMBL128064	CCC1=CC2=C(C=C1)N([C@@H](C2)C(O)=O)C(=O)[C@H](C)CSC(=O)C1=CC=CC=C1	397.5	7.795	32.86	51.21	34.85	56.82	0.6444	1.004	0.6833	1.114	0.07937	51	28	12	6	53	30	15	39	7	0.1321	3	0	12	23	22	1	4	0	1	0	0	0	0	0	1	6	0	45.1	43.14	1.961	7.843	0	7	15	0	0.3182
9	CHEMBL128074	OC(=O)[C@H]1CC2=C(C=CC=C2)N1C(=O)C=C	217.2	8.046	17.8	27.5	18.18	30.2	0.6593	1.019	0.6732	1.119	0.1417	27	16	6	4	28	17	9	23	2	0.07143	3	0	6	11	12	1	3	0	0	0	0	0	0	0	0	4	0	40.74	44.44	3.704	11.11	0	2	10	0	0.1667
10	CHEMBL128076	CC(=O)S[C@H](CC(=O)N1CCC[C@H]1C(O)=O)C(=O)C1=CC2=C(CCC2)C=C1	389.5	7.79	31.58	50.53	33.3	56.03	0.6316	1.011	0.666	1.121	0.08262	50	27	6	6	52	29	10	36	7	0.1346	4	0	6	23	20	1	5	0	1	0	0	0	0	0	1	7	0	46	40	2	10	0	10	10	0	0.5
11	CHEMBL128214	C[C@@H]([C@@H](SC(C)=O)C(=O)C1=CC=C(Br)C=C1)C(=O)N1CCC[C@H]1C(O)=O	442.4	9.617	30.08	46.88	31.89	51.46	0.6538	1.019	0.6933	1.119	0.08308	46	26	6	8	47	27	10	34	7	0.1489	4	0	6	20	18	1	5	0	1	0	0	1	0	0	2	8	1	43.48	39.13	2.174	10.87	2.174	8	10	0	0.4444
12	CHEMBL128235	CC(=C)C(=O)N1[C@H](CC2=C1C=CC=C2)C(O)=O	231.3	7.709	19.33	30.39	19.94	33.62	0.6442	1.013	0.6646	1.121	0.1323	30	17	6	5	31	18	9	24	2	0.06452	3	0	6	13	13	1	3	0	0	0	0	0	0	0	0	4	0	43.33	43.33	3.333	10	0	3	10	0	0.2308
13	CHEMBL128286	CC(=C)C(=O)N1[C@H](CC2=C1C=CC=C2)C(O)=O	231.3	7.709	19.33	30.39	19.94	33.62	0.6442	1.013	0.6646	1.121	0.1323	30	17	6	5	31	18	9	24	2	0.06452	3	0	6	13	13	1	3	0	0	0	0	0	0	0	0	4	0	43.33	43.33	3.333	10	0	3	10	0	0.2308
14	CHEMBL128287	C[C@H](S)C(=O)N1[C@H](CC2=C1C=CC=C2)C(O)=O	251.3	8.378	19.51	30.46	20.59	33.54	0.6505	1.015	0.6862	1.118	0.1323	30	17	6	5	31	18	8	23	2	0.06452	2	0	6	13	12	1	3	0	1	0	0	0	0	0	1	5	0	43.33	40	3.333	10	0	4	8	0	0.3333
15	CHEMBL128322	C[C@@H](CSC[C@@H](C)C(=O)N1[C@H](CC2=C1C=CC=C2)C(O)=O)C(=O)N1[C@@H](CC2=C1C=CC=C2)C(O)=O	496.6	7.883	40.37	63.73	42.28	70.57	0.6407	1.012	0.6712	1.12	0.06387	63	35	12	8	66	38	16	48	8	0.1212	4	0	12	28	26	2	6	0	1	0	0	0	0	0	1	9	0	44.44	41.27	3.175	9.524	0	10	16	0	0.3846
16	CHEMBL128522	C[C@H]([C@@H](SC(C)=O)C(=O)C1=CC=CC=C1)C(=O)N1CCC[C@H]1C(O)=O	363.5	7.902	29.05	46.65	30.54	51.62	0.6315	1.014	0.6639	1.122	0.08667	46	25	6	7	47	26	10	33	7	0.1489	4	0	6	21	18	1	5	0	1	0	0	0	0	0	1	7	0	45.65	39.13	2.174	10.87	0	8	10	0	0.4444
17	CHEMBL128653	COC1=CC2=C(C=C1)N([C@@H](C2)C(O)=O)C(=O)[C@@H](C)CSC(=O)C1=CC=CC=C1	399.5	8.153	32.05	49.65	33.54	54.62	0.6541	1.013	0.6845	1.115	0.07937	49	28	12	6	51	30	15	39	7	0.1373	3	0	12	21	21	1	5	0	1	0	0	0	0	0	1	7	0	42.86	42.86	2.041	10.2	0	6	15	0	0.2857
18	CHEMBL128743	CC(=C)C(=O)N1[C@H](CC2=C1C=CC=C2)C(O)=O	231.3	7.709	19.33	30.39	19.94	33.62	0.6442	1.013	0.6646	1.121	0.1323	30	17	6	5	31	18	9	24	2	0.06452	3	0	6	13	13	1	3	0	0	0	0	0	0	0	0	4	0	43.33	43.33	3.333	10	0	3	10	0	0.2308
19	CHEMBL128744	COC1=CC2=C(C=C1)N([C@H](C2)C(O)=O)C(=O)C(C)=C	261.3	7.685	21.57	34.6	22.15	38.24	0.6344	1.018	0.6516	1.125	0.117	34	19	6	6	35	20	9	26	3	0.08571	3	0	6	15	14	1	4	0	0	0	0	0	0	0	0	5	0	44.12	41.18	2.941	11.76	0	4	10	0	0.2857
20	CHEMBL128871	C[C@@H]([C@@H](SC(C)=O)C(=O)C1=CC=C(Br)C=C1)C(=O)N1CCC[C@H]1C(O)=O	442.4	9.617	30.08	46.88	31.89	51.46	0.6538	1.019	0.6933	1.119	0.08308	46	26	6	8	47	27	10	34	7	0.1489	4	0	6	20	18	1	5	0	1	0	0	1	0	0	2	8	1	43.48	39.13	2.174	10.87	2.174	8	10	0	0.4444
21	CHEMBL129219	CC(=O)S[C@H](CC(=O)N1CCC[C@@H]1C(O)=O)C(=O)C1=CC(=CC=C1)C(F)(F)F	417.4	9.075	30.2	48.19	30.35	52.64	0.6565	1.048	0.6598	1.144	0.07672	46	28	6	9	47	29	10	36	7	0.1489	4	0	6	18	18	1	5	0	1	3	0	0	0	0	1	10	3	39.13	39.13	2.174	10.87	6.522	8	10	0	0.4444
22	CHEMBL129358	OC(=O)[C@H]1CCCN1C(=O)C[C@H](SC(=O)C1=CC=CC=C1)C(=O)C1=CC=C(F)C=C1	429.5	8.59	33.43	51.16	34.48	55.96	0.6687	1.023	0.6895	1.119	0.07356	50	30	12	6	52	32	16	42	8	0.1539	4	0	12	20	22	1	5	0	1	1	0	0	0	0	1	8	1	40	44	2	10	2	6	16	0	0.2727
23	CHEMBL129559	CC(=O)S[C@H](CC(=O)N1CCC[C@H]1C(O)=O)C(=O)C1=CC(F)=CC=C1	367.4	8.545	27.91	44.28	28.72	48.54	0.649	1.03	0.6678	1.129	0.08667	43	25	6	7	44	26	10	33	7	0.1591	4	0	6	18	17	1	5	0	1	1	0	0	0	0	1	8	1	41.86	39.53	2.326	11.63	2.326	7	10	0	0.4118
24	CHEMBL129572	OC(=O)[C@H]1CCCN1C(=O)C[C@H](SC(=O)C1=CC=CC=C1)C(=O)C1=CC(F)=CC=C1	429.5	8.59	33.43	51.16	34.48	55.96	0.6687	1.023	0.6895	1.119	0.07356	50	30	12	6	52	32	16	42	8	0.1539	4	0	12	20	22	1	5	0	1	1	0	0	0	0	1	8	1	40	44	2	10	2	6	16	0	0.2727
25	CHEMBL129789	C[C@@H]([C@@H](SC(C)=O)C(=O)C1=CC(F)=CC=C1)C(=O)N1CCC[C@H]1C(O)=O	381.5	8.293	29.43	47.16	30.48	51.96	0.6399	1.025	0.6625	1.13	0.08308	46	26	6	8	47	27	10	34	7	0.1489	4	0	6	20	18	1	5	0	1	1	0	0	0	0	1	8	1	43.48	39.13	2.174	10.87	2.174	8	10	0	0.4444
26	CHEMBL129829	C[C@@H]([C@@H](SC(C)=O)C(=O)C1=CC(F)=CC=C1)C(=O)N1CCC[C@H]1C(O)=O	381.5	8.293	29.43	47.16	30.48	51.96	0.6399	1.025	0.6625	1.13	0.08308	46	26	6	8	47	27	10	34	7	0.1489	4	0	6	20	18	1	5	0	1	1	0	0	0	0	1	8	1	43.48	39.13	2.174	10.87	2.174	8	10	0	0.4444
27	CHEMBL130084	CC(=O)S[C@H](CC(=O)N1CCC[C@@H]1C(O)=O)C(=O)C1=CC=C(C=C1)C(C)(C)C	405.6	7.374	33.63	55.3	35.82	61.86	0.6115	1.005	0.6514	1.125	0.07672	55	28	6	9	56	29	10	36	8	0.1429	4	0	6	27	21	1	5	0	1	0	0	0	0	0	1	7	0	49.09	38.18	1.818	9.091	0	11	10	0	0.5238
28	CHEMBL130237	CC(=O)S[C@@H](CC(=O)N1CCC[C@@H]1C(O)=O)C(=O)C1=CC=C(Br)C=C1	428.3	9.961	28.55	44	30.13	48.04	0.6639	1.023	0.7007	1.117	0.08667	43	25	6	7	44	26	10	33	7	0.1591	4	0	6	18	17	1	5	0	1	0	0	1	0	0	2	8	1	41.86	39.53	2.326	11.63	2.326	7	10	0	0.4118
29	CHEMBL130298	C[C@@H]([C@@H](SC(C)=O)C(=O)C1=CC=C(Cl)C=C1)C(=O)N1CCC[C@H]1C(O)=O	397.9	8.65	29.88	46.97	31.4	51.56	0.6495	1.021	0.6826	1.121	0.08308	46	26	6	8	47	27	10	34	7	0.1489	4	0	6	20	18	1	5	0	1	0	1	0	0	0	2	8	1	43.48	39.13	2.174	10.87	2.174	8	10	0	0.4444
30	CHEMBL130584	OC(=O)[C@H]1CCCN1C(=O)C[C@H](SC(=O)C1=CC=CC=C1)C(=O)C1=CC=C(Br)C=C1	490.4	9.808	34.08	50.88	35.89	55.46	0.6815	1.018	0.7178	1.109	0.07356	50	30	12	6	52	32	16	42	8	0.1539	4	0	12	20	22	1	5	0	1	0	0	1	0	0	2	8	1	40	44	2	10	2	6	16	0	0.2727
31	CHEMBL130914	OC(=O)[C@@H]1CC2=C(C=CC=C2)N1C(=O)CCSC(=O)C1=CC=CC=C1	355.4	8.463	28.28	42.56	29.56	46.58	0.6734	1.013	0.7039	1.109	0.09	42	25	12	4	44	27	15	36	6	0.1364	3	0	12	17	19	1	4	0	1	0	0	0	0	0	1	6	0	40.48	45.24	2.381	9.524	0	4	15	0	0.2105
32	CHEMBL131350	OC(=O)[C@@H]1CC2=C(C=CC=C2)N1C(=O)CS	237.3	8.789	17.99	27.58	18.82	30.12	0.6662	1.021	0.6972	1.116	0.1417	27	16	6	4	28	17	8	22	2	0.07143	2	0	6	11	11	1	3	0	1	0	0	0	0	0	1	5	0	40.74	40.74	3.704	11.11	0	3	8	0	0.2727
33	CHEMBL132080	OC(=O)[C@H]1CCCN1C(=O)[C@@H]1CCCC[C@@H]1S	257.4	7.15	21.09	36.11	22.87	40.78	0.586	1.003	0.6353	1.133	0.1323	36	17	0	4	37	18	2	20	2	0.05405	2	0	0	19	12	1	3	0	1	0	0	0	0	0	1	5	0	52.78	33.33	2.778	8.333	0	10	2	0	0.8333
34	CHEMBL132512	C[C@H](S)C(=O)N1[C@H](CC2=C1C=CC=C2)C(O)=O	251.3	8.378	19.51	30.46	20.59	33.54	0.6505	1.015	0.6862	1.118	0.1323	30	17	6	5	31	18	8	23	2	0.06452	2	0	6	13	12	1	3	0	1	0	0	0	0	0	1	5	0	43.33	40	3.333	10	0	4	8	0	0.3333
35	CHEMBL132680	CC(C)(C)OC(=O)[C@H]1CCCN1C(=O)[C@H]1CCC[C@@H]1SC(=O)C1=CC=CC=C1	403.6	7.081	34.44	56.86	37.13	64.07	0.6043	0.9975	0.6514	1.124	0.07937	57	28	6	6	59	30	9	36	7	0.1186	3	0	6	29	22	1	4	0	1	0	0	0	0	0	1	6	0	50.88	38.6	1.754	7.018	0	13	9	0	0.5909
36	CHEMBL133021	OC(=O)[C@@H]1CCCN1C(=O)[C@H]1CC[C@@H]1SC(=O)C1=CC=CC=C1	333.4	7.939	26.81	42.44	28.32	46.99	0.6383	1.01	0.6744	1.119	0.09881	42	23	6	4	44	25	9	31	5	0.1136	3	0	6	19	17	1	4	0	1	0	0	0	0	0	1	6	0	45.24	40.48	2.381	9.524	0	8	9	0	0.4706
37	CHEMBL133399	CC1(C)CC[C@H]([C@H]1SC(=O)C1=CC=CC=C1)C(=O)N1CCC[C@H]1C(O)=O	375.5	7.363	31.39	51.09	33.61	57.24	0.6155	1.002	0.659	1.122	0.08615	51	26	6	6	53	28	9	34	5	0.09434	3	0	6	25	20	1	4	0	1	0	0	0	0	0	1	6	0	49.02	39.22	1.961	7.843	0	11	9	0	0.55
38	CHEMBL133864	CC(C)(C)OC(=O)[C@@H]1CCCN1C(=O)[C@@H]1CCC(C)(C)[C@H]1SC(=O)C1=CC=CC=C1	431.6	6.852	37.5	62.62	40.65	70.9	0.5952	0.9941	0.6453	1.125	0.07356	63	30	6	8	65	32	9	38	7	0.1077	3	0	6	33	24	1	4	0	1	0	0	0	0	0	1	6	0	52.38	38.1	1.587	6.349	0	15	9	0	0.625
39	CHEMBL133984	CC(C)(C)OC(=O)[C@H]1CCCN1C(=O)[C@H]1CCC[C@@H]1SC(=O)C1=CC=CC=C1	403.6	7.081	34.44	56.86	37.13	64.07	0.6043	0.9975	0.6514	1.124	0.07937	57	28	6	6	59	30	9	36	7	0.1186	3	0	6	29	22	1	4	0	1	0	0	0	0	0	1	6	0	50.88	38.6	1.754	7.018	0	13	9	0	0.5909
40	CHEMBL134113	CC1(C)CC[C@@H]([C@@H]1S)C(=O)N1CCC[C@@H]1C(O)=O	271.4	6.959	22.62	39	24.63	44.2	0.58	0.9999	0.6316	1.133	0.1242	39	18	0	6	40	19	2	21	2	0.05	2	0	0	21	13	1	3	0	1	0	0	0	0	0	1	5	0	53.85	33.33	2.564	7.692	0	11	2	0	0.8461
41	CHEMBL134495	OC(=O)[C@@H]1CCCN1C(=O)[C@H]1CCC[C@H]1S	243.4	7.375	19.57	33.23	21.11	37.37	0.5929	1.007	0.6396	1.132	0.1417	33	16	0	4	34	17	2	19	2	0.05882	2	0	0	17	11	1	3	0	1	0	0	0	0	0	1	5	0	51.52	33.33	3.03	9.091	0	9	2	0	0.8182
42	CHEMBL134666	OC(=O)[C@@H]1CCCN1C(=O)[C@@H]1CCC[C@H]1SC(=O)C1=CC=CC=C1	347.5	7.722	28.34	45.32	30.09	50.41	0.6297	1.007	0.6686	1.12	0.0942	45	24	6	4	47	26	9	32	5	0.1064	3	0	6	21	18	1	4	0	1	0	0	0	0	0	1	6	0	46.67	40	2.222	8.889	0	9	9	0	0.5
43	CHEMBL134956	OC(=O)[C@@H]1CCCN1C(=O)[C@@H]1CCC[C@H]1SC(=O)C1=CC=CC=C1	347.5	7.722	28.34	45.32	30.09	50.41	0.6297	1.007	0.6686	1.12	0.0942	45	24	6	4	47	26	9	32	5	0.1064	3	0	6	21	18	1	4	0	1	0	0	0	0	0	1	6	0	46.67	40	2.222	8.889	0	9	9	0	0.5
44	CHEMBL136015	OC(=O)[C@@H]1CCCN1C(=O)[C@@H]1CCC[C@H]1SC(=O)C1=CC=CC=C1	347.5	7.722	28.34	45.32	30.09	50.41	0.6297	1.007	0.6686	1.12	0.0942	45	24	6	4	47	26	9	32	5	0.1064	3	0	6	21	18	1	4	0	1	0	0	0	0	0	1	6	0	46.67	40	2.222	8.889	0	9	9	0	0.5
45	CHEMBL138409	CCC[C@@H](N[C@H](C)C(=O)N1N=C(S[C@H]1C(O)=O)C(C)(C)C)C(O)=O	359.5	7.337	28.62	49.74	30.31	56.03	0.5841	1.015	0.6186	1.143	0.08696	49	24	0	10	49	24	4	28	8	0.1633	4	0	0	25	15	3	5	0	1	0	0	0	0	0	1	9	0	51.02	30.61	6.122	10.2	0	11	4	0	0.7333
46	CHEMBL139140	CC(C)(C)C1=NN([C@H](S1)C(O)=O)C(=O)[C@H](CCCCN)N[C@H](CCC1=CC=CC=C1)C(O)=O	478.7	7.144	39.75	67.37	42.36	76.19	0.5933	1.006	0.6323	1.137	0.06439	67	33	6	9	68	34	10	41	13	0.1912	4	0	6	34	23	4	5	0	1	0	0	0	0	0	1	10	0	50.75	34.33	5.97	7.463	0	13	10	0	0.5652
47	CHEMBL152342	NCCCC[C@@H](NC(=O)[C@H]1CCCN1C(=O)CCC(=O)[C@@H]1CCCN1C(=O)[C@H](CC1=CC=C(O)C=C1)NC(=O)C1CCC1)C(=O)N[C@H](CC1=CC=CC=C1)C(=O)CCC(=O)N1CCC[C@H]1C(O)=O	942.2	6.98	80.82	135.8	84.88	153.2	0.5986	1.006	0.6288	1.135	0.03205	135	68	12	12	140	73	21	88	24	0.1714	9	0	12	67	50	7	11	0	0	0	0	0	0	0	0	18	0	49.63	37.04	5.185	8.148	0	29	21	0	0.58
48	CHEMBL152526	CCCC[C@@H](NC(=O)[C@@H]1CCCN1C(=O)CCC(=O)[C@H]1CCCN1C(=O)[C@H](CC1=CC=C(O)C=C1)NC(=O)C1CCC1)C(=O)N[C@@H](CC1=CC=CC=C1)C(=O)CCC(=O)N1CCC[C@H]1C(O)=O	927.2	6.972	79.8	133.7	83.88	150.7	0.6	1.005	0.6306	1.133	0.03256	133	67	12	12	138	72	21	87	23	0.1667	9	0	12	66	50	6	11	0	0	0	0	0	0	0	0	17	0	49.62	37.59	4.511	8.271	0	29	21	0	0.58
49	CHEMBL152708	C[C@H](NC(=O)[C@@H](CC1=CC=CC=C1)NC(=O)[C@H](CCCCN)NC(=O)[C@H]1NCCC1=O)C(=O)N1CCC[C@H]1C(O)=O	572.7	7.071	48.09	81.92	50.16	92.51	0.5937	1.011	0.6192	1.142	0.05244	81	41	6	9	83	43	12	52	14	0.1687	6	0	6	40	28	6	7	0	0	0	0	0	0	0	0	13	0	49.38	34.57	7.407	8.642	0	16	12	0	0.5714
50	CHEMBL15424	CO[C@@H]1C[C@H](N(C1)C(=O)[C@H](C)CS)C(O)=O	247.4	7.495	19.28	33.56	20.56	37.58	0.5843	1.017	0.6231	1.139	0.1333	33	16	0	6	33	16	2	18	4	0.1212	2	0	0	17	10	1	4	0	1	0	0	0	0	0	1	6	0	51.52	30.3	3.03	12.12	0	8	2	0	0.8
51	CHEMBL1560	C[C@H](CS)C(=O)N1CCC[C@@H]1C(O)=O	217.3	7.494	17.04	29.35	18.35	32.95	0.5876	1.012	0.6326	1.136	0.1539	29	14	0	5	29	14	2	16	3	0.1035	2	0	0	15	9	1	3	0	1	0	0	0	0	0	1	5	0	51.72	31.03	3.448	10.34	0	7	2	0	0.7778
52	CHEMBL1560	C[C@H](CS)C(=O)N1CCC[C@@H]1C(O)=O	217.3	7.494	17.04	29.35	18.35	32.95	0.5876	1.012	0.6326	1.136	0.1539	29	14	0	5	29	14	2	16	3	0.1035	2	0	0	15	9	1	3	0	1	0	0	0	0	0	1	5	0	51.72	31.03	3.448	10.34	0	7	2	0	0.7778
53	CHEMBL15775	C[C@@H](CS)C(=O)N1C[C@H](C[C@H]1C(O)=O)OC1=CC2=C(C=CC=C2)C=C1	359.5	7.815	29.34	46.32	31.09	51.41	0.6377	1.007	0.6758	1.118	0.09	46	25	10	5	48	27	13	34.5	5	0.1042	2	0	11	21	19	1	4	0	1	0	0	0	0	0	1	6	0	45.65	41.3	2.174	8.696	0	7	12	0	0.3684
54	CHEMBL15777	C[C@H](CS)C(=O)N1C[C@H](C[C@@H]1C(O)=O)[S](=O)(=O)C1=CC=CC=C1	357.5	8.512	26.71	42.84	28.43	47.12	0.636	1.02	0.6768	1.122	0.09486	42	23	6	7	43	24	10	31	5	0.1163	4	0	6	19	15	1	5	0	2	0	0	0	0	0	2	8	0	45.24	35.71	2.381	11.9	0	7	8	0	0.4667
55	CHEMBL15879	CS[C@H]1C[C@H](N(C1)C(=O)[C@H](C)N[C@H](CCC1=CC=CC=C1)C(O)=O)C(O)=O	394.5	7.444	32.13	53.52	34.07	59.95	0.6061	1.01	0.6428	1.131	0.07977	53	27	6	7	54	28	9	34	9	0.1667	3	0	6	26	19	2	5	0	1	0	0	0	0	0	1	8	0	49.06	35.85	3.774	9.434	0	10	9	0	0.5263
56	CHEMBL159330	CN(CC(O)=O)C(=O)[C@@H]1CCCC[C@H]1C(O)=O	243.3	7.156	19.81	34.81	20.37	38.87	0.5826	1.024	0.5991	1.143	0.125	34	17	0	6	34	17	3	20	4	0.1177	3	0	0	17	11	1	5	0	0	0	0	0	0	0	0	6	0	50	32.35	2.941	14.71	0	8	3	0	0.7273
57	CHEMBL15954	C[C@H](N[C@H](CCC1=CC=CC=C1)C(O)=O)C(=O)N1C[C@H](C[C@@H]1C(O)=O)SC1=CC=CC=C1	456.6	7.61	37.65	60.4	39.83	67.36	0.6275	1.007	0.6638	1.123	0.06855	60	32	12	6	62	34	15	43	10	0.1613	3	0	12	28	24	2	5	0	1	0	0	0	0	0	1	8	0	46.67	40	3.333	8.333	0	9	15	0	0.375
58	CHEMBL15977	C[C@@H](CS)C(=O)N1C[C@H](C[C@H]1C(O)=O)C1=CC=CC=C1	293.4	7.524	24.09	39.11	25.87	43.78	0.6178	1.003	0.6633	1.123	0.1105	39	20	6	5	40	21	8	26	4	0.1	2	0	6	19	15	1	3	0	1	0	0	0	0	0	1	5	0	48.72	38.46	2.564	7.692	0	7	8	0	0.4667
59	CHEMBL159791	OC(=O)[C@@H]1CCCC[C@@H]1C(=O)CCS	216.3	7.211	17.55	30.13	19.1	33.87	0.5849	1.004	0.6367	1.129	0.1539	30	14	0	4	30	14	2	16	4	0.1333	2	0	0	16	10	0	3	0	1	0	0	0	0	0	1	4	0	53.33	33.33	0	10	0	8	2	0	0.8
60	CHEMBL159829	CCCN(CC(=O)NO)C(=O)[C@H]1CCCC[C@H]1C(O)=O	286.4	6.818	23.88	42.68	24.9	48.2	0.5687	1.016	0.5928	1.148	0.1053	42	20	0	6	42	20	3	23	6	0.1429	3	0	0	22	13	2	5	0	0	0	0	0	0	0	0	7	0	52.38	30.95	4.762	11.9	0	10	3	0	0.7692
61	CHEMBL159956	CN(CC(=O)NOCC1=CC=CC=C1)C(=O)[C@H]1CCCC[C@@H]1C(O)=O	348.4	7.111	29.41	49.56	30.66	55.61	0.6002	1.011	0.6257	1.135	0.08667	49	25	6	5	50	26	9	32	7	0.14	3	0	6	24	18	2	5	0	0	0	0	0	0	0	0	7	0	48.98	36.73	4.082	10.2	0	9	9	0	0.5
62	CHEMBL159973	OC(=O)CNC(=O)[C@H]1CCCC[C@@H]1C(O)=O	229.3	7.395	18.28	31.92	18.61	35.45	0.5898	1.03	0.6003	1.144	0.1333	31	16	0	5	31	16	3	19	4	0.129	3	0	0	15	10	1	5	0	0	0	0	0	0	0	0	6	0	48.39	32.26	3.226	16.13	0	7	3	0	0.7
63	CHEMBL159987	CCCN(CC(O)=O)C(=O)[C@@H]1CCCC[C@H]1C(O)=O	271.4	6.784	22.86	40.57	23.89	45.7	0.5716	1.014	0.5973	1.142	0.1111	40	19	0	6	40	19	3	22	6	0.15	3	0	0	21	13	1	5	0	0	0	0	0	0	0	0	6	0	52.5	32.5	2.5	12.5	0	10	3	0	0.7692
64	CHEMBL159995	CN(CC(=O)NOCC1=CC=CC=C1)C(=O)[C@H]1CCC[C@@H]1C(O)=O	334.4	7.27	27.88	46.68	28.9	52.2	0.6062	1.015	0.6282	1.135	0.09058	46	24	6	5	47	25	9	31	7	0.1489	3	0	6	22	17	2	5	0	0	0	0	0	0	0	0	7	0	47.83	36.96	4.348	10.87	0	8	9	0	0.4706
65	CHEMBL159996	OC(=O)[C@H]1CCCC[C@H]1C(=O)NCC(=O)NOCC1=CC=CC=C1	334.4	7.27	27.88	46.68	28.9	52.2	0.6062	1.015	0.6282	1.135	0.09058	46	24	6	4	47	25	9	31	7	0.1489	3	0	6	22	17	2	5	0	0	0	0	0	0	0	0	7	0	47.83	36.96	4.348	10.87	0	8	9	0	0.4706
66	CHEMBL16138	CO[C@@H]1C[C@H](N(C1)C(=O)[C@H](C)CS)C(O)=O	247.4	7.495	19.28	33.56	20.56	37.58	0.5843	1.017	0.6231	1.139	0.1333	33	16	0	6	33	16	2	18	4	0.1212	2	0	0	17	10	1	4	0	1	0	0	0	0	0	1	6	0	51.52	30.3	3.03	12.12	0	8	2	0	0.8
67	CHEMBL16139	C[C@H](CS)C(=O)N1CC2(C[C@H]1C(O)=O)SCCS2	307.5	8.786	21.94	35.38	24.4	39.21	0.6269	1.011	0.6972	1.12	0.1242	35	18	0	5	36	19	2	21	3	0.08333	2	0	0	17	11	1	3	0	3	0	0	0	0	0	3	7	0	48.57	31.43	2.857	8.571	0	9	2	0	0.8182
68	CHEMBL161552	CCN(CC(=O)NOCC1=CC=CC=C1)C(=O)[C@@H]1CCCC[C@H]1C(O)=O	362.5	6.971	30.94	52.44	32.42	59.03	0.595	1.009	0.6235	1.135	0.08308	52	26	6	5	53	27	9	33	8	0.1509	3	0	6	26	19	2	5	0	0	0	0	0	0	0	0	7	0	50	36.54	3.846	9.615	0	10	9	0	0.5263
69	CHEMBL16163	C[C@H](N[C@H](CCC1=CC=CC=C1)C(O)=O)C(=O)N1C[C@H](C[C@@H]1C(O)=O)SC1=CC=CC=C1	456.6	7.61	37.65	60.4	39.83	67.36	0.6275	1.007	0.6638	1.123	0.06855	60	32	12	6	62	34	15	43	10	0.1613	3	0	12	28	24	2	5	0	1	0	0	0	0	0	1	8	0	46.67	40	3.333	8.333	0	9	15	0	0.375
70	CHEMBL16166	C[C@@H](CS)C(=O)N1C[C@@H](C[C@@H]1C(O)=O)SC1=CC=C(F)C=C1	343.5	8.587	25.66	40.7	27.45	45.04	0.6416	1.018	0.6864	1.126	0.09957	40	22	6	6	41	23	8	28	5	0.122	2	0	6	18	15	1	3	0	2	1	0	0	0	0	2	7	1	45	37.5	2.5	7.5	2.5	7	8	0	0.4667
71	CHEMBL161885	OC(=O)CCNC(=O)[C@H](CC1=CC=CC=C1)N[C@H](CC1=CC=CC=C1)C(O)=O	384.5	7.394	32.41	52.56	33.66	58.61	0.6233	1.011	0.6473	1.127	0.07672	52	28	12	5	53	29	15	38	11	0.2076	3	0	12	24	21	2	5	0	0	0	0	0	0	0	0	7	0	46.15	40.38	3.846	9.615	0	6	15	0	0.2857
72	CHEMBL16190	C[C@H](CSC(C)=O)C(=O)N1C[C@H](CC2=CC=CC=C2)C[C@H]1C(O)=O	349.5	7.436	28.86	47.21	30.85	52.82	0.6141	1.004	0.6563	1.124	0.09058	47	24	6	6	48	25	9	31	7	0.1458	3	0	6	23	18	1	4	0	1	0	0	0	0	0	1	6	0	48.94	38.3	2.128	8.511	0	9	9	0	0.5
73	CHEMBL161968	ONC(=O)CNC(=O)[C@@H]1CCCC[C@H]1C(O)=O	244.3	7.402	19.3	34.03	19.61	37.95	0.585	1.031	0.5943	1.15	0.125	33	17	0	5	33	17	3	20	4	0.1212	3	0	0	16	10	2	5	0	0	0	0	0	0	0	0	7	0	48.48	30.3	6.061	15.15	0	7	3	0	0.7
74	CHEMBL162381	OC(=O)[C@H]1CS[C@H]2CCC[C@H](NC(=O)[C@H](S)CC3=CC=CC=C3)C(=O)N12	394.6	8.22	30.54	48.5	32.74	53.83	0.6363	1.01	0.6821	1.121	0.08615	48	26	6	5	50	28	9	34	5	0.1	3	0	6	22	18	2	4	0	2	0	0	0	0	0	2	8	0	45.83	37.5	4.167	8.333	0	9	9	0	0.5
75	CHEMBL16332	C[C@@H](CS)C(=O)N1C[C@@H](C[C@@H]1C(O)=O)SC1=CC=CC=C1	325.5	8.137	25.28	40.19	27.52	44.7	0.632	1.005	0.6879	1.118	0.1048	40	21	6	5	41	22	8	27	5	0.122	2	0	6	19	15	1	3	0	2	0	0	0	0	0	2	6	0	47.5	37.5	2.5	7.5	0	7	8	0	0.4667
76	CHEMBL163549	OC(=O)[C@H]1CCCC[C@@H]1C(=O)NCCS	231.4	7.23	18.57	32.23	20.11	36.37	0.5802	1.007	0.6284	1.137	0.1429	32	15	0	4	32	15	2	17	4	0.125	2	0	0	17	10	1	3	0	1	0	0	0	0	0	1	5	0	53.12	31.25	3.125	9.375	0	8	2	0	0.8
77	CHEMBL163568	CCN(CC(O)=O)C(=O)[C@@H]1CCCC[C@H]1C(O)=O	257.3	6.955	21.34	37.69	22.13	42.28	0.5767	1.019	0.5981	1.143	0.1177	37	18	0	6	37	18	3	21	5	0.1351	3	0	0	19	12	1	5	0	0	0	0	0	0	0	0	6	0	51.35	32.43	2.703	13.51	0	9	3	0	0.75
78	CHEMBL163601	OC(=O)[C@H]1CCC[C@@H]1C(=O)NCCS	217.3	7.494	17.04	29.35	18.35	32.95	0.5876	1.012	0.6326	1.136	0.1539	29	14	0	4	29	14	2	16	4	0.1379	2	0	0	15	9	1	3	0	1	0	0	0	0	0	1	5	0	51.72	31.03	3.448	10.34	0	7	2	0	0.7778
79	CHEMBL163635	O[C@@H](CNC(=O)[C@H](CC1=CC=CC=C1)N[C@@H](CC1=CC=CC=C1)C(O)=O)C(O)=O	400.5	7.556	33.13	53.89	34.11	59.82	0.625	1.017	0.6437	1.129	0.07389	53	29	12	6	54	30	15	39	11	0.2037	3	0	12	24	21	2	6	0	0	0	0	0	0	0	0	8	0	45.28	39.62	3.774	11.32	0	6	15	0	0.2857
80	CHEMBL163682	OC[C@@H](NC(=O)[C@@H](CC1=CC=CC=C1)N[C@@H](CCC1=CC=CC=C1)C(O)=O)C(O)=O	414.5	7.402	34.65	56.77	35.88	63.24	0.6188	1.014	0.6406	1.129	0.07126	56	30	12	6	57	31	15	40	12	0.2105	3	0	12	26	22	2	6	0	0	0	0	0	0	0	0	8	0	46.43	39.29	3.571	10.71	0	7	15	0	0.3182
81	CHEMBL164625	OC(=O)CCNC(=O)[C@H](CC1=CC=CC=C1)N[C@@H](CCC1=CC=CC=C1)C(O)=O	398.5	7.245	33.94	55.44	35.42	62.03	0.6171	1.008	0.644	1.128	0.07389	55	29	12	5	56	30	15	39	12	0.2143	3	0	12	26	22	2	5	0	0	0	0	0	0	0	0	7	0	47.27	40	3.636	9.091	0	7	15	0	0.3182
82	CHEMBL165061	OC(=O)[C@H]1CCS[C@@H]2CCC[C@@H](NC(=O)[C@@H](S)CC3=CC=CC=C3)C(=O)N12	408.6	8.012	32.07	51.39	34.5	57.24	0.6288	1.008	0.6765	1.122	0.08262	51	27	6	5	53	29	9	35	5	0.09434	3	0	6	24	19	2	4	0	2	0	0	0	0	0	2	8	0	47.06	37.25	3.922	7.843	0	10	9	0	0.5263
83	CHEMBL165582	OC(=O)[C@H]1CCS[C@@H]2CCC[C@@H](NC(=O)[C@@H](S)CC3=CC=CC=C3)C(=O)N12	408.6	8.012	32.07	51.39	34.5	57.24	0.6288	1.008	0.6765	1.122	0.08262	51	27	6	5	53	29	9	35	5	0.09434	3	0	6	24	19	2	4	0	2	0	0	0	0	0	2	8	0	47.06	37.25	3.922	7.843	0	10	9	0	0.5263
84	CHEMBL165617	O[C@@H](CNC(=O)[C@H](CC1=CC=CC=C1)N[C@@H](CCC1=CC=CC=C1)C(O)=O)C(O)=O	414.5	7.402	34.65	56.77	35.88	63.24	0.6188	1.014	0.6406	1.129	0.07126	56	30	12	6	57	31	15	40	12	0.2105	3	0	12	26	22	2	6	0	0	0	0	0	0	0	0	8	0	46.43	39.29	3.571	10.71	0	7	15	0	0.3182
85	CHEMBL165953	OC(=O)[C@H]1CCS[C@@H]2CCC[C@@H](NC(=O)[C@@H](S)CC3=CC=CC=C3)C(=O)N12	408.6	8.012	32.07	51.39	34.5	57.24	0.6288	1.008	0.6765	1.122	0.08262	51	27	6	5	53	29	9	35	5	0.09434	3	0	6	24	19	2	4	0	2	0	0	0	0	0	2	8	0	47.06	37.25	3.922	7.843	0	10	9	0	0.5263
86	CHEMBL178322	CC(=O)SCCC(=O)N1C[C@@H]2CCCC[C@@H]2[C@@H]1C(O)=O	299.4	7.303	24.34	41.32	26.09	46.41	0.5936	1.008	0.6362	1.132	0.1105	41	20	0	5	42	21	3	24	5	0.1191	3	0	0	21	14	1	4	0	1	0	0	0	0	0	1	6	0	51.22	34.15	2.439	9.756	0	11	3	0	0.7857
87	CHEMBL1794004	CC[C@H](C)[C@@H](NC(=O)[C@]12CC[C@@H]([C@H]1[C@@H]1CC[C@H]3[C@]4(C)CC[C@@H](O)C(C)(C)[C@@H]4CC[C@]3(C)[C@]1(C)CC2)C(C)=C)C(O)=O	570	5.7	55.16	98.04	60.9	113.4	0.5516	0.9804	0.609	1.134	0.05488	100	41	0	13	104	45	3	48	6	0.05769	3	0	0	59	36	1	4	0	0	0	0	0	0	0	0	5	0	59	36	1	4	0	32	4	0	0.8889
88	CHEMBL1794011	CC[C@@H](C)[C@@H](S)C(=O)N[C@H]([C@@H](C)C1=CC=CC=C1)C(=O)N[C@H](CC1=CC=C(O)C=C1)C(O)=O	472.7	7.272	39.71	65.17	42.35	73.19	0.6109	1.003	0.6516	1.126	0.06439	65	33	12	9	66	34	15	43	11	0.1667	3	0	12	32	25	2	5	0	1	0	0	0	0	0	1	8	0	49.23	38.46	3.077	7.692	0	10	15	0	0.4
89	CHEMBL1794012	CC[C@H](C)[C@H](S)C(=O)N[C@@H](C(C)C)C(=O)N[C@H](CC1=CC=C(O)C=C1)C(O)=O	410.6	7.079	34.18	58.29	36.59	65.78	0.5893	1.005	0.6309	1.134	0.07407	58	28	6	10	58	28	9	34	10	0.1724	3	0	6	30	20	2	5	0	1	0	0	0	0	0	1	8	0	51.72	34.48	3.448	8.621	0	11	9	0	0.55
90	CHEMBL1794014	CC[C@H](C)[C@@H](NC(=O)[C@@H](S)C(C)C)C(=O)N1[C@@H](C[C@@H]2CCCC[C@@H]12)C(O)=O	398.6	6.535	34.52	60.73	37.66	69.4	0.5659	0.9955	0.6174	1.138	0.07977	61	27	0	9	62	28	3	31	7	0.1129	3	0	0	34	20	2	4	0	1	0	0	0	0	0	1	7	0	55.74	32.79	3.279	6.557	0	17	3	0	0.85
91	CHEMBL19070	CC[C@@H](C)[C@@H](NC(=O)[C@H](S)C1=CC=CC=C1)C(=O)N[C@@H](CC1=CC=C(O)C=C1)C(O)=O	444.6	7.536	36.65	59.4	38.83	66.36	0.6212	1.007	0.6581	1.125	0.06882	59	31	12	8	60	32	15	41	10	0.1667	3	0	12	28	23	2	5	0	1	0	0	0	0	0	1	8	0	47.46	38.98	3.39	8.475	0	8	15	0	0.3478
92	CHEMBL19165	CC[C@H](C)[C@@H](S)C(=O)N[C@H](CC1=CC=CC=C1)C(=O)N[C@H](CC1=CC=C(O)C=C1)C(O)=O	458.6	7.397	38.18	62.29	40.59	69.78	0.6158	1.005	0.6547	1.125	0.06653	62	32	12	8	63	33	15	42	11	0.1746	3	0	12	30	24	2	5	0	1	0	0	0	0	0	1	8	0	48.39	38.71	3.226	8.065	0	9	15	0	0.375
93	CHEMBL19494	CC(C)C[C@H](NC(=O)[C@@H](S)CC1=CC=CC=C1)C(=O)N[C@H](CC1=CC=C(O)C=C1)C(O)=O	458.6	7.397	38.18	62.29	40.59	69.78	0.6158	1.005	0.6547	1.125	0.06653	62	32	12	8	63	33	15	42	11	0.1746	3	0	12	30	24	2	5	0	1	0	0	0	0	0	1	8	0	48.39	38.71	3.226	8.065	0	9	15	0	0.375
94	CHEMBL19573	CC(C)(NC(=O)[C@@H](S)CCC1=CC=CC=C1)C(=O)N1CCC[C@H]1C(O)=O	378.5	7.28	31.41	52.19	33.61	58.74	0.604	1.004	0.6464	1.13	0.08308	52	26	6	7	53	27	9	33	7	0.1321	3	0	6	26	19	2	4	0	1	0	0	0	0	0	1	7	0	50	36.54	3.846	7.692	0	10	9	0	0.5263
95	CHEMBL19621	OC(=O)[C@H](CC1=CC=CC=C1)NC(=O)[C@@H](S)CC1=CC=CC=C1	329.5	7.844	27.09	42.11	28.87	46.78	0.6451	1.003	0.6874	1.114	0.09486	42	23	12	4	43	24	14	32	7	0.1628	2	0	12	19	18	1	3	0	1	0	0	0	0	0	1	5	0	45.24	42.86	2.381	7.143	0	4	14	0	0.2222
96	CHEMBL19647	CC(C)[C@@H](NC(=O)[C@@H](S)CC1=CC=CC=C1)C(=O)N1CCC[C@@H]1C(O)=O	378.5	7.28	31.41	52.19	33.61	58.74	0.604	1.004	0.6464	1.13	0.08308	52	26	6	7	53	27	9	33	7	0.1321	3	0	6	26	19	2	4	0	1	0	0	0	0	0	1	7	0	50	36.54	3.846	7.692	0	10	9	0	0.5263
97	CHEMBL19755	CC[C@@H](C)[C@@H](NC(=O)[C@H](S)CC1=CC=CC=C1)C(=O)N[C@H](CC1=CC=C(O)C=C1)C(O)=O	458.6	7.397	38.18	62.29	40.59	69.78	0.6158	1.005	0.6547	1.125	0.06653	62	32	12	8	63	33	15	42	11	0.1746	3	0	12	30	24	2	5	0	1	0	0	0	0	0	1	8	0	48.39	38.71	3.226	8.065	0	9	15	0	0.375
98	CHEMBL1979078	C[C@@H](CSC(=O)C1=CC=CC=C1)C(=O)N1[C@@H](CC2=C1C=CC=C2)C(O)=O	369.5	8.21	29.81	45.44	31.32	49.99	0.6624	1.01	0.6961	1.111	0.08615	45	26	12	5	47	28	15	37	6	0.1277	3	0	12	19	20	1	4	0	1	0	0	0	0	0	1	6	0	42.22	44.44	2.222	8.889	0	5	15	0	0.25
99	CHEMBL19816	OC(=O)[C@H](CC1=CC=C(O)C=C1)NC(=O)[C@@H](CC1=CC=CC=C1)NC(=O)[C@H](S)CCC1=CC=CC=C1	506.7	7.677	42.18	66.29	44.59	73.78	0.6391	1.004	0.6756	1.118	0.06032	66	36	18	6	68	38	21	50	12	0.1765	3	0	18	30	28	2	5	0	1	0	0	0	0	0	1	8	0	45.45	42.42	3.03	7.576	0	7	21	0	0.25
100	CHEMBL19820	C[C@@H](NC(=O)[C@@H](S)CC1=CC=CC=C1)C(=O)N1CCCC1	306.5	7.127	25.93	42.77	28.18	48.49	0.603	0.9947	0.6554	1.128	0.1048	43	21	6	4	44	22	8	27	5	0.1136	2	0	6	22	16	2	2	0	1	0	0	0	0	0	1	5	0	51.16	37.21	4.651	4.651	0	8	8	0	0.5
101	CHEMBL19846	C[C@@H](NC(=O)[C@H](S)CC1=CC=CC=C1)C(O)=O	253.4	7.917	20.04	32.35	21.35	35.95	0.6263	1.011	0.6671	1.124	0.125	32	17	6	5	32	17	8	22	5	0.1562	2	0	6	15	12	1	3	0	1	0	0	0	0	0	1	5	0	46.88	37.5	3.125	9.375	0	4	8	0	0.3333
102	CHEMBL19935	CC[C@H](C)[C@H](NC(=O)[C@@H](S)C1=CC=CC=C1)C(=O)N1CCC[C@H]1C(O)=O	378.5	7.28	31.41	52.19	33.61	58.74	0.604	1.004	0.6464	1.13	0.08308	52	26	6	7	53	27	9	33	7	0.1321	3	0	6	26	19	2	4	0	1	0	0	0	0	0	1	7	0	50	36.54	3.846	7.692	0	10	9	0	0.5263
103	CHEMBL19936	CC[C@H](C)[C@@H](NC(=O)[C@@H](S)CC1=CC=CC=C1)C(=O)N1CCC[C@@H]1C(O)=O	392.6	7.138	32.94	55.08	35.38	62.15	0.5989	1.001	0.6432	1.13	0.07977	55	27	6	7	56	28	9	34	8	0.1429	3	0	6	28	20	2	4	0	1	0	0	0	0	0	1	7	0	50.91	36.36	3.636	7.273	0	11	9	0	0.55
104	CHEMBL19951	C[C@H](NC(=O)[C@@H](S)CC1=CC=CC=C1)C(=O)N1[C@H](C[C@H]2CCCC[C@@H]12)C(O)=O	404.6	7.225	33.94	56.08	36.38	63.15	0.606	1.001	0.6496	1.128	0.07937	56	28	6	6	58	30	9	36	6	0.1035	3	0	6	28	21	2	4	0	1	0	0	0	0	0	1	7	0	50	37.5	3.571	7.143	0	12	9	0	0.5714
105	CHEMBL20053	OC(=O)[C@@H](CC1=CNC2=C1C=CC=C2)NC(=O)[C@@H](CC1=CC=CC=C1)NC(=O)[C@H](S)CC1=CC=CC=C1	515.7	7.813	42.96	66.18	45.38	73.65	0.6509	1.003	0.6876	1.116	0.06006	66	37	21	5	69	40	25	54	11	0.1594	3	0	22	29	29	3	4	0	1	0	0	0	0	0	1	8	0	43.94	43.94	4.545	6.061	0	6	23	0	0.2069
106	CHEMBL20067	CC(C)[C@H](NC(=O)[C@@H](S)CC1=CC=CC=C1)C(=O)N[C@H](CC1=CC=C(O)C=C1)C(O)=O	444.6	7.536	36.65	59.4	38.83	66.36	0.6212	1.007	0.6581	1.125	0.06882	59	31	12	8	60	32	15	41	10	0.1667	3	0	12	28	23	2	5	0	1	0	0	0	0	0	1	8	0	47.46	38.98	3.39	8.475	0	8	15	0	0.3478
107	CHEMBL20123	C[C@H](NC(=O)[C@H](CC1=CC=CC=C1)NC(=O)[C@H](S)CC1=CC=CC=C1)C(O)=O	400.5	7.703	32.88	52.31	34.85	58.32	0.6324	1.006	0.6702	1.122	0.07672	52	28	12	6	53	29	15	38	9	0.1698	3	0	12	24	21	2	4	0	1	0	0	0	0	0	1	7	0	46.15	40.38	3.846	7.692	0	6	15	0	0.2857
108	CHEMBL20182	CC[C@@H](C)[C@H](S)C(=O)N[C@@H](C(C)C)C(=O)N1CCC[C@@H]1C(O)=O	344.5	6.755	28.94	51.08	31.38	58.15	0.5674	1.001	0.6152	1.14	0.09091	51	23	0	9	51	23	3	26	7	0.1373	3	0	0	28	16	2	4	0	1	0	0	0	0	0	1	7	0	54.9	31.37	3.922	7.843	0	13	3	0	0.8125
109	CHEMBL20193	C[C@H](NC(=O)[C@H](CC1=CC=CC=C1)NC(=O)CS)C(O)=O	310.4	7.959	24.3	39.66	25.57	44.08	0.6232	1.017	0.6556	1.13	0.1	39	21	6	6	39	21	9	27	7	0.1795	3	0	6	18	14	2	4	0	1	0	0	0	0	0	1	7	0	46.15	35.9	5.128	10.26	0	5	9	0	0.3571
110	CHEMBL20322	OC(=O)[C@H](CC1=C2C=CC=CC2=CC=C1)NC(=O)[C@H](CC1=CC=CC=C1)NC(=O)[C@H](S)CC1=CC=CC=C1	526.7	7.746	44.46	67.96	47.14	75.57	0.6539	0.9994	0.6932	1.111	0.05832	68	38	22	5	71	41	26	55.5	11	0.1549	3	0	23	30	31	2	4	0	1	0	0	0	0	0	1	7	0	44.12	45.59	2.941	5.882	0	6	25	0	0.1936
111	CHEMBL20341	CC[C@@H](C)[C@@H](NC(=O)[C@@H](S)C(C)C)C(=O)N[C@@H](CC1=CC=C(O)C=C1)C(O)=O	410.6	7.079	34.18	58.29	36.59	65.78	0.5893	1.005	0.6309	1.134	0.07407	58	28	6	10	58	28	9	34	10	0.1724	3	0	6	30	20	2	5	0	1	0	0	0	0	0	1	8	0	51.72	34.48	3.448	8.621	0	11	9	0	0.55
112	CHEMBL2035375	CC[C@@H](C)[C@@H](N)C(=O)N[C@@H]([C@H](C)CC)C(=O)N[C@H](C)C(=O)N[C@@H](CCSC)C(=O)N[C@@H](CCCCN)C(O)=O	574.9	6.459	49.19	89.09	53.16	102.3	0.5527	1.001	0.5973	1.149	0.05128	89	39	0	14	88	38	5	43	20	0.2273	5	0	0	50	26	6	6	0	1	0	0	0	0	0	1	13	0	56.18	29.21	6.742	6.742	0	21	5	0	0.8077
113	CHEMBL20419	CC[C@H](C)[C@H](NC(=O)[C@H](S)[C@@H](C)OCC1=CC=CC=C1)C(=O)N[C@@H](CC1=CC=C(O)C=C1)C(O)=O	502.7	7.285	41.95	69.38	44.57	77.82	0.6079	1.006	0.6459	1.128	0.0605	69	35	12	9	70	36	15	45	13	0.1857	3	0	12	34	26	2	6	0	1	0	0	0	0	0	1	9	0	49.28	37.68	2.899	8.696	0	11	15	0	0.4231
114	CHEMBL2052024	C[C@H](N[C@@H](CCC1=CC=CC=C1)C(O)=O)C(=O)N1[C@H]2CCCC[C@@H]2C[C@H]1C(O)=O	402.5	6.823	34.99	59.21	36.94	66.86	0.5931	1.004	0.6262	1.133	0.07635	59	29	6	6	61	31	9	37	8	0.1312	3	0	6	30	22	2	5	0	0	0	0	0	0	0	0	7	0	50.85	37.29	3.39	8.475	0	13	9	0	0.5909
115	CHEMBL20574	CC[C@H](C)[C@@H](S)C(=O)N[C@H](C)C(=O)N1[C@@H](CC2=C1C=CC=C2)C(O)=O	364.5	7.439	29.88	49.31	31.85	55.32	0.6099	1.006	0.65	1.129	0.08667	49	25	6	8	50	26	9	32	6	0.12	3	0	6	24	18	2	4	0	1	0	0	0	0	0	1	7	0	48.98	36.73	4.082	8.163	0	9	9	0	0.5
116	CHEMBL2079670	C[C@H](N[C@@H](CCC1=CC=CC=C1)C(O)=O)C(=O)N1[C@H]2CCCC[C@@H]2C[C@H]1C(O)=O	402.5	6.823	34.99	59.21	36.94	66.86	0.5931	1.004	0.6262	1.133	0.07635	59	29	6	6	61	31	9	37	8	0.1312	3	0	6	30	22	2	5	0	0	0	0	0	0	0	0	7	0	50.85	37.29	3.39	8.475	0	13	9	0	0.5909
117	CHEMBL20966	OC(=O)[C@H](CSCC1=CC=CC=C1)NC(=O)[C@@H](CC1=CC=CC=C1)NC(=O)[C@H](S)CC1=CC=CC=C1	522.7	7.92	42.65	66.04	45.78	73.49	0.6462	1.001	0.6937	1.113	0.06032	66	36	18	5	68	38	21	50	13	0.1912	3	0	18	30	28	2	4	0	2	0	0	0	0	0	2	8	0	45.45	42.42	3.03	6.061	0	7	21	0	0.25
118	CHEMBL21025	CCCC[C@@H](NC(=O)[C@H](S)CC1=CC=CC=C1)C(=O)N[C@@H](CC1=CC=C(O)C=C1)C(O)=O	458.6	7.397	38.18	62.29	40.59	69.78	0.6158	1.005	0.6547	1.125	0.06653	62	32	12	7	63	33	15	42	12	0.1905	3	0	12	30	24	2	5	0	1	0	0	0	0	0	1	8	0	48.39	38.71	3.226	8.065	0	9	15	0	0.375
119	CHEMBL2111852	C[C@H]1CSC(=O)[C@H]2CC3=C(C=CC=C3)N2C1=O	247.3	8.245	19.8	30.13	21.13	33.33	0.66	1.004	0.7044	1.111	0.1397	30	17	6	3	32	19	8	24	0	0	2	0	6	13	13	1	2	0	1	0	0	0	0	0	1	4	0	43.33	43.33	3.333	6.667	0	5	8	0	0.3846
120	CHEMBL2111855	C[C@@H](CSC(=O)C1=CC=CC=C1)C(=O)N1[C@@H](CC2=C1C=CC=C2)C(O)=O	369.5	8.21	29.81	45.44	31.32	49.99	0.6624	1.01	0.6961	1.111	0.08615	45	26	12	5	47	28	15	37	6	0.1277	3	0	12	19	20	1	4	0	1	0	0	0	0	0	1	6	0	42.22	44.44	2.222	8.889	0	5	15	0	0.25
121	CHEMBL2112667	C[C@H]1CSC(=O)[C@H]2CC3=C(C=CC=C3)N2C1=O	247.3	8.245	19.8	30.13	21.13	33.33	0.66	1.004	0.7044	1.111	0.1397	30	17	6	3	32	19	8	24	0	0	2	0	6	13	13	1	2	0	1	0	0	0	0	0	1	4	0	43.33	43.33	3.333	6.667	0	5	8	0	0.3846
122	CHEMBL2114220	CC1=C(C=CC=C1)[C@H]1CC[C@@H](N1C(=O)CNC(=O)[C@@H](S)CC1=CC=C(O)C=C1)C(O)=O	442.6	7.765	36.13	57.52	38.07	63.95	0.6338	1.009	0.6679	1.122	0.07097	57	31	12	7	59	33	15	42	7	0.1186	3	0	12	26	23	2	5	0	1	0	0	0	0	0	1	8	0	45.61	40.35	3.509	8.772	0	8	15	0	0.3478
123	CHEMBL2114222	CC1=C(C=CC=C1)[C@@H]1CC[C@@H](N1C(=O)CNC(=O)[C@@H](S)CC1=CC=CC=C1)C(O)=O	426.6	7.617	35.41	56.19	37.61	62.74	0.6323	1.003	0.6717	1.12	0.07356	56	30	12	6	58	32	15	41	7	0.1207	3	0	12	26	23	2	4	0	1	0	0	0	0	0	1	7	0	46.43	41.07	3.571	7.143	0	8	15	0	0.3478
124	CHEMBL2114418	OC(=O)CN1C2=C(SC[C@@H](N[C@H](CCC3=CC=CC=C3)C(O)=O)C1=O)C=CC=C2	414.5	8.128	33.07	51.75	34.55	57.12	0.6485	1.015	0.6774	1.12	0.07635	51	29	12	5	53	31	15	40	8	0.1509	3	0	12	22	21	2	5	0	1	0	0	0	0	0	1	8	0	43.14	41.18	3.922	9.804	0	6	15	0	0.2857
125	CHEMBL2115220	CC1=C(C=CC=C1)[C@H]1CC[C@@H](N1C(=O)CNC(=O)[C@@H](S)CC1=CC=C(O)C=C1)C(O)=O	442.6	7.765	36.13	57.52	38.07	63.95	0.6338	1.009	0.6679	1.122	0.07097	57	31	12	7	59	33	15	42	7	0.1186	3	0	12	26	23	2	5	0	1	0	0	0	0	0	1	8	0	45.61	40.35	3.509	8.772	0	8	15	0	0.3478
126	CHEMBL233930	OC[C@H]1O[C@@H](OC2=C(OC3=C(C(O)=CC(O)=C3)C2=O)C2=CC=C(O)C=C2)[C@H](O)[C@@H](O)[C@@H]1O	448.4	8.623	34.13	54.44	33.61	58.46	0.6564	1.047	0.6464	1.124	0.07056	52	32	12	8	55	35	14	43	4	0.07273	2	0	12	20	21	0	11	0	0	0	0	0	0	0	0	11	0	38.46	40.38	0	21.15	0	6	15	0	0.2857
127	CHEMBL274068	C[C@@H](CS)C(=O)N1CCC[C@@H]1C1=NNN=N1	241.4	7.786	18.64	31.33	19.94	35.7	0.6014	1.011	0.6431	1.152	0.1417	31	16	5	3	32	17	6	20.5	3	0.09375	1	0	5	15	9	5	1	0	1	0	0	0	0	0	1	7	0	48.39	29.03	16.13	3.226	0	7	2	0	0.7778
128	CHEMBL274333	O[P](O)(=O)[C@H]1CCCN1C(=O)CCS	239.3	8.545	16.68	28.65	18.48	31.89	0.5957	1.023	0.6601	1.139	0.1539	28	14	0	5	28	14	2	16	3	0.1071	2	0	0	14	7	1	4	1	1	0	0	0	0	0	2	7	0	50	25	3.571	14.29	0	6	1	0	0.8571
129	CHEMBL274988	C[C@@H](CS)C(=O)N1C[C@H](C[C@H]1C(O)=O)SC1=CC2=C(C=CC=C2)C=C1	375.5	8.164	29.81	46.07	32.28	51.12	0.648	1.002	0.7017	1.111	0.09	46	25	10	5	48	27	13	34.5	5	0.1042	2	0	11	21	19	1	3	0	2	0	0	0	0	0	2	6	0	45.65	41.3	2.174	6.522	0	7	12	0	0.3684
130	CHEMBL276103	C[C@H](CS)C(=O)N1CC(=O)C[C@H]1C(O)=O	231.3	8.261	17.23	28.79	18.04	31.75	0.6153	1.028	0.6443	1.134	0.1429	28	15	0	6	28	15	3	18	3	0.1071	3	0	0	13	9	1	4	0	1	0	0	0	0	0	1	6	0	46.43	32.14	3.571	14.29	0	6	3	0	0.6667
131	CHEMBL276104	COC1(C[C@H](N(C1)C(=O)[C@@H](C)CS)C(O)=O)OC	277.4	7.497	21.52	37.77	22.78	42.2	0.5817	1.021	0.6156	1.141	0.1177	37	18	0	7	37	18	2	20	5	0.1351	2	0	0	19	11	1	5	0	1	0	0	0	0	0	1	7	0	51.35	29.73	2.703	13.51	0	9	2	0	0.8182
132	CHEMBL276505	C[C@H](CS)C(=O)N1C[C@H](C[C@H]1C(O)=O)SC1=CC=C(Cl)C=C1	359.9	8.998	26.11	40.51	28.38	44.65	0.6527	1.013	0.7094	1.116	0.09957	40	22	6	6	41	23	8	28	5	0.122	2	0	6	18	15	1	3	0	2	0	1	0	0	0	3	7	1	45	37.5	2.5	7.5	2.5	7	8	0	0.4667
133	CHEMBL277074	C[C@H](N[C@@H](CCC1=CC=CC=C1)C(O)=O)C(=O)N1C[C@@H](C[C@@H]1C(O)=O)C1=CC=CC=C1	424.5	7.196	36.47	59.33	38.18	66.44	0.618	1.006	0.6471	1.126	0.07097	59	31	12	6	61	33	15	42	9	0.1475	3	0	12	28	24	2	5	0	0	0	0	0	0	0	0	7	0	47.46	40.68	3.39	8.475	0	9	15	0	0.375
134	CHEMBL277238	OC(=O)[C@H](CC1=CC=C(O)C=C1)NC(=O)[C@H](CC1=CC=CC=C1)NC(=O)[C@@H](S)CC1=CC=CC=C1	492.6	7.82	40.65	63.4	42.83	70.36	0.6453	1.006	0.6798	1.117	0.06218	63	35	18	6	65	37	21	49	11	0.1692	3	0	18	28	27	2	5	0	1	0	0	0	0	0	1	8	0	44.44	42.86	3.175	7.937	0	6	21	0	0.2222
135	CHEMBL277707	OC(=O)C1(CCCC1)NC(=O)[C@@H](CC1=CC=CC=C1)NC(=O)[C@@H](S)CC1=CC=CC=C1	440.6	7.468	36.94	59.08	39.38	66.15	0.6261	1.001	0.6674	1.121	0.07097	59	31	12	5	61	33	15	42	9	0.1475	3	0	12	28	24	2	4	0	1	0	0	0	0	0	1	7	0	47.46	40.68	3.39	6.78	0	9	15	0	0.375
136	CHEMBL277951	CS[C@H]1C[C@@H](N(C1)C(=O)[C@@H](C)CS)C(O)=O	263.4	7.982	19.75	33.31	21.76	37.29	0.5986	1.009	0.6593	1.13	0.1333	33	16	0	6	33	16	2	18	4	0.1212	2	0	0	17	10	1	3	0	2	0	0	0	0	0	2	6	0	51.52	30.3	3.03	9.091	0	8	2	0	0.8
137	CHEMBL277976	C[C@H](CS)C(=O)N1C[C@@H](C[C@@H]1C(O)=O)C1CCCCC1	299.5	6.655	25.67	44.76	28.15	51.03	0.5705	0.9947	0.6256	1.134	0.1105	45	20	0	5	46	21	2	23	4	0.08696	2	0	0	25	15	1	3	0	1	0	0	0	0	0	1	5	0	55.56	33.33	2.222	6.667	0	13	2	0	0.8667
138	CHEMBL278427	C[C@@H](CS)C(=O)N1C[C@@H](C[C@@H]1C(O)=O)OC1=CC=CC=C1	309.4	7.735	24.81	40.44	26.32	44.99	0.6202	1.011	0.6581	1.125	0.1048	40	21	6	5	41	22	8	27	5	0.122	2	0	6	19	15	1	4	0	1	0	0	0	0	0	1	6	0	47.5	37.5	2.5	10	0	7	8	0	0.4667
139	CHEMBL278428	C[C@H](CS)C(=O)N1C[C@@H](O)C[C@H]1C(O)=O	233.3	7.777	17.76	30.67	18.8	34.16	0.5918	1.022	0.6267	1.139	0.1429	30	15	0	6	30	15	2	17	3	0.1	2	0	0	15	9	1	4	0	1	0	0	0	0	0	1	6	0	50	30	3.333	13.33	0	7	2	0	0.7778
140	CHEMBL279154	C[C@H](CS)C(=O)N1C[C@H](C[C@@H]1C(O)=O)[S@@](=O)C1=CC=CC=C1	341.5	8.329	26	41.52	27.97	45.91	0.6341	1.013	0.6822	1.12	0.09957	41	22	6	6	42	23	9	29	5	0.1191	3	0	6	19	15	1	4	0	2	0	0	0	0	0	2	7	0	46.34	36.59	2.439	9.756	0	7	8	0	0.4667
141	CHEMBL279566	C[C@@H](CS)C(=O)N1CC2(C[C@@H]1C(O)=O)OCCO2	275.4	7.867	21	35.88	22.02	39.79	0.5999	1.025	0.6291	1.137	0.1242	35	18	0	5	36	19	2	21	3	0.08333	2	0	0	17	11	1	5	0	1	0	0	0	0	0	1	7	0	48.57	31.43	2.857	14.29	0	9	2	0	0.8182
142	CHEMBL279763	C[C@@H](CS)C(=O)N1C[C@H](C)C[C@@H]1C(O)=O	231.4	7.23	18.57	32.23	20.11	36.37	0.5802	1.007	0.6284	1.137	0.1429	32	15	0	6	32	15	2	17	3	0.09375	2	0	0	17	10	1	3	0	1	0	0	0	0	0	1	5	0	53.12	31.25	3.125	9.375	0	8	2	0	0.8
143	CHEMBL279966	CC(C)[C@@H](NC(=O)[C@H](S)CCC1=CC=CC=C1)C(=O)N[C@@H](CC1=CC=C(O)C=C1)C(O)=O	458.6	7.397	38.18	62.29	40.59	69.78	0.6158	1.005	0.6547	1.125	0.06653	62	32	12	8	63	33	15	42	11	0.1746	3	0	12	30	24	2	5	0	1	0	0	0	0	0	1	8	0	48.39	38.71	3.226	8.065	0	9	15	0	0.375
144	CHEMBL280203	C[C@@H](OCC1=CC=CC=C1)[C@H](NC(=O)[C@H](S)CC1=CC=CC=C1)C(=O)N[C@@H](CC1=CC=C(O)C=C1)C(O)=O	536.7	7.667	44.42	70.5	46.81	78.4	0.6346	1.007	0.6687	1.12	0.0569	70	38	18	7	72	40	21	52	13	0.1806	3	0	18	32	29	2	6	0	1	0	0	0	0	0	1	9	0	45.71	41.43	2.857	8.571	0	8	21	0	0.2759
145	CHEMBL282469	C[C@H](NC(=O)[C@H](S)CC1=CC=CC=C1)C(=O)N1CCCC[C@@H]1C(O)=O	364.5	7.439	29.88	49.31	31.85	55.32	0.6099	1.006	0.65	1.129	0.08667	49	25	6	6	50	26	9	32	6	0.12	3	0	6	24	18	2	4	0	1	0	0	0	0	0	1	7	0	48.98	36.73	4.082	8.163	0	9	9	0	0.5
146	CHEMBL282664	OC(=O)[C@@H](COCC1=CC=CC=C1)NC(=O)[C@@H](CC1=CC=CC=C1)NC(=O)[C@@H](S)CC1=CC=CC=C1	506.7	7.677	42.18	66.29	44.59	73.78	0.6391	1.004	0.6756	1.118	0.06032	66	36	18	5	68	38	21	50	13	0.1912	3	0	18	30	28	2	5	0	1	0	0	0	0	0	1	8	0	45.45	42.42	3.03	7.576	0	7	21	0	0.25
147	CHEMBL283315	CC(C)[C@H](NC(=O)[C@H](S)[C@H](C)C1=CC=CC=C1)C(=O)N1CCCC[C@H]1C(O)=O	406.6	7.01	34.46	57.96	37.14	65.57	0.5942	0.9993	0.6403	1.13	0.07672	58	28	6	8	59	29	9	35	7	0.1186	3	0	6	30	21	2	4	0	1	0	0	0	0	0	1	7	0	51.72	36.21	3.448	6.897	0	12	9	0	0.5714
148	CHEMBL283586	OC(=O)[C@H]1CC2=C(C=CC=C2)N1C(=O)CCS	251.3	8.378	19.51	30.46	20.59	33.54	0.6505	1.015	0.6862	1.118	0.1323	30	17	6	4	31	18	8	23	3	0.09677	2	0	6	13	12	1	3	0	1	0	0	0	0	0	1	5	0	43.33	40	3.333	10	0	4	8	0	0.3333
149	CHEMBL283741	OC(=O)[C@@H]1CCCN1C(=O)[C@@H](CC1=CC=CC=C1)NC(=O)[C@H](S)CC1=CC=CC=C1	426.6	7.617	35.41	56.19	37.61	62.74	0.6323	1.003	0.6717	1.12	0.07356	56	30	12	5	58	32	15	41	8	0.1379	3	0	12	26	23	2	4	0	1	0	0	0	0	0	1	7	0	46.43	41.07	3.571	7.143	0	8	15	0	0.3478
150	CHEMBL284736	CCOC(=O)CN1C2=C(CC[C@H](N[C@@H](CCC3=CC=CC=C3)C(=O)OCC)C1=O)C=CC=C2	452.6	6.963	39.52	65.09	41.7	73.27	0.608	1.001	0.6416	1.127	0.06629	65	33	12	5	67	35	15	44	12	0.1791	3	0	12	32	26	2	5	0	0	0	0	0	0	0	0	7	0	49.23	40	3.077	7.692	0	11	15	0	0.4231
151	CHEMBL287358	OC(=O)[C@@H]1CCCCCCC2=CC=CC(C[C@@H](CS)C(=O)N1)=C2	335.5	6.99	28.67	47.76	31.15	54.03	0.5974	0.9951	0.649	1.126	0.09486	48	23	6	4	49	24	8	29	2	0.04082	2	0	6	25	18	1	3	0	1	0	0	0	0	0	1	5	0	52.08	37.5	2.083	6.25	0	10	8	0	0.5556
152	CHEMBL287896	C[C@@H](NC(=O)[C@H](S)CC1=CC=CC=C1)C(=O)N1CCC[C@H]1C(O)=O	350.5	7.619	28.36	46.43	30.09	51.91	0.6165	1.009	0.6542	1.128	0.09058	46	24	6	6	47	25	9	31	6	0.1277	3	0	6	22	17	2	4	0	1	0	0	0	0	0	1	7	0	47.83	36.96	4.348	8.696	0	8	9	0	0.4706
153	CHEMBL290284	OC(=O)CN1C2=C(SC[C@@H](N[C@H](CCC3=CC=CC=C3)C(O)=O)C1=O)C=CC=C2	414.5	8.128	33.07	51.75	34.55	57.12	0.6485	1.015	0.6774	1.12	0.07635	51	29	12	5	53	31	15	40	8	0.1509	3	0	12	22	21	2	5	0	1	0	0	0	0	0	1	8	0	43.14	41.18	3.922	9.804	0	6	15	0	0.2857
154	CHEMBL298388	OC(=O)CN1C2=C(SC[C@H](NC(=O)[C@@H](S)CC3=CC=CC=C3)C1=O)C=CC=C2	416.6	8.678	32.02	48.62	33.98	53.41	0.667	1.013	0.7079	1.113	0.07937	48	28	12	5	50	30	15	39	6	0.12	3	0	12	20	20	2	4	0	2	0	0	0	0	0	2	8	0	41.67	41.67	4.167	8.333	0	5	15	0	0.25
155	CHEMBL302840	OC(=O)CCC(=O)N1CCC[C@H]1C(O)=O	215.2	7.687	16.76	29.04	16.85	32.04	0.5984	1.037	0.6017	1.144	0.1429	28	15	0	5	28	15	3	18	4	0.1429	3	0	0	13	9	1	5	0	0	0	0	0	0	0	0	6	0	46.43	32.14	3.571	17.86	0	6	3	0	0.6667
156	CHEMBL304148	OC(=O)CN1[C@@H](CSC[C@H](NC(=O)[C@H](CS)CC2=CC=CC=C2)C1=O)C1=CC=CC=C1	458.6	8.046	36.6	57.27	39.26	63.66	0.6421	1.005	0.6888	1.117	0.07097	57	31	12	5	59	33	15	42	8	0.1356	3	0	12	26	23	2	4	0	2	0	0	0	0	0	2	8	0	45.61	40.35	3.509	7.018	0	8	15	0	0.3478
157	CHEMBL305020	OC(=O)CN1CCSC[C@@H](NC(=O)[C@@H](CS)CC2=CC=CC=C2)C1=O	382.5	8.139	29.54	47.5	31.74	52.83	0.6286	1.011	0.6753	1.124	0.08667	47	25	6	5	48	26	9	32	7	0.1458	3	0	6	22	17	2	4	0	2	0	0	0	0	0	2	8	0	46.81	36.17	4.255	8.511	0	8	9	0	0.4706
158	CHEMBL305050	OC(=O)CN1[C@H](SC[C@H](NC(=O)[C@H](CS)CC2=CC=CC=C2)C1=O)C1=CC=CC=C1	444.6	8.234	35.07	54.39	37.5	60.24	0.6495	1.007	0.6945	1.116	0.07356	54	30	12	5	56	32	15	41	8	0.1429	3	0	12	24	22	2	4	0	2	0	0	0	0	0	2	8	0	44.44	40.74	3.704	7.407	0	7	15	0	0.3182
159	CHEMBL306461	OC(=O)CN1CCSC[C@H](NC(=O)[C@@H](S)CC2=CC=CC=C2)C1=O	368.5	8.375	28.02	44.62	29.98	49.41	0.6368	1.014	0.6813	1.123	0.09058	44	24	6	5	45	25	9	31	6	0.1333	3	0	6	20	16	2	4	0	2	0	0	0	0	0	2	8	0	45.45	36.36	4.545	9.091	0	7	9	0	0.4375
160	CHEMBL306938	OC(=O)CN1C[C@@H](SC[C@@H](NC(=O)[C@@H](S)CC2=CC=CC=C2)C1=O)C1=CC=CC=C1	444.6	8.234	35.07	54.39	37.5	60.24	0.6495	1.007	0.6945	1.116	0.07356	54	30	12	5	56	32	15	41	7	0.125	3	0	12	24	22	2	4	0	2	0	0	0	0	0	2	8	0	44.44	40.74	3.704	7.407	0	7	15	0	0.3182
161	CHEMBL3085292	OC(=O)[C@H]1CCC(=O)N1C(=O)CCS	217.3	8.691	15.7	25.91	16.28	28.33	0.6281	1.036	0.6511	1.133	0.1539	25	14	0	5	25	14	3	17	3	0.12	3	0	0	11	8	1	4	0	1	0	0	0	0	0	1	6	0	44	32	4	16	0	5	3	0	0.625
162	CHEMBL313198	C[C@H](NC(=O)[C@@H](S)CC1=CC=CC=C1)C(=O)N1[C@H](CC[C@H]1C1=CC=CC=C1)C(O)=O	426.6	7.617	35.41	56.19	37.61	62.74	0.6323	1.003	0.6717	1.12	0.07356	56	30	12	6	58	32	15	41	7	0.1207	3	0	12	26	23	2	4	0	1	0	0	0	0	0	1	7	0	46.43	41.07	3.571	7.143	0	8	15	0	0.3478
163	CHEMBL313627	OC(=O)[C@H]1CC[C@H](N1C(=O)CNC(=O)[C@H](S)CC1=CC=C(O)C=C1)C1=C(O)C=CC=C1	444.5	8.083	35.31	55.96	36.76	61.74	0.6421	1.018	0.6684	1.123	0.07097	55	31	12	7	57	33	15	42	7	0.1228	3	0	12	24	22	2	6	0	1	0	0	0	0	0	1	9	0	43.64	40	3.636	10.91	0	7	15	0	0.3182
164	CHEMBL313764	COC1=CC=C(C[C@H](S)C(=O)NCC(=O)N2[C@H](CC[C@H]2C2=C(OC)C=CC=C2)C(O)=O)C=C1	472.6	7.748	38.37	61.73	40.28	68.57	0.629	1.012	0.6604	1.124	0.06629	61	33	12	7	63	35	15	44	9	0.1429	3	0	12	28	24	2	6	0	1	0	0	0	0	0	1	9	0	45.9	39.34	3.279	9.836	0	9	15	0	0.375
165	CHEMBL314215	CC[C@@H](C)[C@@H](S)C(=O)NCC(=O)N1[C@H](CC[C@H]1C1=CC=CC=C1)C(O)=O	378.5	7.28	31.41	52.19	33.61	58.74	0.604	1.004	0.6464	1.13	0.08308	52	26	6	7	53	27	9	33	7	0.1321	3	0	6	26	19	2	4	0	1	0	0	0	0	0	1	7	0	50	36.54	3.846	7.692	0	10	9	0	0.5263
166	CHEMBL314770	OC(=O)[C@H]1CC[C@H](N1C(=O)CNC(=O)[C@H](S)CC1=CC=C(F)C=C1)C1=CC(O)=CC=C1	446.5	8.269	34.98	55.15	36.24	60.87	0.6478	1.021	0.6712	1.127	0.07097	54	31	12	7	56	33	15	42	7	0.125	3	0	12	23	22	2	5	0	1	1	0	0	0	0	1	9	1	42.59	40.74	3.704	9.259	1.852	7	15	0	0.3182
167	CHEMBL315037	CC1=CC=C(C=C1)[C@H]1CC[C@@H](N1C(=O)CNC(=O)[C@@H](S)CC1=CC=CC=C1)C(O)=O	426.6	7.617	35.41	56.19	37.61	62.74	0.6323	1.003	0.6717	1.12	0.07356	56	30	12	6	58	32	15	41	7	0.1207	3	0	12	26	23	2	4	0	1	0	0	0	0	0	1	7	0	46.43	41.07	3.571	7.143	0	8	15	0	0.3478
168	CHEMBL315601	CC1=CC(=CC=C1)[C@H]1CC[C@H](N1C(=O)CNC(=O)[C@@H](S)CC1=CC=C(O)C=C1)C(O)=O	442.6	7.765	36.13	57.52	38.07	63.95	0.6338	1.009	0.6679	1.122	0.07097	57	31	12	7	59	33	15	42	7	0.1186	3	0	12	26	23	2	5	0	1	0	0	0	0	0	1	8	0	45.61	40.35	3.509	8.772	0	8	15	0	0.3478
169	CHEMBL315695	OC(=O)[C@H]1CC[C@H](N1C(=O)CNC(=O)[C@@H](S)CC1=CC=C(C=C1)C(O)=O)C1=C(O)C=CC=C1	472.6	8.291	37.03	58.29	38.22	63.95	0.6496	1.023	0.6705	1.122	0.06629	57	33	12	8	59	35	16	45	8	0.1356	4	0	12	24	23	2	7	0	1	0	0	0	0	0	1	10	0	42.11	40.35	3.509	12.28	0	7	16	0	0.3043
170	CHEMBL322069	C[C@@H](CSC(C)=O)C(=O)NC1=CC=CC=C1	237.4	7.656	19.33	31.02	20.89	34.74	0.6234	1.001	0.6739	1.121	0.1333	31	16	6	4	31	16	8	21	5	0.1613	2	0	6	15	12	1	2	0	1	0	0	0	0	0	1	4	0	48.39	38.71	3.226	6.452	0	4	8	0	0.3333
171	CHEMBL326801	C[C@H](CSC(C)=O)C(=O)NCC1=CC=CC=C1	251.4	7.394	20.85	33.9	22.65	38.16	0.6133	0.9971	0.6663	1.122	0.125	34	17	6	4	34	17	8	22	6	0.1765	2	0	6	17	13	1	2	0	1	0	0	0	0	0	1	4	0	50	38.24	2.941	5.882	0	5	8	0	0.3846
172	CHEMBL327454	OC(=O)[C@H]1CC[C@H](N1C(=O)CNC(=O)[C@@H](S)CC1=CC=C(Cl)C=C1)C1=C(O)C=CC=C1	463	8.574	35.43	54.96	37.16	60.47	0.656	1.018	0.6882	1.12	0.07097	54	31	12	7	56	33	15	42	7	0.125	3	0	12	23	22	2	5	0	1	0	1	0	0	0	2	9	1	42.59	40.74	3.704	9.259	1.852	7	15	0	0.3182
173	CHEMBL329125	OC(=O)[C@H]1CC[C@@H](N1C(=O)CNC(=O)[C@@H](S)CC1=CC=CC=C1)C1=C(O)C=CC=C1	428.5	7.936	34.6	54.64	36.31	60.53	0.6407	1.012	0.6723	1.121	0.07356	54	30	12	6	56	32	15	41	7	0.125	3	0	12	24	22	2	5	0	1	0	0	0	0	0	1	8	0	44.44	40.74	3.704	9.259	0	7	15	0	0.3182
174	CHEMBL329823	OC(=O)[C@H]1CC[C@H](N1C(=O)CNC(=O)[C@H](S)CC1=CC=C(O)C=C1)C1=CC(O)=CC=C1	444.5	8.083	35.31	55.96	36.76	61.74	0.6421	1.018	0.6684	1.123	0.07097	55	31	12	7	57	33	15	42	7	0.1228	3	0	12	24	22	2	6	0	1	0	0	0	0	0	1	9	0	43.64	40	3.636	10.91	0	7	15	0	0.3182
175	CHEMBL331575	C[C@H]1CCC[C@H](N1C(=O)CCS)C(O)=O	231.4	7.23	18.57	32.23	20.11	36.37	0.5802	1.007	0.6284	1.137	0.1429	32	15	0	5	32	15	2	17	3	0.09375	2	0	0	17	10	1	3	0	1	0	0	0	0	0	1	5	0	53.12	31.25	3.125	9.375	0	8	2	0	0.8
176	CHEMBL334724	CC(C)(C)OC(=O)[C@H]1CCCN1C(=O)[C@H]1CC[C@@H]1SC(=O)C1=CC=CC=C1	389.6	7.214	32.92	53.97	35.37	60.65	0.6096	0.9995	0.655	1.123	0.08262	54	27	6	6	56	29	9	35	7	0.125	3	0	6	27	21	1	4	0	1	0	0	0	0	0	1	6	0	50	38.89	1.852	7.407	0	12	9	0	0.5714
177	CHEMBL3349972	C[C@H](N[C@@H](CCC1=CC=CC=C1)C(O)=O)C(=O)N1[C@@H]2CCCC[C@@H]2C[C@H]1C(O)=O	402.5	6.823	34.99	59.21	36.94	66.86	0.5931	1.004	0.6262	1.133	0.07635	59	29	6	6	61	31	9	37	8	0.1312	3	0	6	30	22	2	5	0	0	0	0	0	0	0	0	7	0	50.85	37.29	3.39	8.475	0	13	9	0	0.5909
178	CHEMBL3350269	C[C@@H](CSC(=O)C1=CC=CC=C1)C(=O)N1[C@@H](CC2=C1C=CC=C2)C(O)=O	369.5	8.21	29.81	45.44	31.32	49.99	0.6624	1.01	0.6961	1.111	0.08615	45	26	12	5	47	28	15	37	6	0.1277	3	0	12	19	20	1	4	0	1	0	0	0	0	0	1	6	0	42.22	44.44	2.222	8.889	0	5	15	0	0.25
179	CHEMBL3350310	OC(=O)CN1C2=C(SC[C@@H](N[C@H](CCC3=CC=CC=C3)C(O)=O)C1=O)C=CC=C2	414.5	8.128	33.07	51.75	34.55	57.12	0.6485	1.015	0.6774	1.12	0.07635	51	29	12	5	53	31	15	40	8	0.1509	3	0	12	22	21	2	5	0	1	0	0	0	0	0	1	8	0	43.14	41.18	3.922	9.804	0	6	15	0	0.2857
180	CHEMBL335476	OC(=O)[C@H]1CCCN1C(=O)[C@@H]1CC[C@@H]1S	229.3	7.644	18.04	30.35	19.35	33.95	0.6014	1.012	0.6449	1.132	0.1524	30	15	0	4	31	16	2	18	2	0.06452	2	0	0	15	10	1	3	0	1	0	0	0	0	0	1	5	0	50	33.33	3.333	10	0	8	2	0	0.8
181	CHEMBL335631	CC(C)(C)OC(=O)[C@H]1CCCN1C(=O)[C@H]1CC[C@@H]1SC(=O)C1=CC=CC=C1	389.6	7.214	32.92	53.97	35.37	60.65	0.6096	0.9995	0.655	1.123	0.08262	54	27	6	6	56	29	9	35	7	0.125	3	0	6	27	21	1	4	0	1	0	0	0	0	0	1	6	0	50	38.89	1.852	7.407	0	12	9	0	0.5714
182	CHEMBL335682	C[C@@H](CSC(=O)C1=CC=CC=C1)C(=O)N1[C@@H](CC2=C1C=CC=C2)C(O)=O	369.5	8.21	29.81	45.44	31.32	49.99	0.6624	1.01	0.6961	1.111	0.08615	45	26	12	5	47	28	15	37	6	0.1277	3	0	12	19	20	1	4	0	1	0	0	0	0	0	1	6	0	42.22	44.44	2.222	8.889	0	5	15	0	0.25
183	CHEMBL336384	C[C@H](S)C(=O)N1[C@H](CC2=C1C=CC=C2)C(O)=O	251.3	8.378	19.51	30.46	20.59	33.54	0.6505	1.015	0.6862	1.118	0.1323	30	17	6	5	31	18	8	23	2	0.06452	2	0	6	13	12	1	3	0	1	0	0	0	0	0	1	5	0	43.33	40	3.333	10	0	4	8	0	0.3333
184	CHEMBL336561	OC(=O)[C@H]1CCCN1C(=O)[C@@H]1CC[C@@H]1S	229.3	7.644	18.04	30.35	19.35	33.95	0.6014	1.012	0.6449	1.132	0.1524	30	15	0	4	31	16	2	18	2	0.06452	2	0	0	15	10	1	3	0	1	0	0	0	0	0	1	5	0	50	33.33	3.333	10	0	8	2	0	0.8
185	CHEMBL336837	CC(C)(C)OC(=O)[C@@H]1CCCN1C(=O)[C@@H]1CCC(C)(C)[C@H]1SC(=O)C1=CC=CC=C1	431.6	6.852	37.5	62.62	40.65	70.9	0.5952	0.9941	0.6453	1.125	0.07356	63	30	6	8	65	32	9	38	7	0.1077	3	0	6	33	24	1	4	0	1	0	0	0	0	0	1	6	0	52.38	38.1	1.587	6.349	0	15	9	0	0.625
186	CHEMBL337871	CC1(C)CC[C@@H]([C@@H]1S)C(=O)N1CCC[C@@H]1C(O)=O	271.4	6.959	22.62	39	24.63	44.2	0.58	0.9999	0.6316	1.133	0.1242	39	18	0	6	40	19	2	21	2	0.05	2	0	0	21	13	1	3	0	1	0	0	0	0	0	1	5	0	53.85	33.33	2.564	7.692	0	11	2	0	0.8461
187	CHEMBL337878	CC(C)(C)OC(=O)[C@H]1CCCN1C(=O)[C@H]1CCC[C@@H]1SC(=O)C1=CC=CC=C1	403.6	7.081	34.44	56.86	37.13	64.07	0.6043	0.9975	0.6514	1.124	0.07937	57	28	6	6	59	30	9	36	7	0.1186	3	0	6	29	22	1	4	0	1	0	0	0	0	0	1	6	0	50.88	38.6	1.754	7.018	0	13	9	0	0.5909
188	CHEMBL337904	OC(=O)[C@@H]1CCCN1C(=O)[C@H]1CCC[C@H]1S	243.4	7.375	19.57	33.23	21.11	37.37	0.5929	1.007	0.6396	1.132	0.1417	33	16	0	4	34	17	2	19	2	0.05882	2	0	0	17	11	1	3	0	1	0	0	0	0	0	1	5	0	51.52	33.33	3.03	9.091	0	9	2	0	0.8182
189	CHEMBL337957	OC(=O)[C@@H]1CCCN1C(=O)C[C@@H](S)C(=O)C1=CC=C(Br)C=C1	386.3	10.17	25.31	38.79	26.91	42.42	0.666	1.021	0.7083	1.116	0.09957	38	22	6	6	39	23	9	29	5	0.1282	3	0	6	16	15	1	4	0	1	0	0	1	0	0	2	7	1	42.11	39.47	2.632	10.53	2.632	6	9	0	0.4
190	CHEMBL338131	CC(=O)S[C@@H](CC(=O)N1CCC[C@@H]1C(O)=O)C(=O)C1=CC=C(Cl)C=C1	383.9	8.927	28.35	44.09	29.64	48.15	0.6593	1.025	0.6892	1.12	0.08667	43	25	6	7	44	26	10	33	7	0.1591	4	0	6	18	17	1	5	0	1	0	1	0	0	0	2	8	1	41.86	39.53	2.326	11.63	2.326	7	10	0	0.4118
191	CHEMBL338250	C[C@@H]([C@@H](SC(C)=O)C(=O)C1=CC(F)=CC=C1)C(=O)N1CCC[C@H]1C(O)=O	381.5	8.293	29.43	47.16	30.48	51.96	0.6399	1.025	0.6625	1.13	0.08308	46	26	6	8	47	27	10	34	7	0.1489	4	0	6	20	18	1	5	0	1	1	0	0	0	0	1	8	1	43.48	39.13	2.174	10.87	2.174	8	10	0	0.4444
192	CHEMBL339343	C[C@@H]([C@@H](SC(C)=O)C(=O)C1=CC(F)=CC=C1)C(=O)N1CCC[C@H]1C(O)=O	381.5	8.293	29.43	47.16	30.48	51.96	0.6399	1.025	0.6625	1.13	0.08308	46	26	6	8	47	27	10	34	7	0.1489	4	0	6	20	18	1	5	0	1	1	0	0	0	0	1	8	1	43.48	39.13	2.174	10.87	2.174	8	10	0	0.4444
193	CHEMBL340939	CC(=O)S[C@H](CC(=O)N1CCC[C@@H]1C(O)=O)C(=O)C1=CC2=C(C=CC=C2)C=C1	399.5	8.153	32.05	49.65	33.54	54.62	0.6541	1.013	0.6845	1.115	0.07937	49	28	10	6	51	30	15	39.5	7	0.1373	4	0	11	21	21	1	5	0	1	0	0	0	0	0	1	7	0	42.86	42.86	2.041	10.2	0	7	14	0	0.3333
194	CHEMBL341180	CC(C)(C)OC(=O)[C@H]1CCCN1C(=O)[C@H]1CCC[C@@H]1SC(=O)C1=CC=CC=C1	403.6	7.081	34.44	56.86	37.13	64.07	0.6043	0.9975	0.6514	1.124	0.07937	57	28	6	6	59	30	9	36	7	0.1186	3	0	6	29	22	1	4	0	1	0	0	0	0	0	1	6	0	50.88	38.6	1.754	7.018	0	13	9	0	0.5909
195	CHEMBL341182	OC(=O)[C@@H]1CCCN1C(=O)[C@H]1CC[C@@H]1SC(=O)C1=CC=CC=C1	333.4	7.939	26.81	42.44	28.32	46.99	0.6383	1.01	0.6744	1.119	0.09881	42	23	6	4	44	25	9	31	5	0.1136	3	0	6	19	17	1	4	0	1	0	0	0	0	0	1	6	0	45.24	40.48	2.381	9.524	0	8	9	0	0.4706
196	CHEMBL342372	C[C@H](N[C@@H](CCC1=CC=CC=C1)C(O)=O)C(=O)N1N=C(S[C@H]1C(O)=O)C(C)(C)C	421.6	7.528	34.15	56.62	36.07	63.44	0.6098	1.011	0.6442	1.133	0.07389	56	29	6	9	57	30	10	37	9	0.1579	4	0	6	27	20	3	5	0	1	0	0	0	0	0	1	9	0	48.21	35.71	5.357	8.929	0	10	10	0	0.5
197	CHEMBL345991	CCCC[C@@H](NC(=O)[C@@H]1NCCC1=O)C(=O)N[C@H](CC1=CC=CC=C1)C(=O)N[C@@H](C)C(=O)N1CCC[C@H]1C(O)=O	557.7	7.06	47.07	79.82	49.15	90.02	0.5958	1.01	0.6222	1.139	0.05385	79	40	6	9	81	42	12	51	13	0.1605	6	0	6	39	28	5	7	0	0	0	0	0	0	0	0	12	0	49.37	35.44	6.329	8.861	0	16	12	0	0.5714
198	CHEMBL346896	NCCCC[C@@H](NC(=O)[C@H]1CCCN1C(=O)CNC(=O)[C@@H]1CCCN1C(=O)[C@@H](CC1=CC=C(O)C=C1)NC(=O)C1CCC1)C(=O)N[C@H](CC1=CC=CC=C1)C(=O)NCC(=O)N1CCC[C@@H]1C(O)=O	944.2	7.099	79.81	134.3	83.37	151.4	0.6	1.009	0.6268	1.138	0.03205	133	68	12	12	138	73	21	88	22	0.1594	9	0	12	65	48	9	11	0	0	0	0	0	0	0	0	20	0	48.87	36.09	6.767	8.271	0	27	21	0	0.5625
199	CHEMBL348658	C[C@H](NC(=O)[C@H](CC1=CC=CC=C1)NC(=O)[C@@H](CCCCN)NC(=O)C1CCC1)C(=O)N1CCC[C@H]1C(O)=O	543.7	6.797	46.88	80.38	49.46	91.22	0.586	1.005	0.6183	1.14	0.05533	80	39	6	8	82	41	11	49	14	0.1707	5	0	6	41	28	5	6	0	0	0	0	0	0	0	0	11	0	51.25	35	6.25	7.5	0	17	11	0	0.6071
200	CHEMBL350633	O[C@H](CNC(=O)[C@H](CC1=CC=CC=C1)N[C@@H](CCC1=CC=CC=C1)C(O)=O)C(O)=O	414.5	7.402	34.65	56.77	35.88	63.24	0.6188	1.014	0.6406	1.129	0.07126	56	30	12	6	57	31	15	40	12	0.2105	3	0	12	26	22	2	6	0	0	0	0	0	0	0	0	8	0	46.43	39.29	3.571	10.71	0	7	15	0	0.3182
201	CHEMBL351061	C[C@H](CC(=O)N1CCC[C@@H]1C(O)=O)C(O)=O	229.3	7.395	18.28	31.92	18.61	35.45	0.5898	1.03	0.6003	1.144	0.1333	31	16	0	6	31	16	3	19	4	0.129	3	0	0	15	10	1	5	0	0	0	0	0	0	0	0	6	0	48.39	32.26	3.226	16.13	0	7	3	0	0.7
202	CHEMBL351249	OC(=O)[C@H]1CS[C@H]2CCC[C@H](NC(=O)[C@H](S)CC3=CC=CC=C3)C(=O)N12	394.6	8.22	30.54	48.5	32.74	53.83	0.6363	1.01	0.6821	1.121	0.08615	48	26	6	5	50	28	9	34	5	0.1	3	0	6	22	18	2	4	0	2	0	0	0	0	0	2	8	0	45.83	37.5	4.167	8.333	0	9	9	0	0.5
203	CHEMBL351263	CCN(CC(O)=O)C(=O)[C@@H]1CCC[C@H]1C(O)=O	243.3	7.156	19.81	34.81	20.37	38.87	0.5826	1.024	0.5991	1.143	0.125	34	17	0	6	34	17	3	20	5	0.1471	3	0	0	17	11	1	5	0	0	0	0	0	0	0	0	6	0	50	32.35	2.941	14.71	0	8	3	0	0.7273
204	CHEMBL351614	OC(=O)[C@H]1CS[C@@H]2CCC[C@@H](NC(=O)[C@@H](CS)CC3=CC=CC=C3)C(=O)N12	408.6	8.012	32.07	51.39	34.5	57.24	0.6288	1.008	0.6765	1.122	0.08262	51	27	6	5	53	29	9	35	6	0.1132	3	0	6	24	19	2	4	0	2	0	0	0	0	0	2	8	0	47.06	37.25	3.922	7.843	0	10	9	0	0.5263
205	CHEMBL351655	CN(CC(=O)NOC(=O)C1=CC=CC=C1)C(=O)[C@@H]1CCCC[C@@H]1C(O)=O	362.4	7.55	29.6	49	30.35	54.4	0.6167	1.021	0.6323	1.133	0.08308	48	26	6	6	49	27	10	34	7	0.1429	4	0	6	22	18	2	6	0	0	0	0	0	0	0	0	8	0	45.83	37.5	4.167	12.5	0	8	10	0	0.4444
206	CHEMBL351966	C[C@H](CC(=O)NO)C(=O)N1CCC[C@@H]1C(O)=O	244.3	7.402	19.3	34.03	19.61	37.95	0.585	1.031	0.5943	1.15	0.125	33	17	0	6	33	17	3	20	4	0.1212	3	0	0	16	10	2	5	0	0	0	0	0	0	0	0	7	0	48.48	30.3	6.061	15.15	0	7	3	0	0.7
207	CHEMBL351972	CCN(CC(=O)NOC(=O)C1=CC=CC=C1)C(=O)[C@H]1CCCC[C@H]1C(O)=O	376.5	7.381	31.13	51.89	32.11	57.82	0.6103	1.017	0.6297	1.134	0.07977	51	27	6	6	52	28	10	35	8	0.1539	4	0	6	24	19	2	6	0	0	0	0	0	0	0	0	8	0	47.06	37.25	3.922	11.76	0	9	10	0	0.4737
208	CHEMBL352453	CC(C)N(CC(=O)NO)C(=O)[C@@H]1CCCC[C@H]1C(O)=O	286.4	6.818	23.88	42.68	24.9	48.2	0.5687	1.016	0.5928	1.148	0.1053	42	20	0	7	42	20	3	23	5	0.1191	3	0	0	22	13	2	5	0	0	0	0	0	0	0	0	7	0	52.38	30.95	4.762	11.9	0	10	3	0	0.7692
209	CHEMBL356651	NCCCC[C@H](NC(=O)[C@@H]1NCCC1=O)C(=O)N[C@H](CC1=CC=CC=C1)C(=O)NCC(=O)N1CCC[C@@H]1C(O)=O	558.7	7.163	46.56	79.04	48.4	89.1	0.5969	1.013	0.6205	1.142	0.05385	78	40	6	8	80	42	12	51	14	0.175	6	0	6	38	27	6	7	0	0	0	0	0	0	0	0	13	0	48.72	34.62	7.692	8.974	0	15	12	0	0.5556
210	CHEMBL357534	NCCCC[C@H](NC(=O)C1CCC1)C(=O)N[C@@H](CC1=CC=CC=C1)C(=O)CCC(=O)N1CCC[C@@H]1C(O)=O	528.7	6.778	45.86	78.28	48.46	88.72	0.5879	1.004	0.6212	1.137	0.0569	78	38	6	7	80	40	11	48	15	0.1875	5	0	6	40	28	4	6	0	0	0	0	0	0	0	0	10	0	51.28	35.9	5.128	7.692	0	17	11	0	0.6071
211	CHEMBL360469	CC(=O)SCCC(=O)N1[C@@H]2CCCC[C@@H]2C[C@H]1C(O)=O	299.4	7.303	24.34	41.32	26.09	46.41	0.5936	1.008	0.6362	1.132	0.1105	41	20	0	5	42	21	3	24	5	0.1191	3	0	0	21	14	1	4	0	1	0	0	0	0	0	1	6	0	51.22	34.15	2.439	9.756	0	11	3	0	0.7857
212	CHEMBL360681	OC(=O)[C@H]1C[C@H]2CCCC[C@H]2N1C(=O)CCC(=O)[C@@H](CC1=CC=CC=C1)NC(=O)C1=CC=CC=C1	476.6	7.114	41.52	67.09	43.7	75.27	0.6197	1.001	0.6523	1.123	0.06387	67	35	12	5	70	38	16	48	9	0.1286	4	0	12	32	28	2	5	0	0	0	0	0	0	0	0	7	0	47.76	41.79	2.985	7.463	0	12	16	0	0.4286
213	CHEMBL36429	OC(=O)CN1C2=C(CC[C@@H](N[C@@H](CCC3=CC=CC=C3)C(O)=O)C1=O)C=CC=C2	396.5	7.481	33.41	53.56	34.66	59.61	0.6304	1.011	0.6539	1.125	0.07635	53	29	12	5	55	31	15	40	8	0.1454	3	0	12	24	22	2	5	0	0	0	0	0	0	0	0	7	0	45.28	41.51	3.774	9.434	0	7	15	0	0.3182
214	CHEMBL366957	CCOC(=O)[C@H](CCC1=CC=CC=C1)N[C@@H](C)C(=O)N1[C@@H]2CCCC[C@@H]2C[C@@H]1C(O)=O	430.6	6.625	38.05	64.98	40.47	73.69	0.5853	0.9997	0.6226	1.134	0.07097	65	31	6	6	67	33	9	39	10	0.1493	3	0	6	34	24	2	5	0	0	0	0	0	0	0	0	7	0	52.31	36.92	3.077	7.692	0	15	9	0	0.625
215	CHEMBL36748	OC(=O)CN1C2=C(C=CC=C2)[S@@](=O)C[C@H](N[C@H](CCC2=CC=CC=C2)C(O)=O)C1=O	430.5	8.279	33.79	53.08	35	58.33	0.6497	1.021	0.6731	1.122	0.07356	52	30	12	6	54	32	16	42	8	0.1481	4	0	12	22	21	2	6	0	1	0	0	0	0	0	1	9	0	42.31	40.38	3.846	11.54	0	6	15	0	0.2857
216	CHEMBL368191	CCOC(=O)[C@H](CCC1=CC=CC=C1)N1[C@@H](C)C(=O)N2[C@@H]3CCCC[C@@H]3C[C@@H]2C1=O	412.6	6.655	36.8	61.77	39.25	70.06	0.5936	0.9962	0.6331	1.13	0.07586	62	30	6	5	65	33	9	39	7	0.1077	3	0	6	32	24	2	4	0	0	0	0	0	0	0	0	6	0	51.61	38.71	3.226	6.452	0	15	9	0	0.625
217	CHEMBL368598	O=C1SCCC(=O)N2[C@@H]3CCCC[C@@H]3C[C@@H]12	239.4	7.254	19.85	32.9	21.65	37.16	0.6016	0.997	0.6562	1.126	0.15	33	16	0	2	35	18	2	20	0	0	2	0	0	17	12	1	2	0	1	0	0	0	0	0	1	4	0	51.52	36.36	3.03	6.061	0	10	2	0	0.8333
218	CHEMBL368667	C[C@@H](CSC(=O)C1=CC=CC=C1)C(=O)N1[C@@H]2CCCC[C@@H]2C[C@@H]1C(O)=O	375.5	7.363	31.39	51.09	33.61	57.24	0.6155	1.002	0.659	1.122	0.08615	51	26	6	5	53	28	9	34	6	0.1132	3	0	6	25	20	1	4	0	1	0	0	0	0	0	1	6	0	49.02	39.22	1.961	7.843	0	11	9	0	0.55
219	CHEMBL368775	C[C@@H](CS)C(=O)N1C[C@H]2CCCC[C@@H]2[C@H]1C(O)=O	271.4	6.959	22.62	39	24.63	44.2	0.58	0.9999	0.6316	1.133	0.1242	39	18	0	5	40	19	2	21	3	0.075	2	0	0	21	13	1	3	0	1	0	0	0	0	0	1	5	0	53.85	33.33	2.564	7.692	0	11	2	0	0.8461
220	CHEMBL369041	OC(=O)[C@H]1C[C@@H]2CCCC[C@@H]2N1C(=O)CCS	257.4	7.15	21.09	36.11	22.87	40.78	0.586	1.003	0.6353	1.133	0.1323	36	17	0	4	37	18	2	20	3	0.08108	2	0	0	19	12	1	3	0	1	0	0	0	0	0	1	5	0	52.78	33.33	2.778	8.333	0	10	2	0	0.8333
221	CHEMBL4067185	C[C@@H](N[C@@H](CCC1=CC=CC=C1)C(O)=O)C(=O)N1C[C@@H](C[C@H]1C(O)=O)NC(=O)C[C@H](N)CC1=C(F)C=C(F)C(F)=C1	578.7	7.82	45.95	76.05	46.74	84.91	0.621	1.028	0.6317	1.147	0.05244	74	41	12	11	76	43	16	53	13	0.171	4	0	12	33	28	4	6	0	0	3	0	0	0	0	0	13	3	44.59	37.84	5.405	8.108	4.054	12	16	0	0.4286
222	CHEMBL4078112	CCC[C@H](N[C@H](CCC1=CC=CC=C1)C(O)=O)C(=O)N1C[C@H](C[C@H]1C(O)=O)NC(=O)C[C@@H](N)CC1=C(F)C=C(F)C(F)=C1	606.7	7.584	49.01	81.81	50.27	91.74	0.6126	1.023	0.6283	1.147	0.04983	80	43	12	11	82	45	16	55	15	0.1829	4	0	12	37	30	4	6	0	0	3	0	0	0	0	0	13	3	46.25	37.5	5	7.5	3.75	14	16	0	0.4667
223	CHEMBL4086264	CC[C@@H](N[C@H](CCC1=CC=CC=C1)C(O)=O)C(=O)N1C[C@H](C[C@H]1C(O)=O)NC(=O)C[C@H](N)CC1=C(F)C=C(F)C(F)=C1	592.7	7.697	47.48	78.93	48.51	88.33	0.6166	1.025	0.6299	1.147	0.0511	77	42	12	11	79	44	16	54	14	0.1772	4	0	12	35	29	4	6	0	0	3	0	0	0	0	0	13	3	45.45	37.66	5.195	7.792	3.896	13	16	0	0.4483
224	CHEMBL4090635	CCCC[C@H](N[C@@H](CCC1=CC=CC=C1)C(O)=O)C(=O)N1C[C@@H](C[C@@H]1C(O)=O)NC(=O)C[C@@H](N)CC1=C(F)C=C(F)C(F)=C1	620.7	7.479	50.53	84.7	52.03	95.16	0.6088	1.02	0.6269	1.146	0.04863	83	44	12	11	85	46	16	56	16	0.1882	4	0	12	39	31	4	6	0	0	3	0	0	0	0	0	13	3	46.99	37.35	4.819	7.229	3.614	15	16	0	0.4839
225	CHEMBL410980	C[C@@H](NC(=O)[C@H](S)CCC1=CC=CC=C1)C(=O)N1CCC[C@@H]1C(O)=O	364.5	7.439	29.88	49.31	31.85	55.32	0.6099	1.006	0.65	1.129	0.08667	49	25	6	6	50	26	9	32	7	0.14	3	0	6	24	18	2	4	0	1	0	0	0	0	0	1	7	0	48.98	36.73	4.082	8.163	0	9	9	0	0.5
226	CHEMBL41248	C[C@@H](N[C@H](CCC1=CC=CC=C1)C(O)=O)C(=O)N(CC(O)=O)[C@@H](C)[C@H]1NC2=C(C=C(C(Cl)=C2)[S](N)(=O)=O)[S](=O)(=O)N1	632.2	8.904	45.59	73.42	47.17	80.56	0.6421	1.034	0.6644	1.135	0.05244	71	41	12	13	73	43	19	56	12	0.1644	7	0	12	30	24	5	9	0	2	0	1	0	0	0	3	17	1	42.25	33.8	7.042	12.68	1.408	9	15	0	0.375
227	CHEMBL412835	OC(=O)[C@@H]1CCCN1C(=O)[C@H]1CCC[C@H]1S	243.4	7.375	19.57	33.23	21.11	37.37	0.5929	1.007	0.6396	1.132	0.1417	33	16	0	4	34	17	2	19	2	0.05882	2	0	0	17	11	1	3	0	1	0	0	0	0	0	1	5	0	51.52	33.33	3.03	9.091	0	9	2	0	0.8182
228	CHEMBL41548	C[C@@H](N[C@H](CCC1=CC=CC=C1)C(O)=O)C(=O)N(CC(O)=O)[C@H]1CC[C@]2(CC1)NC1=C(C=C(C(Cl)=C1)[S](N)(=O)=O)[S](=O)(=O)N2	672.2	8.619	49.64	80.19	51.69	88.39	0.6365	1.028	0.6627	1.133	0.04968	78	44	12	12	81	47	19	60	11	0.1358	7	0	12	34	27	5	9	0	2	0	1	0	0	0	3	17	1	43.59	34.62	6.41	11.54	1.282	12	15	0	0.4444
229	CHEMBL416147	OC(=O)[C@H]1CCCN1C(=O)CCC(=O)[C@@H](CC1=CC=CC=C1)NC(=O)C1=CC=CC=C1	422.5	7.413	35.94	57.44	37.42	64.03	0.6305	1.008	0.6565	1.123	0.07097	57	31	12	5	59	33	16	43	9	0.1525	4	0	12	26	24	2	5	0	0	0	0	0	0	0	0	7	0	45.61	42.11	3.509	8.772	0	8	16	0	0.3333
230	CHEMBL4163400	CC(C)[C@H](NC(=O)[C@H](CCCCN)NC(=O)[C@H]1CCCN1C(=O)[C@H]1CCCN1C(=O)[C@H]1CCCN1)C(=O)N[C@H](CO)C(=O)N1CCC[C@H]1C(N)=O	720	6.667	61.55	108.7	64.96	124.1	0.5699	1.007	0.6015	1.149	0.04235	108	51	0	12	111	54	7	61	16	0.1441	7	0	0	57	34	9	8	0	0	0	0	0	0	0	0	17	0	52.78	31.48	8.333	7.407	0	27	7	0	0.7941
231	CHEMBL4167962	CC(C)[C@@H](NC(=O)[C@@H](CCCCN)NC(=O)[C@H]1CCCN1C(=O)[C@@H]1CCCN1C(=O)[C@@H]1CCCN1C(=O)[C@H](N)CC1=CNC2=C1C=CC=C2)C(=O)N[C@@H](CO)C(=O)N1CCC[C@H]1C(N)=O	906.2	6.865	77.42	132.8	81.47	151	0.5865	1.006	0.6172	1.144	0.03365	132	65	9	14	137	70	18	83	19	0.1387	8	0	10	67	45	11	9	0	0	0	0	0	0	0	0	20	0	50.76	34.09	8.333	6.818	0	29	16	0	0.6444
232	CHEMBL4171298	CC(C)[C@@H](NC(=O)[C@H](CCCCN)NC(=O)[C@H]1CCCN1C(=O)[C@H]1CCCN1C(=O)[C@H]1CCCN1C(=O)[C@H](N)CC1=CNC2=C1C=CC=C2)C(=O)N[C@@H](CO)C(N)=O	809.1	6.857	69.1	118.7	72.73	135	0.5856	1.006	0.6163	1.144	0.03751	118	58	9	13	122	62	17	74	18	0.1475	7	0	10	60	40	10	8	0	0	0	0	0	0	0	0	18	0	50.85	33.9	8.475	6.78	0	25	15	0	0.625
233	CHEMBL417810	C[C@H](N[C@@H](CCC1=CC=CC=C1)C(O)=O)C(=O)N1C[C@@H](C[C@@H]1C(O)=O)C1CCCCC1	430.6	6.625	38.05	64.98	40.47	73.69	0.5853	0.9997	0.6226	1.134	0.07097	65	31	6	6	67	33	9	39	9	0.1343	3	0	6	34	24	2	5	0	0	0	0	0	0	0	0	7	0	52.31	36.92	3.077	7.692	0	15	9	0	0.625
234	CHEMBL417994	C[C@H](CS)C(=O)N1C[C@@H](O)C[C@H]1C(O)=O	233.3	7.777	17.76	30.67	18.8	34.16	0.5918	1.022	0.6267	1.139	0.1429	30	15	0	6	30	15	2	17	3	0.1	2	0	0	15	9	1	4	0	1	0	0	0	0	0	1	6	0	50	30	3.333	13.33	0	7	2	0	0.7778
235	CHEMBL418738	CC(C)[C@H](NC(=O)[C@@H](S)CC1=CC=CC=C1)C(=O)N1C[C@H](O)C[C@H]1C(O)=O	394.5	7.444	32.13	53.52	34.07	59.95	0.6061	1.01	0.6428	1.131	0.07977	53	27	6	8	54	28	9	34	7	0.1296	3	0	6	26	19	2	5	0	1	0	0	0	0	0	1	8	0	49.06	35.85	3.774	9.434	0	10	9	0	0.5263
236	CHEMBL419127	NC1=CC=C(C=C1)[C@H]1CC[C@@H](N1C(=O)CNC(=O)[C@H](S)CC1=CC=C(O)C=C1)C(O)=O	443.6	7.921	35.62	56.74	37.31	63.03	0.6361	1.013	0.6663	1.126	0.07097	56	31	12	7	58	33	15	42	7	0.1207	3	0	12	25	22	3	5	0	1	0	0	0	0	0	1	9	0	44.64	39.29	5.357	8.929	0	7	15	0	0.3182
237	CHEMBL419499	OC(=O)[C@@H]1CC[C@H](N1C(=O)CNC(=O)[C@@H](S)CC1=CC=CC=C1)C1=CC=CC=C1	412.5	7.784	33.88	53.31	35.85	59.32	0.6393	1.006	0.6765	1.119	0.07635	53	29	12	5	55	31	15	40	7	0.1273	3	0	12	24	22	2	4	0	1	0	0	0	0	0	1	7	0	45.28	41.51	3.774	7.547	0	7	15	0	0.3182
238	CHEMBL419984	OC(=O)[C@H]1CCCN1C(=O)C[C@H](SC(=O)C1=CC=CC=C1)C(=O)C1=CC=CC=C1	411.5	8.23	33.05	50.65	34.54	55.62	0.661	1.013	0.6908	1.112	0.07635	50	29	12	5	52	31	16	41	8	0.1539	4	0	12	21	22	1	5	0	1	0	0	0	0	0	1	7	0	42	44	2	10	0	6	16	0	0.2727
239	CHEMBL420192	OC(=O)CN1[C@H](CSC[C@H](NC(=O)[C@@H](S)CC2=CC=CC=C2)C1=O)C1=CC=CC=C1	444.6	8.234	35.07	54.39	37.5	60.24	0.6495	1.007	0.6945	1.116	0.07356	54	30	12	5	56	32	15	41	7	0.125	3	0	12	24	22	2	4	0	2	0	0	0	0	0	2	8	0	44.44	40.74	3.704	7.407	0	7	15	0	0.3182
240	CHEMBL420350	C[C@H]([C@@H](SC(C)=O)C(=O)C1=C2C=CC=CC2=CC=C1)C(=O)N1CCC[C@@H]1C(O)=O	413.5	7.952	33.58	52.53	35.3	58.03	0.6457	1.01	0.6789	1.116	0.07635	52	29	10	7	54	31	15	40.5	7	0.1296	4	0	11	23	22	1	5	0	1	0	0	0	0	0	1	7	0	44.23	42.31	1.923	9.615	0	8	14	0	0.3636
241	CHEMBL421657	CC(=O)S[C@H](CC(=O)N1CCC[C@@H]1C(O)=O)C(=O)C1=CC=C(OC2=CC=C(Cl)C=C2)C=C1	476	8.814	36.12	55.19	37.61	60.19	0.6689	1.022	0.6966	1.115	0.06855	54	32	12	7	56	34	16	44	9	0.1607	4	0	12	22	23	1	6	0	1	0	1	0	0	0	2	9	1	40.74	42.59	1.852	11.11	1.852	7	16	0	0.3043
242	CHEMBL422417	CC1=C(C=CC=C1)[C@@H]1CC[C@@H](N1C(=O)CNC(=O)[C@@H](S)CC1=CC=CC=C1)C(O)=O	426.6	7.617	35.41	56.19	37.61	62.74	0.6323	1.003	0.6717	1.12	0.07356	56	30	12	6	58	32	15	41	7	0.1207	3	0	12	26	23	2	4	0	1	0	0	0	0	0	1	7	0	46.43	41.07	3.571	7.143	0	8	15	0	0.3478
243	CHEMBL422808	OC(=O)[C@@H]1CCCN1C(=O)[C@@H]1CCC[C@H]1SC(=O)C1=CC=CC=C1	347.5	7.722	28.34	45.32	30.09	50.41	0.6297	1.007	0.6686	1.12	0.0942	45	24	6	4	47	26	9	32	5	0.1064	3	0	6	21	18	1	4	0	1	0	0	0	0	0	1	6	0	46.67	40	2.222	8.889	0	9	9	0	0.5
244	CHEMBL423916	C[C@H](N[C@H](CCC1=CC=CC=C1)C(O)=O)C(=O)N1N=C(S[C@@H]1C(O)=O)C1=CC=CC=C1	441.5	8.177	35.09	54.85	36.55	60.61	0.6499	1.016	0.6769	1.122	0.07097	54	31	12	6	56	33	16	43	9	0.1607	4	0	12	23	22	3	5	0	1	0	0	0	0	0	1	9	0	42.59	40.74	5.556	9.259	0	6	16	0	0.2727
245	CHEMBL42418	C[C@@H](N[C@@H](CCC1=CC=CC=C1)C(O)=O)C(=O)N(C[C@@H]1NC2=C(C=C(C(Cl)=C2)[S](N)(=O)=O)[S](=O)(=O)N1)CC(O)=O	618.2	9.09	44.06	70.53	45.41	77.14	0.648	1.037	0.6678	1.134	0.05385	68	40	12	12	70	42	19	55	12	0.1714	7	0	12	28	23	5	9	0	2	0	1	0	0	0	3	17	1	41.18	33.82	7.353	13.24	1.471	8	15	0	0.3478
246	CHEMBL42588	N[S](=O)(=O)C1=C(Cl)C=C2N[C@H](CN(CC(O)=O)C(=O)[C@@H](CCCCNC(=O)OCC3=CC=CC=C3)N[C@H](CCC3=CC=CC=C3)C(O)=O)N[S](=O)(=O)C2=C1	809.4	8.52	60.68	97.59	62.89	107.6	0.6387	1.027	0.662	1.132	0.03983	95	54	18	12	98	57	26	74	20	0.2041	8	0	18	41	34	6	11	0	2	0	1	0	0	0	3	20	1	43.16	35.79	6.316	11.58	1.053	12	22	0	0.3529
247	CHEMBL427760	CC1=CC(=CC=C1)[C@H]1CC[C@@H](N1C(=O)CNC(=O)[C@@H](S)CC1=CC=CC=C1)C(O)=O	426.6	7.617	35.41	56.19	37.61	62.74	0.6323	1.003	0.6717	1.12	0.07356	56	30	12	6	58	32	15	41	7	0.1207	3	0	12	26	23	2	4	0	1	0	0	0	0	0	1	7	0	46.43	41.07	3.571	7.143	0	8	15	0	0.3478
248	CHEMBL428883	C[C@H](CS)C(=O)N1CCC[C@H]1C(=O)NO	232.3	7.495	18.06	31.45	19.35	35.45	0.5826	1.014	0.6243	1.144	0.1429	31	15	0	5	31	15	2	17	3	0.09677	2	0	0	16	9	2	3	0	1	0	0	0	0	0	1	6	0	51.61	29.03	6.452	9.677	0	7	2	0	0.7778
249	CHEMBL431	CCOC(=O)[C@@H](CCC1=CC=CC=C1)N[C@@H](C)C(=O)N1CC2(C[C@H]1C(O)=O)SCCS2	466.7	7.65	37.37	61.36	40.24	68.7	0.6126	1.006	0.6597	1.126	0.07097	61	31	6	6	63	33	9	39	10	0.1587	3	0	6	30	22	2	5	0	2	0	0	0	0	0	2	9	0	49.18	36.07	3.279	8.197	0	13	9	0	0.5909
250	CHEMBL43114	OC(=O)[C@@H](CC1=CNC2=C1C=CC=C2)NC(=O)C1(C[P@@](O)(=O)[C@H](CC2=CC=CC=C2)NC(=O)C2=CC=C(C=C2)[N+]([O-])=O)CCCC1	646.7	7.984	52.16	82.14	54.52	91.04	0.6439	1.014	0.6731	1.124	0.04831	81	46	21	8	85	50	28	67	13	0.1529	6	0	22	35	33	4	8	1	0	0	0	0	0	0	1	13	0	43.21	40.74	4.938	9.877	0	10	23	0	0.303
251	CHEMBL431983	OC(=O)[C@@H]1CCCN1C(=O)[C@H]1CCC[C@H]1S	243.4	7.375	19.57	33.23	21.11	37.37	0.5929	1.007	0.6396	1.132	0.1417	33	16	0	4	34	17	2	19	2	0.05882	2	0	0	17	11	1	3	0	1	0	0	0	0	0	1	5	0	51.52	33.33	3.03	9.091	0	9	2	0	0.8182
252	CHEMBL43370	C[S](=O)(=O)N[C@H](CCCCN)C(=O)N[C@H](CC1=CC=CC=C1)[P@@](O)(=O)CC1(CCCC1)C(=O)N[C@H](CC1=CNC2=C1C=CC=C2)C(O)=O	703.9	7.488	57	94.73	60.98	106.5	0.6064	1.008	0.6488	1.133	0.04521	94	48	15	10	97	51	22	65	18	0.1856	6	0	16	46	33	5	8	1	1	0	0	0	0	0	2	15	0	48.94	35.11	5.319	8.511	0	16	17	0	0.4848
253	CHEMBL434035	OC(=O)[C@@H]1CCCN1C(=O)[C@H]1CCC[C@H]1S	243.4	7.375	19.57	33.23	21.11	37.37	0.5929	1.007	0.6396	1.132	0.1417	33	16	0	4	34	17	2	19	2	0.05882	2	0	0	17	11	1	3	0	1	0	0	0	0	0	1	5	0	51.52	33.33	3.03	9.091	0	9	2	0	0.8182
254	CHEMBL434293	CN(CC(=O)NO)C(=O)[C@H]1CCC[C@@H]1C(O)=O	244.3	7.402	19.3	34.03	19.61	37.95	0.585	1.031	0.5943	1.15	0.125	33	17	0	6	33	17	3	20	4	0.1212	3	0	0	16	10	2	5	0	0	0	0	0	0	0	0	7	0	48.48	30.3	6.061	15.15	0	7	3	0	0.7
255	CHEMBL435360	OC(=O)[C@H]1CCCN1C(=O)CCC(=O)[C@@H](CC1=CC=CC=C1)NC(=O)C1=CC=CC=C1	422.5	7.413	35.94	57.44	37.42	64.03	0.6305	1.008	0.6565	1.123	0.07097	57	31	12	5	59	33	16	43	9	0.1525	4	0	12	26	24	2	5	0	0	0	0	0	0	0	0	7	0	45.61	42.11	3.509	8.772	0	8	16	0	0.3333
256	CHEMBL435973	CC1(C)CC[C@H]([C@H]1SC(=O)C1=CC=CC=C1)C(=O)N1CCC[C@H]1C(O)=O	375.5	7.363	31.39	51.09	33.61	57.24	0.6155	1.002	0.659	1.122	0.08615	51	26	6	6	53	28	9	34	5	0.09434	3	0	6	25	20	1	4	0	1	0	0	0	0	0	1	6	0	49.02	39.22	1.961	7.843	0	11	9	0	0.55
257	CHEMBL436582	C[C@H]([C@@H](SC(C)=O)C(=O)C1=CC=CC=C1)C(=O)N1CCC[C@H]1C(O)=O	363.5	7.902	29.05	46.65	30.54	51.62	0.6315	1.014	0.6639	1.122	0.08667	46	25	6	7	47	26	10	33	7	0.1489	4	0	6	21	18	1	5	0	1	0	0	0	0	0	1	7	0	45.65	39.13	2.174	10.87	0	8	10	0	0.4444
258	CHEMBL444191	OC[C@H]1O[C@H](OC2=C(OC3=C(C(O)=CC(O)=C3)C2=O)C2=CC=C(O)C=C2)[C@H](OC(=O)C2=CC(O)=C(O)C(O)=C2)[C@@H](O)[C@H]1O	600.5	8.963	45.04	70.51	43.95	75.12	0.6723	1.052	0.656	1.121	0.05205	67	43	18	11	71	47	21	59	7	0.09859	3	0	18	24	28	0	15	0	0	0	0	0	0	0	0	15	0	35.82	41.79	0	22.39	0	6	22	0	0.2143
259	CHEMBL51625	C[C@@H](NC(=O)[C@H](S)CC1=CC=CC=C1)C(=O)N1CCC[C@H]1C(O)=O	350.5	7.619	28.36	46.43	30.09	51.91	0.6165	1.009	0.6542	1.128	0.09058	46	24	6	6	47	25	9	31	6	0.1277	3	0	6	22	17	2	4	0	1	0	0	0	0	0	1	7	0	47.83	36.96	4.348	8.696	0	8	9	0	0.4706
260	CHEMBL51780	OC(=O)CN1C2=C(SC[C@@H](NC(=O)[C@H](CS)CC3=CC=CC=C3)C1=O)C=CC=C2	430.6	8.443	33.54	51.5	35.74	56.83	0.6577	1.01	0.7008	1.114	0.07635	51	29	12	5	53	31	15	40	7	0.1321	3	0	12	22	21	2	4	0	2	0	0	0	0	0	2	8	0	43.14	41.18	3.922	7.843	0	6	15	0	0.2857
261	CHEMBL577	C[C@@H](N[C@H](CCC1=CC=CC=C1)C(O)=O)C(=O)N1CCC[C@@H]1C(O)=O	348.4	7.111	29.41	49.56	30.66	55.61	0.6002	1.011	0.6257	1.135	0.08667	49	25	6	6	50	26	9	32	8	0.16	3	0	6	24	18	2	5	0	0	0	0	0	0	0	0	7	0	48.98	36.73	4.082	10.2	0	9	9	0	0.5
262	CHEMBL578	CCOC(=O)[C@@H](CCC1=CC=CC=C1)N[C@H](C)C(=O)N1CCC[C@@H]1C(O)=O	376.5	6.845	32.47	55.33	34.18	62.44	0.5903	1.006	0.6215	1.135	0.07977	55	27	6	6	56	28	9	34	10	0.1786	3	0	6	28	20	2	5	0	0	0	0	0	0	0	0	7	0	50.91	36.36	3.636	9.091	0	11	9	0	0.55
263	CHEMBL579	C[C@@H](N[C@H](CCC1=CC=CC=C1)C(O)=O)C(=O)N1CC2(C[C@@H]1C(O)=O)SCCS2	438.6	7.975	34.31	55.6	36.72	61.87	0.6239	1.011	0.6676	1.125	0.07635	55	29	6	6	57	31	9	37	8	0.1403	3	0	6	26	20	2	5	0	2	0	0	0	0	0	2	9	0	47.27	36.36	3.636	9.091	0	11	9	0	0.55
264	CHEMBL67804	OC(=O)CN1CSCC[C@H](NC(=O)[C@@H](S)CC2=CC=CC=C2)C1=O	368.5	8.375	28.02	44.62	29.98	49.41	0.6368	1.014	0.6813	1.123	0.09058	44	24	6	5	45	25	9	31	6	0.1333	3	0	6	20	16	2	4	0	2	0	0	0	0	0	2	8	0	45.45	36.36	4.545	9.091	0	7	9	0	0.4375
265	CHEMBL67924	OC(=O)CN1[C@@H](SC[C@@H](NC(=O)[C@@H](S)CC2=CC=CC=C2)C1=O)C1=CC=CC=C1	430.6	8.443	33.54	51.5	35.74	56.83	0.6577	1.01	0.7008	1.114	0.07635	51	29	12	5	53	31	15	40	7	0.1321	3	0	12	22	21	2	4	0	2	0	0	0	0	0	2	8	0	43.14	41.18	3.922	7.843	0	6	15	0	0.2857
266	CHEMBL68849	OC(=O)CN1C[C@@H](SC[C@@H](NC(=O)[C@@H](S)CC2=CC=CC=C2)C1=O)C1=CC=CC=C1	444.6	8.234	35.07	54.39	37.5	60.24	0.6495	1.007	0.6945	1.116	0.07356	54	30	12	5	56	32	15	41	7	0.125	3	0	12	24	22	2	4	0	2	0	0	0	0	0	2	8	0	44.44	40.74	3.704	7.407	0	7	15	0	0.3182
267	CHEMBL69836	OC(=O)CN1C[C@@H](SC[C@@H](NC(=O)[C@H](CS)CC2=CC=CC=C2)C1=O)C1=CC=CC=C1	458.6	8.046	36.6	57.27	39.26	63.66	0.6421	1.005	0.6888	1.117	0.07097	57	31	12	5	59	33	15	42	8	0.1356	3	0	12	26	23	2	4	0	2	0	0	0	0	0	2	8	0	45.61	40.35	3.509	7.018	0	8	15	0	0.3478
268	CHEMBL71351	CC1(C)CSC[C@H](NC(=O)[C@@H](S)CC2=CC=CC=C2)C(=O)N1CC(O)=O	396.6	7.932	31.07	50.39	33.5	56.24	0.6214	1.008	0.67	1.125	0.08308	50	26	6	7	51	27	9	33	6	0.1177	3	0	6	24	18	2	4	0	2	0	0	0	0	0	2	8	0	48	36	4	8	0	9	9	0	0.5
269	CHEMBL71496	C[C@@H]1SCC[C@H](NC(=O)[C@H](S)CC2=CC=CC=C2)C(=O)N1CC(O)=O	382.5	8.139	29.54	47.5	31.74	52.83	0.6286	1.011	0.6753	1.124	0.08667	47	25	6	6	48	26	9	32	6	0.125	3	0	6	22	17	2	4	0	2	0	0	0	0	0	2	8	0	46.81	36.17	4.255	8.511	0	8	9	0	0.4706
270	CHEMBL71538	OC(=O)CN1[C@@H](SC[C@@H](NC(=O)[C@@H](S)CC2=CC=CC=C2)C1=O)C1=CC=CC=C1	430.6	8.443	33.54	51.5	35.74	56.83	0.6577	1.01	0.7008	1.114	0.07635	51	29	12	5	53	31	15	40	7	0.1321	3	0	12	22	21	2	4	0	2	0	0	0	0	0	2	8	0	43.14	41.18	3.922	7.843	0	6	15	0	0.2857
271	CHEMBL71711	OC(=O)CN1[C@H](SC[C@H](NC(=O)[C@H](CS)CC2=CC=CC=C2)C1=O)C1=CC=CC=C1	444.6	8.234	35.07	54.39	37.5	60.24	0.6495	1.007	0.6945	1.116	0.07356	54	30	12	5	56	32	15	41	8	0.1429	3	0	12	24	22	2	4	0	2	0	0	0	0	0	2	8	0	44.44	40.74	3.704	7.407	0	7	15	0	0.3182
272	CHEMBL71746	OC(=O)CN1[C@@H](SC[C@@H](NC(=O)[C@@H](S)CC2=CC=CC=C2)C1=O)C1=CC=CC=C1	430.6	8.443	33.54	51.5	35.74	56.83	0.6577	1.01	0.7008	1.114	0.07635	51	29	12	5	53	31	15	40	7	0.1321	3	0	12	22	21	2	4	0	2	0	0	0	0	0	2	8	0	43.14	41.18	3.922	7.843	0	6	15	0	0.2857
273	CHEMBL71769	OC(=O)CN1[C@H](SC[C@H](NC(=O)[C@H](CS)CC2=CC=CC=C2)C1=O)C1=CC=CC=C1	444.6	8.234	35.07	54.39	37.5	60.24	0.6495	1.007	0.6945	1.116	0.07356	54	30	12	5	56	32	15	41	8	0.1429	3	0	12	24	22	2	4	0	2	0	0	0	0	0	2	8	0	44.44	40.74	3.704	7.407	0	7	15	0	0.3182
274	CHEMBL75752	C[C@@H](CS)C(=O)N1[C@H](CC2=C1C=CC=C2)C(O)=O	265.4	8.041	21.04	33.35	22.35	36.95	0.6376	1.01	0.6772	1.12	0.1242	33	18	6	5	34	19	8	24	3	0.08824	2	0	6	15	13	1	3	0	1	0	0	0	0	0	1	5	0	45.45	39.39	3.03	9.091	0	5	8	0	0.3846
275	CHEMBL80392	C[C@H](N[C@H]([C@@H](CC1=CC=CC=C1)NC(=O)C1=CC=CC=C1)C(O)=O)C(=O)N1CCC[C@H]1C(O)=O	467.6	7.422	39.2	63.76	40.64	71.15	0.6222	1.012	0.6451	1.129	0.06417	63	34	12	7	65	36	16	46	10	0.1539	4	0	12	29	25	3	6	0	0	0	0	0	0	0	0	9	0	46.03	39.68	4.762	9.524	0	9	16	0	0.36
276	CHEMBL838	CCOC(=O)[C@H](CCC1=CC=CC=C1)N[C@H]1CCC2=C(C=CC=C2)N(CC(O)=O)C1=O	424.5	7.196	36.47	59.33	38.18	66.44	0.618	1.006	0.6471	1.126	0.07097	59	31	12	5	61	33	15	42	10	0.1639	3	0	12	28	24	2	5	0	0	0	0	0	0	0	0	7	0	47.46	40.68	3.39	8.475	0	9	15	0	0.375
277	CHEMBL86475	CC1=C(C=CC=C1)[C@@H]1CC[C@@H](N1C(=O)CNC(=O)[C@@H](S)CC1=CC=CC=C1)C(O)=O	426.6	7.617	35.41	56.19	37.61	62.74	0.6323	1.003	0.6717	1.12	0.07356	56	30	12	6	58	32	15	41	7	0.1207	3	0	12	26	23	2	4	0	1	0	0	0	0	0	1	7	0	46.43	41.07	3.571	7.143	0	8	15	0	0.3478
278	CHEMBL86778	OC(=O)[C@@H]1CC[C@H](N1C(=O)CNC(=O)[C@@H](S)CC1=CC=CC=C1)C1=CC(O)=CC=C1	428.5	7.936	34.6	54.64	36.31	60.53	0.6407	1.012	0.6723	1.121	0.07356	54	30	12	6	56	32	15	41	7	0.125	3	0	12	24	22	2	5	0	1	0	0	0	0	0	1	8	0	44.44	40.74	3.704	9.259	0	7	15	0	0.3182
279	CHEMBL86803	CC1=CC=C(C=C1)[C@H]1CC[C@@H](N1C(=O)CNC(=O)[C@H](S)CC1=CC=C(O)C=C1)C(O)=O	442.6	7.765	36.13	57.52	38.07	63.95	0.6338	1.009	0.6679	1.122	0.07097	57	31	12	7	59	33	15	42	7	0.1186	3	0	12	26	23	2	5	0	1	0	0	0	0	0	1	8	0	45.61	40.35	3.509	8.772	0	8	15	0	0.3478
280	CHEMBL86884	OC(=O)[C@H]1CC[C@H](N1C(=O)CNC(=O)[C@H](S)CC1=CC=C(O)C=C1)C1=CC=C(O)C=C1	444.5	8.083	35.31	55.96	36.76	61.74	0.6421	1.018	0.6684	1.123	0.07097	55	31	12	7	57	33	15	42	7	0.1228	3	0	12	24	22	2	6	0	1	0	0	0	0	0	1	9	0	43.64	40	3.636	10.91	0	7	15	0	0.3182
281	CHEMBL87005	OC(=O)[C@H]1CC[C@@H](N1C(=O)CNC(=O)[C@@H](S)CC1=CC=CC=C1)C1=CC=CC=C1	412.5	7.784	33.88	53.31	35.85	59.32	0.6393	1.006	0.6765	1.119	0.07635	53	29	12	5	55	31	15	40	7	0.1273	3	0	12	24	22	2	4	0	1	0	0	0	0	0	1	7	0	45.28	41.51	3.774	7.547	0	7	15	0	0.3182
282	CHEMBL88278	COC1=CC=C(C[C@@H](S)C(=O)NCC(=O)N2[C@@H](CC[C@@H]2C2=C(O)C=CC=C2)C(O)=O)C=C1	458.6	7.907	36.84	58.85	38.52	65.16	0.6352	1.015	0.6642	1.123	0.06855	58	32	12	7	60	34	15	43	8	0.1333	3	0	12	26	23	2	6	0	1	0	0	0	0	0	1	9	0	44.83	39.66	3.448	10.34	0	8	15	0	0.3478
283	CHEMBL89388	CC1=C(C=CC=C1)[C@@H]1CC[C@@H](N1C(=O)CNC(=O)[C@@H](S)CC1=CC=CC=C1)C(O)=O	426.6	7.617	35.41	56.19	37.61	62.74	0.6323	1.003	0.6717	1.12	0.07356	56	30	12	6	58	32	15	41	7	0.1207	3	0	12	26	23	2	4	0	1	0	0	0	0	0	1	7	0	46.43	41.07	3.571	7.143	0	8	15	0	0.3478
284	CHEMBL89573	OC(=O)[C@H]1CC[C@H](N1C(=O)CNC(=O)[C@@H](S)CC1=CC(O)=CC=C1)C1=CC(O)=CC=C1	444.5	8.083	35.31	55.96	36.76	61.74	0.6421	1.018	0.6684	1.123	0.07097	55	31	12	7	57	33	15	42	7	0.1228	3	0	12	24	22	2	6	0	1	0	0	0	0	0	1	9	0	43.64	40	3.636	10.91	0	7	15	0	0.3182
285	CHEMBL89695	COC1=C(C=CC=C1)[C@@H]1CC[C@H](N1C(=O)CNC(=O)[C@@H](S)CC1=CC=C(O)C=C1)C(O)=O	458.6	7.907	36.84	58.85	38.52	65.16	0.6352	1.015	0.6642	1.123	0.06855	58	32	12	7	60	34	15	43	8	0.1333	3	0	12	26	23	2	6	0	1	0	0	0	0	0	1	9	0	44.83	39.66	3.448	10.34	0	8	15	0	0.3478
286	CHEMBL89840	NC1=CC=C(C[C@H](S)C(=O)NCC(=O)N2[C@H](CC[C@@H]2C2=CC=CC=C2)C(O)=O)C=C1	427.6	7.774	34.91	55.41	36.86	61.82	0.6346	1.007	0.6701	1.124	0.07356	55	30	12	6	57	32	15	41	7	0.1228	3	0	12	25	22	3	4	0	1	0	0	0	0	0	1	8	0	45.45	40	5.455	7.273	0	7	15	0	0.3182
287	CHEMBL90000	OC(=O)[C@@H]1CC[C@H](N1C(=O)CNC(=O)[C@@H](S)CC1=CC=C(O)C=C1)C1=CC=CC=C1	428.5	7.936	34.6	54.64	36.31	60.53	0.6407	1.012	0.6723	1.121	0.07356	54	30	12	6	56	32	15	41	7	0.125	3	0	12	24	22	2	5	0	1	0	0	0	0	0	1	8	0	44.44	40.74	3.704	9.259	0	7	15	0	0.3182
288	CHEMBL1560	C[C@H](CS)C(=O)N1CCC[C@@H]1C(O)=O	217.3	7.494	17.04	29.35	18.35	32.95	0.5876	1.012	0.6326	1.136	0.1539	29	14	0	5	29	14	2	16	3	0.1035	2	0	0	15	9	1	3	0	1	0	0	0	0	0	1	5	0	51.72	31.03	3.448	10.34	0	7	2	0	0.7778
289	CHEMBL59674	OC(=O)[C@H](CC1=CNC2=C1C=CC=C2)NC(=O)[C@@H](CS)[C@H]1CCC2=C1C=CC(=C2)C#N	433.6	8.029	35.66	54.2	37.64	60.2	0.6604	1.004	0.6971	1.115	0.07312	54	31	15	5	57	34	19	46	7	0.1228	2	1	16	23	24	3	3	0	1	0	0	0	0	0	1	7	0	42.59	44.44	5.556	5.556	0	7	16	1	0.2917
290	CHEMBL61713	OC(=O)[C@@H](CC1=CNC2=C1C=CC=C2)NC(=O)[C@@H](CS)[C@H]1CCC2=C1C=CC(Br)=C2	487.5	9.197	35.19	53.21	37.75	58.95	0.664	1.004	0.7123	1.112	0.07586	53	30	15	5	56	33	18	43	7	0.125	2	0	16	23	23	2	3	0	1	0	0	1	0	0	2	7	1	43.4	43.4	3.774	5.66	1.887	7	16	0	0.3043
291	CHEMBL304629	COC1=CC2=C(C=C1)[C@@H](CC2)[C@H](CS)C(=O)N[C@H](CC1=CNC2=C1C=CC=C2)C(O)=O	438.6	7.695	36.41	57.19	38.61	63.74	0.6388	1.003	0.6774	1.118	0.07312	57	31	15	5	60	34	18	44	8	0.1333	2	0	16	26	24	2	4	0	1	0	0	0	0	0	1	7	0	45.61	42.11	3.509	7.018	0	8	16	0	0.3333
292	CHEMBL262267	OC(=O)[C@@H](CC1=CNC2=C1C=CC=C2)NC(=O)[C@H](CS)[C@@H]1CCC2=C1C=CC(O)=C2	424.6	7.862	34.88	54.31	36.85	60.32	0.646	1.006	0.6824	1.117	0.07586	54	30	15	5	57	33	18	43	7	0.1228	2	0	16	24	23	2	4	0	1	0	0	0	0	0	1	7	0	44.44	42.59	3.704	7.407	0	7	16	0	0.3043
293	CHEMBL59856	COC1=C2CC[C@H]([C@H](CS)C(=O)N[C@H](CC3=CNC4=C3C=CC=C4)C(O)=O)C2=CC=C1	438.6	7.695	36.41	57.19	38.61	63.74	0.6388	1.003	0.6774	1.118	0.07312	57	31	15	5	60	34	18	44	8	0.1333	2	0	16	26	24	2	4	0	1	0	0	0	0	0	1	7	0	45.61	42.11	3.509	7.018	0	8	16	0	0.3333
294	CHEMBL285447	OC(=O)[C@@H](CC1=CNC2=C1C=CC=C2)NC(=O)[C@@H](CS)[C@@H]1CCC2=C1C=CC=C2	408.6	7.709	34.17	52.98	36.4	59.11	0.6447	0.9997	0.6867	1.115	0.07882	53	29	15	4	56	32	18	42	7	0.125	2	0	16	24	23	2	3	0	1	0	0	0	0	0	1	6	0	45.28	43.4	3.774	5.66	0	7	16	0	0.3043
295	CHEMBL35749	OC(=O)[C@@H](CC1=CNC2=C1C=CC=C2)NC(=O)[C@H](CS)[C@@H]1CCCC2=C1C=CC=C2	422.6	7.546	35.7	55.87	38.16	62.53	0.6374	0.9976	0.6814	1.117	0.07586	56	30	15	4	59	33	18	43	7	0.1186	2	0	16	26	24	2	3	0	1	0	0	0	0	0	1	6	0	46.43	42.86	3.571	5.357	0	8	16	0	0.3333
296	CHEMBL305089	COC1=CC2=C(C=C1)[C@@H](CC2)[C@H](CS)C(=O)N[C@H](CC1=CNC2=C1C=CC=C2)C(O)=O	438.6	7.695	36.41	57.19	38.61	63.74	0.6388	1.003	0.6774	1.118	0.07312	57	31	15	5	60	34	18	44	8	0.1333	2	0	16	26	24	2	4	0	1	0	0	0	0	0	1	7	0	45.61	42.11	3.509	7.018	0	8	16	0	0.3333
297	CHEMBL302837	OC(=O)[C@@H](CC1=CNC2=C1C=CC=C2)NC(=O)[C@@H](CS)[C@H]1CCC2=C1C=CC(Br)=C2	487.5	9.197	35.19	53.21	37.75	58.95	0.664	1.004	0.7123	1.112	0.07586	53	30	15	5	56	33	18	43	7	0.125	2	0	16	23	23	2	3	0	1	0	0	1	0	0	2	7	1	43.4	43.4	3.774	5.66	1.887	7	16	0	0.3043
298	CHEMBL61016	CSC1=CC2=C(C=C1)[C@@H](CC2)[C@H](CS)C(=O)N[C@@H](CC1=CNC2=C1C=CC=C2)C(O)=O	454.7	7.976	36.88	56.94	39.81	63.45	0.6471	0.999	0.6984	1.113	0.07312	57	31	15	5	60	34	18	44	8	0.1333	2	0	16	26	24	2	3	0	2	0	0	0	0	0	2	7	0	45.61	42.11	3.509	5.263	0	8	16	0	0.3333
299	CHEMBL38249	C[C@H]([C@H](CS)C(=O)N[C@@H](CC1=CNC2=C1C=CC=C2)C(O)=O)C1=CC=CC=C1	396.5	7.626	33.17	51.98	35.4	58.11	0.6379	0.9996	0.6807	1.118	0.07937	52	28	15	5	54	30	18	40	8	0.1481	2	0	16	24	22	2	3	0	1	0	0	0	0	0	1	6	0	46.15	42.31	3.846	5.769	0	6	16	0	0.2727
300	CHEMBL290492	OC(=O)[C@@H](CC1=CNC2=C1C=CC=C2)NC(=O)[C@H](CS)[C@@H]1CCCC2=C1C=CC=C2	422.6	7.546	35.7	55.87	38.16	62.53	0.6374	0.9976	0.6814	1.117	0.07586	56	30	15	4	59	33	18	43	7	0.1186	2	0	16	26	24	2	3	0	1	0	0	0	0	0	1	6	0	46.43	42.86	3.571	5.357	0	8	16	0	0.3333
301	CHEMBL304218	CCOC1=CC2=C(C=C1)[C@H](CC2)[C@@H](CS)C(=O)N[C@@H](CC1=CNC2=C1C=CC=C2)C(O)=O	452.6	7.544	37.94	60.08	40.38	67.15	0.6323	1.001	0.6729	1.119	0.07056	60	32	15	5	63	35	18	45	9	0.1429	2	0	16	28	25	2	4	0	1	0	0	0	0	0	1	7	0	46.67	41.67	3.333	6.667	0	9	16	0	0.36
302	CHEMBL35643	OC(=O)[C@@H](CC1=CNC2=C1C=CC=C2)NC(=O)[C@@H](CS)[C@@H]1CCC2=C1C=CC=C2	408.6	7.709	34.17	52.98	36.4	59.11	0.6447	0.9997	0.6867	1.115	0.07882	53	29	15	4	56	32	18	42	7	0.125	2	0	16	24	23	2	3	0	1	0	0	0	0	0	1	6	0	45.28	43.4	3.774	5.66	0	7	16	0	0.3043
303	CHEMBL60439	COC1=CC2=C(C=C1)[C@@H](CC2)[C@H](CS)C(=O)N[C@H](CC1=CNC2=C1C=CC=C2)C(O)=O	438.6	7.695	36.41	57.19	38.61	63.74	0.6388	1.003	0.6774	1.118	0.07312	57	31	15	5	60	34	18	44	8	0.1333	2	0	16	26	24	2	4	0	1	0	0	0	0	0	1	7	0	45.61	42.11	3.509	7.018	0	8	16	0	0.3333
304	CHEMBL37276	OC(=O)[C@@H](CC1=CNC2=C1C=CC=C2)NC(=O)[C@@H](CS)[C@H]1CCCC2=C1C=CC=C2	422.6	7.546	35.7	55.87	38.16	62.53	0.6374	0.9976	0.6814	1.117	0.07586	56	30	15	4	59	33	18	43	7	0.1186	2	0	16	26	24	2	3	0	1	0	0	0	0	0	1	6	0	46.43	42.86	3.571	5.357	0	8	16	0	0.3333
305	CHEMBL61640	OC(=O)[C@H](CC1=CNC2=C1C=CC=C2)NC(=O)[C@@H](CS)[C@H]1CCC2=C1C=CC(=C2)C1=CC=CC=C1	484.7	7.693	41.22	62.75	43.92	69.94	0.6543	0.996	0.6972	1.11	0.06555	63	35	21	4	67	39	24	52	8	0.1194	2	0	22	28	29	2	3	0	1	0	0	0	0	0	1	6	0	44.44	46.03	3.175	4.762	0	7	22	0	0.2414
306	CHEMBL38075	C[C@H]([C@H](CS)C(=O)N[C@@H](CC1=CNC2=C1C=CC=C2)C(O)=O)C1=CC=CC=C1	396.5	7.626	33.17	51.98	35.4	58.11	0.6379	0.9996	0.6807	1.118	0.07937	52	28	15	5	54	30	18	40	8	0.1481	2	0	16	24	22	2	3	0	1	0	0	0	0	0	1	6	0	46.15	42.31	3.846	5.769	0	6	16	0	0.2727
307	CHEMBL305388	COC1=CC2=C(C=C1)[C@@H](CC2)[C@H](CS)C(=O)N[C@H](CC1=CNC2=C1C=CC=C2)C(O)=O	438.6	7.695	36.41	57.19	38.61	63.74	0.6388	1.003	0.6774	1.118	0.07312	57	31	15	5	60	34	18	44	8	0.1333	2	0	16	26	24	2	4	0	1	0	0	0	0	0	1	7	0	45.61	42.11	3.509	7.018	0	8	16	0	0.3333
308	CHEMBL285204	C[C@H]([C@H](CS)C(=O)N[C@@H](CC1=CNC2=C1C=CC=C2)C(O)=O)C1=CC=CC=C1	396.5	7.626	33.17	51.98	35.4	58.11	0.6379	0.9996	0.6807	1.118	0.07937	52	28	15	5	54	30	18	40	8	0.1481	2	0	16	24	22	2	3	0	1	0	0	0	0	0	1	6	0	46.15	42.31	3.846	5.769	0	6	16	0	0.2727
309	CHEMBL303302	COC1=CC2=C(CC[C@@H]2[C@@H](CS)C(=O)N[C@H](CC2=CNC3=C2C=CC=C3)C(O)=O)C=C1	438.6	7.695	36.41	57.19	38.61	63.74	0.6388	1.003	0.6774	1.118	0.07312	57	31	15	5	60	34	18	44	8	0.1333	2	0	16	26	24	2	4	0	1	0	0	0	0	0	1	7	0	45.61	42.11	3.509	7.018	0	8	16	0	0.3333
310	CHEMBL37711	C[C@@H]([C@@H](CS)C(=O)N[C@H](CC1=CNC2=C1C=CC=C2)C(O)=O)C1=CC=C(C=C1)C1=CC=CC=C1	472.6	7.623	40.22	61.75	42.92	68.94	0.6488	0.9959	0.6923	1.112	0.06595	62	34	21	5	65	37	24	50	9	0.1385	2	0	22	28	28	2	3	0	1	0	0	0	0	0	1	6	0	45.16	45.16	3.226	4.839	0	6	22	0	0.2143
311	CHEMBL1159925	C[C@H](NC(=O)[C@H](CC1=CC=C(C=C1)C1=CC=CC=C1)C[P@](O)(=O)[C@@H](N)CC1=CC=CC=C1)C(O)=O	494.6	7.493	41.44	66.07	44.39	74	0.6279	1.001	0.6725	1.121	0.06218	66	35	18	7	68	37	21	49	11	0.1618	3	0	18	31	27	2	5	1	0	0	0	0	0	0	1	8	0	46.97	40.91	3.03	7.576	0	7	20	0	0.2593
312	CHEMBL288584	C[C@H]([C@H](CS)C(=O)N[C@@H](CC1=CNC2=C1C=CC=C2)C(O)=O)C1=CC=CC=C1	396.5	7.626	33.17	51.98	35.4	58.11	0.6379	0.9996	0.6807	1.118	0.07937	52	28	15	5	54	30	18	40	8	0.1481	2	0	16	24	22	2	3	0	1	0	0	0	0	0	1	6	0	46.15	42.31	3.846	5.769	0	6	16	0	0.2727
313	CHEMBL2115345	OC(=O)[C@@H](CC1=CNC2=C1C=CC=C2)NC(=O)[C@@H](CS)[C@@H]1CCC2=C1C=CC=C2	408.6	7.709	34.17	52.98	36.4	59.11	0.6447	0.9997	0.6867	1.115	0.07882	53	29	15	4	56	32	18	42	7	0.125	2	0	16	24	23	2	3	0	1	0	0	0	0	0	1	6	0	45.28	43.4	3.774	5.66	0	7	16	0	0.3043
314	CHEMBL285490	OC(=O)[C@@H](CC1=CNC2=C1C=CC=C2)NC(=O)[C@@H](CS)[C@@H]1CCC2=C1C=CC=C2	408.6	7.709	34.17	52.98	36.4	59.11	0.6447	0.9997	0.6867	1.115	0.07882	53	29	15	4	56	32	18	42	7	0.125	2	0	16	24	23	2	3	0	1	0	0	0	0	0	1	6	0	45.28	43.4	3.774	5.66	0	7	16	0	0.3043
315	CHEMBL60363	CN(C)C1=CC2=C(C=C1)[C@H](CC2)[C@H](CS)C(=O)N[C@@H](CC1=CNC2=C1C=CC=C2)C(O)=O	451.6	7.404	38.24	60.85	40.93	68.44	0.627	0.9976	0.6709	1.122	0.07056	61	32	15	6	64	35	18	45	8	0.125	2	0	16	29	25	3	3	0	1	0	0	0	0	0	1	7	0	47.54	40.98	4.918	4.918	0	9	16	0	0.36
316	CHEMBL38235	C[C@@H]([C@H](CS)C(=O)N[C@@H](CC1=CNC2=C1C=CC=C2)C(O)=O)C1=CC2=C(C=CC=C2)C=C1	446.6	7.7	37.7	57.87	40.16	64.53	0.6499	0.9977	0.6924	1.113	0.07056	58	32	19	5	61	35	23	47.5	8	0.1312	2	0	21	26	26	2	3	0	1	0	0	0	0	0	1	6	0	44.83	44.83	3.448	5.172	0	6	20	0	0.2308
317	CHEMBL301646	OC(=O)[C@@H](CC1=CNC2=C1C=CC=C2)NC(=O)[C@@H](CS)[C@H]1CCC2=C1C=CC(Br)=C2	487.5	9.197	35.19	53.21	37.75	58.95	0.664	1.004	0.7123	1.112	0.07586	53	30	15	5	56	33	18	43	7	0.125	2	0	16	23	23	2	3	0	1	0	0	1	0	0	2	7	1	43.4	43.4	3.774	5.66	1.887	7	16	0	0.3043
318	CHEMBL304209	OC(=O)[C@@H](CC1=CNC2=C1C=CC=C2)NC(=O)[C@@H](CS)[C@H]1CCC2=C1C=CC(Br)=C2	487.5	9.197	35.19	53.21	37.75	58.95	0.664	1.004	0.7123	1.112	0.07586	53	30	15	5	56	33	18	43	7	0.125	2	0	16	23	23	2	3	0	1	0	0	1	0	0	2	7	1	43.4	43.4	3.774	5.66	1.887	7	16	0	0.3043
319	CHEMBL285960	C[C@@H]([C@@H](CS)C(=O)N[C@H](CC1=CNC2=C1C=CC=C2)C(O)=O)C1=CC=C(C=C1)C1=CC=CC=C1	472.6	7.623	40.22	61.75	42.92	68.94	0.6488	0.9959	0.6923	1.112	0.06595	62	34	21	5	65	37	24	50	9	0.1385	2	0	22	28	28	2	3	0	1	0	0	0	0	0	1	6	0	45.16	45.16	3.226	4.839	0	6	22	0	0.2143
320	CHEMBL288911	C[C@@H]([C@@H](CS)C(=O)N[C@H](CC1=CNC2=C1C=CC=C2)C(O)=O)C1=CC=C(C=C1)C1=CC=CC=C1	472.6	7.623	40.22	61.75	42.92	68.94	0.6488	0.9959	0.6923	1.112	0.06595	62	34	21	5	65	37	24	50	9	0.1385	2	0	22	28	28	2	3	0	1	0	0	0	0	0	1	6	0	45.16	45.16	3.226	4.839	0	6	22	0	0.2143
321	CHEMBL293685	OC(=O)[C@@H](CC1=CNC2=C1C=CC=C2)NC(=O)[C@@H](CS)[C@H]1CCC2=C1C=CC(Br)=C2	487.5	9.197	35.19	53.21	37.75	58.95	0.664	1.004	0.7123	1.112	0.07586	53	30	15	5	56	33	18	43	7	0.125	2	0	16	23	23	2	3	0	1	0	0	1	0	0	2	7	1	43.4	43.4	3.774	5.66	1.887	7	16	0	0.3043
322	CHEMBL59762	COC1=CC2=C(C=C1)[C@@H](CC2)[C@H](CS)C(=O)N[C@H](CC1=CNC2=C1C=CC=C2)C(O)=O	438.6	7.695	36.41	57.19	38.61	63.74	0.6388	1.003	0.6774	1.118	0.07312	57	31	15	5	60	34	18	44	8	0.1333	2	0	16	26	24	2	4	0	1	0	0	0	0	0	1	7	0	45.61	42.11	3.509	7.018	0	8	16	0	0.3333
323	CHEMBL290610	OC(=O)[C@@H](CC1=CNC2=C1C=CC=C2)NC(=O)[C@H](CS)[C@@H]1CCCC2=C1C=CC=C2	422.6	7.546	35.7	55.87	38.16	62.53	0.6374	0.9976	0.6814	1.117	0.07586	56	30	15	4	59	33	18	43	7	0.1186	2	0	16	26	24	2	3	0	1	0	0	0	0	0	1	6	0	46.43	42.86	3.571	5.357	0	8	16	0	0.3333
324	CHEMBL34876	OC(=O)[C@H](CC1=CNC2=C1C=CC=C2)NC(=O)[C@@H](CS)C1=CC=C(C=C1)C1=CC=CC=C1	444.6	7.939	37.17	55.98	39.4	62.11	0.6637	0.9997	0.7035	1.109	0.07056	56	32	21	4	59	35	24	48	8	0.1356	2	0	22	24	26	2	3	0	1	0	0	0	0	0	1	6	0	42.86	46.43	3.571	5.357	0	4	22	0	0.1539
325	CHEMBL292534	COC1=C(OC)C=C2[C@H](CCC2=C1)[C@@H](CS)C(=O)N[C@H](CC1=CNC2=C1C=CC=C2)C(O)=O	468.6	7.682	38.65	61.4	40.83	68.36	0.6336	1.007	0.6693	1.121	0.06818	61	33	15	6	64	36	18	46	9	0.1406	2	0	16	28	25	2	5	0	1	0	0	0	0	0	1	8	0	45.9	40.98	3.279	8.197	0	9	16	0	0.36
326	CHEMBL289223	C[C@@H]([C@@H](CS)C(=O)N[C@H](CC1=CNC2=C1C=CC=C2)C(O)=O)C1=C2C=CC=CC2=CC=C1	446.6	7.7	37.7	57.87	40.16	64.53	0.6499	0.9977	0.6924	1.113	0.07056	58	32	19	5	61	35	23	47.5	8	0.1312	2	0	21	26	26	2	3	0	1	0	0	0	0	0	1	6	0	44.83	44.83	3.448	5.172	0	6	20	0	0.2308
327	CHEMBL10247	OC(=O)CNC(=O)[C@@H](CS)CC1=CC=CC=C1	253.4	7.917	20.04	32.35	21.35	35.95	0.6263	1.011	0.6671	1.124	0.125	32	17	6	4	32	17	8	22	6	0.1875	2	0	6	15	12	1	3	0	1	0	0	0	0	0	1	5	0	46.88	37.5	3.125	9.375	0	4	8	0	0.3333
328	CHEMBL1159940	C[C@H](N)[P@](O)(=O)C[C@@H](CC1=CC=C(C=C1)C1=CC=CC=C1)C(=O)N[C@@H](C)C(O)=O	418.5	7.473	34.39	56.3	36.86	63.16	0.6141	1.005	0.6583	1.128	0.07389	56	29	12	8	57	30	15	39	9	0.1579	3	0	12	27	21	2	5	1	0	0	0	0	0	0	1	8	0	48.21	37.5	3.571	8.929	0	7	14	0	0.3333
329	CHEMBL37841	C[C@@H]([C@@H](CS)C(=O)N[C@H](CC1=CNC2=C1C=CC=C2)C(O)=O)C1=CC=C(C=C1)C1=CC=CC=C1	472.6	7.623	40.22	61.75	42.92	68.94	0.6488	0.9959	0.6923	1.112	0.06595	62	34	21	5	65	37	24	50	9	0.1385	2	0	22	28	28	2	3	0	1	0	0	0	0	0	1	6	0	45.16	45.16	3.226	4.839	0	6	22	0	0.2143
330	CHEMBL287801	OC(=O)[C@@H](CC1=CNC2=C1C=CC=C2)NC(=O)[C@H](CS)[C@@H]1CCCC2=C1C=CC=C2	422.6	7.546	35.7	55.87	38.16	62.53	0.6374	0.9976	0.6814	1.117	0.07586	56	30	15	4	59	33	18	43	7	0.1186	2	0	16	26	24	2	3	0	1	0	0	0	0	0	1	6	0	46.43	42.86	3.571	5.357	0	8	16	0	0.3333
331	CHEMBL287261	OC(=O)[C@@H](CC1=CNC2=C1C=CC=C2)NC(=O)[C@H](CS)C1=C2C=CC=CC2=CC=C1	418.5	8.049	34.64	52.1	36.64	57.7	0.6662	1.002	0.7046	1.11	0.07586	52	30	19	4	55	33	23	45.5	7	0.1273	2	0	21	22	24	2	3	0	1	0	0	0	0	0	1	6	0	42.31	46.15	3.846	5.769	0	4	20	0	0.1667
332	CHEMBL288302	OC(=O)[C@H](CC1=CNC2=C1C=CC=C2)NC(=O)[C@H](CS)C1=CC(=CC=C1)C1=CC=CC=C1	444.6	7.939	37.17	55.98	39.4	62.11	0.6637	0.9997	0.7035	1.109	0.07056	56	32	21	4	59	35	24	48	8	0.1356	2	0	22	24	26	2	3	0	1	0	0	0	0	0	1	6	0	42.86	46.43	3.571	5.357	0	4	22	0	0.1539
333	CHEMBL2114403	OC(=O)[C@@H](CC1=CNC2=C1C=CC=C2)NC(=O)[C@@H](CS)[C@@H]1CCC2=C1C=CC=C2	408.6	7.709	34.17	52.98	36.4	59.11	0.6447	0.9997	0.6867	1.115	0.07882	53	29	15	4	56	32	18	42	7	0.125	2	0	16	24	23	2	3	0	1	0	0	0	0	0	1	6	0	45.28	43.4	3.774	5.66	0	7	16	0	0.3043
334	CHEMBL37596	OC(=O)[C@H](CC1=CNC2=C1C=CC=C2)NC(=O)[C@@H](CS)C(C1=CC=CC=C1)C1=CC=CC=C1	458.6	7.773	38.7	58.87	41.16	65.53	0.6559	0.9977	0.6976	1.111	0.06818	59	33	21	4	62	36	24	49	9	0.1452	2	0	22	26	27	2	3	0	1	0	0	0	0	0	1	6	0	44.07	45.76	3.39	5.085	0	5	22	0	0.1852
335	CHEMBL146746	CC[C@H](C)[C@H](NC(=O)[C@H](S)[C@H](N)CC[S](O)(=O)=O)C(=O)N1CC[C@H]([C@H]1C(O)=O)C(O)=O	483.6	8.061	35.72	61.89	37.3	68.62	0.5953	1.032	0.6217	1.144	0.06667	60	31	0	13	60	31	6	37	11	0.1833	6	0	0	29	17	3	9	0	2	0	0	0	0	0	2	14	0	48.33	28.33	5	15	0	13	4	0	0.7647
336	CHEMBL288814	C[C@H]([C@H](CS)C(=O)N[C@@H](CC1=CNC2=C1C=CC=C2)C(O)=O)C1=CC=CC=C1	396.5	7.626	33.17	51.98	35.4	58.11	0.6379	0.9996	0.6807	1.118	0.07937	52	28	15	5	54	30	18	40	8	0.1481	2	0	16	24	22	2	3	0	1	0	0	0	0	0	1	6	0	46.15	42.31	3.846	5.769	0	6	16	0	0.2727
337	CHEMBL289518	C[C@@H]([C@@H](CS)C(=O)N[C@H](CC1=CNC2=C1C=CC=C2)C(O)=O)C1=CC=C(C=C1)C1=CC=CC=C1	472.6	7.623	40.22	61.75	42.92	68.94	0.6488	0.9959	0.6923	1.112	0.06595	62	34	21	5	65	37	24	50	9	0.1385	2	0	22	28	28	2	3	0	1	0	0	0	0	0	1	6	0	45.16	45.16	3.226	4.839	0	6	22	0	0.2143
338	CHEMBL81232	OC(=O)CNC(=O)C(CS)=CC1=CC=CC=C1	251.3	8.378	19.51	30.46	20.59	33.54	0.6505	1.015	0.6862	1.118	0.125	30	17	6	4	30	17	9	23	5	0.1667	3	0	6	13	12	1	3	0	1	0	0	0	0	0	1	5	0	43.33	40	3.333	10	0	2	10	0	0.1667
339	CHEMBL1159919	CC(C)C[C@@H](C[P@](O)(=O)[C@H](N)CC1=CC=CC=C1)C(=O)N[C@H](CC1=CC=CC=C1)C(O)=O	460.6	7.086	38.97	64.95	42.15	73.41	0.5995	0.9993	0.6484	1.129	0.06653	65	32	12	8	66	33	15	42	12	0.1818	3	0	12	33	24	2	5	1	0	0	0	0	0	0	1	8	0	50.77	36.92	3.077	7.692	0	10	14	0	0.4167
340	CHEMBL1159920	N[C@@H](CC1=CC=CC=C1)[P@](O)(=O)C[C@H](CC1=CC=CC=C1)C(=O)N[C@@H](CC1=CC=CC=C1)C(O)=O	494.6	7.493	41.44	66.07	44.39	74	0.6279	1.001	0.6725	1.121	0.06218	66	35	18	6	68	37	21	49	12	0.1765	3	0	18	31	27	2	5	1	0	0	0	0	0	0	1	8	0	46.97	40.91	3.03	7.576	0	7	20	0	0.2593
341	CHEMBL347763	N[C@H](CC[S](O)(=O)=O)[C@H](S)C(=O)N[C@H](CC1=CC=C(O)C=C1)C(=O)N[C@@H](CC[S](O)(=O)=O)C(O)=O	557.7	8.995	38.81	64.74	40.1	70.54	0.626	1.044	0.6467	1.138	0.05882	62	35	6	13	62	35	13	45	14	0.2258	7	0	6	27	18	3	11	0	3	0	0	0	0	0	3	17	0	43.55	29.03	4.839	17.74	0	9	9	0	0.5
342	CHEMBL151631	CC[C@H](C)[C@H](NC(=O)[C@H](S)[C@H](N)CC[S](O)(=O)=O)C(=O)N1CC[C@H]([C@H]1C(O)=O)C(O)=O	483.6	8.061	35.72	61.89	37.3	68.62	0.5953	1.032	0.6217	1.144	0.06667	60	31	0	13	60	31	6	37	11	0.1833	6	0	0	29	17	3	9	0	2	0	0	0	0	0	2	14	0	48.33	28.33	5	15	0	13	4	0	0.7647
343	CHEMBL358903	CC[C@H](C)[C@H](NC(=O)[C@@H](S)[C@@H](N)CC[S](O)(=O)=O)C(=O)N[C@H](CC(O)=O)C(O)=O	457.6	8.171	33.19	58.01	34.54	64.2	0.5927	1.036	0.6168	1.146	0.06897	56	29	0	13	55	28	6	34	13	0.2364	6	0	0	27	15	3	9	0	2	0	0	0	0	0	2	14	0	48.21	26.79	5.357	16.07	0	11	4	0	0.7333
344	CHEMBL148777	CC[C@H](C)[C@H](NC(=O)[C@H](S)[C@H](N)CC[S](O)(=O)=O)C(=O)N[C@H](C[S](O)(=O)=O)C(O)=O	493.6	8.661	34.1	59.41	35.64	65.33	0.5982	1.042	0.6253	1.146	0.06667	57	30	0	14	56	29	7	36	13	0.2321	7	0	0	27	14	3	10	0	3	0	0	0	0	0	3	16	0	47.37	24.56	5.263	17.54	0	11	3	0	0.7857
345	CHEMBL1159939	C[C@@H](N)[P@](O)(=O)C[C@@H](CC1=CC=C(Br)C=C1)C(=O)N[C@@H](C)C(O)=O	421.3	9.158	28.36	46.76	30.69	52.18	0.6165	1.017	0.6672	1.134	0.08696	46	24	6	9	46	24	9	30	8	0.1739	3	0	6	22	15	2	5	1	0	0	0	1	0	0	2	9	1	47.83	32.61	4.348	10.87	2.174	7	8	0	0.4667
346	CHEMBL147285	N[C@@H](CC[S](O)(=O)=O)[C@@H](S)C(=O)N[C@@H](CC1=CC=C(O)C=C1)C(=O)N[C@H](CC(O)=O)C(O)=O	507.6	8.752	36.38	60.45	37.23	66	0.6273	1.042	0.642	1.138	0.0625	58	33	6	12	58	33	12	42	13	0.2241	6	0	6	25	18	3	10	0	2	0	0	0	0	0	2	15	0	43.1	31.03	5.172	17.24	0	8	10	0	0.4444
347	CHEMBL348205	CC[C@H](C)[C@@H](NC(=O)[C@H](S)[C@H](N)CCC(O)=O)C(=O)N[C@H](CC(O)=O)C(O)=O	421.5	7.664	32.29	56.6	33.44	63.07	0.5871	1.029	0.608	1.147	0.07143	55	28	0	12	54	27	5	32	13	0.2407	5	0	0	27	16	3	8	0	1	0	0	0	0	0	1	12	0	49.09	29.09	5.455	14.55	0	11	5	0	0.6875
348	CHEMBL356858	CC[C@H](C)[C@@H](NC(=O)[C@H](S)[C@@H](N)CC[P](O)(O)=O)C(=O)N[C@H](CC(O)=O)C(O)=O	457.5	8.026	33.46	58.79	35.34	65.42	0.587	1.031	0.6199	1.148	0.06897	57	29	0	13	56	28	5	33	13	0.2321	5	0	0	28	15	3	9	1	1	0	0	0	0	0	2	14	0	49.12	26.32	5.263	15.79	0	11	4	0	0.7333
349	CHEMBL1159942	C[C@H](NC(=O)[C@H](CC1=CC=C(C=C1)C1=CC=CC=C1)C[P@@](O)(=O)[C@H](N)C1=CC=CC=C1)C(O)=O	480.5	7.628	39.92	63.19	42.63	70.58	0.6336	1.003	0.6766	1.12	0.06417	63	34	18	7	65	36	21	48	10	0.1539	3	0	18	29	26	2	5	1	0	0	0	0	0	0	1	8	0	46.03	41.27	3.175	7.937	0	6	20	0	0.2308
350	CHEMBL1159953	N[C@H](C1=CC=CC=C1)[P@](O)(=O)C[C@@H](CC1=CC=C(C=C1)C1=CC=CC=C1)C(=O)N[C@H](CO)C(O)=O	496.5	7.758	40.63	64.51	43.08	71.79	0.6349	1.008	0.6731	1.122	0.06218	64	35	18	7	66	37	21	49	11	0.1667	3	0	18	29	26	2	6	1	0	0	0	0	0	0	1	9	0	45.31	40.62	3.125	9.375	0	6	20	0	0.2308
351	CHEMBL1159952	N[C@@H](C1=CC=CC=C1)[P@@](O)(=O)C[C@H](CC1=CC=C(C=C1)C1=CC=CC=C1)C(=O)NCC(O)=O	466.5	7.775	38.39	60.3	40.86	67.16	0.6398	1.005	0.6811	1.119	0.06629	60	33	18	6	62	35	21	47	10	0.1613	3	0	18	27	25	2	5	1	0	0	0	0	0	0	1	8	0	45	41.67	3.333	8.333	0	5	20	0	0.2
352	CHEMBL285619	O[P](O)(=O)[C@@H](CCC1=C2C=CC=CC2=CC=C1)N[C@H](CC1=CC=C(C=C1)C1=CC=CC=C1)C1=NN=NN1	513.6	7.901	42.5	65.07	45.21	72.83	0.6538	1.001	0.6956	1.12	0.06156	65	37	27	3	69	41	29	56	10	0.1449	1	0	28	28	28	5	3	1	0	0	0	0	0	0	1	9	0	43.08	43.08	7.692	4.615	0	5	23	0	0.1786
353	CHEMBL1159924	N[C@@H](C1=CC=CC=C1)[P@](O)(=O)C[C@H](CC1=CC=CC=C1)C(=O)N[C@H](CC1=CC=CC=C1)C(O)=O	480.5	7.628	39.92	63.19	42.63	70.58	0.6336	1.003	0.6766	1.12	0.06417	63	34	18	6	65	36	21	48	11	0.1692	3	0	18	29	26	2	5	1	0	0	0	0	0	0	1	8	0	46.03	41.27	3.175	7.937	0	6	20	0	0.2308
354	CHEMBL1159950	C[C@@H](O)[C@@H](NC(=O)[C@@H](CC1=CC=C(C=C1)C1=CC=CC=C1)C[P@](O)(=O)[C@H](N)C1=CC=CC=C1)C(O)=O	510.6	7.62	42.16	67.4	44.84	75.2	0.6292	1.006	0.6693	1.122	0.06032	67	36	18	8	69	38	21	50	11	0.1594	3	0	18	31	27	2	6	1	0	0	0	0	0	0	1	9	0	46.27	40.3	2.985	8.955	0	7	20	0	0.2593
355	CHEMBL80950	OC(=O)[C@@H](CC1=CC=CC=C1)NC(=O)[C@@H](CC1=CC=CC=C1)NC(=O)CC#N	379.5	7.744	31.66	49.57	32.69	55.07	0.6462	1.012	0.6671	1.124	0.07672	49	28	12	5	50	29	16	40	9	0.18	3	1	12	21	21	3	4	0	0	0	0	0	0	0	0	7	0	42.86	42.86	6.122	8.163	0	5	15	1	0.2381
356	CHEMBL419985	CC(C)[C@H](NC(=O)C1=CC=C(C=C1)C(=O)N[S](=O)(=O)C1=CC=C(Cl)C=C1)C(=O)N1CCC[C@H]1C(=O)N[C@H](C(C)C)C(=O)C1=NC2=C(O1)C=CC(=C2)C(N)=O	779.3	8.38	60.53	94.98	62.57	104.8	0.6509	1.021	0.6728	1.127	0.04053	93	54	21	14	97	58	30	77	13	0.134	8	0	22	39	37	6	9	0	1	0	1	0	0	0	2	17	1	41.94	39.78	6.452	9.677	1.075	12	25	0	0.3243
357	CHEMBL80243	OC(=O)[C@H](CC1=CC=CC=C1)NC(=O)[C@H](CC(=O)CC#N)CC1=CC=CC=C1	378.5	7.569	32.17	50.35	33.44	55.99	0.6434	1.007	0.6689	1.12	0.07672	50	28	12	5	51	29	16	40	10	0.1961	3	1	12	22	22	2	4	0	0	0	0	0	0	0	0	6	0	44	44	4	8	0	6	15	1	0.2727
358	CHEMBL10164	O[P](O)(=O)CN[C@H](CC1=CC=CC=C1)C1=NN=NN1	283.3	8.584	20.81	33.88	21.88	37.92	0.6306	1.027	0.663	1.149	0.117	33	19	11	3	34	20	12	26.5	6	0.1765	1	0	11	14	10	5	3	1	0	0	0	0	0	0	1	9	0	42.42	30.3	15.15	9.091	0	3	7	0	0.3
359	CHEMBL10247	OC(=O)CNC(=O)[C@@H](CS)CC1=CC=CC=C1	253.4	7.917	20.04	32.35	21.35	35.95	0.6263	1.011	0.6671	1.124	0.125	32	17	6	4	32	17	8	22	6	0.1875	2	0	6	15	12	1	3	0	1	0	0	0	0	0	1	5	0	46.88	37.5	3.125	9.375	0	4	8	0	0.3333
360	CHEMBL10384	O[P](O)(=O)CN[C@H](CCC1=CC=CC=C1)C1=NN=NN1	297.3	8.258	22.34	36.77	23.64	41.33	0.6204	1.021	0.6567	1.148	0.1105	36	20	11	3	37	21	12	27.5	7	0.1892	1	0	11	16	11	5	3	1	0	0	0	0	0	0	1	9	0	44.44	30.56	13.89	8.333	0	4	7	0	0.3636
361	CHEMBL104054	C[C@@H]1CCC[C@H](NC(=O)[C@H](S)CC2=CC=CC=C2)C(=O)N1CC(O)=O	364.5	7.439	29.88	49.31	31.85	55.32	0.6099	1.006	0.65	1.129	0.08667	49	25	6	6	50	26	9	32	6	0.12	3	0	6	24	18	2	4	0	1	0	0	0	0	0	1	7	0	48.98	36.73	4.082	8.163	0	9	9	0	0.5
362	CHEMBL107275	OC(=O)CN1C(=O)[C@@H](CCCC11CCC1)NC(=O)[C@H](S)CC1=CC=CC=C1	390.5	7.369	32.41	53.19	34.61	59.74	0.6115	1.004	0.6531	1.127	0.08262	53	27	6	5	55	29	9	35	6	0.1091	3	0	6	26	20	2	4	0	1	0	0	0	0	0	1	7	0	49.06	37.74	3.774	7.547	0	11	9	0	0.55
363	CHEMBL107747	CC1(C)CCC[C@H](NC(=O)[C@@H](S)CC2=CC=CC=C2)C(=O)N1CC(O)=O	378.5	7.28	31.41	52.19	33.61	58.74	0.604	1.004	0.6464	1.13	0.08308	52	26	6	7	53	27	9	33	6	0.1132	3	0	6	26	19	2	4	0	1	0	0	0	0	0	1	7	0	50	36.54	3.846	7.692	0	10	9	0	0.5263
364	CHEMBL113759	O[C@H](CNC(=O)[C@H](CC1=CC=CC=C1)N[C@@H](CCC1=CC=CC=C1)C(O)=O)C(O)=O	414.5	7.402	34.65	56.77	35.88	63.24	0.6188	1.014	0.6406	1.129	0.07126	56	30	12	6	57	31	15	40	12	0.2105	3	0	12	26	22	2	6	0	0	0	0	0	0	0	0	8	0	46.43	39.29	3.571	10.71	0	7	15	0	0.3182
365	CHEMBL114552	OC(=O)CCCNC[P@@](O)(=O)CCC1=CC=CC=C1	285.3	7.316	23.07	39.22	25.12	44.21	0.5916	1.006	0.6441	1.134	0.1111	39	19	6	4	39	19	8	24	9	0.2308	2	0	6	20	13	1	4	1	0	0	0	0	0	0	1	6	0	51.28	33.33	2.564	10.26	0	6	7	0	0.4615
366	CHEMBL114658	CC1(C)CCC[C@H](NC(=O)[C@@H](S)CC2=CC=CC=C2)C(=O)N1CC(O)=O	378.5	7.28	31.41	52.19	33.61	58.74	0.604	1.004	0.6464	1.13	0.08308	52	26	6	7	53	27	9	33	6	0.1132	3	0	6	26	19	2	4	0	1	0	0	0	0	0	1	7	0	50	36.54	3.846	7.692	0	10	9	0	0.5263
367	CHEMBL123955	SC[C@H]1CCCCCC[C@H](NC1=O)C(=O)NC1=CC=CC=C1	320.5	6.967	27.45	45.65	29.94	51.9	0.5968	0.9925	0.651	1.128	0.09957	46	22	6	3	47	23	8	28	3	0.06383	2	0	6	24	17	2	2	0	1	0	0	0	0	0	1	5	0	52.17	36.96	4.348	4.348	0	9	8	0	0.5294
368	CHEMBL124536	O[C@H]1C[C@@H](N(C1)C(=O)[C@@H]1CCCCCC[C@H](CS)C(=O)N1)C(O)=O	358.5	7.17	29.13	50.52	31.07	56.95	0.5825	1.01	0.6214	1.139	0.09058	50	24	0	6	51	25	3	28	3	0.05882	3	0	0	26	16	2	5	0	1	0	0	0	0	0	1	8	0	52	32	4	10	0	13	3	0	0.8125
369	CHEMBL125040	OC[C@H](NC(=O)[C@@H]1CCCCCC[C@@H](CS)C(=O)N1)C(O)=O	332.5	7.228	26.6	46.64	28.31	52.53	0.5782	1.014	0.6154	1.142	0.09524	46	22	0	6	46	22	3	25	5	0.1087	3	0	0	24	14	2	5	0	1	0	0	0	0	0	1	8	0	52.17	30.43	4.348	10.87	0	11	3	0	0.7857
370	CHEMBL126640	OCCOCCNC(=O)[C@@H]1CCCCCC[C@@H](CS)C(=O)N1	332.5	6.65	27.94	50.08	30.38	57.15	0.5587	1.002	0.6075	1.143	0.09524	50	22	0	4	50	22	2	24	7	0.14	2	0	0	28	15	2	4	0	1	0	0	0	0	0	1	7	0	56	30	4	8	0	13	2	0	0.8667
371	CHEMBL127199	C[S](=O)(=O)CCCNC(=O)[C@H]1CCCCCC[C@@H](CS)C(=O)N1	364.6	7.149	29.12	51.15	32.02	58.07	0.5711	1.003	0.6279	1.139	0.09091	51	23	0	6	51	23	4	27	6	0.1177	4	0	0	28	15	2	4	0	2	0	0	0	0	0	2	8	0	54.9	29.41	3.922	7.843	0	13	2	0	0.8667
372	CHEMBL144543	CC(C)[C@H](S)C(=O)NC(C)(C)C(=O)N[C@@H](CC1=CC=C(O)C=C1)C(O)=O	382.5	7.356	31.13	52.52	33.07	58.95	0.5986	1.01	0.6359	1.134	0.08	52	26	6	10	52	26	9	32	8	0.1539	3	0	6	26	18	2	5	0	1	0	0	0	0	0	1	8	0	50	34.62	3.846	9.615	0	9	9	0	0.5
373	CHEMBL144549	CC(C)[C@@H](S)C(=O)NC1(CC1)C(=O)N[C@@H](CC1=CC=C(O)C=C1)C(O)=O	380.5	7.61	30.6	50.64	32.31	56.53	0.612	1.013	0.6461	1.131	0.08308	50	26	6	8	51	27	9	33	8	0.1569	3	0	6	24	18	2	5	0	1	0	0	0	0	0	1	8	0	48	36	4	10	0	9	9	0	0.5
374	CHEMBL144659	C[C@H](N1CCCC[C@H](NC(=O)[C@@H](S)CC2=CC=CC=C2)C1=O)C(O)=O	364.5	7.439	29.88	49.31	31.85	55.32	0.6099	1.006	0.65	1.129	0.08667	49	25	6	6	50	26	9	32	6	0.12	3	0	6	24	18	2	4	0	1	0	0	0	0	0	1	7	0	48.98	36.73	4.082	8.163	0	9	9	0	0.5
375	CHEMBL145916	CO[P@@](O)(=O)CN[C@@H](CC1=CC=C(C=C1)C1=CC=CC=C1)C(=O)NCCC(O)=O	420.4	7.786	33.58	54.75	35.56	60.96	0.6218	1.014	0.6585	1.129	0.07389	54	29	12	6	55	30	15	39	11	0.2	3	0	12	25	20	2	6	1	0	0	0	0	0	0	1	9	0	46.3	37.04	3.704	11.11	0	6	14	0	0.3
376	CHEMBL145937	OC(=O)CCCNC(=O)[C@H](CC1=CC=C(C=C1)C1=CC=CC=C1)NC[P](O)(O)=O	420.4	7.786	33.58	54.75	35.56	60.96	0.6218	1.014	0.6585	1.129	0.07389	54	29	12	6	55	30	15	39	11	0.2	3	0	12	25	20	2	6	1	0	0	0	0	0	0	1	9	0	46.3	37.04	3.704	11.11	0	6	14	0	0.3
377	CHEMBL145943	NCCCC[C@H](N[C@@H](CC1=CC2=C(C=C1)C1=C(O2)C=CC=C1)C(O)=O)[P](O)(O)=O	420.4	7.786	33.58	54.75	35.56	60.96	0.6218	1.014	0.6585	1.129	0.07635	54	29	13	6	56	31	17	40.5	10	0.1786	2	0	15	25	20	2	6	1	0	0	0	0	0	0	1	9	0	46.3	37.04	3.704	11.11	0	7	13	0	0.35
378	CHEMBL146371	OCC[C@H]1CCC[C@@H](NC(=O)[C@H](S)CC2=CC=CC=C2)C(=O)N1CC(O)=O	394.5	7.444	32.13	53.52	34.07	59.95	0.6061	1.01	0.6428	1.131	0.07977	53	27	6	6	54	28	9	34	8	0.1481	3	0	6	26	19	2	5	0	1	0	0	0	0	0	1	8	0	49.06	35.85	3.774	9.434	0	10	9	0	0.5263
379	CHEMBL146594	C[C@H](NC(=O)[C@@H](CC1=CC=C(C=C1)C1=CC=CC=C1)NC[P](O)(O)=O)C(O)=O	406.4	7.969	32.05	51.86	33.8	57.54	0.6284	1.017	0.6627	1.128	0.07672	51	28	12	7	52	29	15	38	9	0.1731	3	0	12	23	19	2	6	1	0	0	0	0	0	0	1	9	0	45.1	37.25	3.922	11.76	0	5	14	0	0.2632
380	CHEMBL146631	OC(=O)CCNC(=O)[C@@H](CC1=CC=C(C=C1)C1=CC=C(F)C=C1)NC[P](O)(O)=O	424.4	8.322	32.43	52.37	33.73	57.88	0.636	1.027	0.6614	1.135	0.07389	51	29	12	7	52	30	15	39	10	0.1923	3	0	12	22	19	2	6	1	0	1	0	0	0	0	1	10	1	43.14	37.25	3.922	11.76	1.961	5	14	0	0.2632
381	CHEMBL146652	CC(C)[C@@H](S)C(=O)NC1(CCCC1)C(=O)N[C@H](CC1=CNC2=C1C=C(O)C=C2)C(O)=O	447.6	7.46	36.67	60.51	38.84	67.86	0.6112	1.008	0.6473	1.131	0.07097	60	31	9	8	62	33	13	41	8	0.129	3	0	10	29	22	3	5	0	1	0	0	0	0	0	1	9	0	48.33	36.67	5	8.333	0	11	11	0	0.5
382	CHEMBL146823	OC(=O)CN1[C@H](CC2CC2)CCC[C@H](NC(=O)[C@@H](S)CC2=CC=CC=C2)C1=O	404.6	7.225	33.94	56.08	36.38	63.15	0.606	1.001	0.6496	1.128	0.07937	56	28	6	5	58	30	9	36	8	0.1379	3	0	6	28	21	2	4	0	1	0	0	0	0	0	1	7	0	50	37.5	3.571	7.143	0	12	9	0	0.5714
383	CHEMBL146936	OC(=O)[C@@H](CC1=CC2=C(C=C1)C1=C(O2)C=CC=C1)NC[P](O)(O)=O	349.3	8.733	26.45	41.11	27.51	44.8	0.6612	1.028	0.6876	1.12	0.0942	40	24	13	5	42	26	17	35.5	6	0.1429	2	0	15	16	16	1	6	1	0	0	0	0	0	0	1	8	0	40	40	2.5	15	0	3	13	0	0.1875
384	CHEMBL147041	CN1C2=C(C=CC=C2)C2=C1C=C(C[C@@H](NC[P](O)(O)=O)C1=NN=NN1)C=C2	386.4	8.4	29.88	46.75	31.41	52.25	0.6496	1.016	0.6828	1.136	0.08547	46	27	18	4	49	30	21	41	6	0.1225	1	0	20	19	17	6	3	1	0	0	0	0	0	0	1	10	0	41.3	36.96	13.04	6.522	0	4	13	0	0.2353
385	CHEMBL147043	CCC[C@@H]1CCC[C@@H](NC(=O)[C@H](S)CC2=CC=CC=C2)C(=O)N1CC(O)=O	392.6	7.138	32.94	55.08	35.38	62.15	0.5989	1.001	0.6432	1.13	0.07977	55	27	6	6	56	28	9	34	8	0.1429	3	0	6	28	20	2	4	0	1	0	0	0	0	0	1	7	0	50.91	36.36	3.636	7.273	0	11	9	0	0.55
386	CHEMBL147153	OC(=O)CN1[C@H](CCC[C@H](NC(=O)[C@H](S)CC2=CC=CC=C2)C1=O)C1CCCC1	418.6	7.095	35.46	58.96	38.14	66.57	0.6011	0.9993	0.6464	1.128	0.07635	59	29	6	5	61	31	9	37	7	0.1147	3	0	6	30	22	2	4	0	1	0	0	0	0	0	1	7	0	50.85	37.29	3.39	6.78	0	13	9	0	0.5909
387	CHEMBL147157	OC(=O)[C@H](CC1=CC2=C(C=C1)C1=C(O2)C=CC=C1)NC(=O)[C@H](CC1=CC2=C(C=C1)C1=C(O2)C=CC=C1)NC[P](O)(O)=O	586.6	8.501	46.53	70.28	48.23	76.79	0.6744	1.019	0.6989	1.113	0.05459	69	42	26	6	74	47	33	65	10	0.1351	3	0	30	27	31	2	8	1	0	0	0	0	0	0	1	11	0	39.13	44.93	2.899	11.59	0	5	26	0	0.1613
388	CHEMBL147163	O[P](O)(=O)CN[C@H](CC1=CC2=C(C=C1)C1=C(C=CC=C1)C2=O)C1=NN=NN1	385.4	8.962	29.05	44.09	30.1	48.54	0.6756	1.025	0.6999	1.129	0.08547	43	27	17	4	46	30	19	40.5	6	0.1304	2	0	17	16	17	5	4	1	0	0	0	0	0	0	1	10	0	37.21	39.53	11.63	9.302	0	3	14	0	0.1765
389	CHEMBL147400	OC(=O)CCNC(=O)[C@@H](CC1=CC=CC=C1)NC[P](O)(O)=O	330.3	8.056	25	42.09	26.27	46.71	0.6097	1.027	0.6408	1.139	0.09524	41	22	6	6	41	22	9	28	9	0.2195	3	0	6	19	13	2	6	1	0	0	0	0	0	0	1	9	0	46.34	31.71	4.878	14.63	0	5	8	0	0.3846
390	CHEMBL147595	CC(C)[C@H](S)C(=O)NC1(CC2=C(C1)C=CC=C2)C(=O)N[C@@H](CC1=CC=C(O)C=C1)C(O)=O	456.6	7.61	37.65	60.4	39.83	67.36	0.6275	1.007	0.6638	1.123	0.06855	60	32	12	8	62	34	15	43	8	0.129	3	0	12	28	24	2	5	0	1	0	0	0	0	0	1	8	0	46.67	40	3.333	8.333	0	9	15	0	0.375
391	CHEMBL147702	OC(=O)[C@H](CC1=CC=C(O)C=C1)NC(=O)C1(CCCC1)NC(=O)[C@H](S)CC1=CC=CC=C1	456.6	7.61	37.65	60.4	39.83	67.36	0.6275	1.007	0.6638	1.123	0.06855	60	32	12	6	62	34	15	43	9	0.1452	3	0	12	28	24	2	5	0	1	0	0	0	0	0	1	8	0	46.67	40	3.333	8.333	0	9	15	0	0.375
392	CHEMBL147730	OC(=O)CNC(=O)[C@H](CC1=CC2=C(C=C1)C1=C(O2)C=CC=C1)NC[P](O)(O)=O	406.4	8.646	30.71	48.42	31.73	52.92	0.6534	1.03	0.6751	1.126	0.07937	47	28	13	6	49	30	18	40.5	8	0.1633	3	0	15	19	18	2	7	1	0	0	0	0	0	0	1	10	0	40.43	38.3	4.255	14.89	0	4	14	0	0.2222
393	CHEMBL147847	CC(C)C[C@@H](NC(=O)[C@H](CC#CC1=C(F)C=C(F)C=C1)NC[P](O)(O)=O)C(=O)N[C@H](C)C(O)=O	503.5	8.121	38.13	63.97	39.42	71.18	0.6151	1.032	0.6357	1.148	0.06061	62	34	6	12	62	34	11	43	11	0.1774	4	1	6	28	21	3	7	1	0	2	0	0	0	0	1	13	2	45.16	33.87	4.839	11.29	3.226	10	9	2	0.4762
394	CHEMBL147899	CC(C)[C@@H](S)C(=O)NC1(CCOCC1)C(=O)N[C@@H](CC1=CC=C(O)C=C1)C(O)=O	424.6	7.449	34.37	57.73	36.28	64.57	0.6029	1.013	0.6366	1.133	0.07389	57	29	6	8	58	30	9	36	8	0.1379	3	0	6	28	20	2	6	0	1	0	0	0	0	0	1	9	0	49.12	35.09	3.509	10.53	0	11	9	0	0.55
395	CHEMBL148056	O[P](O)(=O)CN[C@H](CC1=CC2=C(C=C1)C1=C(O2)C=CC=C1)C1=NN=NN1	373.3	8.889	28.05	43.09	29.1	47.54	0.6679	1.026	0.6928	1.132	0.08923	42	26	18	3	45	29	21	40	6	0.1333	1	0	20	16	16	5	4	1	0	0	0	0	0	0	1	10	0	38.1	38.1	11.9	9.524	0	3	13	0	0.1875
396	CHEMBL148155	OC(=O)CN1[C@H](CC=C)CCC[C@@H](NC(=O)[C@H](S)CC2=CC=CC=C2)C1=O	390.5	7.369	32.41	53.19	34.61	59.74	0.6115	1.004	0.6531	1.127	0.07977	53	27	6	6	54	28	10	35	8	0.1481	4	0	6	26	20	2	4	0	1	0	0	0	0	0	1	7	0	49.06	37.74	3.774	7.547	0	9	11	0	0.45
397	CHEMBL148232	CC(C)CCC[C@@H](N[C@@H](CC1=CC2=C(C=C1)C1=C(O2)C=CC=C1)C(O)=O)[P](O)(O)=O	433.5	7.474	35.61	58.41	38.07	65.29	0.614	1.007	0.6564	1.126	0.07356	58	30	13	7	60	32	17	41.5	10	0.1667	2	0	15	28	22	1	6	1	0	0	0	0	0	0	1	8	0	48.28	37.93	1.724	10.34	0	9	13	0	0.4091
398	CHEMBL148368	CC(C)[C@H](S)C(=O)N[C@]1(C[C@H]2CC[C@@H]1C2)C(=O)N[C@@H](CC1=CC=C(O)C=C1)C(O)=O	434.6	7.244	36.18	60.29	38.59	67.78	0.603	1.005	0.6432	1.13	0.07356	60	30	6	8	62	32	9	38	8	0.129	3	0	6	30	22	2	5	0	1	0	0	0	0	0	1	8	0	50	36.67	3.333	8.333	0	13	9	0	0.5909
399	CHEMBL148521	OC(=O)CCNC(=O)[C@H](CC1=CC=C(C=C1)C1=CC=CC=C1)NC[P](O)(O)=O	406.4	7.969	32.05	51.86	33.8	57.54	0.6284	1.017	0.6627	1.128	0.07672	51	28	12	6	52	29	15	38	10	0.1923	3	0	12	23	19	2	6	1	0	0	0	0	0	0	1	9	0	45.1	37.25	3.922	11.76	0	5	14	0	0.2632
400	CHEMBL148564	OC(=O)CCNC(=O)[C@@H](CC1=CC=C(C=C1)C1=CC=CC=C1)NC[P@](O)(=O)OCC1=CC=CC=C1	496.5	7.758	40.63	64.51	43.08	71.79	0.6349	1.008	0.6731	1.122	0.06218	64	35	18	5	66	37	21	49	13	0.197	3	0	18	29	26	2	6	1	0	0	0	0	0	0	1	9	0	45.31	40.62	3.125	9.375	0	6	20	0	0.2308
401	CHEMBL148911	CC(C)[C@@H](S)C(=O)NC1(CCCC1)C(=O)N[C@@H](CC1=CSC=C1)C(O)=O	398.6	7.665	31.6	52.27	34.26	58.66	0.6076	1.005	0.6589	1.128	0.08308	52	26	5	7	53	27	8	32.5	8	0.1509	3	0	5	26	18	2	4	0	2	0	0	0	0	0	2	8	0	50	34.62	3.846	7.692	0	11	7	0	0.6111
402	CHEMBL149131	OC(=O)CCNC(=O)[C@H](CC1=CC=CC=C1)C[P](O)(O)=O	315.3	8.084	23.98	39.99	25.27	44.22	0.6148	1.025	0.6479	1.134	0.1	39	21	6	6	39	21	9	27	8	0.2051	3	0	6	18	13	1	6	1	0	0	0	0	0	0	1	8	0	46.15	33.33	2.564	15.38	0	5	8	0	0.3846
403	CHEMBL149364	CC(C)[C@@H](S)C(=O)NC1(CCCC1)C(=O)N[C@H](CC1=CC=C(F)C=C1)C(O)=O	410.6	7.465	33.32	55.59	35.31	62.49	0.6058	1.011	0.6421	1.136	0.07672	55	28	6	8	56	29	9	35	8	0.1429	3	0	6	27	20	2	4	0	1	1	0	0	0	0	1	8	1	49.09	36.36	3.636	7.273	1.818	11	9	0	0.55
404	CHEMBL149442	CCC[C@@H]1CCC[C@H](NC(=O)[C@H](S)CC2=CC=CC=C2)C(=O)N1[C@H](CC)C(O)=O	420.6	6.896	35.99	60.84	38.9	68.98	0.59	0.9974	0.6377	1.131	0.07389	61	29	6	7	62	30	9	36	9	0.1452	3	0	6	32	22	2	4	0	1	0	0	0	0	0	1	7	0	52.46	36.07	3.279	6.557	0	13	9	0	0.5909
405	CHEMBL149646	OC(=O)C1=CC=C(NC(=O)[C@H](CC2=CC=C(C=C2)C2=CC=CC=C2)NC[P](O)(O)=O)C=C1	454.5	8.263	36.05	55.86	37.8	61.54	0.6555	1.016	0.6872	1.119	0.06855	55	32	18	6	57	34	21	46	9	0.1579	3	0	18	23	23	2	6	1	0	0	0	0	0	0	1	9	0	41.82	41.82	3.636	10.91	0	3	20	0	0.1304
406	CHEMBL150209	CCO[P](=O)(CN[C@@H](CC1=CC=C(C=C1)C1=CC=CC=C1)C(=O)NCCC(O)=O)OCC	462.5	7.342	38.16	63.4	40.84	71.2	0.6057	1.006	0.6483	1.13	0.06653	63	32	12	6	64	33	15	42	14	0.2188	3	0	12	31	23	2	6	1	0	0	0	0	0	0	1	9	0	49.21	36.51	3.175	9.524	0	9	14	0	0.3913
407	CHEMBL151135	OC(=O)CCNC(=O)[C@@H](CC[P](O)(O)=O)CC1=CC=C(C=C1)C1=CC=CC=C1	405.4	7.797	32.56	52.64	34.55	58.46	0.6261	1.012	0.6644	1.124	0.07672	52	28	12	6	53	29	15	38	10	0.1887	3	0	12	24	20	1	6	1	0	0	0	0	0	0	1	8	0	46.15	38.46	1.923	11.54	0	6	14	0	0.3
408	CHEMBL151229	OC(=O)CCNC(=O)[C@H](CC1=CC=C(C=C1)C1=CC=CC=C1)SC[P](O)(O)=O	423.5	8.469	32.22	50.84	34.44	55.97	0.6443	1.017	0.6888	1.119	0.07672	50	28	12	6	51	29	15	38	10	0.1961	3	0	12	22	19	1	6	1	1	0	0	0	0	0	2	9	0	44	38	2	12	0	5	14	0	0.2632
409	CHEMBL155874	OC(=O)[C@H](CC1=CNC2=C1C=CC=C2)N[S](=O)(=O)C1=CC=C(NC(=O)C2=CC=C(Br)C=C2)C=C1	542.4	10.05	37.59	55.2	39.14	60.04	0.6961	1.022	0.7249	1.112	0.06595	54	34	21	6	57	37	26	52	8	0.1403	4	0	22	20	24	3	5	0	1	0	0	1	0	0	2	10	1	37.04	44.44	5.556	9.259	1.852	2	22	0	0.08333
410	CHEMBL1560	C[C@H](CS)C(=O)N1CCC[C@@H]1C(O)=O	217.3	7.494	17.04	29.35	18.35	32.95	0.5876	1.012	0.6326	1.136	0.1539	29	14	0	5	29	14	2	16	3	0.1035	2	0	0	15	9	1	3	0	1	0	0	0	0	0	1	5	0	51.72	31.03	3.448	10.34	0	7	2	0	0.7778
411	CHEMBL156645	O[S](=O)(=O)C1=CC=C(NC(=O)[C@@H](CS)CCCC2=CC=CC=C2)C=C1	379.5	8.251	29.52	46.4	31.73	51.33	0.6418	1.009	0.6898	1.116	0.08667	46	25	12	5	47	26	15	35	8	0.1702	3	0	12	21	18	1	4	0	2	0	0	0	0	0	2	7	0	45.65	39.13	2.174	8.696	0	5	13	0	0.2778
412	CHEMBL157694	O[S](=O)(=O)C1=CC=C(NC(=O)[C@H](CS)CC2=CN=CC=C2)C=C1	352.5	9.038	25.96	39.85	27.45	43.58	0.6657	1.022	0.704	1.117	0.09486	39	23	12	5	40	24	15	33	6	0.15	3	0	12	16	15	2	4	0	2	0	0	0	0	0	2	8	0	41.03	38.46	5.128	10.26	0	3	12	0	0.2
413	CHEMBL157823	O[S](=O)(=O)CNC(=O)[C@@H](CS)CC1=CC=CC=C1	289.4	8.77	20.94	33.75	22.45	37.08	0.6346	1.023	0.6803	1.124	0.1177	33	18	6	5	33	18	9	24	6	0.1818	3	0	6	15	11	1	4	0	2	0	0	0	0	0	2	7	0	45.45	33.33	3.03	12.12	0	4	7	0	0.3636
414	CHEMBL158015	O[S](=O)(=O)CCNC(=O)[C@H](CS)CCCC1=CC=CC=C1	331.5	7.893	25.52	42.4	27.73	47.33	0.6077	1.01	0.6603	1.127	0.1	42	21	6	5	42	21	9	27	9	0.2143	3	0	6	21	14	1	4	0	2	0	0	0	0	0	2	7	0	50	33.33	2.381	9.524	0	7	7	0	0.5
415	CHEMBL159508	OC(=O)CNC(=O)[C@@H](C[C@@H](COC1=CC=CC=C1)C(O)=O)CC1=CC=C(C=C1)C1=CC=CC=C1	461.5	7.566	39.16	61.55	40.63	68.15	0.6419	1.009	0.6661	1.117	0.06417	61	34	18	5	63	36	21	48	12	0.1905	3	0	18	27	27	1	6	0	0	0	0	0	0	0	0	7	0	44.26	44.26	1.639	9.836	0	6	21	0	0.2222
416	CHEMBL159884	CCCC[C@@H](C[C@H](CC1=CC=C(C=C1)N1C=CC=N1)C(=O)NCC(O)=O)C(O)=O	401.5	7.17	33.96	56.55	35.43	63.52	0.6064	1.01	0.6326	1.134	0.07389	56	29	11	6	57	30	14	38.5	12	0.2105	3	0	11	27	21	3	5	0	0	0	0	0	0	0	0	8	0	48.21	37.5	5.357	8.929	0	9	12	0	0.4286
417	CHEMBL159940	OC(=O)CC[C@H](CC1=CC=C(C=C1)C1=CC=CC=C1)C(=O)NCC(O)=O	355.4	7.562	29.86	47.57	30.89	52.7	0.6354	1.012	0.6573	1.121	0.08308	47	26	12	5	48	27	15	36	9	0.1875	3	0	12	21	20	1	5	0	0	0	0	0	0	0	0	6	0	44.68	42.55	2.128	10.64	0	5	15	0	0.25
418	CHEMBL159954	C[C@H](NC(=O)[C@H](C[C@@H](COC1=CC=CC=C1)C(O)=O)CC1=CC=C(C=C1)C1=CC=CC=C1)C(O)=O	475.6	7.431	40.69	64.44	42.39	71.57	0.6357	1.007	0.6624	1.118	0.06218	64	35	18	6	66	37	21	49	12	0.1818	3	0	18	29	28	1	6	0	0	0	0	0	0	0	0	7	0	45.31	43.75	1.562	9.375	0	7	21	0	0.25
419	CHEMBL160153	CSC1=CC=C(C=C1)N1N=NC(=N1)C1=CC=C(C=C1)[S](=O)(=O)N[C@H](C(C)C)C(O)=O	447.6	8.776	33.55	52.04	35.23	57.49	0.6579	1.02	0.6909	1.127	0.07356	51	30	17	7	53	32	20	43.5	8	0.1509	3	0	17	21	19	5	4	0	2	0	0	0	0	0	2	11	0	41.18	37.25	9.804	7.843	0	5	14	0	0.2632
420	CHEMBL16046	C[C@@H](NC(=O)[C@@H](CC(=O)NO)CC1=CC=CC=C1)C(O)=O	294.3	7.547	23.83	39.91	24.38	44.37	0.6111	1.023	0.625	1.138	0.1	39	21	6	6	39	21	9	27	7	0.1795	3	0	6	18	14	2	5	0	0	0	0	0	0	0	0	7	0	46.15	35.9	5.128	12.82	0	5	9	0	0.3571
421	CHEMBL161879	CC(C)[C@@H](S)C(=O)N[C@H](CC1=CC=C(C=C1)C1=CC=CC=C1)C(=O)N[C@H](CO)C(O)=O	444.6	7.536	36.65	59.4	38.83	66.36	0.6212	1.007	0.6581	1.125	0.06882	59	31	12	8	60	32	15	41	10	0.1667	3	0	12	28	23	2	5	0	1	0	0	0	0	0	1	8	0	47.46	38.98	3.39	8.475	0	8	15	0	0.3478
422	CHEMBL162022	COCCOC[C@@H](C[C@@H](CC1=CC=CC=C1)C(=O)NCC(O)=O)C(O)=O	367.4	7.205	30.35	52	31.32	57.95	0.595	1.02	0.6142	1.136	0.08	51	26	6	6	51	26	9	32	13	0.2549	3	0	6	25	18	1	7	0	0	0	0	0	0	0	0	8	0	49.02	35.29	1.961	13.73	0	9	9	0	0.5
423	CHEMBL162381	OC(=O)[C@H]1CS[C@H]2CCC[C@H](NC(=O)[C@H](S)CC3=CC=CC=C3)C(=O)N12	394.6	8.22	30.54	48.5	32.74	53.83	0.6363	1.01	0.6821	1.121	0.08615	48	26	6	5	50	28	9	34	5	0.1	3	0	6	22	18	2	4	0	2	0	0	0	0	0	2	8	0	45.83	37.5	4.167	8.333	0	9	9	0	0.5
424	CHEMBL162405	CCCC=C(C[C@H](CC1=CC=C(C=C1)N1C=CC=N1)C(=O)NCC(O)=O)C(O)=O	399.5	7.398	33.43	54.66	34.67	61.11	0.6191	1.012	0.6419	1.132	0.07389	54	29	11	6	55	30	15	39.5	11	0.2	4	0	11	25	21	3	5	0	0	0	0	0	0	0	0	8	0	46.3	38.89	5.556	9.259	0	7	14	0	0.3333
425	CHEMBL163182	CC(C)[C@H](S)C(=O)N[C@H](CC1=CC=C(C=C1)C1=CC=CC=C1)C(=O)N[C@@H](C(C)C)C(O)=O	456.7	7.135	38.99	63.84	41.9	71.98	0.6092	0.9976	0.6547	1.125	0.06653	64	32	12	9	65	33	15	42	10	0.1539	3	0	12	32	25	2	4	0	1	0	0	0	0	0	1	7	0	50	39.06	3.125	6.25	0	10	15	0	0.4
426	CHEMBL163454	OC(=O)[C@H](CC1=CC=C(C=C1)C1=CC=CC=C1)NC(=O)[C@H](S)CC1=CC=CC=C1	405.5	7.799	34.15	51.88	36.39	57.61	0.6567	0.9977	0.6999	1.108	0.07635	52	29	18	4	54	31	20	42	8	0.1481	2	0	18	23	24	1	3	0	1	0	0	0	0	0	1	5	0	44.23	46.15	1.923	5.769	0	4	20	0	0.1667
427	CHEMBL163468	OC(=O)[C@@H]1CCCN1C(=O)[C@H](CC1=CC=C(C=C1)C1=CC=CC=C1)NC(=O)[C@@H](S)C1=CC2=C(OCO2)C=C1	532.7	8.071	43.37	66.73	45.28	73.57	0.6571	1.011	0.6861	1.115	0.05974	66	38	18	5	70	42	21	54	8	0.1143	3	0	18	28	29	2	6	0	1	0	0	0	0	0	1	9	0	42.42	43.94	3.03	9.091	0	8	21	0	0.2759
428	CHEMBL163621	CC(C)[C@@H](S)C(=O)N[C@H](CC1=CC=C(C=C1)C1=CC=CC=C1)C(=O)N1CCC[C@H]1C(O)=O	454.6	7.333	38.46	61.96	41.14	69.57	0.6204	0.9994	0.6635	1.122	0.06855	62	32	12	7	64	34	15	43	8	0.125	3	0	12	30	25	2	4	0	1	0	0	0	0	0	1	7	0	48.39	40.32	3.226	6.452	0	10	15	0	0.4
429	CHEMBL164311	CSCC[C@@H](NC(=O)[C@@H](C[C@H](COC1=CC=CC=C1)C(O)=O)CC1=CC=C(C=C1)C1=CC=CC=C1)C(O)=O	535.7	7.545	44.93	71.28	47.56	79.32	0.6328	1.004	0.6699	1.117	0.0569	71	38	18	6	73	40	21	52	15	0.2055	3	0	18	33	30	1	6	0	1	0	0	0	0	0	1	8	0	46.48	42.25	1.408	8.451	0	9	21	0	0.3
430	CHEMBL16457	ON(C=O)[C@H](CC1=CC=CC=C1)C(=O)NCC(O)=O	266.3	8.069	20.78	34.14	20.85	37.53	0.6296	1.035	0.6319	1.137	0.1111	33	19	6	5	33	19	9	25	6	0.1818	3	0	6	14	12	2	5	0	0	0	0	0	0	0	0	7	0	42.42	36.36	6.061	15.15	0	3	9	0	0.25
431	CHEMBL16467	CC(C)CCNC(=O)CNC(=O)[C@@H](CN(O)C=O)CC1=CC=CC=C1	349.5	6.721	30.25	52.22	31.97	59.31	0.5816	1.004	0.6148	1.141	0.08333	52	25	6	6	52	25	9	31	10	0.1923	3	0	6	27	18	3	4	0	0	0	0	0	0	0	0	7	0	51.92	34.62	5.769	7.692	0	9	9	0	0.5
432	CHEMBL164955	CC(C)C[C@@H](C(O)=O)C(=O)N[C@@H](CS)CC1=CC=CC=C1	309.5	7.033	26.15	43.88	28.39	49.61	0.5943	0.9973	0.6453	1.128	0.1	44	21	6	6	44	21	8	26	8	0.1818	2	0	6	23	16	1	3	0	1	0	0	0	0	0	1	5	0	52.27	36.36	2.273	6.818	0	8	8	0	0.5
433	CHEMBL165061	OC(=O)[C@H]1CCS[C@@H]2CCC[C@@H](NC(=O)[C@@H](S)CC3=CC=CC=C3)C(=O)N12	408.6	8.012	32.07	51.39	34.5	57.24	0.6288	1.008	0.6765	1.122	0.08262	51	27	6	5	53	29	9	35	5	0.09434	3	0	6	24	19	2	4	0	2	0	0	0	0	0	2	8	0	47.06	37.25	3.922	7.843	0	10	9	0	0.5263
434	CHEMBL165499	C[C@@H](C(O)=O)C(=O)N[C@H](CS)CC1=CC=CC=C1	267.4	7.639	21.57	35.23	23.11	39.37	0.6162	1.007	0.6602	1.125	0.1177	35	18	6	5	35	18	8	23	6	0.1714	2	0	6	17	13	1	3	0	1	0	0	0	0	0	1	5	0	48.57	37.14	2.857	8.571	0	5	8	0	0.3846
435	CHEMBL165582	OC(=O)[C@H]1CCS[C@@H]2CCC[C@@H](NC(=O)[C@@H](S)CC3=CC=CC=C3)C(=O)N12	408.6	8.012	32.07	51.39	34.5	57.24	0.6288	1.008	0.6765	1.122	0.08262	51	27	6	5	53	29	9	35	5	0.09434	3	0	6	24	19	2	4	0	2	0	0	0	0	0	2	8	0	47.06	37.25	3.922	7.843	0	10	9	0	0.5263
436	CHEMBL16568	ONC(=O)[C@@H](CC1=CC=CC=C1)C(=O)NCC(=O)NCC1=CC=CC=C1	355.4	7.562	29.66	47.57	30.69	53.07	0.6312	1.012	0.6529	1.129	0.08308	47	26	12	4	48	27	15	36	8	0.1667	3	0	12	21	19	3	4	0	0	0	0	0	0	0	0	7	0	44.68	40.43	6.383	8.511	0	4	15	0	0.2105
437	CHEMBL165744	CC(C)C[C@@H](C(O)=O)C(=O)N[C@@H](CS)CC1=CC=CC=C1	309.5	7.033	26.15	43.88	28.39	49.61	0.5943	0.9973	0.6453	1.128	0.1	44	21	6	6	44	21	8	26	8	0.1818	2	0	6	23	16	1	3	0	1	0	0	0	0	0	1	5	0	52.27	36.36	2.273	6.818	0	8	8	0	0.5
438	CHEMBL165888	OC(=O)[C@@H]1CCCN1C(=O)[C@@H](CC1=CC=C(C=C1)C1=CC=CC=C1)NC(=O)[C@H](S)CC1=CC=CC=C1	502.7	7.616	42.46	65.96	45.14	73.57	0.6434	0.9994	0.6839	1.115	0.0619	66	36	18	5	69	39	21	51	9	0.1304	3	0	18	30	29	2	4	0	1	0	0	0	0	0	1	7	0	45.45	43.94	3.03	6.061	0	8	21	0	0.2759
439	CHEMBL165922	C[C@@H](C(O)=O)C(=O)N[C@H](CS)CC1=CC=CC=C1	267.4	7.639	21.57	35.23	23.11	39.37	0.6162	1.007	0.6602	1.125	0.1177	35	18	6	5	35	18	8	23	6	0.1714	2	0	6	17	13	1	3	0	1	0	0	0	0	0	1	5	0	48.57	37.14	2.857	8.571	0	5	8	0	0.3846
440	CHEMBL165953	OC(=O)[C@H]1CCS[C@@H]2CCC[C@@H](NC(=O)[C@@H](S)CC3=CC=CC=C3)C(=O)N12	408.6	8.012	32.07	51.39	34.5	57.24	0.6288	1.008	0.6765	1.122	0.08262	51	27	6	5	53	29	9	35	5	0.09434	3	0	6	24	19	2	4	0	2	0	0	0	0	0	2	8	0	47.06	37.25	3.922	7.843	0	10	9	0	0.5263
441	CHEMBL165980	C[C@@H](NC(=O)[C@H](CS)CC1=CC=CC=C1)C(O)=O	267.4	7.639	21.57	35.23	23.11	39.37	0.6162	1.007	0.6602	1.125	0.1177	35	18	6	5	35	18	8	23	6	0.1714	2	0	6	17	13	1	3	0	1	0	0	0	0	0	1	5	0	48.57	37.14	2.857	8.571	0	5	8	0	0.3846
442	CHEMBL166083	OC(=O)[C@@H]1CCCN1C(=O)[C@@H](CC1=CC2=C(C=CC=C2)C=C1)NC(=O)[C@@H](S)CC1=CC=CC=C1	476.6	7.688	39.94	62.08	42.38	69.15	0.6442	1.001	0.6835	1.115	0.06595	62	34	16	5	65	37	20	48.5	8	0.1231	3	0	17	28	27	2	4	0	1	0	0	0	0	0	1	7	0	45.16	43.55	3.226	6.452	0	8	19	0	0.2963
443	CHEMBL16622	ON(C[C@H](CC1=CC=CC=C1)C(=O)NCC(O)=O)C=O	280.3	7.786	22.3	37.03	22.61	40.95	0.6196	1.028	0.6282	1.138	0.1053	36	20	6	5	36	20	9	26	7	0.1944	3	0	6	16	13	2	5	0	0	0	0	0	0	0	0	7	0	44.44	36.11	5.556	13.89	0	4	9	0	0.3077
444	CHEMBL16675	OC(=O)CNC(=O)[C@H](CC(O)=O)CC1=CC=CC=C1	265.3	7.803	21.28	34.92	21.61	38.45	0.626	1.027	0.6355	1.131	0.1111	34	19	6	5	34	19	9	25	7	0.2059	3	0	6	15	13	1	5	0	0	0	0	0	0	0	0	6	0	44.12	38.24	2.941	14.71	0	4	9	0	0.3077
445	CHEMBL166792	OC(=O)[C@@H]1CCC[C@H](C1)NC(=O)C1(CS)CCCC1	285.5	6.796	24.15	41.88	26.39	47.61	0.5749	0.9971	0.6284	1.134	0.117	42	19	0	4	43	20	2	22	4	0.09302	2	0	0	23	14	1	3	0	1	0	0	0	0	0	1	5	0	54.76	33.33	2.381	7.143	0	12	2	0	0.8571
446	CHEMBL167249	OC(=O)[C@H]1CCC[C@@H](C1)NC(=O)C1(CS)CCCCC1	299.5	6.655	25.67	44.76	28.15	51.03	0.5705	0.9947	0.6256	1.134	0.1105	45	20	0	4	46	21	2	23	4	0.08696	2	0	0	25	15	1	3	0	1	0	0	0	0	0	1	5	0	55.56	33.33	2.222	6.667	0	13	2	0	0.8667
447	CHEMBL16779	ONC(=O)C[C@@H](CC1=CC=CC=C1)C(=O)NCC(O)=O	280.3	7.786	22.3	37.03	22.61	40.95	0.6196	1.028	0.6282	1.138	0.1053	36	20	6	5	36	20	9	26	7	0.1944	3	0	6	16	13	2	5	0	0	0	0	0	0	0	0	7	0	44.44	36.11	5.556	13.89	0	4	9	0	0.3077
448	CHEMBL16791	CC(C)CCNC(=O)CNC(=O)[C@H](CC(=O)NO)CC1=CC=CC=C1	349.5	6.721	30.25	52.22	31.97	59.31	0.5816	1.004	0.6148	1.141	0.08333	52	25	6	6	52	25	9	31	10	0.1923	3	0	6	27	18	3	4	0	0	0	0	0	0	0	0	7	0	51.92	34.62	5.769	7.692	0	9	9	0	0.5
449	CHEMBL16975	ON(C[C@@H](CC1=CC=CC=C1)C(=O)NCC(=O)NCC1=CC=CC=C1)C=O	369.5	7.389	31.19	50.45	32.45	56.48	0.6238	1.009	0.649	1.13	0.07977	50	27	12	4	51	28	15	37	9	0.1765	3	0	12	23	20	3	4	0	0	0	0	0	0	0	0	7	0	46	40	6	8	0	5	15	0	0.25
450	CHEMBL17040	COC(=O)CNC(=O)[C@H](CN(O)C=O)CC1=CC=CC=C1	294.3	7.547	23.83	39.91	24.38	44.37	0.6111	1.023	0.625	1.138	0.1	39	21	6	5	39	21	9	27	8	0.2051	3	0	6	18	14	2	5	0	0	0	0	0	0	0	0	7	0	46.15	35.9	5.128	12.82	0	5	9	0	0.3571
451	CHEMBL170555	OC(=O)[C@H]1CCC[C@H](C1)NC(=O)[C@@H](CS)CC1=CC=CC=C1	321.5	7.144	27.15	44.88	29.39	50.61	0.6033	0.9973	0.6532	1.125	0.09957	45	22	6	4	46	23	8	28	6	0.1304	2	0	6	23	17	1	3	0	1	0	0	0	0	0	1	5	0	51.11	37.78	2.222	6.667	0	9	8	0	0.5294
452	CHEMBL17059	ONC[C@@H](CC1=CC=CC=C1)C(=O)NCC(O)=O	252.3	7.421	20.59	34.7	21.16	38.74	0.6056	1.021	0.6223	1.139	0.1177	34	18	6	4	34	18	8	23	7	0.2059	2	0	6	16	12	2	4	0	0	0	0	0	0	0	0	6	0	47.06	35.29	5.882	11.76	0	4	8	0	0.3333
453	CHEMBL17084	CC(C)CCNC(=O)CNC(=O)[C@@H](CC1=CC=CC=C1)C(=O)NO	335.5	6.846	28.72	49.33	30.21	55.9	0.5861	1.007	0.6165	1.141	0.08696	49	24	6	6	49	24	9	30	9	0.1837	3	0	6	25	17	3	4	0	0	0	0	0	0	0	0	7	0	51.02	34.69	6.122	8.163	0	8	9	0	0.4706
454	CHEMBL17095	OC(=O)CNC(=O)[C@@H](CC1=CC=CC=C1)C(O)=O	251.3	8.105	19.76	32.04	19.85	35.04	0.6373	1.034	0.6402	1.13	0.1177	31	18	6	5	31	18	9	24	6	0.1936	3	0	6	13	12	1	5	0	0	0	0	0	0	0	0	6	0	41.94	38.71	3.226	16.13	0	3	9	0	0.25
455	CHEMBL17107	ONC(=O)[C@@H](CC1=CC=CC=C1)C(=O)NCC(O)=O	266.3	8.069	20.78	34.14	20.85	37.53	0.6296	1.035	0.6319	1.137	0.1111	33	19	6	5	33	19	9	25	6	0.1818	3	0	6	14	12	2	5	0	0	0	0	0	0	0	0	7	0	42.42	36.36	6.061	15.15	0	3	9	0	0.25
456	CHEMBL177551	ON(C[C@@H](CC1=CC=CC=C1)C(=O)N[C@H]1CC2=C(C=CC=C2)[C@H]2CCC[C@@H](N2C1=O)C(O)=O)C=O	479.6	7.493	40.2	64.76	41.64	72.15	0.6281	1.012	0.6507	1.127	0.06387	64	35	12	6	67	38	16	48	7	0.1045	4	0	12	29	26	3	6	0	0	0	0	0	0	0	0	9	0	45.31	40.62	4.688	9.375	0	10	16	0	0.3846
457	CHEMBL1788203	CCCC[C@H](CC(=O)NO)[S](=O)(=O)C1=CC=CC=C1	285.4	7.511	22.81	38.44	24.32	42.99	0.6002	1.012	0.6401	1.131	0.1111	38	19	6	5	38	19	9	25	7	0.1842	3	0	6	19	13	1	4	0	1	0	0	0	0	0	1	6	0	50	34.21	2.632	10.53	0	6	7	0	0.4615
458	CHEMBL2062138	COCCOC[C@@H](CC1(CCCC1)C(=O)N[C@H]1CC[C@H](CC1)C(O)=O)C(=O)OC1=CC2=C(CCC2)C=C1	515.7	6.612	45.56	78.06	48.42	88.27	0.5841	1.001	0.6207	1.132	0.06006	78	37	6	5	81	40	9	46	13	0.1605	3	0	6	41	29	1	7	0	0	0	0	0	0	0	0	8	0	52.56	37.18	1.282	8.974	0	20	9	0	0.6897
459	CHEMBL2092878	CCCC[C@H](CC(=O)NO)[S](=O)(=O)C1=CC=CC=C1	285.4	7.511	22.81	38.44	24.32	42.99	0.6002	1.012	0.6401	1.131	0.1111	38	19	6	5	38	19	9	25	7	0.1842	3	0	6	19	13	1	4	0	1	0	0	0	0	0	1	6	0	50	34.21	2.632	10.53	0	6	7	0	0.4615
460	CHEMBL2112023	OC(=O)CCNC(=O)[C@H](CC1=CC=C(C=C1)C1=CC=CC=C1)NC[P](O)(O)=O	406.4	7.969	32.05	51.86	33.8	57.54	0.6284	1.017	0.6627	1.128	0.07672	51	28	12	6	52	29	15	38	10	0.1923	3	0	12	23	19	2	6	1	0	0	0	0	0	0	1	9	0	45.1	37.25	3.922	11.76	0	5	14	0	0.2632
461	CHEMBL2114199	OC(=O)CCNC(=O)[C@@H](C[C@H](CC1=CC=CC=C1)C(O)=O)CC1=CC=CC=C1	383.5	7.235	32.92	53.34	34.42	59.53	0.6211	1.006	0.6493	1.123	0.07672	53	28	12	5	54	29	15	38	11	0.2037	3	0	12	25	22	1	5	0	0	0	0	0	0	0	0	6	0	47.17	41.51	1.887	9.434	0	7	15	0	0.3182
462	CHEMBL225085	COCC[C@@H](CC1(CCCC1)C(=O)NCCCC1=CC=C(Cl)C=C1)C(O)=O	396	6.947	33.61	56.99	36.1	64.51	0.5896	0.9998	0.6334	1.132	0.07977	57	27	6	5	58	28	8	33	11	0.1897	2	0	6	30	21	1	4	0	0	0	1	0	0	0	1	6	1	52.63	36.84	1.754	7.018	1.754	13	8	0	0.6191
463	CHEMBL2370089	CC(C)C[C@@H](NC(=O)[C@@H](CC1=CC=CC=C1)N(O)C=O)C(=O)N[C@H](CC1=CC=CC=C1)C(O)=O	469.6	7.224	39.73	65.64	41.4	73.56	0.6112	1.01	0.637	1.132	0.06239	65	34	12	8	66	35	16	45	12	0.1818	4	0	12	31	25	3	6	0	0	0	0	0	0	0	0	9	0	47.69	38.46	4.615	9.231	0	9	16	0	0.36
464	CHEMBL25269	CC(C)C[C@H](N[C@@H](CCC1=C2C=CC=CC2=CC=C1)[P](O)(O)=O)C(=O)N[C@H](CC1=CNC2=C1C=CC=C2)C(O)=O	565.7	7.443	47.23	76.26	50.37	85.53	0.6215	1.003	0.6628	1.125	0.05513	76	40	19	8	79	43	24	56.5	13	0.1646	3	0	21	36	30	3	6	1	0	0	0	0	0	0	1	10	0	47.37	39.47	3.947	7.895	0	10	20	0	0.3333
465	CHEMBL263501	CCCC[C@H](CC(=O)NO)[S](=O)(=O)C1=CC=CC=C1	285.4	7.511	22.81	38.44	24.32	42.99	0.6002	1.012	0.6401	1.131	0.1111	38	19	6	5	38	19	9	25	7	0.1842	3	0	6	19	13	1	4	0	1	0	0	0	0	0	1	6	0	50	34.21	2.632	10.53	0	6	7	0	0.4615
466	CHEMBL268955	OC(=O)C[C@H](CC1=CC=C(C=C1)C1=CC=CC=C1)NC[P](O)(O)=O	349.4	7.94	27.79	44.55	29.57	49.42	0.6315	1.012	0.6721	1.123	0.09058	44	24	12	5	45	25	14	33	8	0.1778	2	0	12	20	17	1	5	1	0	0	0	0	0	0	1	7	0	45.45	38.64	2.273	11.36	0	4	13	0	0.2353
467	CHEMBL273216	OC(=O)[C@H](CC1=CC=C(C=C1)C1=CC=CC=C1)NC[P](O)(O)=O	335.3	8.179	26.26	41.67	27.81	46.01	0.6405	1.016	0.6784	1.122	0.09486	41	23	12	5	42	24	14	32	7	0.1667	2	0	12	18	16	1	5	1	0	0	0	0	0	0	1	7	0	43.9	39.02	2.439	12.2	0	3	13	0	0.1875
468	CHEMBL273461	O[P](O)(=O)CN[C@@H](CC1=CC=C(C=C1)C1=CC=CC=C1)C1=NN=NN1	359.4	8.357	27.86	43.65	29.4	48.75	0.648	1.015	0.6838	1.134	0.09	43	25	17	3	45	27	18	36.5	7	0.1556	1	0	17	18	16	5	3	1	0	0	0	0	0	0	1	9	0	41.86	37.21	11.63	6.977	0	3	13	0	0.1875
469	CHEMBL274994	CC(C)CCNC(=O)CNC(=O)[C@@H](CC1=CC=CC=C1)N(O)C=O	335.5	6.846	28.72	49.33	30.21	55.9	0.5861	1.007	0.6165	1.141	0.08696	49	24	6	6	49	24	9	30	9	0.1837	3	0	6	25	17	3	4	0	0	0	0	0	0	0	0	7	0	51.02	34.69	6.122	8.163	0	8	9	0	0.4706
470	CHEMBL275317	O[P](O)(=O)CN[C@@H](CC1=CC2=C(C=CC=C2)C=C1)C1=NN=NN1	333.3	8.547	25.34	39.77	26.64	44.33	0.6496	1.02	0.6831	1.137	0.09881	39	23	15	3	41	25	17	34	6	0.1463	1	0	16	16	14	5	3	1	0	0	0	0	0	0	1	9	0	41.03	35.9	12.82	7.692	0	3	11	0	0.2143
471	CHEMBL275637	COC(=O)CNC(=O)[C@@H](CC1=CC=CC=C1)C(=O)NO	280.3	7.786	22.3	37.03	22.61	40.95	0.6196	1.028	0.6282	1.138	0.1053	36	20	6	5	36	20	9	26	7	0.1944	3	0	6	16	13	2	5	0	0	0	0	0	0	0	0	7	0	44.44	36.11	5.556	13.89	0	4	9	0	0.3077
472	CHEMBL277195	CC(C)C[C@@H](N[C@H](CCCC1=CC=CC=C1)[P](O)(O)=O)C(=O)N[C@@H](CC1=CNC2=C1C=CC=C2)C(O)=O	529.6	7.255	44.23	73.26	47.37	82.53	0.6059	1.004	0.6489	1.131	0.05856	73	37	15	8	75	39	19	50	14	0.1867	3	0	16	36	27	3	6	1	0	0	0	0	0	0	1	10	0	49.32	36.99	4.11	8.219	0	11	16	0	0.4074
473	CHEMBL277199	CC(C)C[C@@H](N[C@H](CCC1=CC=CC=C1)[P](O)(O)=O)C(=O)N[C@@H](CC1=CNC2=C1C=CC=C2)C(O)=O	515.6	7.366	42.71	70.38	45.61	79.12	0.6101	1.005	0.6515	1.13	0.06032	70	36	15	8	72	38	19	49	13	0.1806	3	0	16	34	26	3	6	1	0	0	0	0	0	0	1	10	0	48.57	37.14	4.286	8.571	0	10	16	0	0.3846
474	CHEMBL279255	CCC[C@H](N[C@@H](CC(C)C)C(=O)N[C@H](CC1=CNC2=C1C=CC=C2)C(O)=O)[P](O)(O)=O	453.5	7.199	37.18	63.5	39.85	71.7	0.5901	1.008	0.6325	1.138	0.06882	63	31	9	9	64	32	13	40	12	0.1875	3	0	10	32	21	3	6	1	0	0	0	0	0	0	1	10	0	50.79	33.33	4.762	9.524	0	11	10	0	0.5238
475	CHEMBL281333	CC(C)C[C@@H](NC[P](O)(O)=O)C(=O)N[C@@H](CC1=CNC2=C1C=CC=C2)C(O)=O	411.4	7.619	32.6	54.85	34.56	61.46	0.6037	1.016	0.64	1.138	0.07672	54	28	9	8	55	29	13	37	10	0.1818	3	0	10	26	18	3	6	1	0	0	0	0	0	0	1	10	0	48.15	33.33	5.556	11.11	0	8	10	0	0.4444
476	CHEMBL282663	CC(C)C[C@H](N[C@H](CCC1=CC=C(O)C=C1)[P](O)(O)=O)C(=O)N[C@H](CC1=CNC2=C1C=CC=C2)C(O)=O	531.6	7.487	43.42	71.71	46.06	80.33	0.6115	1.01	0.6488	1.131	0.05856	71	37	15	9	73	39	19	50	13	0.1781	3	0	16	34	26	3	7	1	0	0	0	0	0	0	1	11	0	47.89	36.62	4.225	9.859	0	10	16	0	0.3846
477	CHEMBL283758	CC(C)C[C@H](N[C@H](CCC1=CNC2=C1C=CC=C2)[P](O)(O)=O)C(=O)N[C@H](CC1=CNC2=C1C=CC=C2)C(O)=O	554.6	7.495	45.73	74.48	48.61	83.62	0.6179	1.007	0.6569	1.13	0.05668	74	39	18	8	77	42	23	55	13	0.1688	3	0	20	35	28	4	6	1	0	0	0	0	0	0	1	11	0	47.3	37.84	5.405	8.108	0	10	18	0	0.3571
478	CHEMBL285190	CN(C[P](O)(O)=O)[C@@H](CC1=CC=C(C=C1)C1=CC=CC=C1)C1=NN=NN1	373.4	8.117	29.39	46.53	31.17	52.17	0.6389	1.012	0.6775	1.134	0.08615	46	26	17	4	48	28	18	37.5	7	0.1458	1	0	17	20	17	5	3	1	0	0	0	0	0	0	1	9	0	43.48	36.96	10.87	6.522	0	4	13	0	0.2353
479	CHEMBL285619	O[P](O)(=O)[C@@H](CCC1=C2C=CC=CC2=CC=C1)N[C@H](CC1=CC=C(C=C1)C1=CC=CC=C1)C1=NN=NN1	513.6	7.901	42.5	65.07	45.21	72.83	0.6538	1.001	0.6956	1.12	0.06156	65	37	27	3	69	41	29	56	10	0.1449	1	0	28	28	28	5	3	1	0	0	0	0	0	0	1	9	0	43.08	43.08	7.692	4.615	0	5	23	0	0.1786
480	CHEMBL285747	O[P](O)(=O)CN[C@H](CC1=CC=C(C=C1)C1=CC=CC=C1)C(=O)NC1=NNN=N1	402.4	8.561	30.6	48.08	31.86	53.46	0.651	1.023	0.678	1.137	0.07937	47	28	17	4	49	30	19	40.5	8	0.1633	2	0	17	19	17	6	4	1	0	0	0	0	0	0	1	11	0	40.43	36.17	12.77	8.511	0	3	14	0	0.1765
481	CHEMBL286883	OC(=O)[C@@H](CC1=CC=C(C=C1)C1=CN=CC=C1)NC[P](O)(O)=O	336.3	8.408	25.75	40.88	27.06	45.09	0.6439	1.022	0.6764	1.127	0.09486	40	23	12	5	41	24	14	32	7	0.1707	2	0	12	17	15	2	5	1	0	0	0	0	0	0	1	8	0	42.5	37.5	5	12.5	0	3	12	0	0.2
482	CHEMBL287896	C[C@@H](NC(=O)[C@H](S)CC1=CC=CC=C1)C(=O)N1CCC[C@H]1C(O)=O	350.5	7.619	28.36	46.43	30.09	51.91	0.6165	1.009	0.6542	1.128	0.09058	46	24	6	6	47	25	9	31	6	0.1277	3	0	6	22	17	2	4	0	1	0	0	0	0	0	1	7	0	47.83	36.96	4.348	8.696	0	8	9	0	0.4706
483	CHEMBL287958	COC1=C(C=CC(C[C@H](NC[P](O)(O)=O)C(O)=O)=C1)C1=CC=CC=C1	365.4	8.119	28.5	45.88	30.03	50.63	0.6334	1.019	0.6673	1.125	0.08667	45	25	12	6	46	26	14	34	8	0.1739	2	0	12	20	17	1	6	1	0	0	0	0	0	0	1	8	0	44.44	37.78	2.222	13.33	0	4	13	0	0.2353
484	CHEMBL288034	NC(=O)[C@@H](CC1=CC=C(C=C1)C1=CC=CC=C1)NC[P](O)(O)=O	334.3	7.96	26.57	42.44	28.36	47.29	0.6326	1.01	0.6753	1.126	0.09486	42	23	12	5	43	24	14	32	7	0.1628	2	0	12	19	16	2	4	1	0	0	0	0	0	0	1	7	0	45.24	38.1	4.762	9.524	0	3	13	0	0.1875
485	CHEMBL288364	OC(=O)[C@H](CC1=CC=C(C=C1)C1=CC=CC=C1)NC[P](O)(O)=O	335.3	8.179	26.26	41.67	27.81	46.01	0.6405	1.016	0.6784	1.122	0.09486	41	23	12	5	42	24	14	32	7	0.1667	2	0	12	18	16	1	5	1	0	0	0	0	0	0	1	7	0	43.9	39.02	2.439	12.2	0	3	13	0	0.1875
486	CHEMBL288440	CC(C)OC1=CC=C(C[C@H](NC[P](O)(O)=O)C2=NN=NN2)C=C1	341.4	7.938	26.1	43.86	27.62	49.37	0.6071	1.02	0.6423	1.148	0.09486	43	23	11	5	44	24	12	30.5	8	0.1818	1	0	11	20	13	5	4	1	0	0	0	0	0	0	1	10	0	46.51	30.23	11.63	9.302	0	6	7	0	0.4615
487	CHEMBL288460	OC(=O)CC[C@@H](CC1=CC=C(C=C1)C1=CC=CC=C1)NC[P](O)(O)=O	363.4	7.731	29.31	47.43	31.34	52.84	0.6237	1.009	0.6667	1.124	0.08667	47	25	12	5	48	26	14	34	9	0.1875	2	0	12	22	18	1	5	1	0	0	0	0	0	0	1	7	0	46.81	38.3	2.128	10.64	0	5	13	0	0.2778
488	CHEMBL289150	CC(C)C[C@@H](NC(=O)[C@H](CC#CC1=C(F)C=C(F)C=C1)NC[P](O)(O)=O)C(O)=O	432.4	8.315	32.34	53.77	33.43	59.64	0.622	1.034	0.6429	1.147	0.07143	52	29	6	10	52	29	10	37	9	0.1731	3	1	6	23	18	2	6	1	0	2	0	0	0	0	1	11	2	44.23	34.62	3.846	11.54	3.846	8	8	2	0.4444
489	CHEMBL289534	OC(=O)[C@H]1CC[C@H]2OCC[C@H](NC(=O)[C@H](S)CC3=CC=CC=C3)C(=O)N12	378.5	7.885	30.07	48.75	31.55	54.12	0.6265	1.016	0.6572	1.127	0.08615	48	26	6	5	50	28	9	34	5	0.1	3	0	6	22	18	2	5	0	1	0	0	0	0	0	1	8	0	45.83	37.5	4.167	10.42	0	9	9	0	0.5
490	CHEMBL289556	OC(=O)[C@H]1CCC[C@H]2SCC[C@H](NC(=O)[C@@H](S)CC3=CC=CC=C3)C(=O)N12	408.6	8.012	32.07	51.39	34.5	57.24	0.6288	1.008	0.6765	1.122	0.08262	51	27	6	5	53	29	9	35	5	0.09434	3	0	6	24	19	2	4	0	2	0	0	0	0	0	2	8	0	47.06	37.25	3.922	7.843	0	10	9	0	0.5263
491	CHEMBL290155	OC(=O)[C@@H](CC1=C(C=CC=C1)C1=CC=CC=C1)NC[P](O)(O)=O	335.3	8.179	26.26	41.67	27.81	46.01	0.6405	1.016	0.6784	1.122	0.09486	41	23	12	5	42	24	14	32	7	0.1667	2	0	12	18	16	1	5	1	0	0	0	0	0	0	1	7	0	43.9	39.02	2.439	12.2	0	3	13	0	0.1875
492	CHEMBL290285	COC1=C(C=CC(C[C@@H](NC[P](O)(O)=O)C2=NN=NN2)=C1)C1=CC=CC=C1	389.4	8.285	30.1	47.86	31.62	53.37	0.6405	1.018	0.6728	1.136	0.08262	47	27	17	4	49	29	18	38.5	8	0.1633	1	0	17	20	17	5	4	1	0	0	0	0	0	0	1	10	0	42.55	36.17	10.64	8.511	0	4	13	0	0.2353
493	CHEMBL290792	O[P](O)(=O)CN[C@@H](CC1=CC=C(C=C1)C1=CC=CC=C1)C1=NN=NN1CC1=CC=CC=C1	449.5	8.027	36.44	56.3	38.69	63	0.6508	1.005	0.6909	1.125	0.07056	56	32	23	3	59	35	24	47.5	9	0.1525	1	0	23	24	23	5	3	1	0	0	0	0	0	0	1	9	0	42.86	41.07	8.929	5.357	0	4	19	0	0.1739
494	CHEMBL291081	O[P](O)(=O)CN[C@H](C(C1=CC=CC=C1)C1=CC=CC=C1)C1=NN=NN1	359.4	8.357	27.86	43.65	29.4	48.75	0.648	1.015	0.6838	1.134	0.09	43	25	17	3	45	27	18	36.5	7	0.1556	1	0	17	18	16	5	3	1	0	0	0	0	0	0	1	9	0	41.86	37.21	11.63	6.977	0	3	13	0	0.1875
495	CHEMBL295037	C[C@H](C[C@H](CC1=CC=C(C=C1)C1=CC=CC=C1)NC(=O)CCCC(O)=O)C(O)=O	397.5	7.098	34.44	56.23	36.18	62.94	0.6151	1.004	0.646	1.124	0.07389	56	29	12	6	57	30	15	39	11	0.193	3	0	12	27	23	1	5	0	0	0	0	0	0	0	0	6	0	48.21	41.07	1.786	8.929	0	8	15	0	0.3478
496	CHEMBL295936	C[C@@H](NC(=O)[C@H](CS)CC1=CC=C(OCC2=CC=CC=C2)C=C1)C(=O)N1CCC[C@H]1C(O)=O	470.6	7.47	39.18	63.29	41.59	70.78	0.6219	1.005	0.6602	1.123	0.06629	63	33	12	6	65	35	15	44	10	0.1539	3	0	12	30	25	2	5	0	1	0	0	0	0	0	1	8	0	47.62	39.68	3.175	7.937	0	10	15	0	0.4
497	CHEMBL296112	C[C@@H](C[C@@H](CC1=CC=C(C=C1)C1=CC=CC=C1)NC(=O)CCC(O)=O)C(O)=O	383.5	7.235	32.92	53.34	34.42	59.53	0.6211	1.006	0.6493	1.123	0.07672	53	28	12	6	54	29	15	38	10	0.1852	3	0	12	25	22	1	5	0	0	0	0	0	0	0	0	6	0	47.17	41.51	1.887	9.434	0	7	15	0	0.3182
498	CHEMBL296465	OC(=O)CCNC(=O)[C@@H](C[C@H](CC1=CC=C(C=C1)N1C=CC=C1)C(O)=O)CC1=CC=C(C=C1)N1C=CC=C1	513.6	7.444	44.01	69.31	45.95	77.35	0.6379	1.005	0.6659	1.121	0.05832	69	38	22	5	72	41	25	55	13	0.1806	3	0	22	31	30	3	5	0	0	0	0	0	0	0	0	8	0	44.93	43.48	4.348	7.246	0	7	23	0	0.2333
499	CHEMBL296499	CCCC[C@@H](C[C@@H](CC1=CC=C(C=C1)C1=CC=CC=C1)C(=O)NCCC(O)=O)C(O)=O	425.6	6.864	37.5	61.99	39.7	69.77	0.6048	0.9999	0.6403	1.125	0.06882	62	31	12	6	63	32	15	41	13	0.2063	3	0	12	31	25	1	5	0	0	0	0	0	0	0	0	6	0	50	40.32	1.613	8.065	0	10	15	0	0.4
500	CHEMBL296760	CCCC[C@H](C[C@H](CC1=CC=C(C=C1)C1=CC=CC=C1)C(=O)NC[C@@H](O)C(O)=O)C(O)=O	441.6	7.009	38.21	63.32	40.15	70.98	0.6065	1.005	0.6374	1.127	0.06653	63	32	12	7	64	33	15	42	13	0.2031	3	0	12	31	25	1	6	0	0	0	0	0	0	0	0	7	0	49.21	39.68	1.587	9.524	0	10	15	0	0.4
501	CHEMBL297792	CC1=CC=C(C=C1)C#CC1=CC=C(S1)[S](=O)(=O)N[C@H](CC1=CNC2=C1C=CC=C2)C(O)=O	464.6	8.935	36.02	52.62	37.98	57.41	0.6926	1.012	0.7303	1.104	0.07056	52	32	20	5	55	35	25	50.5	6	0.1091	3	1	21	20	24	2	4	0	2	0	0	0	0	0	2	8	0	38.46	46.15	3.846	7.692	0	3	19	2	0.125
502	CHEMBL298388	OC(=O)CN1C2=C(SC[C@H](NC(=O)[C@@H](S)CC3=CC=CC=C3)C1=O)C=CC=C2	416.6	8.678	32.02	48.62	33.98	53.41	0.667	1.013	0.7079	1.113	0.07937	48	28	12	5	50	30	15	39	6	0.12	3	0	12	20	20	2	4	0	2	0	0	0	0	0	2	8	0	41.67	41.67	4.167	8.333	0	5	15	0	0.25
503	CHEMBL298466	C[C@@H](C[C@@H](CC1=CC=C(C=C1)C1=CC=CC=C1)NC(=O)CCC(O)=O)C(O)=O	383.5	7.235	32.92	53.34	34.42	59.53	0.6211	1.006	0.6493	1.123	0.07672	53	28	12	6	54	29	15	38	10	0.1852	3	0	12	25	22	1	5	0	0	0	0	0	0	0	0	6	0	47.17	41.51	1.887	9.434	0	7	15	0	0.3182
504	CHEMBL298827	OC(=O)CNC(=O)[C@@H](CS)CC1=CC=CC=C1	253.4	7.917	20.04	32.35	21.35	35.95	0.6263	1.011	0.6671	1.124	0.125	32	17	6	4	32	17	8	22	6	0.1875	2	0	6	15	12	1	3	0	1	0	0	0	0	0	1	5	0	46.88	37.5	3.125	9.375	0	4	8	0	0.3333
505	CHEMBL298827	OC(=O)CNC(=O)[C@@H](CS)CC1=CC=CC=C1	253.4	7.917	20.04	32.35	21.35	35.95	0.6263	1.011	0.6671	1.124	0.125	32	17	6	4	32	17	8	22	6	0.1875	2	0	6	15	12	1	3	0	1	0	0	0	0	0	1	5	0	46.88	37.5	3.125	9.375	0	4	8	0	0.3333
506	CHEMBL299005	OC(=O)CCNC(=O)[C@@H](C[C@@H](CC1=CC=C(C=C1)C1=NC=CS1)C(O)=O)CC1=CC=C(C=C1)C1=CC=CC=C1	542.7	7.865	45.18	69.29	47.59	76.78	0.6548	1.004	0.6897	1.113	0.05668	69	39	23	5	72	42	26	56.5	13	0.1806	3	0	23	30	31	2	5	0	1	0	0	0	0	0	1	8	0	43.48	44.93	2.899	7.246	0	7	24	0	0.2258
507	CHEMBL299169	OC(=O)CN1CCCC[C@H](NC(=O)[C@H](S)CC2=CC=CC=C2)C1=O	350.5	7.619	28.36	46.43	30.09	51.91	0.6165	1.009	0.6542	1.128	0.09058	46	24	6	5	47	25	9	31	6	0.1277	3	0	6	22	17	2	4	0	1	0	0	0	0	0	1	7	0	47.83	36.96	4.348	8.696	0	8	9	0	0.4706
508	CHEMBL299181	C[C@@H](NC(=O)[C@H](CS)CC1=CC=CC=C1)C(=O)N1CCC[C@@H]1C(O)=O	364.5	7.439	29.88	49.31	31.85	55.32	0.6099	1.006	0.65	1.129	0.08667	49	25	6	6	50	26	9	32	7	0.14	3	0	6	24	18	2	4	0	1	0	0	0	0	0	1	7	0	48.98	36.73	4.082	8.163	0	9	9	0	0.5
509	CHEMBL299639	OC(=O)CN1C2=C(CC[C@H](NC(=O)[C@@H](S)CC3=CC=CC=C3)C1=O)C=CC=C2	398.5	7.97	32.36	50.43	34.09	55.91	0.6471	1.008	0.6818	1.118	0.07937	50	28	12	5	52	30	15	39	6	0.1154	3	0	12	22	21	2	4	0	1	0	0	0	0	0	1	7	0	44	42	4	8	0	6	15	0	0.2857
510	CHEMBL300880	C[C@@H](NC(=O)[C@@H](CS)CCC1=CC=CC=C1)C(=O)N1CCC[C@H]1C(O)=O	378.5	7.28	31.41	52.19	33.61	58.74	0.604	1.004	0.6464	1.13	0.08308	52	26	6	6	53	27	9	33	8	0.1509	3	0	6	26	19	2	4	0	1	0	0	0	0	0	1	7	0	50	36.54	3.846	7.692	0	10	9	0	0.5263
511	CHEMBL301159	CC1=CC=C(C=C1)[C@H](C[C@H](CC1=CC=C(C=C1)C1=CC=CC=C1)C(=O)NCCC(O)=O)C(O)=O	459.6	7.295	39.97	63.11	41.94	70.36	0.6345	1.002	0.6657	1.117	0.06417	63	34	18	6	65	36	21	48	11	0.1692	3	0	18	29	28	1	5	0	0	0	0	0	0	0	0	6	0	46.03	44.44	1.587	7.937	0	7	21	0	0.25
512	CHEMBL304148	OC(=O)CN1[C@@H](CSC[C@H](NC(=O)[C@H](CS)CC2=CC=CC=C2)C1=O)C1=CC=CC=C1	458.6	8.046	36.6	57.27	39.26	63.66	0.6421	1.005	0.6888	1.117	0.07097	57	31	12	5	59	33	15	42	8	0.1356	3	0	12	26	23	2	4	0	2	0	0	0	0	0	2	8	0	45.61	40.35	3.509	7.018	0	8	15	0	0.3478
513	CHEMBL305020	OC(=O)CN1CCSC[C@@H](NC(=O)[C@@H](CS)CC2=CC=CC=C2)C1=O	382.5	8.139	29.54	47.5	31.74	52.83	0.6286	1.011	0.6753	1.124	0.08667	47	25	6	5	48	26	9	32	7	0.1458	3	0	6	22	17	2	4	0	2	0	0	0	0	0	2	8	0	46.81	36.17	4.255	8.511	0	8	9	0	0.4706
514	CHEMBL305050	OC(=O)CN1[C@H](SC[C@H](NC(=O)[C@H](CS)CC2=CC=CC=C2)C1=O)C1=CC=CC=C1	444.6	8.234	35.07	54.39	37.5	60.24	0.6495	1.007	0.6945	1.116	0.07356	54	30	12	5	56	32	15	41	8	0.1429	3	0	12	24	22	2	4	0	2	0	0	0	0	0	2	8	0	44.44	40.74	3.704	7.407	0	7	15	0	0.3182
515	CHEMBL306461	OC(=O)CN1CCSC[C@H](NC(=O)[C@@H](S)CC2=CC=CC=C2)C1=O	368.5	8.375	28.02	44.62	29.98	49.41	0.6368	1.014	0.6813	1.123	0.09058	44	24	6	5	45	25	9	31	6	0.1333	3	0	6	20	16	2	4	0	2	0	0	0	0	0	2	8	0	45.45	36.36	4.545	9.091	0	7	9	0	0.4375
516	CHEMBL306938	OC(=O)CN1C[C@@H](SC[C@@H](NC(=O)[C@@H](S)CC2=CC=CC=C2)C1=O)C1=CC=CC=C1	444.6	8.234	35.07	54.39	37.5	60.24	0.6495	1.007	0.6945	1.116	0.07356	54	30	12	5	56	32	15	41	7	0.125	3	0	12	24	22	2	4	0	2	0	0	0	0	0	2	8	0	44.44	40.74	3.704	7.407	0	7	15	0	0.3182
517	CHEMBL312918	C[C@H](N[C@H](CCC1=CC=CC=C1)C(O)=O)C(=O)N1C[C@H](C[C@H]1C(O)=O)NC(=O)[C@H](CS)CC1=CC=CC=C1	541.7	7.421	44.97	73.48	47.57	82.31	0.616	1.007	0.6517	1.128	0.0569	73	38	12	8	75	40	16	50	13	0.1733	4	0	12	35	28	3	6	0	1	0	0	0	0	0	1	10	0	47.95	38.36	4.11	8.219	0	12	16	0	0.4286
518	CHEMBL313766	OC(=O)CCNC(=O)[C@@H](CCC1=CC=CC=C1)C[C@@H](CCC1=CC=CC=C1)C(O)=O	411.5	6.975	35.97	59.11	37.94	66.36	0.6097	1.002	0.643	1.125	0.07126	59	30	12	5	60	31	15	40	13	0.2167	3	0	12	29	24	1	5	0	0	0	0	0	0	0	0	6	0	49.15	40.68	1.695	8.475	0	9	15	0	0.375
519	CHEMBL314626	CC(C)C[C@H](NC(=O)[C@@H](CN(O)C=O)CC1=CC=CC=C1)C(=O)N[C@@H](CC1=CC=CC=C1)C(O)=O	483.6	7.112	41.26	68.52	43.17	76.98	0.6067	1.008	0.6348	1.132	0.0605	68	35	12	8	69	36	16	46	13	0.1884	4	0	12	33	26	3	6	0	0	0	0	0	0	0	0	9	0	48.53	38.24	4.412	8.824	0	10	16	0	0.3846
520	CHEMBL314855	OC(=O)CCC(=O)N[C@H](C[C@@H](CC1=CC=CC=C1)C(O)=O)CC1=CC=CC=C1	383.5	7.235	32.92	53.34	34.42	59.53	0.6211	1.006	0.6493	1.123	0.07672	53	28	12	5	54	29	15	38	11	0.2037	3	0	12	25	22	1	5	0	0	0	0	0	0	0	0	6	0	47.17	41.51	1.887	9.434	0	7	15	0	0.3182
521	CHEMBL315312	OC(=O)CC1=C(NC(=O)[C@H](C[C@@H](CC2=CC=CC=C2)C(O)=O)CC2=CC=CC=C2)C=CC=C1	445.5	7.426	38.44	60.23	40.18	66.94	0.6407	1.004	0.6696	1.116	0.06629	60	33	18	5	62	35	21	47	11	0.1774	3	0	18	27	27	1	5	0	0	0	0	0	0	0	0	6	0	45	45	1.667	8.333	0	6	21	0	0.2222
522	CHEMBL315395	CC(C)C[C@H](NC(=O)[C@H](CN(O)C(N)=O)CC1=CC=CC=C1)C(=O)N[C@H](CC1=CC=CC=C1)C(O)=O	498.6	7.123	42.28	70.62	44.17	79.48	0.604	1.009	0.631	1.135	0.05873	70	36	12	9	71	37	16	47	13	0.1831	4	0	12	34	26	4	6	0	0	0	0	0	0	0	0	10	0	48.57	37.14	5.714	8.571	0	10	16	0	0.3846
523	CHEMBL318096	C[C@@H]1CCC[C@H](NC(=O)[C@H](S)CC2=CC=CC=C2)C(=O)N1CC(O)=O	364.5	7.439	29.88	49.31	31.85	55.32	0.6099	1.006	0.65	1.129	0.08667	49	25	6	6	50	26	9	32	6	0.12	3	0	6	24	18	2	4	0	1	0	0	0	0	0	1	7	0	48.98	36.73	4.082	8.163	0	9	9	0	0.5
524	CHEMBL319237	OC(=O)CN1C(=O)[C@H](CCCC11CCCC1)NC(=O)[C@@H](S)CC1=CC=CC=C1	404.6	7.225	33.94	56.08	36.38	63.15	0.606	1.001	0.6496	1.128	0.07937	56	28	6	5	58	30	9	36	6	0.1035	3	0	6	28	21	2	4	0	1	0	0	0	0	0	1	7	0	50	37.5	3.571	7.143	0	12	9	0	0.5714
525	CHEMBL320610	CC(C)[C@@H](S)C(=O)NC1(CCCC1)C(=O)N[C@H](CC1=CC=C(O)C=C1)C(O)=O	408.6	7.296	33.65	56.4	35.83	63.36	0.6009	1.007	0.6398	1.131	0.07672	56	28	6	8	57	29	9	35	8	0.1403	3	0	6	28	20	2	5	0	1	0	0	0	0	0	1	8	0	50	35.71	3.571	8.929	0	11	9	0	0.55
526	CHEMBL322069	C[C@@H](CSC(C)=O)C(=O)NC1=CC=CC=C1	237.4	7.656	19.33	31.02	20.89	34.74	0.6234	1.001	0.6739	1.121	0.1333	31	16	6	4	31	16	8	21	5	0.1613	2	0	6	15	12	1	2	0	1	0	0	0	0	0	1	4	0	48.39	38.71	3.226	6.452	0	4	8	0	0.3333
527	CHEMBL325056	OC(=O)[C@H]1CCC[C@H]2CCC[C@H](NC(=O)[C@@H](S)CC3=CC=CC=C3)C(=O)N12	390.5	7.369	32.41	53.19	34.61	59.74	0.6115	1.004	0.6531	1.127	0.08262	53	27	6	5	55	29	9	35	5	0.09091	3	0	6	26	20	2	4	0	1	0	0	0	0	0	1	7	0	49.06	37.74	3.774	7.547	0	11	9	0	0.55
528	CHEMBL326801	C[C@H](CSC(C)=O)C(=O)NCC1=CC=CC=C1	251.4	7.394	20.85	33.9	22.65	38.16	0.6133	0.9971	0.6663	1.122	0.125	34	17	6	4	34	17	8	22	6	0.1765	2	0	6	17	13	1	2	0	1	0	0	0	0	0	1	4	0	50	38.24	2.941	5.882	0	5	8	0	0.3846
529	CHEMBL328327	C[C@H](CS)C(=O)N1C[C@@H](C[C@H]1C(O)=O)NC(=O)[C@H](CS)CC1=CC=CC=C1	410.6	7.747	32.6	53.27	35.26	59.66	0.6151	1.005	0.6653	1.126	0.07977	53	27	6	7	54	28	9	34	8	0.1481	3	0	6	26	19	2	4	0	2	0	0	0	0	0	2	8	0	49.06	35.85	3.774	7.547	0	10	9	0	0.5263
530	CHEMBL329801	C[C@@H](N[C@H](CCC1=CC=CC=C1)C(O)=O)C(=O)N1C[C@@H](C[C@H]1C(O)=O)NC(=O)N[C@@H](CS)CC1=CC=CC=C1	556.8	7.423	45.99	75.58	48.58	84.81	0.6132	1.008	0.6477	1.131	0.05533	75	39	12	8	77	41	16	51	13	0.1688	4	0	12	36	28	4	6	0	1	0	0	0	0	0	1	11	0	48	37.33	5.333	8	0	12	16	0	0.4286
531	CHEMBL330316	C[C@@H](CS)C(=O)N1C[C@@H](C[C@@H]1C(O)=O)NC(=O)N[C@@H](CS)CC1=CC=CC=C1	425.6	7.739	33.62	55.37	36.27	62.15	0.6113	1.007	0.6594	1.13	0.07672	55	28	6	7	56	29	9	35	8	0.1429	3	0	6	27	19	3	4	0	2	0	0	0	0	0	2	9	0	49.09	34.55	5.455	7.273	0	10	9	0	0.5263
532	CHEMBL331575	C[C@H]1CCC[C@H](N1C(=O)CCS)C(O)=O	231.4	7.23	18.57	32.23	20.11	36.37	0.5802	1.007	0.6284	1.137	0.1429	32	15	0	5	32	15	2	17	3	0.09375	2	0	0	17	10	1	3	0	1	0	0	0	0	0	1	5	0	53.12	31.25	3.125	9.375	0	8	2	0	0.8
533	CHEMBL338346	OC(=O)[C@@H]1CCCN1C(=O)[C@H]1CCCCCC[C@@H](CS)C(=O)N1	342.5	6.99	28.41	49.19	30.61	55.74	0.5798	1.004	0.6248	1.137	0.09486	49	23	0	5	50	24	3	27	3	0.06	3	0	0	26	16	2	4	0	1	0	0	0	0	0	1	7	0	53.06	32.65	4.082	8.163	0	13	3	0	0.8125
534	CHEMBL339629	OCCCNC(=O)[C@H]1CCCCCC[C@H](CS)C(=O)N1	302.5	6.576	25.7	45.87	28.16	52.53	0.5586	0.9971	0.6122	1.142	0.1053	46	20	0	4	46	20	2	22	5	0.1087	2	0	0	26	14	2	3	0	1	0	0	0	0	0	1	6	0	56.52	30.43	4.348	6.522	0	12	2	0	0.8571
535	CHEMBL340454	OC(=O)[C@H]1CSCCCCCCC[C@@H](CS)C(=O)N1	305.5	7.274	24.33	41.96	27.04	47.53	0.5794	0.999	0.6438	1.132	0.1111	42	19	0	4	42	19	2	21	2	0.04762	2	0	0	23	13	1	3	0	2	0	0	0	0	0	2	6	0	54.76	30.95	2.381	7.143	0	11	2	0	0.8461
536	CHEMBL341868	OC(=O)[C@@H](NC(=O)[C@@H](CC1=CC=C(C=C1)C1=CC=CC=C1)NC[P](O)(O)=O)C1=CC=CC=C1	468.5	8.077	37.58	58.75	39.56	64.96	0.6479	1.013	0.682	1.12	0.06629	58	33	18	6	60	35	21	47	10	0.1667	3	0	18	25	24	2	6	1	0	0	0	0	0	0	1	9	0	43.1	41.38	3.448	10.34	0	4	20	0	0.1667
537	CHEMBL342077	C[C@H](N[C@@H](CC1=CC2=C(C=C1)C1=C(O2)C=CC=C1)C(O)=O)[P](O)(O)=O	363.3	8.45	27.98	43.99	29.27	48.22	0.6506	1.023	0.6806	1.121	0.09	43	25	13	6	45	27	17	36.5	6	0.1333	2	0	15	18	17	1	6	1	0	0	0	0	0	0	1	8	0	41.86	39.53	2.326	13.95	0	4	13	0	0.2353
538	CHEMBL342321	CC(C)[C@@H](S)C(=O)NC1(CCCCC1)C(=O)N[C@@H](CC1=CC=C(O)C=C1)C(O)=O	422.6	7.163	35.18	59.29	37.59	66.78	0.5963	1.005	0.6371	1.132	0.07389	59	29	6	8	60	30	9	36	8	0.1333	3	0	6	30	21	2	5	0	1	0	0	0	0	0	1	8	0	50.85	35.59	3.39	8.475	0	12	9	0	0.5714
539	CHEMBL342768	CCOC(=O)CCNC(=O)[C@@H](CC1=CC=C(C=C1)C1=CC=CC=C1)NC[P](O)(O)=O	434.5	7.622	35.1	57.63	37.32	64.37	0.6158	1.011	0.6547	1.129	0.07126	57	30	12	6	58	31	15	40	12	0.2069	3	0	12	27	21	2	6	1	0	0	0	0	0	0	1	9	0	47.37	36.84	3.509	10.53	0	7	14	0	0.3333
540	CHEMBL342962	COC1=CC(CC[C@@H](N[C@@H](CC2=CC3=C(C=C2)C2=C(O3)C=CC=C2)C(O)=O)[P](O)(O)=O)=CC(OC)=C1OC	543.5	7.993	43.28	69.28	45.2	76.33	0.6365	1.019	0.6647	1.123	0.05832	68	38	19	8	71	41	23	53.5	12	0.169	2	0	21	30	27	1	9	1	0	0	0	0	0	0	1	11	0	44.12	39.71	1.471	13.24	0	8	19	0	0.2963
541	CHEMBL342993	OC(=O)[C@@H](CC1=CC=C(O)C=C1)NC(=O)C1(CCCC1)NC(=O)CS	366.5	7.797	29.07	47.75	30.55	53.12	0.6186	1.016	0.6499	1.13	0.08667	47	25	6	6	48	26	9	32	7	0.1458	3	0	6	22	17	2	5	0	1	0	0	0	0	0	1	8	0	46.81	36.17	4.255	10.64	0	8	9	0	0.4706
542	CHEMBL343191	CCC[C@@H]1CCC[C@@H](NC(=O)[C@H](S)CC2=CC=CC=C2)C(=O)N1CC(O)=O	392.6	7.138	32.94	55.08	35.38	62.15	0.5989	1.001	0.6432	1.13	0.07977	55	27	6	6	56	28	9	34	8	0.1429	3	0	6	28	20	2	4	0	1	0	0	0	0	0	1	7	0	50.91	36.36	3.636	7.273	0	11	9	0	0.55
543	CHEMBL343691	COC1=CC=C(C[C@@H](NC(=O)C2(CCCC2)NC(=O)[C@H](S)C(C)C)C(O)=O)C=C1	422.6	7.163	35.18	59.29	37.59	66.78	0.5963	1.005	0.6371	1.132	0.07389	59	29	6	8	60	30	9	36	9	0.15	3	0	6	30	21	2	5	0	1	0	0	0	0	0	1	8	0	50.85	35.59	3.39	8.475	0	12	9	0	0.5714
544	CHEMBL343904	O[P](O)(=O)CN[C@H](CC1=CC2=C(C=C1)C1=C(C2)C=CC=C1)C1=NN=NN1	371.4	8.44	28.86	44.65	30.4	49.75	0.656	1.015	0.691	1.131	0.08923	44	26	17	3	47	29	18	38.5	6	0.1277	1	0	17	18	17	5	3	1	0	0	0	0	0	0	1	9	0	40.91	38.64	11.36	6.818	0	4	13	0	0.2353
545	CHEMBL345021	CC(C)C[C@H]1CCC[C@H](NC(=O)[C@@H](S)CC2=CC=CC=C2)C(=O)N1CC(O)=O	406.6	7.01	34.46	57.96	37.14	65.57	0.5942	0.9993	0.6403	1.13	0.07672	58	28	6	7	59	29	9	35	8	0.1356	3	0	6	30	21	2	4	0	1	0	0	0	0	0	1	7	0	51.72	36.21	3.448	6.897	0	12	9	0	0.5714
546	CHEMBL345200	CC1=CC=C(C=C1)C1=CC=C(S1)[S](=O)(=O)N[C@@H](CC1=CNC2=C1C=CC=C2)C(O)=O	440.6	8.812	34.02	50.62	35.98	55.41	0.6804	1.012	0.7196	1.108	0.07586	50	30	20	5	53	33	24	46.5	7	0.1321	3	0	21	20	22	2	4	0	2	0	0	0	0	0	2	8	0	40	44	4	8	0	3	19	0	0.1364
547	CHEMBL345597	OC(=O)[C@@H](CC1=CNC2=C1C=CC=C2)N[S](=O)(=O)C1=CC=C(C=C1)C1=NN(N=N1)C1=CC=CC=C1	488.6	8.883	37.86	56.18	38.83	61.65	0.6884	1.021	0.706	1.121	0.06555	55	35	26	4	59	39	30	55.5	8	0.1356	3	0	27	20	24	6	4	0	1	0	0	0	0	0	1	11	0	36.36	43.64	10.91	7.273	0	2	22	0	0.08333
548	CHEMBL34884	OC(=O)CNC(=O)[C@@H](C[C@@H](COC1=CC=CC=C1)C(O)=O)CC1=CC=C(C=C1)C1=CC=CC=C1	461.5	7.566	39.16	61.55	40.63	68.15	0.6419	1.009	0.6661	1.117	0.06417	61	34	18	5	63	36	21	48	12	0.1905	3	0	18	27	27	1	6	0	0	0	0	0	0	0	0	7	0	44.26	44.26	1.639	9.836	0	6	21	0	0.2222
549	CHEMBL349404	OC(=O)CC(=O)N[C@H](CS)CC1=CC=CC=C1	253.4	7.917	20.04	32.35	21.35	35.95	0.6263	1.011	0.6671	1.124	0.125	32	17	6	4	32	17	8	22	6	0.1875	2	0	6	15	12	1	3	0	1	0	0	0	0	0	1	5	0	46.88	37.5	3.125	9.375	0	4	8	0	0.3333
550	CHEMBL349594	OC(=O)[C@@H]1CCCN1C(=O)[C@@H](CC1=CC=C(C=C1)C1=CC=CC=C1)NC(=O)[C@H](S)C1=CC2=C(OCO2)C=C1	532.7	8.071	43.37	66.73	45.28	73.57	0.6571	1.011	0.6861	1.115	0.05974	66	38	18	5	70	42	21	54	8	0.1143	3	0	18	28	29	2	6	0	1	0	0	0	0	0	1	9	0	42.42	43.94	3.03	9.091	0	8	21	0	0.2759
551	CHEMBL350378	OC(=O)[C@H]1CCCN1C(=O)[C@H](CC1=C2C=CC=CC2=CC=C1)NC(=O)[C@H](S)CC1=CC=CC=C1	476.6	7.688	39.94	62.08	42.38	69.15	0.6442	1.001	0.6835	1.115	0.06595	62	34	16	5	65	37	20	48.5	8	0.1231	3	0	17	28	27	2	4	0	1	0	0	0	0	0	1	7	0	45.16	43.55	3.226	6.452	0	8	19	0	0.2963
552	CHEMBL350414	OC(=O)[C@@H](CC1=CC=C(C=C1)C1=CC=CC=C1)NC(=O)[C@@H](S)CC1=CC=CC=C1	405.5	7.799	34.15	51.88	36.39	57.61	0.6567	0.9977	0.6999	1.108	0.07635	52	29	18	4	54	31	20	42	8	0.1481	2	0	18	23	24	1	3	0	1	0	0	0	0	0	1	5	0	44.23	46.15	1.923	5.769	0	4	20	0	0.1667
553	CHEMBL350929	OC(=O)[C@H](COC1=CC=CC=C1)C[C@H](CC1=CC=C(C=C1)C1=CC=CC=C1)C(=O)N1CCC[C@H]1C(O)=O	501.6	7.377	43.21	68.32	45.15	75.98	0.6355	1.005	0.664	1.117	0.06006	68	37	18	5	71	40	21	52	11	0.1549	3	0	18	31	30	1	6	0	0	0	0	0	0	0	0	7	0	45.59	44.12	1.471	8.824	0	9	21	0	0.3
554	CHEMBL351025	C[C@H](NC(=O)[C@H](C[C@@H](COC1=CC=CC=C1)C(O)=O)CC1=CC=C(C=C1)C1=CC=CC=C1)C(O)=O	475.6	7.431	40.69	64.44	42.39	71.57	0.6357	1.007	0.6624	1.118	0.06218	64	35	18	6	66	37	21	49	12	0.1818	3	0	18	29	28	1	6	0	0	0	0	0	0	0	0	7	0	45.31	43.75	1.562	9.375	0	7	21	0	0.25
555	CHEMBL351249	OC(=O)[C@H]1CS[C@H]2CCC[C@H](NC(=O)[C@H](S)CC3=CC=CC=C3)C(=O)N12	394.6	8.22	30.54	48.5	32.74	53.83	0.6363	1.01	0.6821	1.121	0.08615	48	26	6	5	50	28	9	34	5	0.1	3	0	6	22	18	2	4	0	2	0	0	0	0	0	2	8	0	45.83	37.5	4.167	8.333	0	9	9	0	0.5
556	CHEMBL351318	OC(=O)[C@H]1CCCN1C(=O)[C@H](CC1=C2C=CC=CC2=CC=C1)NC(=O)[C@H](S)CC1=CC=CC=C1	476.6	7.688	39.94	62.08	42.38	69.15	0.6442	1.001	0.6835	1.115	0.06595	62	34	16	5	65	37	20	48.5	8	0.1231	3	0	17	28	27	2	4	0	1	0	0	0	0	0	1	7	0	45.16	43.55	3.226	6.452	0	8	19	0	0.2963
557	CHEMBL351614	OC(=O)[C@H]1CS[C@@H]2CCC[C@@H](NC(=O)[C@@H](CS)CC3=CC=CC=C3)C(=O)N12	408.6	8.012	32.07	51.39	34.5	57.24	0.6288	1.008	0.6765	1.122	0.08262	51	27	6	5	53	29	9	35	6	0.1132	3	0	6	24	19	2	4	0	2	0	0	0	0	0	2	8	0	47.06	37.25	3.922	7.843	0	10	9	0	0.5263
558	CHEMBL351878	OC(=O)[C@@H]1CCCN1C(=O)[C@H](CC1=CC=C(C=C1)C1=CC=CC=C1)NC(=O)[C@@H](S)CC1=CC=CC=C1	502.7	7.616	42.46	65.96	45.14	73.57	0.6434	0.9994	0.6839	1.115	0.0619	66	36	18	5	69	39	21	51	9	0.1304	3	0	18	30	29	2	4	0	1	0	0	0	0	0	1	7	0	45.45	43.94	3.03	6.061	0	8	21	0	0.2759
559	CHEMBL352100	OC(=O)CNC(=O)[C@H](C[C@@H](COC1=CC=CC=C1)C(O)=O)OC1=CC=C(C=C1)C1=CC=CC=C1	463.5	7.856	38.35	60	39.32	65.95	0.6499	1.017	0.6665	1.118	0.06417	59	34	18	5	61	36	21	48	12	0.1967	3	0	18	25	26	1	7	0	0	0	0	0	0	0	0	8	0	42.37	44.07	1.695	11.86	0	5	21	0	0.1923
560	CHEMBL355221	OC(=O)[C@H](CC1=CC=CC=C1)NC(=O)C1(CS)CCCC1	307.5	7.32	25.62	42	27.63	47.2	0.61	0.9999	0.6579	1.124	0.1048	42	21	6	4	43	22	8	27	6	0.1395	2	0	6	21	16	1	3	0	1	0	0	0	0	0	1	5	0	50	38.1	2.381	7.143	0	8	8	0	0.5
561	CHEMBL356084	CC(C)[C@@H](S)C(=O)NC1(CCCC1)C(=O)N[C@@H](CC1=CN=CC=C1)C(O)=O	393.6	7.288	32.43	54.29	34.62	61.23	0.6006	1.005	0.6411	1.134	0.07977	54	27	6	7	55	28	9	34	8	0.1454	3	0	6	27	19	3	4	0	1	0	0	0	0	0	1	8	0	50	35.19	5.556	7.407	0	11	8	0	0.5789
562	CHEMBL356123	CC(C)[C@@H](S)C(=O)NC1(CCCC1)C(=O)N[C@@H](CC1=CC=CS1)C(O)=O	398.6	7.665	31.6	52.27	34.26	58.66	0.6076	1.005	0.6589	1.128	0.08308	52	26	5	7	53	27	8	32.5	8	0.1509	3	0	5	26	18	2	4	0	2	0	0	0	0	0	2	8	0	50	34.62	3.846	7.692	0	11	7	0	0.6111
563	CHEMBL356223	OC(=O)CCNC(=O)[C@@H](CC1=CC=C(C=C1)C1=CC=CC=C1)[S](=O)(=O)C[P](O)(O)=O	455.5	8.759	33.65	53.49	35.35	58.38	0.647	1.029	0.6797	1.123	0.07126	52	30	12	8	53	31	17	42	10	0.1887	5	0	12	22	19	1	8	1	1	0	0	0	0	0	2	11	0	42.31	36.54	1.923	15.38	0	5	14	0	0.2632
564	CHEMBL356343	CC(C)[C@@H](S)C(=O)NC1(CCCC1)C(=O)N[C@@H](CC1=NC=CC=C1)C(O)=O	393.6	7.288	32.43	54.29	34.62	61.23	0.6006	1.005	0.6411	1.134	0.07977	54	27	6	7	55	28	9	34	8	0.1454	3	0	6	27	19	3	4	0	1	0	0	0	0	0	1	8	0	50	35.19	5.556	7.407	0	11	8	0	0.5789
565	CHEMBL356577	CC(C)[C@H](N1CCCC[C@@H](NC(=O)[C@H](S)CC2=CC=CC=C2)C1=O)C(O)=O	392.6	7.138	32.94	55.08	35.38	62.15	0.5989	1.001	0.6432	1.13	0.07977	55	27	6	7	56	28	9	34	7	0.125	3	0	6	28	20	2	4	0	1	0	0	0	0	0	1	7	0	50.91	36.36	3.636	7.273	0	11	9	0	0.55
566	CHEMBL357226	CC(C)C[C@@H](NC(=O)[C@H](CC1=CC2=C(C=C1)C1=C(O2)C=CC=C1)NC[P](O)(O)=O)C(O)=O	462.5	7.839	36.82	59.96	38.77	66.58	0.624	1.016	0.6572	1.129	0.06855	59	32	13	8	61	34	18	44.5	10	0.1639	3	0	15	27	22	2	7	1	0	0	0	0	0	0	1	10	0	45.76	37.29	3.39	11.86	0	8	14	0	0.3636
567	CHEMBL357251	OC(=O)[C@@H](CC1=CC2=C(C=C1)C1=C(O2)C=CC=C1)N[C@H](CCC1=C2C=CC=CC2=CC=C1)[P](O)(O)=O	503.5	8.121	41.08	62.53	43.31	68.88	0.6626	1.008	0.6986	1.111	0.06349	62	36	23	5	66	40	28	55	9	0.1364	2	0	26	26	28	1	6	1	0	0	0	0	0	0	1	8	0	41.94	45.16	1.613	9.677	0	5	23	0	0.1786
568	CHEMBL357441	COC1=C(OC)C=C(CC[C@H](N[C@H](CC2=CC3=C(C=C2)C2=C(O3)C=CC=C2)C(O)=O)[P](O)(O)=O)C=C1	513.5	8.024	41.04	65.07	42.98	71.71	0.6412	1.017	0.6716	1.12	0.0619	64	36	19	7	67	39	23	51.5	11	0.1642	2	0	21	28	26	1	8	1	0	0	0	0	0	0	1	10	0	43.75	40.62	1.562	12.5	0	7	19	0	0.2692
569	CHEMBL357607	OC(=O)CCNC(=O)[C@H](CC1=CC=CC=C1)O[P@](O)(=O)CCCCC1=CC=CC=C1	433.5	7.474	35.61	58.41	38.07	65.29	0.614	1.007	0.6564	1.126	0.07126	58	30	12	5	59	31	15	40	13	0.2203	3	0	12	28	22	1	6	1	0	0	0	0	0	0	1	8	0	48.28	37.93	1.724	10.34	0	8	14	0	0.3636
570	CHEMBL357903	OC(=O)CNC(=O)[C@H](CC1=CC=C(C=C1)C1=CC=CC=C1)NC[P](O)(O)=O	392.4	8.175	30.52	48.98	32.03	54.13	0.6359	1.02	0.6674	1.128	0.07977	48	27	12	6	49	28	15	37	9	0.1837	3	0	12	21	18	2	6	1	0	0	0	0	0	0	1	9	0	43.75	37.5	4.167	12.5	0	4	14	0	0.2222
571	CHEMBL357932	OC(=O)[C@@H](CC1=CC=CC=C1)N1CCCC[C@H](NC(=O)[C@H](S)CC2=CC=CC=C2)C1=O	440.6	7.468	36.94	59.08	39.38	66.15	0.6261	1.001	0.6674	1.121	0.07097	59	31	12	5	61	33	15	42	8	0.1312	3	0	12	28	24	2	4	0	1	0	0	0	0	0	1	7	0	47.46	40.68	3.39	6.78	0	9	15	0	0.375
572	CHEMBL358098	COC1=C(OC)C(OC)=C(CC[C@@H](N[C@@H](CC2=CC3=C(C=C2)C2=C(O3)C=CC=C2)C(O)=O)[P](O)(O)=O)C=C1	543.5	7.993	43.28	69.28	45.2	76.33	0.6365	1.019	0.6647	1.123	0.05832	68	38	19	8	71	41	23	53.5	12	0.169	2	0	21	30	27	1	9	1	0	0	0	0	0	0	1	11	0	44.12	39.71	1.471	13.24	0	8	19	0	0.2963
573	CHEMBL358338	CC(C)[C@@H](S)C(=O)N[C@@H](CC1=CC=C(C=C1)C1=CC=CC=C1)C(=O)N[C@H](CC1=CC=C(O)C=C1)C(O)=O	520.7	7.546	43.71	69.17	46.35	77.19	0.6334	1.002	0.6718	1.119	0.05856	69	37	18	8	71	39	21	51	11	0.1549	3	0	18	32	29	2	5	0	1	0	0	0	0	0	1	8	0	46.38	42.03	2.899	7.246	0	8	21	0	0.2759
574	CHEMBL358592	CC(C)[C@@H](S)C(=O)NC1(CCCC1)C(=O)N[C@H](CCC1=CC=CC=C1)C(O)=O	406.6	7.01	34.46	57.96	37.14	65.57	0.5942	0.9993	0.6403	1.13	0.07672	58	28	6	7	59	29	9	35	9	0.1525	3	0	6	30	21	2	4	0	1	0	0	0	0	0	1	7	0	51.72	36.21	3.448	6.897	0	12	9	0	0.5714
575	CHEMBL358631	OC(=O)CCNC(=O)[C@H](CC1=CC=C(C=C1)C1=CC=CC=C1)NC[P@](O)(=O)OC1=CC=CC=C1	482.5	7.91	39.1	61.63	41.32	68.37	0.641	1.01	0.6773	1.121	0.06417	61	34	18	5	63	36	21	48	12	0.1905	3	0	18	27	25	2	6	1	0	0	0	0	0	0	1	9	0	44.26	40.98	3.279	9.836	0	5	20	0	0.2
576	CHEMBL358774	COC1=CC(CC[C@H](N[C@H](CC2=CC3=C(C=C2)C2=C(O3)C=CC=C2)C(O)=O)[P](O)(O)=O)=C(OC)C=C1OC	543.5	7.993	43.28	69.28	45.2	76.33	0.6365	1.019	0.6647	1.123	0.05832	68	38	19	8	71	41	23	53.5	12	0.169	2	0	21	30	27	1	9	1	0	0	0	0	0	0	1	11	0	44.12	39.71	1.471	13.24	0	8	19	0	0.2963
577	CHEMBL359024	OC(=O)[C@@H](CC1=CC2=C(C=C1)C1=C(O2)C=CC=C1)N[C@H](CCC1=C2N=CC=CC2=CC=C1)[P](O)(O)=O	504.5	8.271	40.58	61.75	42.56	67.96	0.6652	1.012	0.6977	1.114	0.06349	61	36	23	5	65	40	28	55	9	0.1385	2	0	26	25	27	2	6	1	0	0	0	0	0	0	1	9	0	40.98	44.26	3.279	9.836	0	5	22	0	0.1852
578	CHEMBL359254	OC(=O)CCNC(=O)[C@H](CC1=CC=CC=C1)O[P@@](O)(=O)CCC1=CC=CC=C1	405.4	7.797	32.56	52.64	34.55	58.46	0.6261	1.012	0.6644	1.124	0.07672	52	28	12	5	53	29	15	38	11	0.2076	3	0	12	24	20	1	6	1	0	0	0	0	0	0	1	8	0	46.15	38.46	1.923	11.54	0	6	14	0	0.3
579	CHEMBL359437	C[C@@H](NC(=O)[C@@H](CC1=CC2=C(C=C1)C1=C(O2)C=CC=C1)NC[P](O)(O)=O)C(O)=O	420.4	8.408	32.24	51.31	33.49	56.34	0.6448	1.026	0.6698	1.127	0.07635	50	29	13	7	52	31	18	41.5	8	0.1539	3	0	15	21	19	2	7	1	0	0	0	0	0	0	1	10	0	42	38	4	14	0	5	14	0	0.2632
580	CHEMBL36036	O[P](O)(=O)CN[C@H](CC1=CC=C(C=C1)C1=CC=CC=C1)C(=O)NCC1=CC=CC=C1	424.5	7.718	35.15	55.09	37.65	61.54	0.639	1.002	0.6845	1.119	0.07356	55	30	18	4	57	32	20	43	9	0.1579	2	0	18	25	23	2	4	1	0	0	0	0	0	0	1	7	0	45.45	41.82	3.636	7.273	0	4	19	0	0.1739
581	CHEMBL37117	OC(=O)C=C[C@@H](CC1=CC=C(C=C1)C1=CC=CC=C1)NC[P](O)(O)=O	361.4	8.03	28.79	45.55	30.57	50.42	0.6397	1.012	0.6794	1.12	0.08667	45	25	12	5	46	26	15	35	8	0.1739	3	0	12	20	18	1	5	1	0	0	0	0	0	0	1	7	0	44.44	40	2.222	11.11	0	3	15	0	0.1667
582	CHEMBL37539	OC(=O)CNC(=O)[C@@H](C[C@@H](COC1=CC=CC=C1)C(O)=O)CC1=CC=C(C=C1)C1=CC=CC=C1	461.5	7.566	39.16	61.55	40.63	68.15	0.6419	1.009	0.6661	1.117	0.06417	61	34	18	5	63	36	21	48	12	0.1905	3	0	18	27	27	1	6	0	0	0	0	0	0	0	0	7	0	44.26	44.26	1.639	9.836	0	6	21	0	0.2222
583	CHEMBL378763	CCC[C@H](CC1(CCCC1)C(=O)NC1=NN=C(CC)S1)C(O)=O	339.5	7.073	28.19	48.08	30.4	54.61	0.5873	1.002	0.6334	1.138	0.09486	48	23	5	5	49	24	7	28.5	8	0.1633	2	0	5	25	16	3	3	0	1	0	0	0	0	0	1	7	0	52.08	33.33	6.25	6.25	0	12	4	0	0.75
584	CHEMBL38274	OC(=O)[C@H](CC1=CC=CC=C1)NC[P](O)(O)=O	259.2	8.362	19.21	31.9	20.29	35.18	0.6196	1.029	0.6545	1.135	0.125	31	17	6	5	31	17	8	22	6	0.1936	2	0	6	14	10	1	5	1	0	0	0	0	0	0	1	7	0	45.16	32.26	3.226	16.13	0	3	7	0	0.3
585	CHEMBL38325	OC(=O)[C@@H](CC1=CC(=CC=C1)C1=CC=CC=C1)NC[P](O)(O)=O	335.3	8.179	26.26	41.67	27.81	46.01	0.6405	1.016	0.6784	1.122	0.09486	41	23	12	5	42	24	14	32	7	0.1667	2	0	12	18	16	1	5	1	0	0	0	0	0	0	1	7	0	43.9	39.02	2.439	12.2	0	3	13	0	0.1875
586	CHEMBL38365	OC(=O)[C@@H](CC1=CC=C(C=C1)C1=CC=CC=C1)NCC[P](O)(O)=O	349.4	7.94	27.79	44.55	29.57	49.42	0.6315	1.012	0.6721	1.123	0.09058	44	24	12	5	45	25	14	33	8	0.1778	2	0	12	20	17	1	5	1	0	0	0	0	0	0	1	7	0	45.45	38.64	2.273	11.36	0	4	13	0	0.2353
587	CHEMBL39775	OC(=O)[C@H]1CCC[C@H]2CCC[C@H](NC(=O)[C@@H](S)CC3=CC=CC=C3)C(=O)N12	390.5	7.369	32.41	53.19	34.61	59.74	0.6115	1.004	0.6531	1.127	0.08262	53	27	6	5	55	29	9	35	5	0.09091	3	0	6	26	20	2	4	0	1	0	0	0	0	0	1	7	0	49.06	37.74	3.774	7.547	0	11	9	0	0.55
588	CHEMBL40028	O[P](O)(=O)CN[C@H](CC#CC1=C(F)C=CC=C1)C1=NN=NN1	325.3	9.293	23.19	36.4	23.82	40.26	0.6626	1.04	0.6805	1.15	0.09957	35	22	11	4	36	23	13	31.5	5	0.1389	1	1	11	13	12	5	3	1	0	1	0	0	0	0	1	10	1	37.14	34.29	14.29	8.571	2.857	3	7	2	0.25
589	CHEMBL41201	OC(=O)[C@H]1CC[C@H]2CCC[C@H](NC(=O)[C@H](S)CC3=CC=CC=C3)C(=O)N12	376.5	7.53	30.88	50.31	32.85	56.32	0.6177	1.006	0.6571	1.126	0.08615	50	26	6	5	52	28	9	34	5	0.09615	3	0	6	24	19	2	4	0	1	0	0	0	0	0	1	7	0	48	38	4	8	0	10	9	0	0.5263
590	CHEMBL413724	OC(=O)[C@H](CC1=CC=CC=C1)NC(=O)[C@H](CC1=CC2=C(C=C1)C1=C(O2)C=CC=C1)NC[P](O)(O)=O	496.5	8.275	39.29	61.07	41.01	67.17	0.6549	1.018	0.6835	1.119	0.06387	60	35	19	6	63	38	24	51.5	10	0.1587	3	0	21	25	25	2	7	1	0	0	0	0	0	0	1	10	0	41.67	41.67	3.333	11.67	0	5	20	0	0.2
591	CHEMBL416093	COC1=C(OC)C=C(C[C@H](C[C@@H](CC2=CC=C(C=C2)C2=CC=CC=C2)C(=O)NCCC(O)=O)C(O)=O)C=C1	519.6	7.319	44.45	71.53	46.37	79.61	0.6261	1.007	0.6531	1.121	0.0569	71	38	18	7	73	40	21	52	14	0.1918	3	0	18	33	30	1	7	0	0	0	0	0	0	0	0	8	0	46.48	42.25	1.408	9.859	0	9	21	0	0.3
592	CHEMBL417007	C[C@@H](C[C@@H](CC1=CC=C(C=C1)C1=CC=CC=C1)NC(=O)CCC(O)=O)C(O)=O	383.5	7.235	32.92	53.34	34.42	59.53	0.6211	1.006	0.6493	1.123	0.07672	53	28	12	6	54	29	15	38	10	0.1852	3	0	12	25	22	1	5	0	0	0	0	0	0	0	0	6	0	47.17	41.51	1.887	9.434	0	7	15	0	0.3182
593	CHEMBL41753	OC(=O)[C@H]1CC[C@H]2SCC[C@H](NC(=O)[C@H](S)CC3=CC=CC=C3)C(=O)N12	394.6	8.22	30.54	48.5	32.74	53.83	0.6363	1.01	0.6821	1.121	0.08615	48	26	6	5	50	28	9	34	5	0.1	3	0	6	22	18	2	4	0	2	0	0	0	0	0	2	8	0	45.83	37.5	4.167	8.333	0	9	9	0	0.5
594	CHEMBL420192	OC(=O)CN1[C@H](CSC[C@H](NC(=O)[C@@H](S)CC2=CC=CC=C2)C1=O)C1=CC=CC=C1	444.6	8.234	35.07	54.39	37.5	60.24	0.6495	1.007	0.6945	1.116	0.07356	54	30	12	5	56	32	15	41	7	0.125	3	0	12	24	22	2	4	0	2	0	0	0	0	0	2	8	0	44.44	40.74	3.704	7.407	0	7	15	0	0.3182
595	CHEMBL422136	OC(=O)CCNC(=O)[C@H](CC1=CC=C(C=C1)C1=CC=CC=C1)OC[P](O)(O)=O	407.4	8.148	31.74	51.09	33.24	56.26	0.6349	1.022	0.6649	1.125	0.07672	50	28	12	6	51	29	15	38	10	0.1961	3	0	12	22	19	1	7	1	0	0	0	0	0	0	1	9	0	44	38	2	14	0	5	14	0	0.2632
596	CHEMBL422403	C[C@@H](NC(=O)[C@@H](CS)CC1=CC=CC=C1)C(=O)N1C[C@@H](C[C@@H]1C(O)=O)C1CCCCC1	446.7	6.872	38.52	64.73	41.66	73.4	0.5926	0.9958	0.6409	1.129	0.07097	65	31	6	6	67	33	9	39	8	0.1194	3	0	6	34	24	2	4	0	1	0	0	0	0	0	1	7	0	52.31	36.92	3.077	6.154	0	15	9	0	0.625
597	CHEMBL422419	C[C@@H](N[C@H](CCC1=CC=CC=C1)C(O)=O)C(=O)N1C[C@@H](C[C@H]1C(O)=O)OC(=O)N[C@@H](CS)CC1=CC=CC=C1	557.7	7.537	45.68	74.81	48.03	83.52	0.6173	1.011	0.649	1.129	0.05533	74	39	12	8	76	41	16	51	14	0.1842	4	0	12	35	28	3	7	0	1	0	0	0	0	0	1	11	0	47.3	37.84	4.054	9.459	0	12	16	0	0.4286
598	CHEMBL423635	OC(=O)[C@@H]1CCCN1C(=O)[C@@H](CC1=CC2=C(C=CC=C2)C=C1)NC(=O)[C@H](S)CC1=CC=CC=C1	476.6	7.688	39.94	62.08	42.38	69.15	0.6442	1.001	0.6835	1.115	0.06595	62	34	16	5	65	37	20	48.5	8	0.1231	3	0	17	28	27	2	4	0	1	0	0	0	0	0	1	7	0	45.16	43.55	3.226	6.452	0	8	19	0	0.2963
599	CHEMBL423751	COC1=C(OC)C(CC[C@H](N[C@H](CC2=CC3=C(C=C2)C2=C(O3)C=CC=C2)C(O)=O)[P](O)(O)=O)=CC=C1	513.5	8.024	41.04	65.07	42.98	71.71	0.6412	1.017	0.6716	1.12	0.0619	64	36	19	7	67	39	23	51.5	11	0.1642	2	0	21	28	26	1	8	1	0	0	0	0	0	0	1	10	0	43.75	40.62	1.562	12.5	0	7	19	0	0.2692
600	CHEMBL423937	OC(=O)CCNC(=O)[C@H](CC1=CC=CC=C1)O[P@@](O)(=O)CNC(=O)OCC1=CC=CC=C1	464.5	8.148	36.01	58.4	37.47	64.38	0.6317	1.025	0.6573	1.129	0.06653	57	32	12	6	58	33	16	43	13	0.2241	4	0	12	25	21	2	8	1	0	0	0	0	0	0	1	11	0	43.86	36.84	3.509	14.04	0	6	15	0	0.2857
601	CHEMBL424497	CC(C)[C@@H](S)C(=O)NC1(CCCC1)C(=O)N[C@@H](CC1=CNC2=C1C=CC=C2)C(O)=O	431.6	7.315	35.96	59.18	38.38	66.65	0.6095	1.003	0.6505	1.13	0.07356	59	30	9	7	61	32	13	40	8	0.1312	3	0	10	29	22	3	4	0	1	0	0	0	0	0	1	8	0	49.15	37.29	5.085	6.78	0	11	11	0	0.5
602	CHEMBL42583	C[S](=O)(=O)N[C@H](CCCCN)C(=O)NC[C@H](CC1(CCCC1)C(=O)N[C@@H](CC1=CC=C(O)C=C1)C(O)=O)C(O)=O	584.8	7.31	47.19	81.33	49.47	91.27	0.5899	1.017	0.6183	1.141	0.05256	80	40	6	11	81	41	12	50	17	0.2099	6	0	6	40	26	4	9	0	1	0	0	0	0	0	1	14	0	50	32.5	5	11.25	0	16	10	0	0.6154
603	CHEMBL430484	OC(=O)CN1C(=O)[C@H](CCCC11CC1)NC(=O)[C@H](S)CC1=CC=CC=C1	376.5	7.53	30.88	50.31	32.85	56.32	0.6177	1.006	0.6571	1.126	0.08615	50	26	6	5	52	28	9	34	6	0.1154	3	0	6	24	19	2	4	0	1	0	0	0	0	0	1	7	0	48	38	4	8	0	10	9	0	0.5263
604	CHEMBL43114	OC(=O)[C@@H](CC1=CNC2=C1C=CC=C2)NC(=O)C1(C[P@@](O)(=O)[C@H](CC2=CC=CC=C2)NC(=O)C2=CC=C(C=C2)[N+]([O-])=O)CCCC1	646.7	7.984	52.16	82.14	54.52	91.04	0.6439	1.014	0.6731	1.124	0.04831	81	46	21	8	85	50	28	67	13	0.1529	6	0	22	35	33	4	8	1	0	0	0	0	0	0	1	13	0	43.21	40.74	4.938	9.877	0	10	23	0	0.303
605	CHEMBL43370	C[S](=O)(=O)N[C@H](CCCCN)C(=O)N[C@H](CC1=CC=CC=C1)[P@@](O)(=O)CC1(CCCC1)C(=O)N[C@H](CC1=CNC2=C1C=CC=C2)C(O)=O	703.9	7.488	57	94.73	60.98	106.5	0.6064	1.008	0.6488	1.133	0.04521	94	48	15	10	97	51	22	65	18	0.1856	6	0	16	46	33	5	8	1	1	0	0	0	0	0	2	15	0	48.94	35.11	5.319	8.511	0	16	17	0	0.4848
606	CHEMBL434070	CCC[C@H]1CCC[C@@H](NC(=O)[C@H](S)CC2=CC=CC=C2)C(=O)N1[C@H](C)C(O)=O	406.6	7.01	34.46	57.96	37.14	65.57	0.5942	0.9993	0.6403	1.13	0.07672	58	28	6	7	59	29	9	35	8	0.1356	3	0	6	30	21	2	4	0	1	0	0	0	0	0	1	7	0	51.72	36.21	3.448	6.897	0	12	9	0	0.5714
607	CHEMBL434492	COCCOC[C@H](CC1(CCCC1)C(=O)N[C@H]1CC[C@H](CC1)C(O)=O)C(O)=O	399.5	6.55	34.45	61.53	36.37	69.61	0.5648	1.009	0.5962	1.141	0.07672	61	28	0	6	62	29	3	32	11	0.1774	3	0	0	33	20	1	7	0	0	0	0	0	0	0	0	8	0	54.1	32.79	1.639	11.48	0	17	3	0	0.85
608	CHEMBL435421	OC(=O)[C@H](CC1=CC=C(O)C=C1)NC(=O)C1(CCCC1)NC(=O)C1(S)CCCC1	420.6	7.379	34.65	57.4	36.83	64.36	0.6079	1.007	0.6461	1.129	0.07635	57	29	6	6	59	31	9	37	7	0.1186	3	0	6	28	21	2	5	0	1	0	0	0	0	0	1	8	0	49.12	36.84	3.509	8.772	0	12	9	0	0.5714
609	CHEMBL43730	COC1=C(OC)C=C(C[C@H](C[C@@H](CC2=CC=C(C=C2)C2=CC=CC=C2)C(=O)NC[C@H](O)C(O)=O)C(O)=O)C=C1	535.6	7.439	45.17	72.86	46.82	80.82	0.6273	1.012	0.6503	1.122	0.05533	72	39	18	8	74	41	21	53	14	0.1892	3	0	18	33	30	1	8	0	0	0	0	0	0	0	0	9	0	45.83	41.67	1.389	11.11	0	9	21	0	0.3
610	CHEMBL440856	C[C@@H](CS)C(=O)N[C@@H](C)C(=O)N1CCC[C@H]1C(O)=O	288.4	7.395	22.83	39.54	24.33	44.49	0.5854	1.014	0.6238	1.141	0.1111	39	19	0	7	39	19	3	22	5	0.1282	3	0	0	20	12	2	4	0	1	0	0	0	0	0	1	7	0	51.28	30.77	5.128	10.26	0	9	3	0	0.75
611	CHEMBL440921	CSC1=CC=C(C=C1)C1=CC=C(C=C1)[S](=O)(=O)N[C@H](C(C)C)C(O)=O	379.5	8.251	29.52	46.4	31.73	51.33	0.6418	1.009	0.6898	1.116	0.08667	46	25	12	7	47	26	15	35	7	0.1489	3	0	12	21	18	1	4	0	2	0	0	0	0	0	2	7	0	45.65	39.13	2.174	8.696	0	5	13	0	0.2778
612	CHEMBL441601	CC1=CC=C(C=C1)C1=CC=C(C[C@@H](NC[P](O)(O)=O)C(O)=O)C=C1	349.4	7.94	27.79	44.55	29.57	49.42	0.6315	1.012	0.6721	1.123	0.09058	44	24	12	6	45	25	14	33	7	0.1556	2	0	12	20	17	1	5	1	0	0	0	0	0	0	1	7	0	45.45	38.64	2.273	11.36	0	4	13	0	0.2353
613	CHEMBL445915	C[C@@H](C[C@@H](CC1=NC=C(C=N1)C1=CC=CC=C1)C(=O)NCC(O)=O)C(O)=O	371.4	7.738	30.38	48.89	31.14	54.28	0.6329	1.019	0.6488	1.131	0.07977	48	27	12	6	49	28	15	37	9	0.1837	3	0	12	21	19	3	5	0	0	0	0	0	0	0	0	8	0	43.75	39.58	6.25	10.42	0	6	13	0	0.3158
614	CHEMBL44767	C[C@@H](C[C@@H](CC1=CC=C(C=C1)C1=CC=CC=C1)C(=O)NCCC(O)=O)C(O)=O	383.5	7.235	32.92	53.34	34.42	59.53	0.6211	1.006	0.6493	1.123	0.07672	53	28	12	6	54	29	15	38	10	0.1852	3	0	12	25	22	1	5	0	0	0	0	0	0	0	0	6	0	47.17	41.51	1.887	9.434	0	7	15	0	0.3182
615	CHEMBL45123	OC(=O)CCNC(=O)[C@H](CCC(O)=O)CC1=CC=C(C=C1)C1=CC=CC=C1	369.5	7.389	31.39	50.46	32.65	56.11	0.6278	1.009	0.6531	1.122	0.07977	50	27	12	5	51	28	15	37	10	0.1961	3	0	12	23	21	1	5	0	0	0	0	0	0	0	0	6	0	46	42	2	10	0	6	15	0	0.2857
616	CHEMBL45412	OC(=O)CC(=O)N[C@H](CS)CC1=CC=CC=C1	253.4	7.917	20.04	32.35	21.35	35.95	0.6263	1.011	0.6671	1.124	0.125	32	17	6	4	32	17	8	22	6	0.1875	2	0	6	15	12	1	3	0	1	0	0	0	0	0	1	5	0	46.88	37.5	3.125	9.375	0	4	8	0	0.3333
617	CHEMBL45602	CO[C@@H](C[C@@H](CC1=CC=C(C=C1)C1=CC=CC=C1)NC(=O)CCCC(O)=O)C(O)=O	413.5	7.255	35.16	57.55	36.63	64.15	0.6168	1.01	0.6427	1.125	0.07126	57	30	12	6	58	31	15	40	12	0.2069	3	0	12	27	23	1	6	0	0	0	0	0	0	0	0	7	0	47.37	40.35	1.754	10.53	0	8	15	0	0.3478
618	CHEMBL45852	OC(=O)[C@H](C[C@H](CC1=CC=C(C=C1)N1C=CC=C1)C(=O)N[C@H]1CC[C@@H](CC1)C(O)=O)CC1=CC=C(C=C1)N1C=CC=C1	567.7	7.187	49.59	78.96	52.23	88.6	0.6278	0.9995	0.6612	1.122	0.05343	79	42	22	5	83	46	25	60	12	0.1446	3	0	22	37	34	3	5	0	0	0	0	0	0	0	0	8	0	46.84	43.04	3.797	6.329	0	11	23	0	0.3235
619	CHEMBL45972	C[C@@H](C[C@H](CC1=CC=C(C=C1)C1=CC=CC=C1)NC(=O)CC(O)=O)C(O)=O	369.5	7.389	31.39	50.46	32.65	56.11	0.6278	1.009	0.6531	1.122	0.07977	50	27	12	6	51	28	15	37	9	0.1765	3	0	12	23	21	1	5	0	0	0	0	0	0	0	0	6	0	46	42	2	10	0	6	15	0	0.2857
620	CHEMBL46081	OC(=O)CC[C@H](CC1=CC=C(C=C1)C1=CC=CC=C1)NC(=O)CCC(O)=O	369.5	7.389	31.39	50.46	32.65	56.11	0.6278	1.009	0.6531	1.122	0.07977	50	27	12	5	51	28	15	37	10	0.1961	3	0	12	23	21	1	5	0	0	0	0	0	0	0	0	6	0	46	42	2	10	0	6	15	0	0.2857
621	CHEMBL46201	CC(C)C1=CC=C(C[C@H](C[C@@H](CC2=CC=C(C=C2)C(C)C)C(=O)NCCC(O)=O)C(O)=O)C=C1	467.7	6.587	42.08	70.64	44.98	80.02	0.5926	0.995	0.6336	1.127	0.06239	71	34	12	9	72	35	15	44	13	0.1806	3	0	12	37	28	1	5	0	0	0	0	0	0	0	0	6	0	52.11	39.44	1.408	7.042	0	13	15	0	0.4643
622	CHEMBL46611	OC(=O)CCC(=O)N[C@H](C[C@@H](CC1=CC=CC=C1)C(O)=O)CC1=CC=CC=C1	383.5	7.235	32.92	53.34	34.42	59.53	0.6211	1.006	0.6493	1.123	0.07672	53	28	12	5	54	29	15	38	11	0.2037	3	0	12	25	22	1	5	0	0	0	0	0	0	0	0	6	0	47.17	41.51	1.887	9.434	0	7	15	0	0.3182
623	CHEMBL46836	OC(=O)CCNC(=O)[C@@H](C[C@@H](CC1=CC=C(OC2=CC=CC=C2)C=C1)C(O)=O)CC1=CC=C(OC2=CC=CC=C2)C=C1	567.7	7.569	48.45	75.53	50.37	83.61	0.646	1.007	0.6716	1.115	0.05226	75	42	24	5	78	45	27	60	15	0.1923	3	0	24	33	34	1	7	0	0	0	0	0	0	0	0	8	0	44	45.33	1.333	9.333	0	7	27	0	0.2059
624	CHEMBL47356	C[C@@H](C[C@H](CC1=CC=C(C=C1)C1=CC=CC=C1)NC(=O)CCCCC(O)=O)C(O)=O	411.5	6.975	35.97	59.11	37.94	66.36	0.6097	1.002	0.643	1.125	0.07126	59	30	12	6	60	31	15	40	12	0.2	3	0	12	29	24	1	5	0	0	0	0	0	0	0	0	6	0	49.15	40.68	1.695	8.475	0	9	15	0	0.375
625	CHEMBL47493	OC(=O)CCNC(=O)[C@@H](C[C@H](CC1=CC=C(C=C1)C1=NC=CS1)C(O)=O)CC1=CC=C(C=C1)C1=NC=CS1	549.7	8.457	43.33	65.7	45.72	72.36	0.6667	1.011	0.7034	1.113	0.05832	65	38	22	5	68	41	25	55	13	0.1912	3	0	22	27	28	3	5	0	2	0	0	0	0	0	2	10	0	41.54	43.08	4.615	7.692	0	7	21	0	0.25
626	CHEMBL479579	CC(C)C[C@H](N[P@@](O)(=O)O[C@@H]1O[C@H](C)[C@@H](O)[C@@H](O)[C@H]1O)C(=O)N[C@@H](CC1=CNC2=C1C=CC=C2)C(O)=O	543.6	7.656	42.56	72.69	44.43	80.96	0.5995	1.024	0.6257	1.14	0.05856	71	37	9	11	73	39	13	47	11	0.1507	3	0	10	34	23	3	10	1	0	0	0	0	0	0	1	14	0	47.89	32.39	4.225	14.08	0	13	10	0	0.5652
627	CHEMBL49430	OC(=O)CCNC(=O)[C@H](C[C@H](CC1=CC=C(C=C1)C1=CC=CC=C1)C(O)=O)CC1=CC=C(C=C1)C1=CC=CC=C1	535.7	7.338	47.02	72.88	49.46	81.19	0.6442	0.9983	0.6775	1.112	0.05513	73	40	24	5	76	43	27	58	13	0.171	3	0	24	33	34	1	5	0	0	0	0	0	0	0	0	6	0	45.21	46.58	1.37	6.849	0	7	27	0	0.2059
628	CHEMBL49653	COCC[C@H](C[C@@H](CC1=CC=C(C=C1)C1=CC=CC=C1)C(=O)NCCC(O)=O)C(O)=O	427.5	7.126	36.69	60.44	38.39	67.57	0.6114	1.007	0.6399	1.126	0.06882	60	31	12	6	61	32	15	41	13	0.2131	3	0	12	29	24	1	6	0	0	0	0	0	0	0	0	7	0	48.33	40	1.667	10	0	9	15	0	0.375
629	CHEMBL49920	C[C@@H](NC(=O)[C@H](CS)CC1=CC=CC=C1)C(=O)N1CC2=C(C[C@@H]1C(O)=O)C=CC=C2	426.6	7.617	35.41	56.19	37.61	62.74	0.6323	1.003	0.6717	1.12	0.07356	56	30	12	6	58	32	15	41	7	0.1207	3	0	12	26	23	2	4	0	1	0	0	0	0	0	1	7	0	46.43	41.07	3.571	7.143	0	8	15	0	0.3478
630	CHEMBL50203	C[C@@H](NC(=O)[C@H](CS)CC1=CC=CC=C1)C(=O)N1CCC[C@@H]1C(O)=O	364.5	7.439	29.88	49.31	31.85	55.32	0.6099	1.006	0.65	1.129	0.08667	49	25	6	6	50	26	9	32	7	0.14	3	0	6	24	18	2	4	0	1	0	0	0	0	0	1	7	0	48.98	36.73	4.082	8.163	0	9	9	0	0.5
631	CHEMBL50312	C[C@@H](NC(=O)[C@H](CS)CC1=C(Cl)C=CC=C1)C(=O)N1CCC[C@@H]1C(O)=O	399	8.142	30.71	49.63	32.71	55.27	0.6268	1.013	0.6676	1.128	0.08308	49	26	6	7	50	27	9	33	7	0.14	3	0	6	23	18	2	4	0	1	0	1	0	0	0	2	8	1	46.94	36.73	4.082	8.163	2.041	9	9	0	0.5
632	CHEMBL50414	C[C@@H](S)[C@@H](CC1=CC=CC=C1)C(=O)N[C@@H](C)C(=O)N1CCC[C@H]1C(O)=O	378.5	7.28	31.41	52.19	33.61	58.74	0.604	1.004	0.6464	1.13	0.08308	52	26	6	7	53	27	9	33	7	0.1321	3	0	6	26	19	2	4	0	1	0	0	0	0	0	1	7	0	50	36.54	3.846	7.692	0	10	9	0	0.5263
633	CHEMBL50582	C[C@@H](NC(=O)[C@@H](CS)CC1=CC=CC=C1)C(=O)N1[C@H](CC2=C1C=CC=C2)C(O)=O	412.5	7.784	33.88	53.31	35.85	59.32	0.6393	1.006	0.6765	1.119	0.07635	53	29	12	6	55	31	15	40	7	0.1273	3	0	12	24	22	2	4	0	1	0	0	0	0	0	1	7	0	45.28	41.51	3.774	7.547	0	7	15	0	0.3182
634	CHEMBL50595	C[C@@H](S)[C@@H](CC1=CC=CC=C1)C(=O)N[C@@H](C)C(=O)N1CCC[C@H]1C(O)=O	378.5	7.28	31.41	52.19	33.61	58.74	0.604	1.004	0.6464	1.13	0.08308	52	26	6	7	53	27	9	33	7	0.1321	3	0	6	26	19	2	4	0	1	0	0	0	0	0	1	7	0	50	36.54	3.846	7.692	0	10	9	0	0.5263
635	CHEMBL50625	C[C@H](NC(=O)[C@H](CS)CC1=CC=CC=C1)C(=O)N1C[C@H](C[C@H]1C(O)=O)SC1=CC=CC=C1	472.7	7.878	38.12	60.15	41.02	67.07	0.6354	1.003	0.6837	1.118	0.06855	60	32	12	6	62	34	15	43	9	0.1452	3	0	12	28	24	2	4	0	2	0	0	0	0	0	2	8	0	46.67	40	3.333	6.667	0	9	15	0	0.375
636	CHEMBL50914	C[C@H](NC(=O)[C@@H](CS)CC1=C(C)C=CC=C1)C(=O)N1CCC[C@@H]1C(O)=O	378.5	7.28	31.41	52.19	33.61	58.74	0.604	1.004	0.6464	1.13	0.08308	52	26	6	7	53	27	9	33	7	0.1321	3	0	6	26	19	2	4	0	1	0	0	0	0	0	1	7	0	50	36.54	3.846	7.692	0	10	9	0	0.5263
637	CHEMBL50915	CC(C)C[C@@H](CS)C(=O)N[C@@H](C)C(=O)N1CCC[C@H]1C(O)=O	330.5	6.885	27.41	48.19	29.61	54.74	0.5711	1.004	0.617	1.14	0.09524	48	22	0	8	48	22	3	25	7	0.1458	3	0	0	26	15	2	4	0	1	0	0	0	0	0	1	7	0	54.17	31.25	4.167	8.333	0	12	3	0	0.8
638	CHEMBL50954	OC(=O)[C@@H]1CCCN1C(=O)[C@H](CC1=CNC2=C1C=CC=C2)NC(=O)[C@H](CS)CC1=CC=CC=C1	479.6	7.613	39.96	63.18	42.38	70.65	0.6343	1.003	0.6727	1.121	0.06595	63	34	15	5	66	37	19	48	9	0.1364	3	0	16	29	26	3	4	0	1	0	0	0	0	0	1	8	0	46.03	41.27	4.762	6.349	0	9	17	0	0.3462
639	CHEMBL51301	CC(C)C[C@H](NC(=O)[C@H](S)CC1=CC=CC=C1)C(O)=O	295.4	7.206	24.62	41	26.63	46.2	0.6005	0.9999	0.6495	1.127	0.1053	41	20	6	6	41	20	8	25	7	0.1707	2	0	6	21	15	1	3	0	1	0	0	0	0	0	1	5	0	51.22	36.59	2.439	7.317	0	7	8	0	0.4667
640	CHEMBL51428	CC(C)C[C@H](NC(=O)[C@@H](CS)CC1=CC=CC=C1)C(O)=O	309.5	7.033	26.15	43.88	28.39	49.61	0.5943	0.9973	0.6453	1.128	0.1	44	21	6	6	44	21	8	26	8	0.1818	2	0	6	23	16	1	3	0	1	0	0	0	0	0	1	5	0	52.27	36.36	2.273	6.818	0	8	8	0	0.5
641	CHEMBL51466	OC(=O)CCNC(=O)[C@@H](CS)CC1=CC=CC=C1	267.4	7.639	21.57	35.23	23.11	39.37	0.6162	1.007	0.6602	1.125	0.1177	35	18	6	4	35	18	8	23	7	0.2	2	0	6	17	13	1	3	0	1	0	0	0	0	0	1	5	0	48.57	37.14	2.857	8.571	0	5	8	0	0.3846
642	CHEMBL51625	C[C@@H](NC(=O)[C@H](S)CC1=CC=CC=C1)C(=O)N1CCC[C@H]1C(O)=O	350.5	7.619	28.36	46.43	30.09	51.91	0.6165	1.009	0.6542	1.128	0.09058	46	24	6	6	47	25	9	31	6	0.1277	3	0	6	22	17	2	4	0	1	0	0	0	0	0	1	7	0	47.83	36.96	4.348	8.696	0	8	9	0	0.4706
643	CHEMBL51715	C[C@@H](NC(=O)[C@H](CS)CC1=CC=CC=C1)C(O)=O	267.4	7.639	21.57	35.23	23.11	39.37	0.6162	1.007	0.6602	1.125	0.1177	35	18	6	5	35	18	8	23	6	0.1714	2	0	6	17	13	1	3	0	1	0	0	0	0	0	1	5	0	48.57	37.14	2.857	8.571	0	5	8	0	0.3846
644	CHEMBL51715	C[C@@H](NC(=O)[C@H](CS)CC1=CC=CC=C1)C(O)=O	267.4	7.639	21.57	35.23	23.11	39.37	0.6162	1.007	0.6602	1.125	0.1177	35	18	6	5	35	18	8	23	6	0.1714	2	0	6	17	13	1	3	0	1	0	0	0	0	0	1	5	0	48.57	37.14	2.857	8.571	0	5	8	0	0.3846
645	CHEMBL51780	OC(=O)CN1C2=C(SC[C@@H](NC(=O)[C@H](CS)CC3=CC=CC=C3)C1=O)C=CC=C2	430.6	8.443	33.54	51.5	35.74	56.83	0.6577	1.01	0.7008	1.114	0.07635	51	29	12	5	53	31	15	40	7	0.1321	3	0	12	22	21	2	4	0	2	0	0	0	0	0	2	8	0	43.14	41.18	3.922	7.843	0	6	15	0	0.2857
646	CHEMBL51988	CCC[C@H](NC(=O)[C@H](CS)CC1=CC=CC=C1)C(=O)N1CCC[C@H]1C(O)=O	392.6	7.138	32.94	55.08	35.38	62.15	0.5989	1.001	0.6432	1.13	0.07977	55	27	6	6	56	28	9	34	9	0.1607	3	0	6	28	20	2	4	0	1	0	0	0	0	0	1	7	0	50.91	36.36	3.636	7.273	0	11	9	0	0.55
647	CHEMBL61512	OC(=O)CNC(=O)[C@@H](CS)CC1=CC=CC=C1	253.4	7.917	20.04	32.35	21.35	35.95	0.6263	1.011	0.6671	1.124	0.125	32	17	6	4	32	17	8	22	6	0.1875	2	0	6	15	12	1	3	0	1	0	0	0	0	0	1	5	0	46.88	37.5	3.125	9.375	0	4	8	0	0.3333
648	CHEMBL61512	OC(=O)CNC(=O)[C@@H](CS)CC1=CC=CC=C1	253.4	7.917	20.04	32.35	21.35	35.95	0.6263	1.011	0.6671	1.124	0.125	32	17	6	4	32	17	8	22	6	0.1875	2	0	6	15	12	1	3	0	1	0	0	0	0	0	1	5	0	46.88	37.5	3.125	9.375	0	4	8	0	0.3333
649	CHEMBL63704	OC(=O)CNC(=O)[C@@H]1[C@@H](S)CC[C@H]1C1=CC=CC=C1	279.4	7.761	22.57	36.23	24.11	40.37	0.6269	1.006	0.6697	1.121	0.117	36	19	6	4	37	20	8	25	4	0.1081	2	0	6	17	14	1	3	0	1	0	0	0	0	0	1	5	0	47.22	38.89	2.778	8.333	0	6	8	0	0.4286
650	CHEMBL64081	CC(C)[C@@H](S)C(=O)NC1(CCCC1)C(=O)N[C@@H](CC1=CC=C(C=C1)C1=CC=CC=C1)C(O)=O	468.7	7.21	39.99	64.84	42.9	72.98	0.6152	0.9976	0.66	1.123	0.06629	65	33	12	7	67	35	15	44	9	0.1343	3	0	12	32	26	2	4	0	1	0	0	0	0	0	1	7	0	49.23	40	3.077	6.154	0	11	15	0	0.4231
651	CHEMBL64847	OC(=O)[C@@H]1CCC[C@@H]2N1C(=O)[C@@H](CS)CC1=C2C=CC=C1	305.4	7.636	25.09	40.11	26.87	44.78	0.6273	1.003	0.6717	1.12	0.1095	40	21	6	4	42	23	8	28	2	0.04762	2	0	6	19	16	1	3	0	1	0	0	0	0	0	1	5	0	47.5	40	2.5	7.5	0	8	8	0	0.5
652	CHEMBL67069	OC(=O)CNC(=O)[C@@H]1[C@H](S)CC[C@H]1C1=CC=CC=C1	279.4	7.761	22.57	36.23	24.11	40.37	0.6269	1.006	0.6697	1.121	0.117	36	19	6	4	37	20	8	25	4	0.1081	2	0	6	17	14	1	3	0	1	0	0	0	0	0	1	5	0	47.22	38.89	2.778	8.333	0	6	8	0	0.4286
653	CHEMBL67804	OC(=O)CN1CSCC[C@H](NC(=O)[C@@H](S)CC2=CC=CC=C2)C1=O	368.5	8.375	28.02	44.62	29.98	49.41	0.6368	1.014	0.6813	1.123	0.09058	44	24	6	5	45	25	9	31	6	0.1333	3	0	6	20	16	2	4	0	2	0	0	0	0	0	2	8	0	45.45	36.36	4.545	9.091	0	7	9	0	0.4375
654	CHEMBL67924	OC(=O)CN1[C@@H](SC[C@@H](NC(=O)[C@@H](S)CC2=CC=CC=C2)C1=O)C1=CC=CC=C1	430.6	8.443	33.54	51.5	35.74	56.83	0.6577	1.01	0.7008	1.114	0.07635	51	29	12	5	53	31	15	40	7	0.1321	3	0	12	22	21	2	4	0	2	0	0	0	0	0	2	8	0	43.14	41.18	3.922	7.843	0	6	15	0	0.2857
655	CHEMBL68849	OC(=O)CN1C[C@@H](SC[C@@H](NC(=O)[C@@H](S)CC2=CC=CC=C2)C1=O)C1=CC=CC=C1	444.6	8.234	35.07	54.39	37.5	60.24	0.6495	1.007	0.6945	1.116	0.07356	54	30	12	5	56	32	15	41	7	0.125	3	0	12	24	22	2	4	0	2	0	0	0	0	0	2	8	0	44.44	40.74	3.704	7.407	0	7	15	0	0.3182
656	CHEMBL69836	OC(=O)CN1C[C@@H](SC[C@@H](NC(=O)[C@H](CS)CC2=CC=CC=C2)C1=O)C1=CC=CC=C1	458.6	8.046	36.6	57.27	39.26	63.66	0.6421	1.005	0.6888	1.117	0.07097	57	31	12	5	59	33	15	42	8	0.1356	3	0	12	26	23	2	4	0	2	0	0	0	0	0	2	8	0	45.61	40.35	3.509	7.018	0	8	15	0	0.3478
657	CHEMBL71351	CC1(C)CSC[C@H](NC(=O)[C@@H](S)CC2=CC=CC=C2)C(=O)N1CC(O)=O	396.6	7.932	31.07	50.39	33.5	56.24	0.6214	1.008	0.67	1.125	0.08308	50	26	6	7	51	27	9	33	6	0.1177	3	0	6	24	18	2	4	0	2	0	0	0	0	0	2	8	0	48	36	4	8	0	9	9	0	0.5
658	CHEMBL71496	C[C@@H]1SCC[C@H](NC(=O)[C@H](S)CC2=CC=CC=C2)C(=O)N1CC(O)=O	382.5	8.139	29.54	47.5	31.74	52.83	0.6286	1.011	0.6753	1.124	0.08667	47	25	6	6	48	26	9	32	6	0.125	3	0	6	22	17	2	4	0	2	0	0	0	0	0	2	8	0	46.81	36.17	4.255	8.511	0	8	9	0	0.4706
659	CHEMBL71538	OC(=O)CN1[C@@H](SC[C@@H](NC(=O)[C@@H](S)CC2=CC=CC=C2)C1=O)C1=CC=CC=C1	430.6	8.443	33.54	51.5	35.74	56.83	0.6577	1.01	0.7008	1.114	0.07635	51	29	12	5	53	31	15	40	7	0.1321	3	0	12	22	21	2	4	0	2	0	0	0	0	0	2	8	0	43.14	41.18	3.922	7.843	0	6	15	0	0.2857
660	CHEMBL71711	OC(=O)CN1[C@H](SC[C@H](NC(=O)[C@H](CS)CC2=CC=CC=C2)C1=O)C1=CC=CC=C1	444.6	8.234	35.07	54.39	37.5	60.24	0.6495	1.007	0.6945	1.116	0.07356	54	30	12	5	56	32	15	41	8	0.1429	3	0	12	24	22	2	4	0	2	0	0	0	0	0	2	8	0	44.44	40.74	3.704	7.407	0	7	15	0	0.3182
661	CHEMBL71746	OC(=O)CN1[C@@H](SC[C@@H](NC(=O)[C@@H](S)CC2=CC=CC=C2)C1=O)C1=CC=CC=C1	430.6	8.443	33.54	51.5	35.74	56.83	0.6577	1.01	0.7008	1.114	0.07635	51	29	12	5	53	31	15	40	7	0.1321	3	0	12	22	21	2	4	0	2	0	0	0	0	0	2	8	0	43.14	41.18	3.922	7.843	0	6	15	0	0.2857
662	CHEMBL71769	OC(=O)CN1[C@H](SC[C@H](NC(=O)[C@H](CS)CC2=CC=CC=C2)C1=O)C1=CC=CC=C1	444.6	8.234	35.07	54.39	37.5	60.24	0.6495	1.007	0.6945	1.116	0.07356	54	30	12	5	56	32	15	41	8	0.1429	3	0	12	24	22	2	4	0	2	0	0	0	0	0	2	8	0	44.44	40.74	3.704	7.407	0	7	15	0	0.3182
663	CHEMBL75433	CCCC[C@H](CC(=O)NO)[S@](=O)C1=CC=CC=C1	269.4	7.281	22.09	37.11	23.87	41.78	0.5971	1.003	0.6451	1.129	0.1177	37	18	6	4	37	18	8	23	7	0.1892	2	0	6	19	13	1	3	0	1	0	0	0	0	0	1	5	0	51.35	35.14	2.703	8.108	0	6	7	0	0.4615
664	CHEMBL77258	CCCC[C@H](CC(=O)NO)[S](=O)(=O)C1CCCCC1	291.5	6.624	24.39	44.09	26.61	50.24	0.5543	1.002	0.6047	1.142	0.1111	44	19	0	5	44	19	3	22	7	0.1591	3	0	0	25	13	1	4	0	1	0	0	0	0	0	1	6	0	56.82	29.55	2.273	9.091	0	12	1	0	0.9231
665	CHEMBL78001	CCCC[C@@H](CC(=O)NO)[S](=O)(=O)C1=CC2=C(C=CC=C2)C=C1	335.5	7.624	27.34	44.32	29.09	49.41	0.6213	1.007	0.661	1.123	0.09486	44	23	10	5	45	24	14	32.5	7	0.1556	3	0	11	21	17	1	4	0	1	0	0	0	0	0	1	6	0	47.73	38.64	2.273	9.091	0	6	11	0	0.3529
666	CHEMBL82732	OC(=O)[C@H](C[C@@H](CC1=CC=CC=C1)C(=O)NC1=CC(C(O)=O)=C(O)C=C1)CC1=CC=CC=C1	447.5	7.716	37.63	58.67	38.87	64.74	0.6488	1.012	0.6702	1.116	0.06629	58	33	18	6	60	35	21	47	10	0.1667	3	0	18	25	26	1	6	0	0	0	0	0	0	0	0	7	0	43.1	44.83	1.724	10.34	0	5	21	0	0.1923
667	CHEMBL83326	OC1=C(O)C=C(CNC(=O)[C@@H](CS)CC2=CC=CC=C2)C=C1	317.4	7.742	26.09	41.11	27.87	45.78	0.6364	1.003	0.6797	1.117	0.09957	41	22	12	4	42	23	13	30	6	0.1429	1	0	12	19	17	1	3	0	1	0	0	0	0	0	1	5	0	46.34	41.46	2.439	7.317	0	4	13	0	0.2353
668	CHEMBL83778	OC(=O)[C@@H](C[C@H](CC1=CC=CC=C1)C(=O)N[C@@H](CSCC1=CC=CC=C1)C(O)=O)CC1=CC=CC=C1	505.7	7.547	42.68	67.07	45.35	74.69	0.6371	1.001	0.6768	1.115	0.06032	67	36	18	5	69	38	21	50	14	0.2029	3	0	18	31	29	1	5	0	1	0	0	0	0	0	1	7	0	46.27	43.28	1.493	7.463	0	8	21	0	0.2759
669	CHEMBL84195	OC(=O)[C@H](C[C@H](CC1=CC=CC=C1)C(=O)NC1=CC=C(C=C1)C(O)=O)CC1=CC=CC=C1	431.5	7.571	36.92	57.34	38.42	63.53	0.6477	1.006	0.674	1.115	0.06855	57	32	18	5	59	34	21	46	10	0.1695	3	0	18	25	26	1	5	0	0	0	0	0	0	0	0	6	0	43.86	45.61	1.754	8.772	0	5	21	0	0.1923
670	CHEMBL84370	OC(=O)[C@H](C[C@@H](CC1=CC=CC=C1)C(=O)NC1=C(C=CC=C1)C(O)=O)CC1=CC=CC=C1	431.5	7.571	36.92	57.34	38.42	63.53	0.6477	1.006	0.674	1.115	0.06855	57	32	18	5	59	34	21	46	10	0.1695	3	0	18	25	26	1	5	0	0	0	0	0	0	0	0	6	0	43.86	45.61	1.754	8.772	0	5	21	0	0.1923
671	CHEMBL84924	OC(=O)[C@@H](C[C@@H](CC1=CC=CC=C1)C(=O)NCCC#N)CC1=CC=CC=C1	364.5	7.147	31.98	50.91	33.75	57.19	0.6271	0.9981	0.6618	1.121	0.07977	51	27	12	4	52	28	15	38	10	0.1923	2	1	12	24	22	2	3	0	0	0	0	0	0	0	0	5	0	47.06	43.14	3.922	5.882	0	7	14	1	0.3182
672	CHEMBL84930	CC(C)C[C@@H](NC(=O)[C@H](C[C@@H](CC1=CC=CC=C1)C(O)=O)CC1=CC=CC=C1)C(O)=O	425.6	6.864	37.5	61.99	39.7	69.77	0.6048	0.9999	0.6403	1.125	0.06882	62	31	12	7	63	32	15	41	12	0.1905	3	0	12	31	25	1	5	0	0	0	0	0	0	0	0	6	0	50	40.32	1.613	8.065	0	10	15	0	0.4
673	CHEMBL85159	OC(=O)[C@H](C[C@@H](CC1=CC=CC=C1)C(=O)N[C@H](CCC1=CC=CC=C1)C(O)=O)CC1=CC=CC=C1	473.6	7.176	41.5	65.99	43.7	73.77	0.6288	0.9999	0.6621	1.118	0.06218	66	35	18	5	68	37	21	49	13	0.1912	3	0	18	31	29	1	5	0	0	0	0	0	0	0	0	6	0	46.97	43.94	1.515	7.576	0	8	21	0	0.2759
674	CHEMBL85397	OC(=O)CNC(=O)[C@@H](C[C@@H](CC1=CC=CC=C1)C(O)=O)CC1=CC=CC=C1	369.5	7.389	31.39	50.46	32.65	56.11	0.6278	1.009	0.6531	1.122	0.07977	50	27	12	5	51	28	15	37	10	0.1961	3	0	12	23	21	1	5	0	0	0	0	0	0	0	0	6	0	46	42	2	10	0	6	15	0	0.2857
675	CHEMBL85560	OC(=O)[C@@H](C[C@@H](CC1=CC=CC=C1)C(=O)N[C@@H](COCC1=CC=CC=C1)C(O)=O)CC1=CC=CC=C1	489.6	7.308	42.21	67.32	44.15	74.98	0.63	1.005	0.659	1.119	0.06032	67	36	18	5	69	38	21	50	14	0.2029	3	0	18	31	29	1	6	0	0	0	0	0	0	0	0	7	0	46.27	43.28	1.493	8.955	0	8	21	0	0.2759
676	CHEMBL86222	CCOC(=O)[C@@H](C[C@@H](CC1=CC=CC=C1)C(=O)NCCC(O)=O)CC1=CC=CC=C1	411.5	6.975	35.97	59.11	37.94	66.36	0.6097	1.002	0.643	1.125	0.07126	59	30	12	5	60	31	15	40	13	0.2167	3	0	12	29	24	1	5	0	0	0	0	0	0	0	0	6	0	49.15	40.68	1.695	8.475	0	9	15	0	0.375
677	CHEMBL88228	CC(C)C[C@H](NC(=O)[C@@H](CN(O)C(C)=O)CC1=CC=CC=C1)C(=O)N[C@@H](CC1=CC=CC=C1)C(O)=O	497.6	7.009	42.78	71.41	44.93	80.39	0.6026	1.006	0.6328	1.132	0.05873	71	36	12	9	72	37	16	47	13	0.1806	4	0	12	35	27	3	6	0	0	0	0	0	0	0	0	9	0	49.3	38.03	4.225	8.451	0	11	16	0	0.4074
678	CHEMBL88328	C[C@H](N[C@H](CCC1=CC=CC=C1)C(O)=O)C(=O)N1C[C@H](C[C@H]1C(O)=O)NC(=O)[C@H](CS)CC1=CC=CC=C1	541.7	7.421	44.97	73.48	47.57	82.31	0.616	1.007	0.6517	1.128	0.0569	73	38	12	8	75	40	16	50	13	0.1733	4	0	12	35	28	3	6	0	1	0	0	0	0	0	1	10	0	47.95	38.36	4.11	8.219	0	12	16	0	0.4286
679	CHEMBL89533	CC1(C)CCC[C@@H](NC(=O)[C@H](CN(O)C=O)CC2=CC=CC=C2)C(=O)N1CC(O)=O	419.5	7.111	35.2	59.76	36.64	67.15	0.5966	1.013	0.6211	1.138	0.07126	59	30	6	8	60	31	10	38	8	0.1333	4	0	6	29	21	3	6	0	0	0	0	0	0	0	0	9	0	49.15	35.59	5.085	10.17	0	11	10	0	0.5238
680	CHEMBL89547	C[C@@H](CS)C(=O)N1C[C@@H](C[C@@H]1C(O)=O)NC(=O)[C@@H](CS)CC1=CC=C(C=C1)C1=CC=CC=C1	486.7	7.726	39.65	63.04	42.78	70.49	0.6294	1.001	0.6791	1.119	0.06629	63	33	12	7	65	35	15	44	9	0.1385	3	0	12	30	25	2	4	0	2	0	0	0	0	0	2	8	0	47.62	39.68	3.175	6.349	0	10	15	0	0.4
681	CHEMBL89563	CC(C)[C@H](NC[P](O)(O)=O)C(=O)N[C@H](CC1=CC=C(C=C1)C1=CC=CC=C1)C(O)=O	434.5	7.622	35.1	57.63	37.32	64.37	0.6158	1.011	0.6547	1.129	0.07126	57	30	12	8	58	31	15	40	10	0.1724	3	0	12	27	21	2	6	1	0	0	0	0	0	0	1	9	0	47.37	36.84	3.509	10.53	0	7	14	0	0.3333
682	CHEMBL89760	ON(C[C@@H](CC1=CC=CC=C1)C(=O)N[C@H]1COC2=C(C=CC=C2)N(CC(O)=O)C1=O)C=O	441.5	8.027	35.34	56.43	35.81	62.11	0.6425	1.026	0.6511	1.129	0.06855	55	32	12	6	57	34	16	44	8	0.1403	4	0	12	23	22	3	7	0	0	0	0	0	0	0	0	10	0	41.82	40	5.455	12.73	0	6	16	0	0.2727
683	CHEMBL90388	ON(C[C@@H](CC1=CC=CC=C1)C(=O)N[C@H]1CCC2=C(C=CC=C2)N(CC(O)=O)C1=O)C=O	439.5	7.711	36.15	57.99	37.12	64.32	0.6342	1.017	0.6512	1.128	0.06855	57	32	12	6	59	34	16	44	8	0.1356	4	0	12	25	23	3	6	0	0	0	0	0	0	0	0	9	0	43.86	40.35	5.263	10.53	0	7	16	0	0.3043
684	CHEMBL91623	C[C@H](CS)C(=O)N1C[C@@H](C[C@H]1C(O)=O)NC(=O)[C@H](CS)CC1=CC=CC=C1	410.6	7.747	32.6	53.27	35.26	59.66	0.6151	1.005	0.6653	1.126	0.07977	53	27	6	7	54	28	9	34	8	0.1481	3	0	6	26	19	2	4	0	2	0	0	0	0	0	2	8	0	49.06	35.85	3.774	7.547	0	10	9	0	0.5263
685	CHEMBL10247	OC(=O)CNC(=O)[C@@H](CS)CC1=CC=CC=C1	253.4	7.917	20.04	32.35	21.35	35.95	0.6263	1.011	0.6671	1.124	0.125	32	17	6	4	32	17	8	22	6	0.1875	2	0	6	15	12	1	3	0	1	0	0	0	0	0	1	5	0	46.88	37.5	3.125	9.375	0	4	8	0	0.3333
686	CHEMBL2079630	C[C@@H](NC(=O)[C@@H](CC(=O)NO)CC1=CC=CC=C1)C(O)=O	294.3	7.547	23.83	39.91	24.38	44.37	0.6111	1.023	0.625	1.138	0.1	39	21	6	6	39	21	9	27	7	0.1795	3	0	6	18	14	2	5	0	0	0	0	0	0	0	0	7	0	46.15	35.9	5.128	12.82	0	5	9	0	0.3571
687	CHEMBL28029	CC[C@@H](C)[C@@H](NC(=O)[C@H](CC(=O)NO)CC1=CC=CC=C1)C(=O)N[C@@H](C(C)C)C(O)=O	435.6	6.806	37.26	64.52	39.17	72.98	0.5821	1.008	0.6119	1.14	0.06667	64	31	6	10	64	31	10	38	12	0.1875	4	0	6	33	22	3	6	0	0	0	0	0	0	0	0	9	0	51.56	34.38	4.688	9.375	0	12	10	0	0.5454
688	CHEMBL286500	CC[C@@H](C)[C@@H](NC(=O)[C@H](CC(=O)NO)CC1=CC=CC=C1)C(=O)N[C@@H](C(C)C)C(O)=O	435.6	6.806	37.26	64.52	39.17	72.98	0.5821	1.008	0.6119	1.14	0.06667	64	31	6	10	64	31	10	38	12	0.1875	4	0	6	33	22	3	6	0	0	0	0	0	0	0	0	9	0	51.56	34.38	4.688	9.375	0	12	10	0	0.5454
689	CHEMBL293477	OC(=O)[C@@H]1CCC[C@@H]2N1C(=O)[C@@H](CS)CC1=C2C=CC=C1	305.4	7.636	25.09	40.11	26.87	44.78	0.6273	1.003	0.6717	1.12	0.1095	40	21	6	4	42	23	8	28	2	0.04762	2	0	6	19	16	1	3	0	1	0	0	0	0	0	1	5	0	47.5	40	2.5	7.5	0	8	8	0	0.5
690	CHEMBL294536	C[C@@H](NC(=O)[C@]1(CS)CCC2=C(C1)C=CC=C2)C(=O)OCC1=CC=CC=C1	383.5	7.376	32.67	51.76	35.15	58.03	0.6284	0.9955	0.676	1.116	0.08262	52	27	12	4	54	29	14	37	7	0.1296	2	0	12	25	22	1	3	0	1	0	0	0	0	0	1	5	0	48.08	42.31	1.923	5.769	0	8	14	0	0.3636
691	CHEMBL294760	OC1=CC=C(C[C@H](NC(=O)[C@]2(CS)CCC3=C(C2)C=CC=C3)C(=O)OCC2=CC=CC=C2)C=C1	475.6	7.55	40.44	62.86	43.13	70.07	0.642	0.9977	0.6846	1.112	0.06595	63	34	18	4	66	37	20	48	9	0.1364	2	0	18	29	28	1	4	0	1	0	0	0	0	0	1	6	0	46.03	44.44	1.587	6.349	0	8	20	0	0.2857
692	CHEMBL298827	OC(=O)CNC(=O)[C@@H](CS)CC1=CC=CC=C1	253.4	7.917	20.04	32.35	21.35	35.95	0.6263	1.011	0.6671	1.124	0.125	32	17	6	4	32	17	8	22	6	0.1875	2	0	6	15	12	1	3	0	1	0	0	0	0	0	1	5	0	46.88	37.5	3.125	9.375	0	4	8	0	0.3333
693	CHEMBL304233	SC[C@@]1(CCC2=C(C1)C=CC=C2)C(=O)NCC(=O)OCC1=CC=CC=C1	369.5	7.541	31.15	48.88	33.39	54.61	0.6357	0.9975	0.6815	1.115	0.08615	49	26	12	3	51	28	14	36	7	0.1373	2	0	12	23	21	1	3	0	1	0	0	0	0	0	1	5	0	46.94	42.86	2.041	6.122	0	7	14	0	0.3333
694	CHEMBL309424	OC(=O)[C@@H](CCC1=CC=CC=C1)N[C@@H]1CC2=C(C=CC=C2)[C@H]2CCC[C@H](N2C1=O)C(O)=O	436.5	7.276	37.47	60.33	39.18	67.44	0.6244	1.005	0.653	1.124	0.07056	60	32	12	5	63	35	15	44	7	0.1111	3	0	12	28	25	2	5	0	0	0	0	0	0	0	0	7	0	46.67	41.67	3.333	8.333	0	10	15	0	0.4
695	CHEMBL309836	OC(=O)[C@@H]1CCC[C@@H]2N1C(=O)[C@@H](CS)CC1=C2C=CC=C1	305.4	7.636	25.09	40.11	26.87	44.78	0.6273	1.003	0.6717	1.12	0.1095	40	21	6	4	42	23	8	28	2	0.04762	2	0	6	19	16	1	3	0	1	0	0	0	0	0	1	5	0	47.5	40	2.5	7.5	0	8	8	0	0.5
696	CHEMBL311838	CC(C)C[C@@H](N1CCO[C@@H]([C@@H](NC(=O)[C@@H](S)CC2=CC=CC=C2)C1=O)C1=CC=CC=C1)C(O)=O	484.7	7.343	40.71	66.17	43.35	74.19	0.6168	1.003	0.6569	1.124	0.06417	66	34	12	7	68	36	15	45	9	0.1323	3	0	12	32	26	2	5	0	1	0	0	0	0	0	1	8	0	48.48	39.39	3.03	7.576	0	11	15	0	0.4231
697	CHEMBL325055	C[C@@H](NC(=O)[C@H](CSC(O)=O)CC1=CC2=C(OCO2)C=C1)C(=O)OCC1=CC=CC=C1	445.5	8.251	35.01	55.19	36.21	60.45	0.6483	1.022	0.6706	1.119	0.07097	54	31	12	5	56	33	15	42	11	0.1964	3	0	12	23	22	1	7	0	1	0	0	0	0	0	1	9	0	42.59	40.74	1.852	12.96	0	7	15	0	0.3182
698	CHEMBL328519	OC(=O)CCCCCCNC(=O)[C@H](CS)CC1=CC=CC=C1	323.5	6.883	27.67	46.76	30.15	53.03	0.5888	0.995	0.6416	1.128	0.09524	47	22	6	4	47	22	8	27	11	0.234	2	0	6	25	17	1	3	0	1	0	0	0	0	0	1	5	0	53.19	36.17	2.128	6.383	0	9	8	0	0.5294
699	CHEMBL353341	OC(=O)[C@@H]1CCC[C@@H]2N1C(=O)[C@H](CC1=C2C=CC=C1)NC(=O)[C@H](S)CC1=CC=CC=C1	438.6	7.695	36.41	57.19	38.61	63.74	0.6388	1.003	0.6774	1.118	0.07312	57	31	12	5	60	34	15	43	5	0.08333	3	0	12	26	24	2	4	0	1	0	0	0	0	0	1	7	0	45.61	42.11	3.509	7.018	0	9	15	0	0.375
700	CHEMBL366495	CC(C)C[C@@H](N1CC2=C(C[C@H](NC(=O)[C@@H](S)CC3=CC=CC=C3)C1=O)C=CC=C2)C(O)=O	454.6	7.333	38.46	61.96	41.14	69.57	0.6204	0.9994	0.6635	1.122	0.06855	62	32	12	7	64	34	15	43	8	0.125	3	0	12	30	25	2	4	0	1	0	0	0	0	0	1	7	0	48.39	40.32	3.226	6.452	0	10	15	0	0.4
701	CHEMBL431957	SCC1(CC2=C(C1)C=CC=C2)C(=O)NCC(=O)OCC1=CC=CC=C1	355.5	7.728	29.62	46	31.63	51.2	0.6439	0.9999	0.6876	1.113	0.09	46	25	12	3	48	27	14	35	7	0.1458	2	0	12	21	20	1	3	0	1	0	0	0	0	0	1	5	0	45.65	43.48	2.174	6.522	0	6	14	0	0.3
702	CHEMBL433492	CC(C)[C@H](NC(=O)[C@@]1(CS)CCC2=C(C1)C=CC=C2)C(=O)OCC1=CC=CC=C1	411.6	7.097	35.73	57.53	38.68	64.86	0.616	0.9919	0.6668	1.118	0.07635	58	29	12	5	60	31	14	39	8	0.1333	2	0	12	29	24	1	3	0	1	0	0	0	0	0	1	5	0	50	41.38	1.724	5.172	0	10	14	0	0.4167
703	CHEMBL479579	CC(C)C[C@H](N[P@@](O)(=O)O[C@@H]1O[C@H](C)[C@@H](O)[C@@H](O)[C@H]1O)C(=O)N[C@@H](CC1=CNC2=C1C=CC=C2)C(O)=O	543.6	7.656	42.56	72.69	44.43	80.96	0.5995	1.024	0.6257	1.14	0.05856	71	37	9	11	73	39	13	47	11	0.1507	3	0	10	34	23	3	10	1	0	0	0	0	0	0	1	14	0	47.89	32.39	4.225	14.08	0	13	10	0	0.5652
704	CHEMBL61512	OC(=O)CNC(=O)[C@@H](CS)CC1=CC=CC=C1	253.4	7.917	20.04	32.35	21.35	35.95	0.6263	1.011	0.6671	1.124	0.125	32	17	6	4	32	17	8	22	6	0.1875	2	0	6	15	12	1	3	0	1	0	0	0	0	0	1	5	0	46.88	37.5	3.125	9.375	0	4	8	0	0.3333
705	CHEMBL61840	SC[C@]1(CCC2=C(C1)C=CC=C2)C(=O)NCC1=CC2=C(OCO2)C=C1	355.5	7.728	29.62	46	31.63	51.2	0.6439	0.9999	0.6876	1.113	0.09333	46	25	12	2	49	28	13	35	4	0.08163	1	0	12	21	20	1	3	0	1	0	0	0	0	0	1	5	0	45.65	43.48	2.174	6.522	0	7	13	0	0.35
706	CHEMBL62535	OC(=O)[C@@H]1CC[C@@H](CC1)NC(=O)[C@@]1(CS)CCC2=C(C1)C=CC=C2	347.5	7.092	29.67	48.76	32.15	55.03	0.6056	0.9952	0.6562	1.123	0.0942	49	24	6	4	51	26	8	31	4	0.07843	2	0	6	25	19	1	3	0	1	0	0	0	0	0	1	5	0	51.02	38.78	2.041	6.122	0	11	8	0	0.5789
707	CHEMBL62957	OC(=O)[C@@H]1CCC[C@@H]2N1C(=O)[C@H](CC1=C2C=CC=C1)NC(=O)CS	348.5	7.92	27.83	44.54	29.33	49.49	0.6325	1.012	0.6666	1.125	0.0942	44	24	6	5	46	26	9	32	3	0.06522	3	0	6	20	17	2	4	0	1	0	0	0	0	0	1	7	0	45.45	38.64	4.545	9.091	0	8	9	0	0.4706
708	CHEMBL63096	COC(=O)[C@H](CC1=CC=CC=C1)NC(=O)[C@]1(CS)CCC2=C(C1)C=CC=C2	383.5	7.376	32.67	51.76	35.15	58.03	0.6284	0.9955	0.676	1.116	0.08262	52	27	12	4	54	29	14	37	7	0.1296	2	0	12	25	22	1	3	0	1	0	0	0	0	0	1	5	0	48.08	42.31	1.923	5.769	0	8	14	0	0.3636
709	CHEMBL63123	COC(=O)CCNC(=O)[C@@]1(CS)CCC2=C(C1)C=CC=C2	307.5	7.32	25.62	42	27.63	47.2	0.61	0.9999	0.6579	1.124	0.1048	42	21	6	4	43	22	8	27	6	0.1395	2	0	6	21	16	1	3	0	1	0	0	0	0	0	1	5	0	50	38.1	2.381	7.143	0	8	8	0	0.5
710	CHEMBL64661	COC(=O)[C@@H](CC(C)C)NC(=O)[C@@]1(CS)CCC2=C(C1)C=CC=C2	349.5	6.854	30.2	50.65	32.92	57.44	0.5922	0.9931	0.6454	1.126	0.09058	51	24	6	6	52	25	8	30	7	0.1346	2	0	6	27	19	1	3	0	1	0	0	0	0	0	1	5	0	52.94	37.25	1.961	5.882	0	11	8	0	0.5789
711	CHEMBL64847	OC(=O)[C@@H]1CCC[C@@H]2N1C(=O)[C@@H](CS)CC1=C2C=CC=C1	305.4	7.636	25.09	40.11	26.87	44.78	0.6273	1.003	0.6717	1.12	0.1095	40	21	6	4	42	23	8	28	2	0.04762	2	0	6	19	16	1	3	0	1	0	0	0	0	0	1	5	0	47.5	40	2.5	7.5	0	8	8	0	0.5
712	CHEMBL65610	OC(=O)CCCCCCNC(=O)[C@@]1(CS)CCC2=C(C1)C=CC=C2	349.5	6.854	30.2	50.65	32.92	57.44	0.5922	0.9931	0.6454	1.126	0.09058	51	24	6	4	52	25	8	30	9	0.1731	2	0	6	27	19	1	3	0	1	0	0	0	0	0	1	5	0	52.94	37.25	1.961	5.882	0	11	8	0	0.5789
713	CHEMBL78429	OC(=O)[C@@H]1CCC[C@@H]2N1C(=O)[C@@H](CC1=C2C=CC=C1)NC(=O)[C@H](S)CC1=CC=CC=C1	438.6	7.695	36.41	57.19	38.61	63.74	0.6388	1.003	0.6774	1.118	0.07312	57	31	12	5	60	34	15	43	5	0.08333	3	0	12	26	24	2	4	0	1	0	0	0	0	0	1	7	0	45.61	42.11	3.509	7.018	0	9	15	0	0.375
714	CHEMBL79564	OC(=O)[C@@H]1CCC[C@@H]2N1C(=O)[C@H](CC1=C2C=CC=C1)NC(=O)CS	348.5	7.92	27.83	44.54	29.33	49.49	0.6325	1.012	0.6666	1.125	0.0942	44	24	6	5	46	26	9	32	3	0.06522	3	0	6	20	17	2	4	0	1	0	0	0	0	0	1	7	0	45.45	38.64	4.545	9.091	0	8	9	0	0.4706
715	CHEMBL85320	C[C@@H](NC(=O)[C@@H](CC(=O)NO)CC1=CC=CC=C1)C(O)=O	294.3	7.547	23.83	39.91	24.38	44.37	0.6111	1.023	0.625	1.138	0.1	39	21	6	6	39	21	9	27	7	0.1795	3	0	6	18	14	2	5	0	0	0	0	0	0	0	0	7	0	46.15	35.9	5.128	12.82	0	5	9	0	0.3571
[truncated: 3,070 more columns]

## Sheet: PaDEL-Descriptor
Sr. No.	ChEMBL ID	ALogP	ALogp2	AMR	naAromAtom	nAromBond	nAtom	nHeavyAtom	nH	nB	nC	nN	nO	nS	nP	nF	nCl	nBr	nI	nX	nBase	nBonds	nBonds2	nBondsS	nBondsS2	nBondsS3	nBondsD	nBondsD2	nBondsT	nBondsQ	nBondsM	C1SP1	C2SP1	C1SP2	C2SP2	C3SP2	C1SP3	C2SP3	C3SP3	C4SP3	SP-0	SP-1	SP-2	SP-3	SP-4	SP-5	SP-6	SP-7	ASP-0
1	CHEMBL110375	-0.5677	0.322283	51.7009	0	0	29	15	14	0	9	1	4	1	0	0	0	0	0	0	0	15	29	26	26	12	3	3	0	0	3	0	0	3	0	0	2	3	1	0
2	CHEMBL114552	0.29	0.0841	62.782	6	6	42	19	23	0	13	1	4	0	1	0	0	0	0	0	1	19	42	36	33	10	6	3	0	0	9	0	0	1	5	1	2	3	0	0
3	CHEMBL1160560	-2.4887	6.19363	95.7416	6	6	56	27	29	0	19	3	4	1	0	0	0	0	0	0	1	28	57	51	48	19	6	3	0	0	9	0	0	3	5	1	2	8	0	0
4	CHEMBL126763	0.7381	0.544792	116.705	12	13	54	30	24	0	23	1	5	1	0	0	0	0	0	0	0	32	56	46	39	15	10	4	0	0	17	0	0	3	10	3	2	5	0	0
5	CHEMBL126909	-0.2741	0.0751308	88.1892	6	6	44	24	20	0	17	1	5	1	0	0	0	0	0	0	0	25	45	38	35	15	7	4	0	0	10	0	0	3	6	1	2	5	0	0
6	CHEMBL127113	-0.3643	0.132714	88.317	6	6	44	25	19	0	17	1	5	1	0	1	0	0	0	1	0	26	45	38	35	16	7	4	0	0	10	0	0	3	6	1	2	5	0	0
7	CHEMBL128060	-0.8629	0.744596	94.9605	6	6	48	27	21	0	18	1	6	1	0	1	0	0	0	1	0	28	49	42	39	18	7	4	0	0	10	0	0	3	6	1	2	5	0	0
8	CHEMBL128064	1.9076	3.63894	116.137	12	12	52	28	24	0	22	1	4	1	0	0	0	0	0	0	0	30	54	45	39	15	9	3	0	0	15	0	0	3	9	3	3	3	1	0
9	CHEMBL128074	0.4158	0.17289	60.5416	6	6	28	16	12	0	12	1	3	0	0	0	0	0	0	0	0	17	29	23	20	8	6	3	0	0	9	0	0	3	6	1	0	2	0	0
10	CHEMBL128076	-0.8285	0.686412	98.3914	6	6	51	27	24	0	20	1	5	1	0	0	0	0	0	0	0	29	53	46	43	19	7	4	0	0	10	0	0	3	4	3	2	8	0	0
11	CHEMBL128214	0.4386	0.19237	100.528	6	6	47	26	21	0	18	1	5	1	0	0	0	1	0	1	0	27	48	41	38	17	7	4	0	0	10	0	0	3	6	1	3	4	1	0
12	CHEMBL128235	0.9689	0.938767	64.8987	6	6	31	17	14	0	13	1	3	0	0	0	0	0	0	0	0	18	32	26	23	9	6	3	0	0	9	0	0	3	5	2	1	2	0	0
13	CHEMBL128286	0.9689	0.938767	64.8987	6	6	31	17	14	0	13	1	3	0	0	0	0	0	0	0	0	18	32	26	23	9	6	3	0	0	9	0	0	3	5	2	1	2	0	0
14	CHEMBL128287	0.2202	0.048488	68.3826	6	6	31	17	14	0	12	1	3	1	0	0	0	0	0	0	0	18	32	27	24	10	5	2	0	0	8	0	0	2	5	1	1	3	0	0
15	CHEMBL128322	0.8334	0.694556	136.865	12	12	65	35	30	0	26	2	6	1	0	0	0	0	0	0	0	38	68	58	52	22	10	4	0	0	16	0	0	4	10	2	4	4	2	0
16	CHEMBL128522	-0.0141	0.000199	92.9941	6	6	47	25	22	0	18	1	5	1	0	0	0	0	0	0	0	26	48	41	38	16	7	4	0	0	10	0	0	3	6	1	3	4	1	0
17	CHEMBL128653	1.2977	1.68403	113.65	12	12	50	28	22	0	21	1	5	1	0	0	0	0	0	0	0	30	52	43	37	15	9	3	0	0	15	0	0	3	10	2	2	2	1	0
18	CHEMBL128743	0.9689	0.938767	64.8987	6	6	31	17	14	0	13	1	3	0	0	0	0	0	0	0	0	18	32	26	23	9	6	3	0	0	9	0	0	3	5	2	1	2	0	0
19	CHEMBL128744	0.4703	0.221182	71.5422	6	6	35	19	16	0	14	1	4	0	0	0	0	0	0	0	0	20	36	30	27	11	6	3	0	0	9	0	0	3	5	2	1	2	0	0
20	CHEMBL128871	0.4386	0.19237	100.528	6	6	47	26	21	0	18	1	5	1	0	0	0	1	0	1	0	27	48	41	38	17	7	4	0	0	10	0	0	3	6	1	3	4	1	0
21	CHEMBL129219	0.6284	0.394887	93.4037	6	6	47	28	19	0	18	1	5	1	0	3	0	0	0	3	0	29	48	41	38	19	7	4	0	0	10	0	0	3	5	2	3	5	0	0
22	CHEMBL129358	0.8336	0.694889	112.628	12	12	51	30	21	0	22	1	5	1	0	1	0	0	0	1	0	32	53	43	37	16	10	4	0	0	16	0	0	3	11	2	1	5	0	0
23	CHEMBL129559	-0.3643	0.132714	88.317	6	6	44	25	19	0	17	1	5	1	0	1	0	0	0	1	0	26	45	38	35	16	7	4	0	0	10	0	0	3	6	1	2	5	0	0
24	CHEMBL129572	0.8336	0.694889	112.628	12	12	51	30	21	0	22	1	5	1	0	1	0	0	0	1	0	32	53	43	37	16	10	4	0	0	16	0	0	3	11	2	1	5	0	0
25	CHEMBL129789	-0.1043	0.0108785	93.1219	6	6	47	26	21	0	18	1	5	1	0	1	0	0	0	1	0	27	48	41	38	17	7	4	0	0	10	0	0	3	6	1	3	4	1	0
26	CHEMBL129829	-0.1043	0.0108785	93.1219	6	6	47	26	21	0	18	1	5	1	0	1	0	0	0	1	0	27	48	41	38	17	7	4	0	0	10	0	0	3	6	1	3	4	1	0
27	CHEMBL130084	1.0865	1.18048	106.096	6	6	56	28	28	0	21	1	5	1	0	0	0	0	0	0	0	29	57	50	47	19	7	4	0	0	10	0	0	3	5	2	5	5	0	1
28	CHEMBL130237	0.1786	0.031898	95.7234	6	6	44	25	19	0	17	1	5	1	0	0	0	1	0	1	0	26	45	38	35	16	7	4	0	0	10	0	0	3	6	1	2	5	0	0
29	CHEMBL130298	0.3546	0.125741	97.7103	6	6	47	26	21	0	18	1	5	1	0	0	1	0	0	1	0	27	48	41	38	17	7	4	0	0	10	0	0	3	6	1	3	4	1	0
30	CHEMBL130584	1.3765	1.89475	120.035	12	12	51	30	21	0	22	1	5	1	0	0	0	1	0	1	0	32	53	43	37	16	10	4	0	0	16	0	0	3	11	2	1	5	0	0
31	CHEMBL130914	1.5363	2.36022	102.202	12	12	43	25	18	0	19	1	4	1	0	0	0	0	0	0	0	27	45	36	30	12	9	3	0	0	15	0	0	3	10	2	1	3	0	0
32	CHEMBL131350	0.1242	0.0154256	63.7231	6	6	28	16	12	0	11	1	3	1	0	0	0	0	0	0	0	17	29	24	21	9	5	2	0	0	8	0	0	2	5	1	1	2	0	0
33	CHEMBL132080	-1.8653	3.47934	55.9738	0	0	37	17	20	0	12	1	3	1	0	0	0	0	0	0	0	18	38	36	36	16	2	2	0	0	2	0	0	2	0	0	1	8	1	0
34	CHEMBL132512	0.2202	0.048488	68.3826	6	6	31	17	14	0	12	1	3	1	0	0	0	0	0	0	0	18	32	27	24	10	5	2	0	0	8	0	0	2	5	1	1	3	0	0
35	CHEMBL132680	0.7456	0.555919	106.857	6	6	57	28	29	0	22	1	4	1	0	0	0	0	0	0	0	30	59	53	50	21	6	3	0	0	9	0	0	3	5	1	4	7	2	0	20.3112	13.2598	12.8257	9.48777	8.23508	5.44928	3.59943	2.47163	0.7254
36	CHEMBL133021	-0.1487	0.0221117	85.3726	0	0	42	23	19	0	17	1	4	1	0	0	0	0	0	0	0	25	44	38	38	19	6	6	0	0	6	0	0	3	5	1	1	6	1	0	16.397	11.0754	9.97411	8.43725	6.60162	4.67875	2.83427	1.80771	0.712912
37	CHEMBL133399	1.1392	1.29778	99.5082	6	6	52	26	26	0	20	1	4	1	0	0	0	0	0	0	0	28	54	48	45	19	6	3	0	0	9	0	0	3	5	1	3	6	1	1
38	CHEMBL133864	2.2982	5.28172	119.524	6	6	63	30	33	0	24	1	4	1	0	0	0	0	0	0	0	32	65	59	56	23	6	3	0	0	9	0	0	3	5	1	6	6	2	1	22.1041	13.9938	14.2685	10.3637	8.73565	6.28878	4.04026	2.70033	0.736803
39	CHEMBL133984	0.7456	0.555919	106.857	6	6	57	28	29	0	22	1	4	1	0	0	0	0	0	0	0	30	59	53	50	21	6	3	0	0	9	0	0	3	5	1	4	7	2	0	20.3112	13.2598	12.8257	9.48777	8.23508	5.44928	3.59943	2.47163	0.7254
40	CHEMBL134113	-0.0247	0.00061	65.7291	0	0	40	18	22	0	13	1	3	1	0	0	0	0	0	0	0	19	41	39	39	17	2	2	0	0	2	0	0	2	0	0	3	6	1	1
41	CHEMBL134495	-1.5773	2.48788	53.0622	0	0	34	16	18	0	11	1	3	1	0	0	0	0	0	0	0	17	35	33	33	15	2	2	0	0	2	0	0	2	0	0	1	7	1	0
42	CHEMBL134666	-0.4367	0.190707	88.2842	0	0	45	24	21	0	18	1	4	1	0	0	0	0	0	0	0	26	47	41	41	20	6	6	0	0	6	0	0	3	5	1	1	7	1	0	17.1041	11.5754	10.3277	8.67883	7.23899	4.96287	3.0868	2.01768	0.71267
43	CHEMBL134956	-0.4367	0.190707	88.2842	0	0	45	24	21	0	18	1	4	1	0	0	0	0	0	0	0	26	47	41	41	20	6	6	0	0	6	0	0	3	5	1	1	7	1	0	17.1041	11.5754	10.3277	8.67883	7.23899	4.96287	3.0868	2.01768	0.71267
44	CHEMBL136015	-0.4367	0.190707	88.2842	0	0	45	24	21	0	18	1	4	1	0	0	0	0	0	0	0	26	47	41	41	20	6	6	0	0	6	0	0	3	5	1	1	7	1	0	17.1041	11.5754	10.3277	8.67883	7.23899	4.96287	3.0868	2.01768	0.71267
45	CHEMBL138409	0.0433	0.00187489	82.8752	0	0	51	24	27	0	15	3	5	1	0	0	0	0	0	0	1	24	51	47	47	20	4	4	0	0	4	0	0	4	0	0	6	4	0	1
46	CHEMBL139140	-0.15	0.0225	123.322	0	0	67	33	34	0	23	4	5	1	0	0	0	0	0	0	2	34	68	61	61	27	7	7	0	0	7	0	0	4	5	1	5	7	0	1	24.5956	15.5399	14.5422	10.5605	7.82041	6.24772	4.73179	2.71352	0.745323
47	CHEMBL152342	-6.6193	43.8151	236.214	0	0	135	68	67	0	50	7	11	0	0	0	0	0	0	0	1	73	140	125	125	58	15	15	0	0	15	0	0	7	12	2	4	24	1	0	48.7433	32.7305	29.1501	24.1266	18.6564	14.1714	8.89903	6.07323	0.716814
48	CHEMBL152526	-5.8297	33.9854	233.178	0	0	133	67	66	0	50	6	11	0	0	0	0	0	0	0	0	72	138	123	123	57	15	15	0	0	15	0	0	7	12	2	4	24	1	0	48.0362	32.2305	28.7966	23.8766	18.4662	14.1039	8.79697	5.92464	0.716959
49	CHEMBL152708	-5.0475	25.4773	140.211	0	0	81	41	40	0	28	6	7	0	0	0	0	0	0	0	2	43	83	74	74	34	9	9	0	0	9	0	0	5	6	1	4	12	0	0	29.9406	19.6163	17.3057	13.9542	10.9583	7.6206	4.73687	3.17	0.730258
50	CHEMBL15424	-0.5696	0.324444	57.6361	0	0	34	16	18	0	10	1	4	1	0	0	0	0	0	0	0	16	34	32	32	14	2	2	0	0	2	0	0	2	0	0	3	3	1	0
51	CHEMBL1560	-0.7554	0.570629	49.834	0	0	30	14	16	0	9	1	3	1	0	0	0	0	0	0	0	14	30	28	28	12	2	2	0	0	2	0	0	2	0	0	3	3	1	0
52	CHEMBL1560	-0.7554	0.570629	49.834	0	0	30	14	16	0	9	1	3	1	0	0	0	0	0	0	0	14	30	28	28	12	2	2	0	0	2	0	0	2	0	0	3	3	1	0
53	CHEMBL15775	0.8291	0.687407	100.42	10	11	47	25	22	0	19	1	4	1	0	0	0	0	0	0	0	27	49	42	36	14	7	2	0	0	13	0	0	2	8	2	3	3	1	0
54	CHEMBL15777	-0.0097	9.41e-05	90.6883	0	0	42	23	19	0	15	1	5	2	0	0	0	0	0	0	0	24	43	36	36	17	7	7	0	0	7	0	0	2	6	0	3	3	1	0	17.1983	10.7849	10.141	8.44605	6.05519	4.58122	3.26181	1.96359	0.747752
55	CHEMBL15879	-0.5599	0.313488	100.186	6	6	55	27	28	0	19	2	5	1	0	0	0	0	0	0	1	28	56	50	47	19	6	3	0	0	9	0	0	3	5	1	2	7	0	0
56	CHEMBL159330	-1.5215	2.31496	51.223	0	0	36	17	19	0	11	1	5	0	0	0	0	0	0	0	0	17	36	33	33	14	3	3	0	0	3	0	0	3	0	0	1	4	2	0
57	CHEMBL15954	0.2944	0.0866714	124.773	12	12	62	32	30	0	24	2	5	1	0	0	0	0	0	0	1	34	64	55	49	19	9	3	0	0	15	0	0	3	11	1	2	7	0	0
58	CHEMBL15977	0.9546	0.911261	82.444	0	0	39	20	19	0	15	1	3	1	0	0	0	0	0	0	0	21	40	35	35	16	5	5	0	0	5	0	0	2	5	1	3	2	2	0	14.6983	9.54091	8.44595	7.08944	5.30034	4.06247	2.76023	1.80998	0.734915
59	CHEMBL159791	-0.2771	0.0767844	51.0454	0	0	31	14	17	0	10	0	3	1	0	0	0	0	0	0	0	14	31	29	29	12	2	2	0	0	2	0	0	1	1	0	1	5	2	0
60	CHEMBL159829	-2.7042	7.3127	61.8356	0	0	44	20	24	0	13	2	5	0	0	0	0	0	0	0	0	20	44	41	41	17	3	3	0	0	3	0	0	3	0	0	3	5	2	0
61	CHEMBL159956	-0.8512	0.724541	87.5122	6	6	51	25	26	0	18	2	5	0	0	0	0	0	0	0	0	26	52	46	43	17	6	3	0	0	9	0	0	3	5	1	2	4	2	0
62	CHEMBL159973	-1.6005	2.5616	44.0834	0	0	34	16	18	0	10	1	5	0	0	0	0	0	0	0	0	16	34	31	31	13	3	3	0	0	3	0	0	3	0	0	1	4	2	0
63	CHEMBL159987	-1.8489	3.41843	59.0488	0	0	42	19	23	0	13	1	5	0	0	0	0	0	0	0	0	19	42	39	39	16	3	3	0	0	3	0	0	3	0	0	3	5	2	0
64	CHEMBL159995	-0.5632	0.317194	84.6006	6	6	48	24	24	0	17	2	5	0	0	0	0	0	0	0	0	25	49	43	40	16	6	3	0	0	9	0	0	3	5	1	2	3	2	0
65	CHEMBL159996	-0.9302	0.865272	80.3726	6	6	49	24	25	0	17	2	5	0	0	0	0	0	0	0	0	25	50	44	41	16	6	3	0	0	9	0	0	3	5	1	2	4	2	0
66	CHEMBL16138	-0.5696	0.324444	57.6361	0	0	34	16	18	0	10	1	4	1	0	0	0	0	0	0	0	16	34	32	32	14	2	2	0	0	2	0	0	2	0	0	3	3	1	0
67	CHEMBL16139	0.7337	0.538316	75.6773	0	0	35	18	17	0	11	1	3	3	0	0	0	0	0	0	0	19	36	34	34	17	2	2	0	0	2	0	0	2	0	0	5	3	1	0	13.3365	8.4888	7.93173	6.62476	5.019	3.75708	2.65955	1.61706	0.740917
68	CHEMBL161552	-0.6008	0.360961	91.806	6	6	54	26	28	0	19	2	5	0	0	0	0	0	0	0	0	27	55	49	46	18	6	3	0	0	9	0	0	3	5	1	4	4	2	0
69	CHEMBL16163	0.2944	0.0866714	124.773	12	12	62	32	30	0	24	2	5	1	0	0	0	0	0	0	1	34	64	55	49	19	9	3	0	0	15	0	0	3	11	1	2	7	0	0
70	CHEMBL16166	0.9392	0.882097	88.5251	6	6	41	22	19	0	15	1	3	2	0	1	0	0	0	1	0	23	42	37	34	15	5	2	0	0	8	0	0	2	6	0	3	3	1	0
71	CHEMBL161885	0.8077	0.652379	105.961	12	12	55	28	27	0	21	2	5	0	0	0	0	0	0	0	1	29	56	47	41	14	9	3	0	0	15	0	0	3	10	2	1	5	0	0
72	CHEMBL16190	1.2651	1.60048	95.2235	6	6	48	24	24	0	18	1	4	1	0	0	0	0	0	0	0	25	49	43	40	16	6	3	0	0	9	0	0	3	5	1	4	3	2	0
73	CHEMBL161968	-2.4558	6.03095	46.8702	0	0	36	17	19	0	10	2	5	0	0	0	0	0	0	0	0	17	36	33	33	14	3	3	0	0	3	0	0	3	0	0	1	4	2	0
74	CHEMBL162381	-0.2825	0.0798062	96.8956	6	6	50	26	24	0	18	2	4	2	0	0	0	0	0	0	0	28	52	46	43	19	6	3	0	0	9	0	0	3	5	1	2	7	0	0
75	CHEMBL16332	1.0061	1.01224	89.8402	0	0	40	21	19	0	15	1	3	2	0	0	0	0	0	0	0	22	41	36	36	17	5	5	0	0	5	0	0	2	6	0	3	3	1	0	15.4054	10.0241	8.89354	7.22552	5.46719	4.1529	2.61698	1.74107	0.733591
76	CHEMBL163549	-0.648	0.419904	51.861	0	0	34	15	19	0	10	1	3	1	0	0	0	0	0	0	0	15	34	32	32	13	2	2	0	0	2	0	0	2	0	0	2	4	2	0
77	CHEMBL163568	-1.2711	1.6157	55.5168	0	0	39	18	21	0	12	1	5	0	0	0	0	0	0	0	0	18	39	36	36	15	3	3	0	0	3	0	0	3	0	0	3	4	2	0
78	CHEMBL163601	-0.36	0.1296	48.9494	0	0	31	14	17	0	9	1	3	1	0	0	0	0	0	0	0	14	31	29	29	12	2	2	0	0	2	0	0	2	0	0	2	3	2	0
79	CHEMBL163635	0.1555	0.0241803	107.299	12	12	56	29	27	0	21	2	6	0	0	0	0	0	0	0	1	30	57	48	42	15	9	3	0	0	15	0	0	3	10	2	1	5	0	0
80	CHEMBL163682	-0.2024	0.0409658	114.539	0	0	56	30	26	0	22	2	6	0	0	0	0	0	0	0	1	31	57	48	48	22	9	9	0	0	9	0	0	3	10	2	1	6	0	0	21.9325	14.4011	12.4463	9.52604	7.02988	5.4745	3.25055	2.17841	0.731084
81	CHEMBL164625	0.5197	0.270088	108.872	12	12	58	29	29	0	22	2	5	0	0	0	0	0	0	0	1	30	59	50	44	15	9	3	0	0	15	0	0	3	10	2	1	6	0	0
82	CHEMBL165061	-0.5705	0.32547	99.8072	6	6	53	27	26	0	19	2	4	2	0	0	0	0	0	0	0	29	55	49	46	20	6	3	0	0	9	0	0	3	5	1	2	8	0	0
83	CHEMBL165582	-0.5705	0.32547	99.8072	6	6	53	27	26	0	19	2	4	2	0	0	0	0	0	0	0	29	55	49	46	20	6	3	0	0	9	0	0	3	5	1	2	8	0	0
84	CHEMBL165617	-0.1325	0.0175562	110.21	12	12	59	30	29	0	22	2	6	0	0	0	0	0	0	0	1	31	60	51	45	16	9	3	0	0	15	0	0	3	10	2	1	6	0	0
85	CHEMBL165953	-0.5705	0.32547	99.8072	6	6	53	27	26	0	19	2	4	2	0	0	0	0	0	0	0	29	55	49	46	20	6	3	0	0	9	0	0	3	5	1	2	8	0	0
86	CHEMBL178322	-1.1504	1.32342	69.0061	0	0	42	20	22	0	14	1	4	1	0	0	0	0	0	0	0	21	43	40	40	18	3	3	0	0	3	0	0	3	0	0	3	6	2	0
87	CHEMBL1794004	1.5009	2.2527	156.979	0	0	102	41	61	0	36	1	4	0	0	0	0	0	0	0	0	45	106	103	103	42	3	3	0	0	3	0	0	3	0	1	8	13	6	5
88	CHEMBL1794011	0.4753	0.22591	132.585	0	0	65	33	32	0	25	2	5	1	0	0	0	0	0	0	0	34	66	57	57	25	9	9	0	0	9	0	0	3	10	2	3	5	2	0	24.5432	15.6331	13.9574	11.2715	7.83714	6.17964	3.54668	2.44602	0.743735
89	CHEMBL1794012	-0.2231	0.0497736	104.254	6	6	61	28	33	0	20	2	5	1	0	0	0	0	0	0	0	28	61	55	52	19	6	3	0	0	9	0	0	3	5	1	4	5	2	0
90	CHEMBL1794014	-1.6628	2.7649	93.329	0	0	63	27	36	0	20	2	4	1	0	0	0	0	0	0	0	28	64	61	61	25	3	3	0	0	3	0	0	3	0	0	4	10	3	0
91	CHEMBL19070	0.4118	0.169579	119.722	12	12	62	31	31	0	23	2	5	1	0	0	0	0	0	0	0	32	63	54	48	17	9	3	0	0	15	0	0	3	10	2	2	5	1	0
92	CHEMBL19165	0.4742	0.224866	124.587	12	12	65	32	33	0	24	2	5	1	0	0	0	0	0	0	0	33	66	57	51	18	9	3	0	0	15	0	0	3	10	2	2	6	1	0
93	CHEMBL19494	1.3361	1.78516	130.29	0	0	62	32	30	0	24	2	5	1	0	0	0	0	0	0	0	33	63	54	54	24	9	9	0	0	9	0	0	3	10	2	2	6	1	0	23.673	15.1508	13.8983	10.0435	7.36064	6.24998	3.45158	2.18278	0.739781
94	CHEMBL19573	-0.2541	0.0645668	96.3698	6	6	54	26	28	0	19	2	4	1	0	0	0	0	0	0	0	27	55	49	46	18	6	3	0	0	9	0	0	3	5	1	3	6	1	0
95	CHEMBL19621	1.9092	3.64504	96.3144	12	12	44	23	21	0	18	1	3	1	0	0	0	0	0	0	0	24	45	37	31	10	8	2	0	0	14	0	0	2	10	2	0	4	0	0
96	CHEMBL19647	-0.1444	0.0208514	97.2808	6	6	54	26	28	0	19	2	4	1	0	0	0	0	0	0	0	27	55	49	46	18	6	3	0	0	9	0	0	3	5	1	3	6	1	0
97	CHEMBL19755	0.4043	0.163458	128.916	0	0	62	32	30	0	24	2	5	1	0	0	0	0	0	0	0	33	63	54	54	24	9	9	0	0	9	0	0	3	10	2	2	6	1	0	23.673	15.2056	13.5581	10.5398	7.45661	6.16184	3.44448	2.15107	0.739781
98	CHEMBL1979078	1.7963	3.22669	107.007	12	12	46	26	20	0	20	1	4	1	0	0	0	0	0	0	0	28	48	39	33	13	9	3	0	0	15	0	0	3	10	2	2	2	1	0
99	CHEMBL19816	1.4898	2.2195	149.083	0	0	66	36	30	0	28	2	5	1	0	0	0	0	0	0	0	38	68	56	56	26	12	12	0	0	12	0	0	3	15	3	0	7	0	0	25.9156	17.3126	15.3502	11.9554	8.68413	7.39578	4.25602	2.82879	0.719879
100	CHEMBL19820	-0.2808	0.0788486	84.5247	6	6	44	21	23	0	16	2	2	1	0	0	0	0	0	0	0	22	45	40	37	14	5	2	0	0	8	0	0	2	5	1	3	5	0	0
101	CHEMBL19846	0.6903	0.476514	67.612	6	6	34	17	17	0	12	1	3	1	0	0	0	0	0	0	0	17	34	29	26	9	5	2	0	0	8	0	0	2	5	1	1	3	0	0
102	CHEMBL19935	-0.883	0.779689	95.4932	6	6	54	26	28	0	19	2	4	1	0	0	0	0	0	0	0	27	55	49	46	18	6	3	0	0	9	0	0	3	5	1	3	6	1	0
103	CHEMBL19936	-0.8206	0.673384	100.359	6	6	57	27	30	0	20	2	4	1	0	0	0	0	0	0	0	28	58	52	49	19	6	3	0	0	9	0	0	3	5	1	3	7	1	0
104	CHEMBL19951	-0.8109	0.657559	102.215	6	6	58	28	30	0	21	2	4	1	0	0	0	0	0	0	0	30	60	54	51	21	6	3	0	0	9	0	0	3	5	1	1	10	1	0
105	CHEMBL20053	1.2249	1.50038	155.534	0	0	66	37	29	0	29	3	4	1	0	0	0	0	0	0	0	40	69	56	56	27	13	13	0	0	13	0	0	4	15	4	0	6	0	0	26.2001	17.9019	15.9284	12.9458	10.1523	8.32498	5.0689	3.60863	0.708111
106	CHEMBL20067	1.1504	1.32342	121.509	12	12	62	31	31	0	23	2	5	1	0	0	0	0	0	0	0	32	63	54	48	17	9	3	0	0	15	0	0	3	10	2	2	5	1	0
107	CHEMBL20123	1.1919	1.42063	111.534	12	12	55	28	27	0	21	2	4	1	0	0	0	0	0	0	0	29	56	47	41	14	9	3	0	0	15	0	0	3	10	2	1	5	0	0
108	CHEMBL20182	-1.5179	2.30402	80.0253	0	0	53	23	30	0	16	2	4	1	0	0	0	0	0	0	0	23	53	50	50	20	3	3	0	0	3	0	0	3	0	0	5	6	2	0
109	CHEMBL20193	-0.123	0.015129	78.1726	6	6	42	21	21	0	14	2	4	1	0	0	0	0	0	0	0	21	42	36	33	12	6	3	0	0	9	0	0	3	5	1	2	3	0	0
110	CHEMBL20322	2.9552	8.73321	158.434	22	23	71	38	33	0	31	2	4	1	0	0	0	0	0	0	0	41	74	60	48	15	14	3	0	0	26	0	0	3	17	5	0	6	0	0
111	CHEMBL20341	-0.2231	0.0497736	104.254	6	6	61	28	33	0	20	2	5	1	0	0	0	0	0	0	0	28	61	55	52	19	6	3	0	0	9	0	0	3	5	1	4	5	2	0
112	CHEMBL2035375	-5.6555	31.9847	137.194	0	0	89	39	50	0	26	6	6	1	0	0	0	0	0	0	2	38	88	83	83	33	5	5	0	0	5	0	0	5	0	0	7	11	2	0	30.1206	18.3342	15.5255	12.1073	7.75902	5.59523	3.47542	2.19775	0.772323
113	CHEMBL20419	0.2003	0.0401201	139.678	0	0	69	35	34	0	26	2	6	1	0	0	0	0	0	0	0	36	70	61	61	27	9	9	0	0	9	0	0	3	10	2	4	6	1	0	25.9575	16.6163	14.7588	11.6887	8.05616	6.41165	3.68263	2.44003	0.741642
114	CHEMBL2052024	-1.6353	2.67421	99.5132	6	6	61	29	32	0	22	2	5	0	0	0	0	0	0	0	1	31	63	57	54	22	6	3	0	0	9	0	0	3	5	1	1	11	1	0
115	CHEMBL20574	-0.6983	0.487623	97.9354	0	0	49	25	24	0	18	2	4	1	0	0	0	0	0	0	0	26	50	44	44	20	6	6	0	0	6	0	0	3	5	1	3	5	1	0	18.7233	11.773	10.7234	9.07521	6.68409	5.18584	3.3694	2.14501	0.74893
116	CHEMBL2079670	-1.6353	2.67421	99.5132	6	6	61	29	32	0	22	2	5	0	0	0	0	0	0	0	1	31	63	57	54	22	6	3	0	0	9	0	0	3	5	1	1	11	1	0
117	CHEMBL20966	2.9622	8.77463	152.589	18	18	69	36	33	0	28	2	4	2	0	0	0	0	0	0	0	38	71	59	50	17	12	3	0	0	21	0	0	3	15	3	2	5	0	0
118	CHEMBL21025	-0.2352	0.055319	121.875	12	12	65	32	33	0	24	2	5	1	0	0	0	0	0	0	0	33	66	57	51	18	9	3	0	0	15	0	0	3	10	2	1	8	0	0
119	CHEMBL2111852	0.805	0.648025	71.4944	6	6	30	17	13	0	13	1	2	1	0	0	0	0	0	0	0	19	32	27	24	11	5	2	0	0	8	0	0	2	5	1	2	2	1	0	11.9912	8.18154	7.57633	6.8445	5.63353	4.88752	3.51383	2.31056	0.705365
120	CHEMBL2111855	1.7963	3.22669	107.007	12	12	46	26	20	0	20	1	4	1	0	0	0	0	0	0	0	28	48	39	33	13	9	3	0	0	15	0	0	3	10	2	2	2	1	0
121	CHEMBL2112667	0.805	0.648025	71.4944	6	6	30	17	13	0	13	1	2	1	0	0	0	0	0	0	0	19	32	27	24	11	5	2	0	0	8	0	0	2	5	1	2	2	1	0	11.9912	8.18154	7.57633	6.8445	5.63353	4.88752	3.51383	2.31056	0.705365
122	CHEMBL2114220	0.2671	0.0713424	118.561	12	12	59	31	28	0	23	2	5	1	0	0	0	0	0	0	0	33	61	52	46	18	9	3	0	0	15	0	0	3	9	3	2	6	0	0
123	CHEMBL2114222	0.8302	0.689232	116.956	12	12	58	30	28	0	23	2	4	1	0	0	0	0	0	0	0	32	60	51	45	17	9	3	0	0	15	0	0	3	9	3	2	6	0	0
124	CHEMBL2114418	0.09	0.0081	113.132	12	12	53	29	24	0	21	2	5	1	0	0	0	0	0	0	1	31	55	46	40	16	9	3	0	0	15	0	0	3	11	1	2	4	0	0
125	CHEMBL2115220	0.2671	0.0713424	118.561	12	12	59	31	28	0	23	2	5	1	0	0	0	0	0	0	0	33	61	52	46	18	9	3	0	0	15	0	0	3	9	3	2	6	0	0
126	CHEMBL233930	-2.7714	7.68066	114.533	12	12	52	32	20	0	21	0	11	0	0	0	0	0	0	0	0	35	55	47	41	21	8	2	0	0	14	0	0	0	13	2	2	4	0	0	23.154	15.2056	14.3109	12.6046	10.4272	8.25611	6.33221	4.40545	0.723562
127	CHEMBL274068	-1.106	1.22324	59.9704	5	5	31	16	15	0	9	5	1	1	0	0	0	0	0	0	0	17	32	29	26	11	3	1	0	0	6	0	0	2	0	0	3	3	1	0	11.5436	7.73638	6.5478	5.84705	4.43481	2.62641	1.87726	1.13102	0.721475
128	CHEMBL274333	-0.3975	0.158006	39.2008	0	0	31	14	17	0	7	1	4	1	1	0	0	0	0	0	0	14	31	27	27	10	4	4	0	0	4	0	0	1	0	0	3	3	0	0
129	CHEMBL274988	1.5505	2.40405	108.037	0	0	46	25	21	0	19	1	3	2	0	0	0	0	0	0	0	27	48	41	41	20	7	7	0	0	7	0	0	2	8	2	3	3	1	0	17.9743	11.9904	10.8732	9.14906	7.22901	5.7868	3.89504	2.7222	0.718973
130	CHEMBL276103	-0.6218	0.386635	53.7558	0	0	29	15	14	0	9	1	4	1	0	0	0	0	0	0	0	15	29	26	26	12	3	3	0	0	3	0	0	2	1	0	3	2	1	0
131	CHEMBL276104	-0.551	0.303601	63.8546	0	0	38	18	20	0	11	1	5	1	0	0	0	0	0	0	0	18	38	36	36	16	2	2	0	0	2	0	0	2	0	0	3	3	1	0
132	CHEMBL276505	1.3981	1.95468	93.1135	6	6	41	22	19	0	15	1	3	2	0	0	1	0	0	1	0	23	42	37	34	15	5	2	0	0	8	0	0	2	6	0	3	3	1	0
133	CHEMBL277074	0.2429	0.0590004	117.377	12	12	61	31	30	0	24	2	5	0	0	0	0	0	0	0	1	33	63	54	48	18	9	3	0	0	15	0	0	3	10	2	2	6	1	0
134	CHEMBL277238	1.8477	3.414	141.842	18	18	66	35	31	0	27	2	5	1	0	0	0	0	0	0	0	37	68	56	47	16	12	3	0	0	21	0	0	3	15	3	0	6	0	0
135	CHEMBL277707	0.948	0.898704	119.343	12	12	62	31	31	0	24	2	4	1	0	0	0	0	0	0	0	33	64	55	49	18	9	3	0	0	15	0	0	3	10	2	0	8	1	0
136	CHEMBL277951	0.1751	0.03066	63.8105	0	0	34	16	18	0	10	1	3	2	0	0	0	0	0	0	0	16	34	32	32	14	2	2	0	0	2	0	0	2	0	0	3	3	1	0
137	CHEMBL277976	-0.8888	0.789965	71.7066	0	0	46	20	26	0	15	1	3	1	0	0	0	0	0	0	0	21	47	45	45	19	2	2	0	0	2	0	0	2	0	0	3	7	3	0
138	CHEMBL278427	0.2614	0.06833	83.6658	0	0	40	21	19	0	15	1	4	1	0	0	0	0	0	0	0	22	41	36	36	17	5	5	0	0	5	0	0	2	6	0	3	3	1	0	15.4054	10.0241	8.89354	7.22552	5.46719	4.1529	2.61698	1.74107	0.733591
139	CHEMBL278428	-0.9781	0.95668	52.8849	0	0	31	15	16	0	9	1	4	1	0	0	0	0	0	0	0	15	31	29	29	13	2	2	0	0	2	0	0	2	0	0	3	3	1	0
140	CHEMBL279154	-0.0824	0.00678976	89.769	6	6	42	22	20	0	15	1	4	2	0	0	0	0	0	0	0	23	43	37	34	14	6	3	0	0	9	0	0	2	6	0	3	3	1	0
141	CHEMBL279566	-0.7324	0.53641	61.8856	0	0	36	18	18	0	11	1	5	1	0	0	0	0	0	0	0	19	37	35	35	17	2	2	0	0	2	0	0	2	0	0	5	3	1	0
142	CHEMBL279763	0.2096	0.0439322	56.9979	0	0	33	15	18	0	10	1	3	1	0	0	0	0	0	0	0	15	33	31	31	13	2	2	0	0	2	0	0	2	0	0	4	2	2	0
143	CHEMBL279966	0.8624	0.743734	124.421	12	12	65	32	33	0	24	2	5	1	0	0	0	0	0	0	0	33	66	57	51	18	9	3	0	0	15	0	0	3	10	2	2	6	1	0
144	CHEMBL280203	1.5738	2.47685	156.934	0	0	70	38	32	0	29	2	6	1	0	0	0	0	0	0	0	40	72	60	60	28	12	12	0	0	12	0	0	3	15	3	2	6	0	0	27.493	18.2233	16.2312	12.6509	9.34234	7.74828	4.36209	2.8716	0.7235
145	CHEMBL282469	-0.954	0.910116	91.8233	6	6	51	25	26	0	18	2	4	1	0	0	0	0	0	0	0	26	52	46	43	17	6	3	0	0	9	0	0	3	5	1	2	7	0	0
146	CHEMBL282664	2.1476	4.61219	150.744	0	0	66	36	30	0	28	2	5	1	0	0	0	0	0	0	0	38	68	56	56	26	12	12	0	0	12	0	0	3	15	3	2	5	0	0	25.7525	17.4187	15.0818	11.7707	8.84049	7.14149	3.95851	2.77122	0.715347
147	CHEMBL283315	-0.3614	0.13061	103.862	6	6	60	28	32	0	21	2	4	1	0	0	0	0	0	0	0	29	61	55	52	20	6	3	0	0	9	0	0	3	5	1	4	6	2	0
148	CHEMBL283586	0.3724	0.138682	68.4225	6	6	31	17	14	0	12	1	3	1	0	0	0	0	0	0	0	18	32	27	24	10	5	2	0	0	8	0	0	2	5	1	1	3	0	0
149	CHEMBL283741	0.5529	0.305698	117.614	12	12	58	30	28	0	23	2	4	1	0	0	0	0	0	0	0	32	60	51	45	17	9	3	0	0	15	0	0	3	10	2	1	7	0	0
150	CHEMBL284736	0.4696	0.220524	128.867	0	0	65	33	32	0	26	2	5	0	0	0	0	0	0	0	1	35	67	58	58	26	9	9	0	0	9	0	0	3	10	2	5	6	0	0	23.6312	16.0284	13.5415	11.1257	9.02635	7.14373	5.01533	3.63377	0.716096
151	CHEMBL287358	-0.6514	0.424322	84.8168	6	6	50	23	27	0	18	1	3	1	0	0	0	0	0	0	0	24	51	46	43	16	5	2	0	0	8	0	0	2	4	2	1	8	1	0
152	CHEMBL287896	-0.666	0.443556	88.9117	6	6	48	24	24	0	17	2	4	1	0	0	0	0	0	0	0	25	49	43	40	16	6	3	0	0	9	0	0	3	5	1	2	6	0	0
153	CHEMBL290284	0.09	0.0081	113.132	12	12	53	29	24	0	21	2	5	1	0	0	0	0	0	0	1	31	55	46	40	16	9	3	0	0	15	0	0	3	11	1	2	4	0	0
154	CHEMBL298388	0.9144	0.836127	115.834	12	12	50	28	22	0	20	2	4	2	0	0	0	0	0	0	0	30	52	43	37	15	9	3	0	0	15	0	0	3	11	1	2	3	0	0
155	CHEMBL302840	-1.7197	2.95737	41.9509	0	0	30	15	15	0	9	1	5	0	0	0	0	0	0	0	0	15	30	27	27	12	3	3	0	0	3	0	0	3	0	0	1	5	0	0
156	CHEMBL304148	1.8564	3.44622	128.969	12	12	59	31	28	0	23	2	4	2	0	0	0	0	0	0	0	33	61	52	46	18	9	3	0	0	15	0	0	3	10	2	4	3	1	0
157	CHEMBL305020	0.7106	0.504952	100.547	6	6	49	25	24	0	17	2	4	2	0	0	0	0	0	0	0	26	50	44	41	17	6	3	0	0	9	0	0	3	5	1	5	2	1	0
158	CHEMBL305050	1.9808	3.92357	126.922	0	0	54	30	24	0	22	2	4	2	0	0	0	0	0	0	0	32	56	47	47	23	9	9	0	0	9	0	0	3	10	2	4	2	1	0	21.5099	14.4904	12.6729	10.203	8.3592	6.89107	4.22854	2.99977	0.716995
159	CHEMBL306461	0.4278	0.183013	95.6469	6	6	46	24	22	0	16	2	4	2	0	0	0	0	0	0	0	25	47	41	38	16	6	3	0	0	9	0	0	3	5	1	4	3	0	0
160	CHEMBL306938	1.527	2.33173	126.954	0	0	54	30	24	0	22	2	4	2	0	0	0	0	0	0	0	32	56	47	47	23	9	9	0	0	9	0	0	3	10	2	3	4	0	0	21.5099	14.4356	12.9101	10.1673	7.9707	6.56498	4.23088	2.97417	0.716995
161	CHEMBL3085292	-0.8277	0.685087	46.896	0	0	26	14	12	0	8	1	4	1	0	0	0	0	0	0	0	14	26	23	23	11	3	3	0	0	3	0	0	3	0	0	1	4	0	0
162	CHEMBL313198	0.4798	0.230208	117.333	12	12	58	30	28	0	23	2	4	1	0	0	0	0	0	0	0	32	60	51	45	17	9	3	0	0	15	0	0	3	10	2	1	7	0	0
163	CHEMBL313627	-0.7424	0.551158	115.885	12	12	57	31	26	0	22	2	6	1	0	0	0	0	0	0	0	33	59	50	44	18	9	3	0	0	15	0	0	3	10	2	1	6	0	0
164	CHEMBL313764	-0.6134	0.37626	125.961	12	12	63	33	30	0	24	2	6	1	0	0	0	0	0	0	0	35	65	56	50	20	9	3	0	0	15	0	0	3	10	2	1	6	0	0
165	CHEMBL314215	-0.9897	0.979506	95.4181	6	6	54	26	28	0	19	2	4	1	0	0	0	0	0	0	0	27	55	49	46	18	6	3	0	0	9	0	0	3	5	1	3	6	1	0
166	CHEMBL314770	-0.2695	0.0726302	114.407	12	12	56	31	25	0	22	2	5	1	0	1	0	0	0	1	0	33	58	49	43	18	9	3	0	0	15	0	0	3	10	2	1	6	0	0
167	CHEMBL315037	0.8302	0.689232	116.956	12	12	58	30	28	0	23	2	4	1	0	0	0	0	0	0	0	32	60	51	45	17	9	3	0	0	15	0	0	3	9	3	2	6	0	0
168	CHEMBL315601	0.2671	0.0713424	118.561	12	12	59	31	28	0	23	2	5	1	0	0	0	0	0	0	0	33	61	52	46	18	9	3	0	0	15	0	0	3	9	3	2	6	0	0
169	CHEMBL315695	-0.5914	0.349754	118.835	12	12	60	33	27	0	23	2	7	1	0	0	0	0	0	0	0	35	62	52	46	19	10	4	0	0	16	0	0	4	9	3	1	6	0	0
170	CHEMBL322069	1.1285	1.27351	68.5078	6	6	32	16	16	0	12	1	2	1	0	0	0	0	0	0	0	16	32	27	24	8	5	2	0	0	8	0	0	2	6	0	3	0	1	0
171	CHEMBL326801	1.3913	1.93572	72.6722	6	6	35	17	18	0	13	1	2	1	0	0	0	0	0	0	0	17	35	30	27	9	5	2	0	0	8	0	0	2	5	1	4	0	1	0
172	CHEMBL327454	0.1894	0.0358724	118.995	12	12	56	31	25	0	22	2	5	1	0	0	1	0	0	1	0	33	58	49	43	18	9	3	0	0	15	0	0	3	10	2	1	6	0	0
173	CHEMBL329125	-0.1793	0.0321485	114.279	12	12	56	30	26	0	22	2	5	1	0	0	0	0	0	0	0	32	58	49	43	17	9	3	0	0	15	0	0	3	10	2	1	6	0	0
174	CHEMBL329823	-0.7424	0.551158	115.885	12	12	57	31	26	0	22	2	6	1	0	0	0	0	0	0	0	33	59	50	44	18	9	3	0	0	15	0	0	3	10	2	1	6	0	0
175	CHEMBL331575	-1.3141	1.72686	52.5251	0	0	33	15	18	0	10	1	3	1	0	0	0	0	0	0	0	15	33	31	31	13	2	2	0	0	2	0	0	2	0	0	2	6	0	0
176	CHEMBL334724	1.0336	1.06833	103.945	6	6	54	27	27	0	21	1	4	1	0	0	0	0	0	0	0	29	56	50	47	20	6	3	0	0	9	0	0	3	5	1	4	6	2	0	19.6041	12.7598	12.4722	9.24619	7.59771	5.16517	3.34689	2.26167	0.726077
177	CHEMBL3349972	-1.6353	2.67421	99.5132	6	6	61	29	32	0	22	2	5	0	0	0	0	0	0	0	1	31	63	57	54	22	6	3	0	0	9	0	0	3	5	1	1	11	1	0
178	CHEMBL3350269	1.7963	3.22669	107.007	12	12	46	26	20	0	20	1	4	1	0	0	0	0	0	0	0	28	48	39	33	13	9	3	0	0	15	0	0	3	10	2	2	2	1	0
179	CHEMBL3350310	0.09	0.0081	113.132	12	12	53	29	24	0	21	2	5	1	0	0	0	0	0	0	1	31	55	46	40	16	9	3	0	0	15	0	0	3	11	1	2	4	0	0
180	CHEMBL335476	-1.2893	1.66229	50.1506	0	0	31	15	16	0	10	1	3	1	0	0	0	0	0	0	0	16	32	30	30	14	2	2	0	0	2	0	0	2	0	0	1	6	1	0
181	CHEMBL335631	1.0336	1.06833	103.945	6	6	54	27	27	0	21	1	4	1	0	0	0	0	0	0	0	29	56	50	47	20	6	3	0	0	9	0	0	3	5	1	4	6	2	0	19.6041	12.7598	12.4722	9.24619	7.59771	5.16517	3.34689	2.26167	0.726077
182	CHEMBL335682	1.7963	3.22669	107.007	12	12	46	26	20	0	20	1	4	1	0	0	0	0	0	0	0	28	48	39	33	13	9	3	0	0	15	0	0	3	10	2	2	2	1	0
183	CHEMBL336384	0.2202	0.048488	68.3826	6	6	31	17	14	0	12	1	3	1	0	0	0	0	0	0	0	18	32	27	24	10	5	2	0	0	8	0	0	2	5	1	1	3	0	0
184	CHEMBL336561	-1.2893	1.66229	50.1506	0	0	31	15	16	0	10	1	3	1	0	0	0	0	0	0	0	16	32	30	30	14	2	2	0	0	2	0	0	2	0	0	1	6	1	0
185	CHEMBL336837	2.2982	5.28172	119.524	6	6	63	30	33	0	24	1	4	1	0	0	0	0	0	0	0	32	65	59	56	23	6	3	0	0	9	0	0	3	5	1	6	6	2	1	22.1041	13.9938	14.2685	10.3637	8.73565	6.28878	4.04026	2.70033	0.736803
186	CHEMBL337871	-0.0247	0.00061	65.7291	0	0	40	18	22	0	13	1	3	1	0	0	0	0	0	0	0	19	41	39	39	17	2	2	0	0	2	0	0	2	0	0	3	6	1	1
187	CHEMBL337878	0.7456	0.555919	106.857	6	6	57	28	29	0	22	1	4	1	0	0	0	0	0	0	0	30	59	53	50	21	6	3	0	0	9	0	0	3	5	1	4	7	2	0	20.3112	13.2598	12.8257	9.48777	8.23508	5.44928	3.59943	2.47163	0.7254
188	CHEMBL337904	-1.5773	2.48788	53.0622	0	0	34	16	18	0	11	1	3	1	0	0	0	0	0	0	0	17	35	33	33	15	2	2	0	0	2	0	0	2	0	0	1	7	1	0
189	CHEMBL337957	0.2126	0.0451988	86.2556	6	6	39	22	17	0	15	1	4	1	0	0	0	1	0	1	0	23	40	34	31	14	6	3	0	0	9	0	0	2	6	1	1	5	0	0
190	CHEMBL338131	0.0946	0.00894916	92.9054	6	6	44	25	19	0	17	1	5	1	0	0	1	0	0	1	0	26	45	38	35	16	7	4	0	0	10	0	0	3	6	1	2	5	0	0
191	CHEMBL338250	-0.1043	0.0108785	93.1219	6	6	47	26	21	0	18	1	5	1	0	1	0	0	0	1	0	27	48	41	38	17	7	4	0	0	10	0	0	3	6	1	3	4	1	0
192	CHEMBL339343	-0.1043	0.0108785	93.1219	6	6	47	26	21	0	18	1	5	1	0	1	0	0	0	1	0	27	48	41	38	17	7	4	0	0	10	0	0	3	6	1	3	4	1	0
193	CHEMBL340939	0.2703	0.0730621	106.386	10	11	50	28	22	0	21	1	5	1	0	0	0	0	0	0	0	30	52	43	37	15	9	4	0	0	15	0	0	3	8	3	2	5	0	0
194	CHEMBL341180	0.7456	0.555919	106.857	6	6	57	28	29	0	22	1	4	1	0	0	0	0	0	0	0	30	59	53	50	21	6	3	0	0	9	0	0	3	5	1	4	7	2	0	20.3112	13.2598	12.8257	9.48777	8.23508	5.44928	3.59943	2.47163	0.7254
195	CHEMBL341182	-0.1487	0.0221117	85.3726	0	0	42	23	19	0	17	1	4	1	0	0	0	0	0	0	0	25	44	38	38	19	6	6	0	0	6	0	0	3	5	1	1	6	1	0	16.397	11.0754	9.97411	8.43725	6.60162	4.67875	2.83427	1.80771	0.712912
196	CHEMBL342372	1.5502	2.40312	108.666	6	6	58	29	29	0	20	3	5	1	0	0	0	0	0	0	1	30	59	52	49	20	7	4	0	0	10	0	0	4	5	1	5	4	0	1
197	CHEMBL345991	-4.2579	18.1297	137.175	0	0	79	40	39	0	28	5	7	0	0	0	0	0	0	0	1	42	81	72	72	33	9	9	0	0	9	0	0	5	6	1	4	12	0	0	29.2335	19.1163	16.9522	13.7042	10.7681	7.55305	4.63481	3.02141	0.730837
198	CHEMBL346896	-7.9041	62.4748	231.332	0	0	133	68	65	0	48	9	11	0	0	0	0	0	0	0	1	73	138	123	123	58	15	15	0	0	15	0	0	9	10	2	6	20	1	0	48.7433	32.7305	29.1501	24.1266	18.6564	14.1714	8.89903	6.07323	0.716814
199	CHEMBL348658	-4.1741	17.4231	134.418	0	0	80	39	41	0	28	5	6	0	0	0	0	0	0	0	1	41	82	74	74	33	8	8	0	0	8	0	0	5	5	1	3	13	1	0	28.3632	18.7056	16.4247	13.2501	9.76121	7.24233	4.3867	2.92187	0.727262
200	CHEMBL350633	-0.1325	0.0175562	110.21	12	12	59	30	29	0	22	2	6	0	0	0	0	0	0	0	1	31	60	51	45	16	9	3	0	0	15	0	0	3	10	2	1	6	0	0
201	CHEMBL351061	-1.4597	2.13072	46.7558	0	0	33	16	17	0	10	1	5	0	0	0	0	0	0	0	0	16	33	30	30	13	3	3	0	0	3	0	0	3	0	0	2	4	1	0
202	CHEMBL351249	-0.2825	0.0798062	96.8956	6	6	50	26	24	0	18	2	4	2	0	0	0	0	0	0	0	28	52	46	43	19	6	3	0	0	9	0	0	3	5	1	2	7	0	0
203	CHEMBL351263	-0.9831	0.966486	52.6052	0	0	36	17	19	0	11	1	5	0	0	0	0	0	0	0	0	17	36	33	33	14	3	3	0	0	3	0	0	3	0	0	3	3	2	0
204	CHEMBL351614	0.0003	9e-08	101.796	6	6	53	27	26	0	19	2	4	2	0	0	0	0	0	0	0	29	55	49	46	20	6	3	0	0	9	0	0	3	5	1	3	6	1	0
205	CHEMBL351655	-0.7998	0.63968	87.4726	6	6	50	26	24	0	18	2	6	0	0	0	0	0	0	0	0	27	51	44	41	17	7	4	0	0	10	0	0	4	5	1	1	4	2	0
206	CHEMBL351966	-2.315	5.35923	49.5426	0	0	35	17	18	0	10	2	5	0	0	0	0	0	0	0	0	17	35	32	32	14	3	3	0	0	3	0	0	3	0	0	2	4	1	0
207	CHEMBL351972	-0.5494	0.30184	91.7664	6	6	53	27	26	0	19	2	6	0	0	0	0	0	0	0	0	28	54	47	44	18	7	4	0	0	10	0	0	4	5	1	3	4	2	0
208	CHEMBL352453	-2.4269	5.88984	63.5084	0	0	44	20	24	0	13	2	5	0	0	0	0	0	0	0	0	20	44	41	41	17	3	3	0	0	3	0	0	3	0	0	3	5	2	0
209	CHEMBL356651	-5.1435	26.4556	135.552	0	0	78	40	38	0	27	6	7	0	0	0	0	0	0	0	2	42	80	71	71	33	9	9	0	0	9	0	0	5	6	1	4	11	0	0	29.0703	19.2056	16.7882	13.446	10.572	7.43251	4.58041	3.08602	0.726758
210	CHEMBL357534	-3.6277	13.1602	132.199	0	0	78	38	40	0	28	4	6	0	0	0	0	0	0	0	1	40	80	72	72	32	8	8	0	0	8	0	0	4	6	1	2	14	1	0	27.493	18.2949	15.9072	12.7418	9.37495	7.05424	4.23024	2.83788	0.7235
211	CHEMBL360469	-1.1943	1.42635	67.8006	0	0	42	20	22	0	14	1	4	1	0	0	0	0	0	0	0	21	43	40	40	18	3	3	0	0	3	0	0	3	0	0	2	8	1	0
212	CHEMBL360681	-0.2491	0.0620508	131.368	0	0	67	35	32	0	28	2	5	0	0	0	0	0	0	0	0	38	70	60	60	28	10	10	0	0	10	0	0	3	11	2	0	11	1	0	24.7859	16.9356	15.0721	12.417	10.1595	8.51474	5.18893	3.5844	0.708168
213	CHEMBL36429	-0.4866	0.23678	107.855	12	12	55	29	26	0	22	2	5	0	0	0	0	0	0	0	1	31	57	48	42	16	9	3	0	0	15	0	0	3	10	2	1	6	0	0
214	CHEMBL366957	-1.1805	1.39358	111.462	0	0	65	31	34	0	24	2	5	0	0	0	0	0	0	0	1	33	67	61	61	27	6	6	0	0	6	0	0	3	5	1	3	11	1	0	22.3801	14.9179	13.1088	10.7863	8.67923	7.07971	4.56239	3.02153	0.721939
215	CHEMBL36748	-1.0218	1.04408	114.503	12	12	54	30	24	0	21	2	6	1	0	0	0	0	0	0	1	32	56	46	40	16	10	4	0	0	16	0	0	3	11	1	2	4	0	0
216	CHEMBL368191	-1.1551	1.33426	108.384	6	6	62	30	32	0	24	2	4	0	0	0	0	0	0	0	0	33	65	59	56	24	6	3	0	0	9	0	0	3	5	1	3	11	1	0	21.2503	14.5241	12.8512	11.4599	9.87977	8.14853	5.55781	4.14389	0.708345
217	CHEMBL368598	-0.9877	0.975551	56.5998	0	0	33	16	17	0	12	1	2	1	0	0	0	0	0	0	0	18	35	33	33	16	2	2	0	0	2	0	0	2	0	0	1	8	1	0	11.121	7.77086	7.07077	6.23846	5.4839	4.57321	3.31875	2.18788	0.69506
218	CHEMBL368667	0.2636	0.069485	96.9168	6	6	52	26	26	0	20	1	4	1	0	0	0	0	0	0	0	28	54	48	45	19	6	3	0	0	9	0	0	3	5	1	2	7	2	0
219	CHEMBL368775	-0.8564	0.733421	64.3432	0	0	40	18	22	0	13	1	3	1	0	0	0	0	0	0	0	19	41	39	39	17	2	2	0	0	2	0	0	2	0	0	3	5	3	0
220	CHEMBL369041	-1.1603	1.3463	58.3328	0	0	37	17	20	0	12	1	3	1	0	0	0	0	0	0	0	18	38	36	36	16	2	2	0	0	2	0	0	2	0	0	1	8	1	0
221	CHEMBL4067185	-1.7001	2.89034	144.177	0	0	74	41	33	0	28	4	6	0	0	3	0	0	0	3	2	43	76	66	66	33	10	10	0	0	10	0	0	4	10	2	2	10	0	0	30.2669	19.3492	18.1475	13.9178	10.7894	8.26263	5.28443	3.36994	0.738216
222	CHEMBL4078112	-2.2761	5.18063	150	0	0	80	43	37	0	30	4	6	0	0	3	0	0	0	3	2	45	82	72	72	35	10	10	0	0	10	0	0	4	10	2	2	12	0	0	31.6811	20.3872	18.719	14.3542	11.3798	8.7393	5.76171	3.78624	0.736769
223	CHEMBL4086264	-1.9881	3.95254	147.088	0	0	77	42	35	0	29	4	6	0	0	3	0	0	0	3	2	44	79	69	69	34	10	10	0	0	10	0	0	4	10	2	2	11	0	0	30.974	19.8872	18.3386	14.2191	11.1668	8.47246	5.61335	3.55365	0.737475
224	CHEMBL4090635	-2.5641	6.57461	152.912	0	0	83	44	39	0	31	4	6	0	0	3	0	0	0	3	2	46	85	75	75	36	10	10	0	0	10	0	0	4	10	2	2	13	0	0	32.3882	20.8872	19.0726	14.6232	11.4754	8.88997	5.9504	3.89115	0.736095
225	CHEMBL410980	-0.954	0.910116	91.8233	6	6	51	25	26	0	18	2	4	1	0	0	0	0	0	0	0	26	52	46	43	17	6	3	0	0	9	0	0	3	5	1	2	7	0	0
226	CHEMBL41248	-2.7459	7.53997	151.512	0	0	71	41	30	0	24	5	9	2	0	0	1	0	0	1	1	43	73	60	60	30	13	13	0	0	13	0	0	3	11	1	4	5	0	0	30.6979	19.0068	19.2864	13.9714	11.1941	8.87483	6.44074	3.86625	0.74873
227	CHEMBL412835	-1.5773	2.48788	53.0622	0	0	34	16	18	0	11	1	3	1	0	0	0	0	0	0	0	17	35	33	33	15	2	2	0	0	2	0	0	2	0	0	1	7	1	0
228	CHEMBL41548	-4.0614	16.495	156.382	0	0	78	44	34	0	27	5	9	2	0	0	1	0	0	1	1	47	81	68	68	34	13	13	0	0	13	0	0	3	11	1	2	10	0	0	32.449	20.5103	20.9457	15.381	12.8256	10.2768	7.84044	4.93582	0.737478
229	CHEMBL416147	-0.0576	0.00331776	115.179	12	12	59	31	28	0	24	2	5	0	0	0	0	0	0	0	0	33	61	51	45	17	10	4	0	0	16	0	0	3	11	2	1	7	0	0
230	CHEMBL4163400	-9.6062	92.2791	154.234	0	0	112	51	61	0	34	9	8	0	0	0	0	0	0	0	2	54	115	108	108	47	7	7	0	0	7	0	0	7	0	0	8	18	1	0
231	CHEMBL4167962	-10.6666	113.776	217.261	0	0	132	65	67	0	45	11	9	0	0	0	0	0	0	0	2	70	137	125	125	58	12	12	0	0	12	0	0	9	5	2	8	20	1	0	46.9483	31.1572	27.9448	24.0238	19.902	14.1689	9.48407	6.48909	0.722281
232	CHEMBL4171298	-9.3103	86.6817	195.961	0	0	118	58	60	0	40	10	8	0	0	0	0	0	0	0	2	62	122	111	111	51	11	11	0	0	11	0	0	8	5	2	7	17	1	0	42.0949	27.7634	24.827	21.0665	17.2116	12.2575	8.21871	5.77969	0.725774
233	CHEMBL417810	-1.6704	2.79024	110.968	0	0	65	31	34	0	24	2	5	0	0	0	0	0	0	0	1	33	67	61	61	27	6	6	0	0	6	0	0	3	5	1	2	11	2	0	22.3801	14.8631	13.3589	10.7333	8.26969	6.63002	4.27522	2.82195	0.721939
234	CHEMBL417994	-0.9781	0.95668	52.8849	0	0	31	15	16	0	9	1	4	1	0	0	0	0	0	0	0	15	31	29	29	13	2	2	0	0	2	0	0	2	0	0	3	3	1	0
235	CHEMBL418738	-0.3671	0.134762	100.332	6	6	55	27	28	0	19	2	5	1	0	0	0	0	0	0	0	28	56	50	47	19	6	3	0	0	9	0	0	3	5	1	3	6	1	0
236	CHEMBL419127	-1.376	1.89338	117.829	12	12	58	31	27	0	22	3	5	1	0	0	0	0	0	0	0	33	60	51	45	18	9	3	0	0	15	0	0	3	10	2	1	6	0	0
237	CHEMBL419499	0.3838	0.147302	112.674	12	12	55	29	26	0	22	2	4	1	0	0	0	0	0	0	0	31	57	48	42	16	9	3	0	0	15	0	0	3	10	2	1	6	0	0
238	CHEMBL419984	0.9238	0.853406	112.501	12	12	51	29	22	0	22	1	5	1	0	0	0	0	0	0	0	31	53	43	37	15	10	4	0	0	16	0	0	3	11	2	1	5	0	0
239	CHEMBL420192	1.5736	2.47622	124.068	12	12	56	30	26	0	22	2	4	2	0	0	0	0	0	0	0	32	58	49	43	17	9	3	0	0	15	0	0	3	10	2	3	4	0	0
240	CHEMBL420350	0.5303	0.281218	111.191	10	11	53	29	24	0	22	1	5	1	0	0	0	0	0	0	0	31	55	46	40	16	9	4	0	0	15	0	0	3	8	3	3	4	1	0
241	CHEMBL421657	0.4503	0.20277	124.136	12	12	55	32	23	0	23	1	6	1	0	0	1	0	0	1	0	34	57	47	41	18	10	4	0	0	16	0	0	3	12	1	2	5	0	0
242	CHEMBL422417	0.8302	0.689232	116.956	12	12	58	30	28	0	23	2	4	1	0	0	0	0	0	0	0	32	60	51	45	17	9	3	0	0	15	0	0	3	9	3	2	6	0	0
243	CHEMBL422808	-0.4367	0.190707	88.2842	0	0	45	24	21	0	18	1	4	1	0	0	0	0	0	0	0	26	47	41	41	20	6	6	0	0	6	0	0	3	5	1	1	7	1	0	17.1041	11.5754	10.3277	8.67883	7.23899	4.96287	3.0868	2.01768	0.71267
244	CHEMBL423916	1.2018	1.44432	119.275	12	12	56	31	25	0	22	3	5	1	0	0	0	0	0	0	1	33	58	48	42	17	10	4	0	0	16	0	0	4	10	2	2	4	0	0
245	CHEMBL42418	-2.7352	7.48132	146.927	0	0	68	40	28	0	23	5	9	2	0	0	1	0	0	1	1	42	70	57	57	29	13	13	0	0	13	0	0	3	11	1	4	4	0	0	29.8277	18.5792	18.8651	13.3445	10.8805	8.2431	6.48492	3.76548	0.745692
246	CHEMBL42588	-2.5035	6.26751	197.716	0	0	95	54	41	0	34	6	11	2	0	0	1	0	0	1	1	57	98	81	81	40	17	17	0	0	17	0	0	3	16	2	5	7	0	0	39.4677	25.5287	24.4725	17.6858	14.3093	11.0505	8.35787	5.18192	0.730883
247	CHEMBL427760	0.8302	0.689232	116.956	12	12	58	30	28	0	23	2	4	1	0	0	0	0	0	0	0	32	60	51	45	17	9	3	0	0	15	0	0	3	9	3	2	6	0	0
248	CHEMBL428883	-1.6107	2.59435	52.6208	0	0	32	15	17	0	9	2	3	1	0	0	0	0	0	0	0	15	32	30	30	13	2	2	0	0	2	0	0	2	0	0	3	3	1	0
249	CHEMBL431	0.5001	0.2501	121.116	6	6	62	31	31	0	22	2	5	2	0	0	0	0	0	0	1	33	64	58	55	24	6	3	0	0	9	0	0	3	5	1	6	7	0	0
250	CHEMBL43114	0.4817	0.232035	168.179	0	0	81	46	35	0	33	4	8	0	1	0	0	0	0	0	0	50	85	70	70	35	15	15	0	0	15	0	0	4	15	4	2	7	0	1	32.8988	21.9708	20.7257	16.8067	13.4399	10.6577	7.00359	5.07201	0.715191
251	CHEMBL431983	-1.5773	2.48788	53.0622	0	0	34	16	18	0	11	1	3	1	0	0	0	0	0	0	0	17	35	33	33	15	2	2	0	0	2	0	0	2	0	0	1	7	1	0
252	CHEMBL43370	-3.1303	9.79878	164.593	15	16	99	48	51	0	33	5	8	1	1	0	0	0	0	0	1	51	102	88	79	28	14	7	0	0	23	0	0	4	10	3	3	11	0	1
253	CHEMBL434035	-1.5773	2.48788	53.0622	0	0	34	16	18	0	11	1	3	1	0	0	0	0	0	0	0	17	35	33	33	15	2	2	0	0	2	0	0	2	0	0	1	7	1	0
254	CHEMBL434293	-2.0888	4.36309	51.0982	0	0	35	17	18	0	10	2	5	0	0	0	0	0	0	0	0	17	35	32	32	14	3	3	0	0	3	0	0	3	0	0	1	3	2	0
255	CHEMBL435360	-0.0576	0.00331776	115.179	12	12	59	31	28	0	24	2	5	0	0	0	0	0	0	0	0	33	61	51	45	17	10	4	0	0	16	0	0	3	11	2	1	7	0	0
256	CHEMBL435973	1.1392	1.29778	99.5082	6	6	52	26	26	0	20	1	4	1	0	0	0	0	0	0	0	28	54	48	45	19	6	3	0	0	9	0	0	3	5	1	3	6	1	1
257	CHEMBL436582	-0.0141	0.000199	92.9941	6	6	47	25	22	0	18	1	5	1	0	0	0	0	0	0	0	26	48	41	38	16	7	4	0	0	10	0	0	3	6	1	3	4	1	0
258	CHEMBL444191	-2.8837	8.31573	152.812	18	18	67	43	24	0	28	0	15	0	0	0	0	0	0	0	0	47	71	59	50	26	12	3	0	0	21	0	0	1	18	3	2	4	0	0	31.162	20.3872	19.3738	16.9055	13.7935	11.1795	8.37948	5.94931	0.724699
259	CHEMBL51625	-0.666	0.443556	88.9117	6	6	48	24	24	0	17	2	4	1	0	0	0	0	0	0	0	25	49	43	40	16	6	3	0	0	9	0	0	3	5	1	2	6	0	0
260	CHEMBL51780	1.1972	1.43329	120.734	12	12	53	29	24	0	21	2	4	2	0	0	0	0	0	0	0	31	55	46	40	16	9	3	0	0	15	0	0	3	11	1	3	2	1	0
261	CHEMBL577	-1.4904	2.22129	86.2095	6	6	51	25	26	0	18	2	5	0	0	0	0	0	0	0	1	26	52	46	43	17	6	3	0	0	9	0	0	3	5	1	2	7	0	0
262	CHEMBL578	-1.0123	1.02475	96.7153	6	6	56	27	29	0	20	2	5	0	0	0	0	0	0	0	1	28	57	51	48	19	6	3	0	0	9	0	0	3	5	1	4	7	0	0
263	CHEMBL579	-0.0246	0.000605	113.496	0	0	55	29	26	0	20	2	5	2	0	0	0	0	0	0	1	31	57	51	51	25	6	6	0	0	6	0	0	3	5	1	4	7	0	0	21.0183	13.811	12.8447	10.2686	7.98835	6.32464	4.17769	2.61235	0.724769
264	CHEMBL67804	0.1221	0.0149084	93.368	6	6	46	24	22	0	16	2	4	2	0	0	0	0	0	0	0	25	47	41	38	16	6	3	0	0	9	0	0	3	5	1	2	4	0	0
265	CHEMBL67924	1.7446	3.04363	119.136	12	12	53	29	24	0	21	2	4	2	0	0	0	0	0	0	0	31	55	46	40	16	9	3	0	0	15	0	0	3	10	2	3	3	0	0
266	CHEMBL68849	1.527	2.33173	126.954	0	0	54	30	24	0	22	2	4	2	0	0	0	0	0	0	0	32	56	47	47	23	9	9	0	0	9	0	0	3	10	2	3	4	0	0	21.5099	14.4356	12.9101	10.1673	7.9707	6.56498	4.23088	2.97417	0.716995
267	CHEMBL69836	1.8564	3.44622	128.969	12	12	59	31	28	0	23	2	4	2	0	0	0	0	0	0	0	33	61	52	46	18	9	3	0	0	15	0	0	3	10	2	4	3	1	0
268	CHEMBL71351	1.0103	1.02071	104.703	6	6	52	26	26	0	18	2	4	2	0	0	0	0	0	0	0	27	53	47	44	18	6	3	0	0	9	0	0	3	5	1	5	3	1	0
269	CHEMBL71496	0.5899	0.347982	97.5899	6	6	49	25	24	0	17	2	4	2	0	0	0	0	0	0	0	26	50	44	41	17	6	3	0	0	9	0	0	3	5	1	4	4	0	0
270	CHEMBL71538	1.7446	3.04363	119.136	12	12	53	29	24	0	21	2	4	2	0	0	0	0	0	0	0	31	55	46	40	16	9	3	0	0	15	0	0	3	10	2	3	3	0	0
271	CHEMBL71711	1.9808	3.92357	126.922	0	0	54	30	24	0	22	2	4	2	0	0	0	0	0	0	0	32	56	47	47	23	9	9	0	0	9	0	0	3	10	2	4	2	1	0	21.5099	14.4904	12.6729	10.203	8.3592	6.89107	4.22854	2.99977	0.716995
272	CHEMBL71746	1.7446	3.04363	119.136	12	12	53	29	24	0	21	2	4	2	0	0	0	0	0	0	0	31	55	46	40	16	9	3	0	0	15	0	0	3	10	2	3	3	0	0
273	CHEMBL71769	1.9808	3.92357	126.922	0	0	54	30	24	0	22	2	4	2	0	0	0	0	0	0	0	32	56	47	47	23	9	9	0	0	9	0	0	3	10	2	4	2	1	0	21.5099	14.4904	12.6729	10.203	8.3592	6.89107	4.22854	2.99977	0.716995
274	CHEMBL75752	0.6324	0.39993	73.2274	6	6	34	18	16	0	13	1	3	1	0	0	0	0	0	0	0	19	35	30	27	11	5	2	0	0	8	0	0	2	5	1	2	2	1	0
275	CHEMBL80392	-0.6565	0.430992	122.43	12	12	66	34	32	0	25	3	6	0	0	0	0	0	0	0	1	36	68	58	52	20	10	4	0	0	16	0	0	4	10	2	2	7	0	0
276	CHEMBL838	-0.0085	7.22e-05	118.361	12	12	60	31	29	0	24	2	5	0	0	0	0	0	0	0	1	33	62	53	47	18	9	3	0	0	15	0	0	3	10	2	3	6	0	0
277	CHEMBL86475	0.8302	0.689232	116.956	12	12	58	30	28	0	23	2	4	1	0	0	0	0	0	0	0	32	60	51	45	17	9	3	0	0	15	0	0	3	9	3	2	6	0	0
278	CHEMBL86778	-0.1793	0.0321485	114.279	12	12	56	30	26	0	22	2	5	1	0	0	0	0	0	0	0	32	58	49	43	17	9	3	0	0	15	0	0	3	10	2	1	6	0	0
279	CHEMBL86803	0.2671	0.0713424	118.561	12	12	59	31	28	0	23	2	5	1	0	0	0	0	0	0	0	33	61	52	46	18	9	3	0	0	15	0	0	3	9	3	2	6	0	0
280	CHEMBL86884	-0.7424	0.551158	115.885	12	12	57	31	26	0	22	2	6	1	0	0	0	0	0	0	0	33	59	50	44	18	9	3	0	0	15	0	0	3	10	2	1	6	0	0
281	CHEMBL87005	0.3838	0.147302	112.674	12	12	55	29	26	0	22	2	4	1	0	0	0	0	0	0	0	31	57	48	42	16	9	3	0	0	15	0	0	3	10	2	1	6	0	0
282	CHEMBL88278	-0.6779	0.459548	120.923	12	12	60	32	28	0	23	2	6	1	0	0	0	0	0	0	0	34	62	53	47	19	9	3	0	0	15	0	0	3	10	2	1	6	0	0
283	CHEMBL89388	0.8302	0.689232	116.956	12	12	58	30	28	0	23	2	4	1	0	0	0	0	0	0	0	32	60	51	45	17	9	3	0	0	15	0	0	3	9	3	2	6	0	0
284	CHEMBL89573	-0.7424	0.551158	115.885	12	12	57	31	26	0	22	2	6	1	0	0	0	0	0	0	0	33	59	50	44	18	9	3	0	0	15	0	0	3	10	2	1	6	0	0
285	CHEMBL89695	-0.6779	0.459548	120.923	12	12	60	32	28	0	23	2	6	1	0	0	0	0	0	0	0	34	62	53	47	19	9	3	0	0	15	0	0	3	10	2	1	6	0	0
286	CHEMBL89840	-0.8129	0.660806	116.223	12	12	57	30	27	0	22	3	4	1	0	0	0	0	0	0	0	32	59	50	44	17	9	3	0	0	15	0	0	3	10	2	1	6	0	0
287	CHEMBL90000	-0.1793	0.0321485	114.279	12	12	56	30	26	0	22	2	5	1	0	0	0	0	0	0	0	32	58	49	43	17	9	3	0	0	15	0	0	3	10	2	1	6	0	0
288	CHEMBL1560	-0.7554	0.570629	49.834	0	0	30	14	16	0	9	1	3	1	0	0	0	0	0	0	0	14	30	28	28	12	2	2	0	0	2	0	0	2	0	0	3	3	1	0
289	CHEMBL59674	0.682	0.465124	124.076	15	16	56	31	25	0	24	3	3	1	0	0	0	0	0	0	0	34	59	49	40	15	9	2	1	0	19	1	0	3	8	5	1	4	2	0
290	CHEMBL61713	1.2956	1.67858	126.632	15	16	55	30	25	0	23	2	3	1	0	0	0	1	0	1	0	33	58	49	40	15	9	2	0	0	18	0	0	3	9	4	1	4	2	0
291	CHEMBL304629	0.3443	0.118542	125.741	15	16	59	31	28	0	24	2	4	1	0	0	0	0	0	0	0	34	62	53	44	16	9	2	0	0	18	0	0	3	9	4	1	4	2	0
292	CHEMBL262267	0.2332	0.0543822	123.589	0	0	54	30	24	0	23	2	4	1	0	0	0	0	0	0	0	33	57	48	48	24	9	9	0	0	9	0	0	3	9	4	1	4	2	0	21.2503	14.4736	13.1541	11.1809	9.52901	7.39392	5.11903	3.70101	0.708345
293	CHEMBL59856	0.3443	0.118542	125.741	15	16	59	31	28	0	24	2	4	1	0	0	0	0	0	0	0	34	62	53	44	16	9	2	0	0	18	0	0	3	9	4	1	4	2	0
294	CHEMBL285447	0.8429	0.71048	119.098	15	16	55	29	26	0	23	2	3	1	0	0	0	0	0	0	0	32	58	49	40	14	9	2	0	0	18	0	0	3	9	4	1	4	2	0
295	CHEMBL35749	0.5549	0.307914	122.01	15	16	58	30	28	0	24	2	3	1	0	0	0	0	0	0	0	33	61	52	43	15	9	2	0	0	18	0	0	3	9	4	1	5	2	0
296	CHEMBL305089	0.3443	0.118542	125.741	15	16	59	31	28	0	24	2	4	1	0	0	0	0	0	0	0	34	62	53	44	16	9	2	0	0	18	0	0	3	9	4	1	4	2	0
297	CHEMBL302837	1.2956	1.67858	126.632	15	16	55	30	25	0	23	2	3	1	0	0	0	1	0	1	0	33	58	49	40	15	9	2	0	0	18	0	0	3	9	4	1	4	2	0
298	CHEMBL61016	1.089	1.18592	131.916	15	16	59	31	28	0	24	2	3	2	0	0	0	0	0	0	0	34	62	53	44	16	9	2	0	0	18	0	0	3	9	4	1	4	2	0
299	CHEMBL38249	0.8882	0.788899	115.963	15	16	54	28	26	0	22	2	3	1	0	0	0	0	0	0	0	30	56	47	38	12	9	2	0	0	18	0	0	3	10	3	2	2	2	0
300	CHEMBL290492	0.5549	0.307914	122.01	15	16	58	30	28	0	24	2	3	1	0	0	0	0	0	0	0	33	61	52	43	15	9	2	0	0	18	0	0	3	9	4	1	5	2	0
301	CHEMBL304218	0.5947	0.353668	130.035	15	16	62	32	30	0	25	2	4	1	0	0	0	0	0	0	0	35	65	56	47	17	9	2	0	0	18	0	0	3	9	4	3	4	2	0
302	CHEMBL35643	0.8429	0.71048	119.098	15	16	55	29	26	0	23	2	3	1	0	0	0	0	0	0	0	32	58	49	40	14	9	2	0	0	18	0	0	3	9	4	1	4	2	0
303	CHEMBL60439	0.3443	0.118542	125.741	15	16	59	31	28	0	24	2	4	1	0	0	0	0	0	0	0	34	62	53	44	16	9	2	0	0	18	0	0	3	9	4	1	4	2	0
304	CHEMBL37276	0.5549	0.307914	122.01	15	16	58	30	28	0	24	2	3	1	0	0	0	0	0	0	0	33	61	52	43	15	9	2	0	0	18	0	0	3	9	4	1	5	2	0
305	CHEMBL61640	1.8551	3.4414	147.613	21	23	65	35	30	0	29	2	3	1	0	0	0	0	0	0	0	39	69	57	44	14	12	2	0	0	25	0	0	3	13	6	1	4	2	0
306	CHEMBL38075	0.8882	0.788899	115.963	15	16	54	28	26	0	22	2	3	1	0	0	0	0	0	0	0	30	56	47	38	12	9	2	0	0	18	0	0	3	10	3	2	2	2	0
307	CHEMBL305388	0.3443	0.118542	125.741	15	16	59	31	28	0	24	2	4	1	0	0	0	0	0	0	0	34	62	53	44	16	9	2	0	0	18	0	0	3	9	4	1	4	2	0
308	CHEMBL285204	0.8882	0.788899	115.963	15	16	54	28	26	0	22	2	3	1	0	0	0	0	0	0	0	30	56	47	38	12	9	2	0	0	18	0	0	3	10	3	2	2	2	0
309	CHEMBL303302	0.3443	0.118542	125.741	15	16	59	31	28	0	24	2	4	1	0	0	0	0	0	0	0	34	62	53	44	16	9	2	0	0	18	0	0	3	9	4	1	4	2	0
310	CHEMBL37711	1.9004	3.61152	144.479	21	23	64	34	30	0	28	2	3	1	0	0	0	0	0	0	0	37	67	55	42	12	12	2	0	0	25	0	0	3	14	5	2	2	2	0
311	CHEMBL1159925	2.2533	5.07736	140.376	0	0	66	35	31	0	27	2	5	0	1	0	0	0	0	0	1	37	68	56	56	25	12	12	0	0	12	0	0	2	14	4	3	3	1	0	25.4241	16.6527	15.4425	12.0643	8.61575	7.20618	4.17945	3.02498	0.726402
312	CHEMBL288584	0.8882	0.788899	115.963	15	16	54	28	26	0	22	2	3	1	0	0	0	0	0	0	0	30	56	47	38	12	9	2	0	0	18	0	0	3	10	3	2	2	2	0
313	CHEMBL2115345	0.8429	0.71048	119.098	15	16	55	29	26	0	23	2	3	1	0	0	0	0	0	0	0	32	58	49	40	14	9	2	0	0	18	0	0	3	9	4	1	4	2	0
314	CHEMBL285490	0.8429	0.71048	119.098	15	16	55	29	26	0	23	2	3	1	0	0	0	0	0	0	0	32	58	49	40	14	9	2	0	0	18	0	0	3	9	4	1	4	2	0
315	CHEMBL60363	0.6139	0.376873	132.717	15	16	63	32	31	0	25	3	3	1	0	0	0	0	0	0	0	35	66	57	48	17	9	2	0	0	18	0	0	3	9	4	1	4	2	0
316	CHEMBL38235	1.4326	2.05234	134.16	19	21	60	32	28	0	26	2	3	1	0	0	0	0	0	0	0	35	63	52	40	12	11	2	0	0	23	0	0	3	12	5	2	2	2	0
317	CHEMBL301646	1.2956	1.67858	126.632	15	16	55	30	25	0	23	2	3	1	0	0	0	1	0	1	0	33	58	49	40	15	9	2	0	0	18	0	0	3	9	4	1	4	2	0
318	CHEMBL304209	1.2956	1.67858	126.632	15	16	55	30	25	0	23	2	3	1	0	0	0	1	0	1	0	33	58	49	40	15	9	2	0	0	18	0	0	3	9	4	1	4	2	0
319	CHEMBL285960	1.9004	3.61152	144.479	21	23	64	34	30	0	28	2	3	1	0	0	0	0	0	0	0	37	67	55	42	12	12	2	0	0	25	0	0	3	14	5	2	2	2	0
320	CHEMBL288911	1.9004	3.61152	144.479	21	23	64	34	30	0	28	2	3	1	0	0	0	0	0	0	0	37	67	55	42	12	12	2	0	0	25	0	0	3	14	5	2	2	2	0
321	CHEMBL293685	1.2956	1.67858	126.632	15	16	55	30	25	0	23	2	3	1	0	0	0	1	0	1	0	33	58	49	40	15	9	2	0	0	18	0	0	3	9	4	1	4	2	0
322	CHEMBL59762	0.3443	0.118542	125.741	15	16	59	31	28	0	24	2	4	1	0	0	0	0	0	0	0	34	62	53	44	16	9	2	0	0	18	0	0	3	9	4	1	4	2	0
323	CHEMBL290610	0.5549	0.307914	122.01	15	16	58	30	28	0	24	2	3	1	0	0	0	0	0	0	0	33	61	52	43	15	9	2	0	0	18	0	0	3	9	4	1	5	2	0
324	CHEMBL34876	1.767	3.12229	135.944	21	23	58	32	26	0	26	2	3	1	0	0	0	0	0	0	0	35	61	49	36	10	12	2	0	0	25	0	0	3	14	5	1	2	1	0
325	CHEMBL292534	-0.1543	0.0238085	132.385	15	16	63	33	30	0	25	2	5	1	0	0	0	0	0	0	0	36	66	57	48	18	9	2	0	0	18	0	0	3	9	4	1	4	2	0
326	CHEMBL289223	1.4326	2.05234	134.16	19	21	60	32	28	0	26	2	3	1	0	0	0	0	0	0	0	35	63	52	40	12	11	2	0	0	23	0	0	3	12	5	2	2	2	0
327	CHEMBL10247	0.8771	0.769304	67.8527	6	6	34	17	17	0	12	1	3	1	0	0	0	0	0	0	0	17	34	29	26	9	5	2	0	0	8	0	0	2	5	1	2	1	1	0
328	CHEMBL1159940	0.7736	0.598457	103.32	12	13	60	29	31	0	21	2	5	0	1	0	0	0	0	0	1	30	61	51	44	13	10	4	0	0	17	0	0	2	9	3	4	2	1	0
329	CHEMBL37841	1.9004	3.61152	144.479	21	23	64	34	30	0	28	2	3	1	0	0	0	0	0	0	0	37	67	55	42	12	12	2	0	0	25	0	0	3	14	5	2	2	2	0
330	CHEMBL287801	0.5549	0.307914	122.01	15	16	58	30	28	0	24	2	3	1	0	0	0	0	0	0	0	33	61	52	43	15	9	2	0	0	18	0	0	3	9	4	1	5	2	0
331	CHEMBL287261	1.2992	1.68792	125.625	19	21	54	30	24	0	24	2	3	1	0	0	0	0	0	0	0	33	57	46	34	10	11	2	0	0	23	0	0	3	12	5	1	2	1	0
332	CHEMBL288302	1.767	3.12229	135.944	21	23	58	32	26	0	26	2	3	1	0	0	0	0	0	0	0	35	61	49	36	10	12	2	0	0	25	0	0	3	14	5	1	2	1	0
333	CHEMBL2114403	0.8429	0.71048	119.098	15	16	55	29	26	0	23	2	3	1	0	0	0	0	0	0	0	32	58	49	40	14	9	2	0	0	18	0	0	3	9	4	1	4	2	0
334	CHEMBL37596	1.9611	3.84591	140.888	21	22	61	33	28	0	27	2	3	1	0	0	0	0	0	0	0	36	64	52	40	12	12	2	0	0	24	0	0	3	15	4	1	2	2	0
335	CHEMBL146746	-3.7822	14.305	98.4071	0	0	63	31	32	0	17	3	9	2	0	0	0	0	0	0	1	31	63	57	57	25	6	6	0	0	6	0	0	4	0	0	4	7	2	0
336	CHEMBL288814	0.8882	0.788899	115.963	15	16	54	28	26	0	22	2	3	1	0	0	0	0	0	0	0	30	56	47	38	12	9	2	0	0	18	0	0	3	10	3	2	2	2	0
337	CHEMBL289518	1.9004	3.61152	144.479	21	23	64	34	30	0	28	2	3	1	0	0	0	0	0	0	0	37	67	55	42	12	12	2	0	0	25	0	0	3	14	5	2	2	2	0
338	CHEMBL81232	0.9728	0.94634	68.575	6	6	32	17	15	0	12	1	3	1	0	0	0	0	0	0	0	17	32	26	23	8	6	3	0	0	9	0	0	2	6	2	2	0	0	0
339	CHEMBL1159919	1.5663	2.4533	125.205	0	0	65	32	33	0	24	2	5	0	1	0	0	0	0	0	1	33	66	57	57	24	9	9	0	0	9	0	0	2	10	2	4	4	2	0	23.7254	15.0802	14.1799	10.091	7.40268	6.19785	3.39941	2.12207	0.741419
340	CHEMBL1159920	2.46	6.0516	140.562	0	0	66	35	31	0	27	2	5	0	1	0	0	0	0	0	1	37	68	56	56	25	12	12	0	0	12	0	0	2	15	3	2	4	1	0	25.2609	16.742	15.2901	11.6777	8.64818	7.29886	4.03296	2.76039	0.721741
341	CHEMBL347763	-3.1288	9.78939	117.347	6	6	65	35	30	0	18	3	11	3	0	0	0	0	0	0	1	35	65	55	52	22	10	7	0	0	13	0	0	3	5	1	2	7	0	0
342	CHEMBL151631	-3.7822	14.305	98.4071	0	0	63	31	32	0	17	3	9	2	0	0	0	0	0	0	1	31	63	57	57	25	6	6	0	0	6	0	0	4	0	0	4	7	2	0
343	CHEMBL358903	-3.303	10.9098	90.268	0	0	60	29	31	0	15	3	9	2	0	0	0	0	0	0	1	28	59	53	53	22	6	6	0	0	6	0	0	4	0	0	3	7	1	0
344	CHEMBL148777	-3.6512	13.3313	95.574	0	0	60	30	30	0	14	3	10	3	0	0	0	0	0	0	1	29	59	52	52	22	7	7	0	0	7	0	0	3	0	0	4	6	1	0
345	CHEMBL1159939	0.2141	0.0458388	82.3383	6	6	50	24	26	0	15	2	5	0	1	0	0	1	0	1	1	24	50	43	40	14	7	4	0	0	10	0	0	2	5	1	4	2	1	0
346	CHEMBL147285	-2.4926	6.21305	109.129	6	6	62	33	29	0	18	3	10	2	0	0	0	0	0	0	1	33	62	53	50	21	9	6	0	0	12	0	0	4	5	1	1	7	0	0
347	CHEMBL348205	-2.9548	8.73084	84.962	0	0	60	28	32	0	16	3	8	1	0	0	0	0	0	0	1	27	59	54	54	22	5	5	0	0	5	0	0	5	0	0	2	8	1	0
348	CHEMBL356858	-3.2977	10.8748	77.5608	0	0	64	29	35	0	15	3	9	1	1	0	0	0	0	0	1	28	63	56	56	21	7	7	0	0	7	0	0	4	0	0	3	7	1	0
349	CHEMBL1159942	1.6403	2.69058	127.777	18	19	67	34	33	0	26	2	5	0	1	0	0	0	0	0	1	36	69	56	46	13	13	4	0	0	23	0	0	2	14	4	3	2	1	0
350	CHEMBL1159953	1.1403	1.30028	129.155	18	19	68	35	33	0	26	2	6	0	1	0	0	0	0	0	1	37	70	57	47	14	13	4	0	0	23	0	0	2	14	4	3	2	1	0
351	CHEMBL1159952	1.5443	2.38486	123.118	18	19	64	33	31	0	25	2	5	0	1	0	0	0	0	0	1	35	66	53	43	12	13	4	0	0	23	0	0	2	14	4	3	1	1	0
352	CHEMBL285619	3.1946	10.2055	146.647	27	29	68	37	31	0	28	5	3	0	1	0	0	0	0	0	1	41	72	56	40	9	16	3	0	0	32	0	0	1	16	6	1	4	0	0
353	CHEMBL1159924	1.847	3.41141	127.964	18	18	67	34	33	0	26	2	5	0	1	0	0	0	0	0	1	36	69	56	47	14	13	4	0	0	22	0	0	2	15	3	2	3	1	0
354	CHEMBL1159950	1.487	2.21117	141.886	0	0	67	36	31	0	27	2	6	0	1	0	0	0	0	0	1	38	69	57	57	26	12	12	0	0	12	0	0	2	14	4	3	3	1	0	26.2943	17.0802	15.919	12.3832	9.51565	7.37849	4.254	3.03036	0.730398
355	CHEMBL80950	0.8562	0.733078	104.369	12	12	52	28	24	0	21	3	4	0	0	0	0	0	0	0	0	29	53	43	37	13	9	3	1	0	16	1	0	3	10	2	0	5	0	0
356	CHEMBL419985	-1.0341	1.06936	199.69	0	0	93	54	39	0	37	6	9	1	0	0	1	0	0	1	0	58	97	79	79	40	18	18	0	0	18	0	0	6	16	3	5	5	2	0	39.482	25.4601	24.589	19.8552	15.8161	11.9235	8.38795	5.66928	0.731149
357	CHEMBL80243	1.5099	2.2798	108.454	12	12	52	28	24	0	22	2	4	0	0	0	0	0	0	0	0	29	53	43	37	13	9	3	1	0	16	1	0	2	11	2	0	5	1	0
358	CHEMBL10164	0.6412	0.411137	63.5716	11	11	36	19	17	0	10	5	3	0	1	0	0	0	0	0	1	20	37	29	23	6	8	3	0	0	14	0	0	1	5	1	0	2	0	0
359	CHEMBL10247	0.8771	0.769304	67.8527	6	6	34	17	17	0	12	1	3	1	0	0	0	0	0	0	0	17	34	29	26	9	5	2	0	0	8	0	0	2	5	1	2	1	1	0
360	CHEMBL10384	0.3532	0.12475	66.4832	11	11	39	20	19	0	11	5	3	0	1	0	0	0	0	0	1	21	40	32	26	7	8	3	0	0	14	0	0	1	5	1	0	3	0	0
361	CHEMBL104054	-1.0607	1.12508	91.7482	6	6	51	25	26	0	18	2	4	1	0	0	0	0	0	0	0	26	52	46	43	17	6	3	0	0	9	0	0	3	5	1	2	7	0	0
362	CHEMBL107275	-0.5797	0.336052	98.11	6	6	55	27	28	0	20	2	4	1	0	0	0	0	0	0	0	29	57	51	48	20	6	3	0	0	9	0	0	3	5	1	1	9	1	0
363	CHEMBL107747	0.0761	0.00579121	97.7598	6	6	54	26	28	0	19	2	4	1	0	0	0	0	0	0	0	27	55	49	46	18	6	3	0	0	9	0	0	3	5	1	3	6	1	0
364	CHEMBL113759	-0.1325	0.0175562	110.21	12	12	59	30	29	0	22	2	6	0	0	0	0	0	0	0	1	31	60	51	45	16	9	3	0	0	15	0	0	3	10	2	1	6	0	0
365	CHEMBL114552	0.29	0.0841	62.782	6	6	42	19	23	0	13	1	4	0	1	0	0	0	0	0	1	19	42	36	33	10	6	3	0	0	9	0	0	1	5	1	2	3	0	0
366	CHEMBL114658	0.0761	0.00579121	97.7598	6	6	54	26	28	0	19	2	4	1	0	0	0	0	0	0	0	27	55	49	46	18	6	3	0	0	9	0	0	3	5	1	3	6	1	0
367	CHEMBL123955	-1.23	1.5129	81.6387	6	6	48	22	26	0	17	2	2	1	0	0	0	0	0	0	0	23	49	44	41	15	5	2	0	0	8	0	0	2	6	0	1	7	1	0
368	CHEMBL124536	-3.3706	11.3609	75.4836	0	0	52	24	28	0	16	2	5	1	0	0	0	0	0	0	0	25	53	50	50	22	3	3	0	0	3	0	0	3	0	0	2	10	1	0
369	CHEMBL125040	-3.0089	9.05348	67.7312	0	0	49	22	27	0	14	2	5	1	0	0	0	0	0	0	0	22	49	46	46	19	3	3	0	0	3	0	0	3	0	0	2	8	1	0
370	CHEMBL126640	-2.7546	7.58782	74.3877	0	0	52	22	30	0	15	2	4	1	0	0	0	0	0	0	0	22	52	50	50	20	2	2	0	0	2	0	0	2	0	0	5	7	1	0
371	CHEMBL127199	-2.7743	7.69674	78.0295	0	0	53	23	30	0	15	2	4	2	0	0	0	0	0	0	0	23	53	49	49	19	4	4	0	0	4	0	0	2	0	0	3	8	1	0
372	CHEMBL144543	0.6314	0.398666	97.3532	6	6	55	26	29	0	18	2	5	1	0	0	0	0	0	0	0	26	55	49	46	17	6	3	0	0	9	0	0	3	5	1	4	3	2	0
373	CHEMBL144549	0.2636	0.069485	94.7918	6	6	53	26	27	0	18	2	5	1	0	0	0	0	0	0	0	27	54	48	45	18	6	3	0	0	9	0	0	3	5	1	2	5	2	0
374	CHEMBL144659	-0.954	0.910116	91.8233	6	6	51	25	26	0	18	2	4	1	0	0	0	0	0	0	0	26	52	46	43	17	6	3	0	0	9	0	0	3	5	1	2	7	0	0
375	CHEMBL145916	1.2877	1.65817	102.243	12	13	58	29	29	0	20	2	6	0	1	0	0	0	0	0	1	30	59	49	42	13	10	4	0	0	17	0	0	2	9	3	1	3	0	0
376	CHEMBL145937	0.865	0.748225	98.1082	12	13	59	29	30	0	20	2	6	0	1	0	0	0	0	0	1	30	60	49	42	12	11	5	0	0	18	0	0	2	9	3	1	4	0	0
377	CHEMBL145943	-0.9173	0.841439	96.7304	13	15	58	29	29	0	20	2	6	0	1	0	0	0	0	0	2	31	60	50	41	12	10	4	0	0	19	0	0	1	9	3	2	5	0	0
378	CHEMBL146371	-1.8487	3.41769	96.0379	6	6	55	27	28	0	19	2	5	1	0	0	0	0	0	0	0	28	56	50	47	19	6	3	0	0	9	0	0	3	5	1	2	8	0	0
379	CHEMBL146594	1.0008	1.0016	95.1567	12	13	56	28	28	0	19	2	6	0	1	0	0	0	0	0	1	29	57	46	39	11	11	5	0	0	18	0	0	2	9	3	1	3	0	0
380	CHEMBL146631	1.0628	1.12954	95.3244	12	13	56	29	27	0	19	2	6	0	1	1	0	0	0	1	1	30	57	46	39	12	11	5	0	0	18	0	0	2	9	3	1	3	0	0
381	CHEMBL146652	-1.4284	2.04033	111.583	9	10	63	31	32	0	22	3	5	1	0	0	0	0	0	0	0	33	65	58	52	20	7	3	0	0	13	0	0	4	5	2	2	7	2	0
382	CHEMBL146823	-0.6513	0.424192	102.008	6	6	58	28	30	0	21	2	4	1	0	0	0	0	0	0	0	30	60	54	51	21	6	3	0	0	9	0	0	3	5	1	1	10	1	0
383	CHEMBL146936	0.6704	0.449436	80.2111	13	15	44	24	20	0	16	1	6	0	1	0	0	0	0	0	1	26	46	36	27	7	10	4	0	0	19	0	0	1	9	3	0	2	0	0
384	CHEMBL147041	0.8753	0.76615	99.3373	18	20	49	27	22	0	17	6	3	0	1	0	0	0	0	0	1	30	52	41	29	7	11	3	0	0	23	0	0	1	9	3	0	2	0	0
385	CHEMBL147043	-1.6367	2.67879	97.5714	6	6	57	27	30	0	20	2	4	1	0	0	0	0	0	0	0	28	58	52	49	19	6	3	0	0	9	0	0	3	5	1	2	9	0	0
386	CHEMBL147153	-1.4829	2.19899	103.379	6	6	61	29	32	0	22	2	4	1	0	0	0	0	0	0	0	31	63	57	54	22	6	3	0	0	9	0	0	3	5	1	1	11	1	0
387	CHEMBL147157	1.1365	1.29163	152.924	26	30	74	42	32	0	31	2	8	0	1	0	0	0	0	0	1	47	79	62	44	12	17	5	0	0	35	0	0	2	18	6	0	4	0	0
388	CHEMBL147163	0.9984	0.996803	94.993	17	18	46	27	19	0	17	5	4	0	1	0	0	0	0	0	1	30	49	37	27	8	12	4	0	0	22	0	0	1	8	5	0	2	0	0
389	CHEMBL147400	0.1408	0.0198246	66.681	6	6	46	22	24	0	13	2	6	0	1	0	0	0	0	0	1	22	46	38	35	11	8	5	0	0	11	0	0	2	5	1	1	3	0	0
390	CHEMBL147595	1.3371	1.78784	128.242	0	0	60	32	28	0	24	2	5	1	0	0	0	0	0	0	0	34	62	53	53	25	9	9	0	0	9	0	0	3	9	3	2	5	2	0	23.4659	15.1087	14.3622	11.4976	8.54164	7.13672	4.80084	3.31845	0.733309
391	CHEMBL147702	0.315	0.099225	125.277	0	0	60	32	28	0	24	2	5	1	0	0	0	0	0	0	0	34	62	53	53	25	9	9	0	0	9	0	0	3	10	2	0	8	1	0	23.1396	15.2873	13.9704	11.1451	8.33823	6.72304	3.92412	2.45394	0.723113
392	CHEMBL147730	-0.1429	0.0204204	90.7717	13	15	52	28	24	0	18	2	7	0	1	0	0	0	0	0	1	30	54	43	34	10	11	5	0	0	20	0	0	2	9	3	1	2	0	0
393	CHEMBL147847	0.4585	0.210222	103.501	6	6	68	34	34	0	21	3	7	0	1	2	0	0	0	2	1	34	68	58	55	21	9	6	1	0	13	0	2	3	5	1	3	5	1	0
394	CHEMBL147899	-0.9545	0.91107	102.755	6	6	60	29	31	0	20	2	6	1	0	0	0	0	0	0	0	30	61	55	52	21	6	3	0	0	9	0	0	3	5	1	4	5	2	0
395	CHEMBL148056	0.6057	0.366872	92.3617	18	20	45	26	19	0	16	5	4	0	1	0	0	0	0	0	1	29	48	37	25	6	11	3	0	0	23	0	0	1	9	3	0	2	0	0
396	CHEMBL148155	-0.1489	0.0221712	100.448	6	6	55	27	28	0	20	2	4	1	0	0	0	0	0	0	0	28	56	49	46	18	7	4	0	0	10	0	0	4	6	1	1	8	0	0
397	CHEMBL148232	0.9375	0.878906	103.604	13	15	62	30	32	0	22	1	6	0	1	0	0	0	0	0	1	32	64	54	45	13	10	4	0	0	19	0	0	1	9	3	3	5	1	0
398	CHEMBL148368	-0.2238	0.0500864	110.128	6	6	63	30	33	0	22	2	5	1	0	0	0	0	0	0	0	32	65	59	56	23	6	3	0	0	9	0	0	3	5	1	2	7	4	0
399	CHEMBL148521	1.153	1.32941	95.1966	12	13	56	28	28	0	19	2	6	0	1	0	0	0	0	0	1	29	57	46	39	11	11	5	0	0	18	0	0	2	9	3	1	3	0	0
400	CHEMBL148564	1.7385	3.02238	142.882	0	0	64	35	29	0	26	2	6	0	1	0	0	0	0	0	1	37	66	54	54	25	12	12	0	0	12	0	0	2	14	4	2	3	0	0	25.0978	16.8213	15.2223	11.2357	8.41932	6.89532	4.43923	3.03633	0.71708
401	CHEMBL148911	-0.6685	0.446892	94.9678	5	5	55	26	29	0	18	2	4	2	0	0	0	0	0	0	0	27	56	51	48	19	5	3	0	0	8	0	0	5	1	1	2	7	2	0
402	CHEMBL149131	0.0781	0.00609961	62.0727	6	6	44	21	23	0	13	1	6	0	1	0	0	0	0	0	0	21	44	36	33	10	8	5	0	0	11	0	0	2	5	1	2	2	1	0
403	CHEMBL149364	0.1605	0.0257602	99.1373	6	6	58	28	30	0	20	2	4	1	0	1	0	0	0	1	0	29	59	53	50	20	6	3	0	0	9	0	0	3	5	1	2	7	2	0
404	CHEMBL149442	-1.8287	3.34414	105.142	6	6	63	29	34	0	22	2	4	1	0	0	0	0	0	0	0	30	64	58	55	21	6	3	0	0	9	0	0	3	5	1	2	11	0	0
405	CHEMBL149646	1.8676	3.48793	114.999	18	19	60	32	28	0	23	2	6	0	1	0	0	0	0	0	1	34	62	48	38	10	14	5	0	0	24	0	0	2	14	4	0	2	0	0
406	CHEMBL150209	1.4198	2.01583	124.602	12	13	65	32	33	0	23	2	6	0	1	0	0	0	0	0	1	33	66	57	50	17	9	3	0	0	16	0	0	2	9	3	5	3	0	0
407	CHEMBL151135	0.8023	0.643685	93.4999	12	13	57	28	29	0	20	1	6	0	1	0	0	0	0	0	0	29	58	47	40	11	11	5	0	0	18	0	0	2	9	3	2	3	1	0
408	CHEMBL151229	2.164	4.6829	99.6901	12	13	55	28	27	0	19	1	6	1	1	0	0	0	0	0	0	29	56	45	38	11	11	5	0	0	18	0	0	2	9	3	1	3	0	0
409	CHEMBL155874	0.4029	0.162328	138.69	21	22	56	34	22	0	24	3	5	1	0	0	0	1	0	1	0	37	59	45	33	11	14	4	0	0	26	0	0	3	16	3	0	2	0	0
410	CHEMBL1560	-0.7554	0.570629	49.834	0	0	30	14	16	0	9	1	3	1	0	0	0	0	0	0	0	14	30	28	28	12	2	2	0	0	2	0	0	2	0	0	3	3	1	0
411	CHEMBL156645	0.9725	0.945756	105.519	12	12	47	25	22	0	18	1	4	2	0	0	0	0	0	0	0	26	48	39	33	11	9	3	0	0	15	0	0	1	11	1	1	3	1	0
412	CHEMBL157694	-0.4211	0.177325	94.4754	12	12	40	23	17	0	15	2	4	2	0	0	0	0	0	0	0	24	41	32	26	9	9	3	0	0	15	0	0	3	8	1	1	1	1	0
413	CHEMBL157823	0.7594	0.576688	72.6676	6	6	34	18	16	0	11	1	4	2	0	0	0	0	0	0	0	18	34	28	25	9	6	3	0	0	9	0	0	1	5	1	1	1	1	0
414	CHEMBL158015	0.4859	0.236099	85.3323	6	6	43	21	22	0	14	1	4	2	0	0	0	0	0	0	0	21	43	37	34	12	6	3	0	0	9	0	0	1	5	1	3	3	1	0
415	CHEMBL159508	1.882	3.54192	133.843	18	19	64	34	30	0	27	1	6	0	0	0	0	0	0	0	0	36	66	54	44	14	12	3	0	0	22	0	0	3	15	3	2	2	2	0
416	CHEMBL159884	-0.8411	0.707449	104.148	11	12	59	29	30	0	21	3	5	0	0	0	0	0	0	0	0	30	60	52	45	15	8	3	0	0	15	0	0	5	6	1	2	5	2	0
417	CHEMBL159940	1.4406	2.07533	97.7419	12	13	50	26	24	0	20	1	5	0	0	0	0	0	0	0	0	27	51	42	35	11	9	3	0	0	16	0	0	3	9	3	1	3	1	0
418	CHEMBL159954	1.9081	3.64085	142.831	0	0	64	35	29	0	28	1	6	0	0	0	0	0	0	0	0	37	66	54	54	25	12	12	0	0	12	0	0	3	15	3	2	3	2	0	25.2085	16.8294	14.9301	11.7491	8.57877	7.0776	4.40101	3.14775	0.720244
419	CHEMBL160153	0.6594	0.434808	122.586	17	19	52	30	22	0	19	5	4	2	0	0	0	0	0	0	0	32	54	43	32	10	11	3	0	0	22	0	0	2	11	1	2	1	1	0
420	CHEMBL16046	-0.5865	0.343982	72.2208	6	6	42	21	21	0	14	2	5	0	0	0	0	0	0	0	0	21	42	36	33	12	6	3	0	0	9	0	0	3	5	1	1	3	1	0
421	CHEMBL161879	1.0068	1.01365	121.095	12	13	62	31	31	0	23	2	5	1	0	0	0	0	0	0	0	32	63	54	47	16	9	3	0	0	16	0	0	3	9	3	3	4	1	0
422	CHEMBL162022	-0.1154	0.0133172	91.7838	6	6	54	26	28	0	18	1	7	0	0	0	0	0	0	0	0	26	54	48	45	17	6	3	0	0	9	0	0	3	5	1	4	2	2	0
423	CHEMBL162381	-0.2825	0.0798062	96.8956	6	6	50	26	24	0	18	2	4	2	0	0	0	0	0	0	0	28	52	46	43	19	6	3	0	0	9	0	0	3	5	1	2	7	0	0
424	CHEMBL162405	0.1226	0.0150308	106.602	11	12	57	29	28	0	21	3	5	0	0	0	0	0	0	0	0	30	58	49	42	14	9	4	0	0	16	0	0	5	7	2	2	4	1	0
425	CHEMBL163182	1.9585	3.83572	132.415	0	0	64	32	32	0	25	2	4	1	0	0	0	0	0	0	0	33	65	56	56	24	9	9	0	0	9	0	0	3	9	3	4	4	2	0	23.8361	15.0951	13.8557	10.629	7.77504	5.70314	3.51341	2.5204	0.744879
426	CHEMBL163454	2.9214	8.53458	124.83	18	19	54	29	25	0	24	1	3	1	0	0	0	0	0	0	0	31	56	45	35	10	11	2	0	0	21	0	0	2	14	4	0	4	0	0
427	CHEMBL163468	0.3064	0.093881	147.392	18	19	68	38	30	0	29	2	6	1	0	0	0	0	0	0	0	42	72	60	50	20	12	3	0	0	22	0	0	3	14	4	1	6	0	0
428	CHEMBL163621	0.8678	0.753077	125.796	12	13	64	32	32	0	25	2	4	1	0	0	0	0	0	0	0	34	66	57	50	18	9	3	0	0	16	0	0	3	9	3	3	6	1	0
429	CHEMBL164311	2.2733	5.16789	158.046	0	0	71	38	33	0	30	1	6	1	0	0	0	0	0	0	0	40	73	61	61	28	12	12	0	0	12	0	0	3	15	3	2	4	2	0	27.3299	18.3674	15.8552	12.4133	9.38737	7.78835	4.91518	3.35888	0.719207
430	CHEMBL16457	-1.0807	1.16791	65.6194	6	6	35	19	16	0	12	2	5	0	0	0	0	0	0	0	0	19	35	29	26	10	6	3	0	0	9	0	0	2	5	1	1	2	0	0
431	CHEMBL16467	-0.8964	0.803533	92.6334	6	6	54	25	29	0	18	3	4	0	0	0	0	0	0	0	0	25	54	48	45	16	6	3	0	0	9	0	0	2	5	1	5	2	2	0
432	CHEMBL164955	1.405	1.97402	85.9326	6	6	46	21	25	0	16	1	3	1	0	0	0	0	0	0	0	21	46	41	38	13	5	2	0	0	8	0	0	2	5	1	3	3	2	0
433	CHEMBL165061	-0.5705	0.32547	99.8072	6	6	53	27	26	0	19	2	4	2	0	0	0	0	0	0	0	29	55	49	46	20	6	3	0	0	9	0	0	3	5	1	2	8	0	0
434	CHEMBL165499	1.2092	1.46216	72.5319	6	6	37	18	19	0	13	1	3	1	0	0	0	0	0	0	0	18	37	32	29	10	5	2	0	0	8	0	0	2	5	1	2	2	1	0
435	CHEMBL165582	-0.5705	0.32547	99.8072	6	6	53	27	26	0	19	2	4	2	0	0	0	0	0	0	0	29	55	49	46	20	6	3	0	0	9	0	0	3	5	1	2	8	0	0
436	CHEMBL16568	0.1071	0.0114704	97.6822	12	12	50	26	24	0	19	3	4	0	0	0	0	0	0	0	0	27	51	42	36	12	9	3	0	0	15	0	0	3	10	2	2	1	1	0
437	CHEMBL165744	1.405	1.97402	85.9326	6	6	46	21	25	0	16	1	3	1	0	0	0	0	0	0	0	21	46	41	38	13	5	2	0	0	8	0	0	2	5	1	3	3	2	0
438	CHEMBL165888	1.5651	2.44954	146.13	18	19	68	36	32	0	29	2	4	1	0	0	0	0	0	0	0	39	71	59	49	17	12	3	0	0	22	0	0	3	14	4	1	7	0	0
439	CHEMBL165922	1.2092	1.46216	72.5319	6	6	37	18	19	0	13	1	3	1	0	0	0	0	0	0	0	18	37	32	29	10	5	2	0	0	8	0	0	2	5	1	2	2	1	0
440	CHEMBL165953	-0.5705	0.32547	99.8072	6	6	53	27	26	0	19	2	4	2	0	0	0	0	0	0	0	29	55	49	46	20	6	3	0	0	9	0	0	3	5	1	2	8	0	0
441	CHEMBL165980	0.9731	0.946924	72.5122	6	6	37	18	19	0	13	1	3	1	0	0	0	0	0	0	0	18	37	32	29	10	5	2	0	0	8	0	0	2	5	1	2	2	1	0
442	CHEMBL166083	1.0973	1.20407	135.811	16	17	64	34	30	0	27	2	4	1	0	0	0	0	0	0	0	37	67	56	47	17	11	3	0	0	20	0	0	3	12	4	1	7	0	0
443	CHEMBL16622	-0.7979	0.636644	70.5196	6	6	38	20	18	0	13	2	5	0	0	0	0	0	0	0	0	20	38	32	29	11	6	3	0	0	9	0	0	2	5	1	2	1	1	0
444	CHEMBL16675	0.1728	0.0298598	64.7745	6	6	37	19	18	0	13	1	5	0	0	0	0	0	0	0	0	19	37	31	28	10	6	3	0	0	9	0	0	3	5	1	1	2	1	0
445	CHEMBL166792	-1.3863	1.92183	65.0996	0	0	44	19	25	0	14	1	3	1	0	0	0	0	0	0	0	20	45	43	43	18	2	2	0	0	2	0	0	2	0	0	1	9	1	1
446	CHEMBL167249	-1.6743	2.80328	68.0112	0	0	47	20	27	0	15	1	3	1	0	0	0	0	0	0	0	21	48	46	46	19	2	2	0	0	2	0	0	2	0	0	1	10	1	1
447	CHEMBL16779	-0.6825	0.465806	67.5613	6	6	39	20	19	0	13	2	5	0	0	0	0	0	0	0	0	20	39	33	30	11	6	3	0	0	9	0	0	3	5	1	1	2	1	0
448	CHEMBL16791	-0.781	0.609961	89.6751	6	6	55	25	30	0	18	3	4	0	0	0	0	0	0	0	0	25	55	49	46	16	6	3	0	0	9	0	0	3	5	1	4	3	2	0
449	CHEMBL16975	0.0265	0.000702	105.19	12	12	52	27	25	0	20	3	4	0	0	0	0	0	0	0	0	28	53	44	38	13	9	3	0	0	15	0	0	2	10	2	3	1	1	0
450	CHEMBL17040	-0.5702	0.325128	76.7316	6	6	40	21	19	0	14	2	5	0	0	0	0	0	0	0	0	21	40	34	31	12	6	3	0	0	9	0	0	2	5	1	2	1	1	0
451	CHEMBL170555	0.819	0.670761	85.037	6	6	47	22	25	0	17	1	3	1	0	0	0	0	0	0	0	23	48	43	40	15	5	2	0	0	8	0	0	2	5	1	1	6	2	0
452	CHEMBL17059	-0.5146	0.264813	65.0257	6	6	36	18	18	0	12	2	4	0	0	0	0	0	0	0	0	18	36	31	28	10	5	2	0	0	8	0	0	2	5	1	2	1	1	0
453	CHEMBL17084	-0.8158	0.66553	85.1259	6	6	52	24	28	0	17	3	4	0	0	0	0	0	0	0	0	24	52	46	43	15	6	3	0	0	9	0	0	3	5	1	4	2	2	0
454	CHEMBL17095	0.138	0.019044	60.2253	6	6	34	18	16	0	12	1	5	0	0	0	0	0	0	0	0	18	34	28	25	9	6	3	0	0	9	0	0	3	5	1	1	1	1	0
455	CHEMBL17107	-0.7173	0.514519	63.0121	6	6	36	19	17	0	12	2	5	0	0	0	0	0	0	0	0	19	36	30	27	10	6	3	0	0	9	0	0	3	5	1	1	1	1	0
456	CHEMBL177551	-1.3849	1.91795	125.558	12	12	66	35	31	0	26	3	6	0	0	0	0	0	0	0	0	38	69	59	53	22	10	4	0	0	16	0	0	3	9	3	1	8	1	0
457	CHEMBL1788203	-1.3687	1.87334	70.0689	6	6	39	19	20	0	13	1	4	1	0	0	0	0	0	0	0	19	39	33	30	10	6	3	0	0	9	0	0	1	6	0	1	5	0	0
458	CHEMBL2062138	-1.639	2.68632	132.807	0	0	78	37	41	0	29	1	7	0	0	0	0	0	0	0	0	40	81	75	75	34	6	6	0	0	6	0	0	3	4	2	3	13	2	1	26.2525	17.8978	15.8877	13.1712	10.4931	7.84511	5.58035	3.90482	0.709527
459	CHEMBL2092878	-1.3687	1.87334	70.0689	6	6	39	19	20	0	13	1	4	1	0	0	0	0	0	0	0	19	39	33	30	10	6	3	0	0	9	0	0	1	6	0	1	5	0	0
460	CHEMBL2112023	1.153	1.32941	95.1966	12	13	56	28	28	0	19	2	6	0	1	0	0	0	0	0	1	29	57	46	39	11	11	5	0	0	18	0	0	2	9	3	1	3	0	0
461	CHEMBL2114199	1.8329	3.35952	107.902	12	12	56	28	28	0	22	1	5	0	0	0	0	0	0	0	0	29	57	48	42	14	9	3	0	0	15	0	0	3	10	2	1	4	2	0
462	CHEMBL225085	-0.4382	0.192019	100.206	6	6	59	27	32	0	21	1	4	0	0	0	1	0	0	1	0	28	60	55	52	20	5	2	0	0	8	0	0	2	5	1	2	8	1	1
463	CHEMBL2370089	0.2242	0.0502656	131.351	0	0	65	34	31	0	25	3	6	0	0	0	0	0	0	0	0	35	66	56	56	25	10	10	0	0	10	0	0	3	10	2	2	6	1	0	25.0872	16.2056	14.3486	10.6676	8.11616	6.57668	3.68184	2.50733	0.737859
464	CHEMBL25269	0.4084	0.166791	159.155	0	0	76	40	36	0	30	3	6	0	1	0	0	0	0	0	1	43	79	67	67	31	12	12	0	0	12	0	0	3	12	5	3	6	1	0	28.8632	19.0239	18.1636	13.7045	11.1312	9.17079	6.12789	4.47535	0.721581
465	CHEMBL263501	-1.3687	1.87334	70.0689	6	6	39	19	20	0	13	1	4	1	0	0	0	0	0	0	0	19	39	33	30	10	6	3	0	0	9	0	0	1	6	0	1	5	0	0
466	CHEMBL268955	1.8596	3.45811	84.5609	12	13	48	24	24	0	17	1	5	0	1	0	0	0	0	0	1	25	49	39	32	8	10	4	0	0	17	0	0	1	9	3	0	3	0	0
467	CHEMBL273216	1.7181	2.95187	79.9366	12	13	45	23	22	0	16	1	5	0	1	0	0	0	0	0	1	24	46	36	29	7	10	4	0	0	17	0	0	1	9	3	0	2	0	0
468	CHEMBL273461	1.6534	2.73373	92.0872	17	18	46	25	21	0	16	5	3	0	1	0	0	0	0	0	1	27	48	37	27	6	11	3	0	0	21	0	0	1	9	3	0	2	0	0
469	CHEMBL274994	-1.1792	1.39051	87.7332	6	6	51	24	27	0	17	3	4	0	0	0	0	0	0	0	0	24	51	45	42	15	6	3	0	0	9	0	0	2	5	1	4	3	1	0
470	CHEMBL275317	1.1856	1.40565	81.7686	15	16	42	23	19	0	14	5	3	0	1	0	0	0	0	0	1	25	44	34	25	6	10	3	0	0	19	0	0	1	7	3	0	2	0	0
471	CHEMBL275637	-0.4896	0.239708	69.2241	6	6	38	20	18	0	13	2	5	0	0	0	0	0	0	0	0	20	38	32	29	11	6	3	0	0	9	0	0	3	5	1	1	1	1	0
472	CHEMBL277195	-0.424	0.179776	143.869	0	0	73	37	36	0	27	3	6	0	1	0	0	0	0	0	1	39	75	65	65	29	10	10	0	0	10	0	0	3	10	3	3	7	1	0	27.0014	17.5407	16.6218	11.9851	9.4146	7.60114	4.80366	3.5151	0.729768
473	CHEMBL277199	-0.136	0.018496	140.958	0	0	70	36	34	0	26	3	6	0	1	0	0	0	0	0	1	38	72	62	62	28	10	10	0	0	10	0	0	3	10	3	3	6	1	0	26.2943	17.0407	16.2683	11.7435	9.19856	7.4678	4.86457	3.45353	0.730398
474	CHEMBL279255	-0.8603	0.740116	101.002	9	10	68	31	37	0	21	3	6	0	1	0	0	0	0	0	1	32	69	60	54	17	9	5	0	0	15	0	0	3	5	2	4	6	1	0
475	CHEMBL281333	-0.3502	0.12264	90.4299	9	10	59	28	31	0	18	3	6	0	1	0	0	0	0	0	1	29	60	51	45	14	9	5	0	0	15	0	0	3	5	2	2	4	1	0
476	CHEMBL282663	-0.6991	0.488741	142.563	0	0	71	37	34	0	26	3	7	0	1	0	0	0	0	0	1	39	73	63	63	29	10	10	0	0	10	0	0	3	10	3	3	6	1	0	27.1646	17.4346	16.8901	12.1542	9.34053	7.75192	5.1233	3.48962	0.734177
477	CHEMBL283758	-1.252	1.5675	151.926	0	0	74	39	35	0	28	4	6	0	1	0	0	0	0	0	1	42	77	66	66	31	11	11	0	0	11	0	0	4	10	4	3	6	1	0	28.1561	18.5239	17.8101	13.4629	10.9171	8.74725	5.92705	4.32169	0.721952
478	CHEMBL285190	2.1893	4.79303	97.3819	17	18	49	26	23	0	17	5	3	0	1	0	0	0	0	0	1	28	51	40	30	7	11	3	0	0	21	0	0	1	9	3	0	2	0	0
479	CHEMBL285619	3.1946	10.2055	146.647	27	29	68	37	31	0	28	5	3	0	1	0	0	0	0	0	1	41	72	56	40	9	16	3	0	0	32	0	0	1	16	6	1	4	0	0
480	CHEMBL285747	1.2744	1.6241	96.0727	17	18	51	28	23	0	17	6	4	0	1	0	0	0	0	0	1	30	53	41	31	8	12	4	0	0	22	0	0	1	9	3	0	2	0	0
481	CHEMBL286883	0.0333	0.00110889	76.3671	12	13	44	23	21	0	15	2	5	0	1	0	0	0	0	0	1	24	45	35	28	7	10	4	0	0	17	0	0	3	6	3	0	2	0	0
482	CHEMBL287896	-0.666	0.443556	88.9117	6	6	48	24	24	0	17	2	4	1	0	0	0	0	0	0	0	25	49	43	40	16	6	3	0	0	9	0	0	3	5	1	2	6	0	0
483	CHEMBL287958	1.2195	1.48718	86.5801	12	13	49	25	24	0	17	1	6	0	1	0	0	0	0	0	1	26	50	40	33	9	10	4	0	0	17	0	0	1	9	3	0	2	0	0
484	CHEMBL288034	1.3231	1.75059	80.1588	12	13	46	23	23	0	16	2	4	0	1	0	0	0	0	0	1	24	47	37	30	7	10	4	0	0	17	0	0	1	9	3	0	2	0	0
485	CHEMBL288364	1.7181	2.95187	79.9366	12	13	45	23	22	0	16	1	5	0	1	0	0	0	0	0	1	24	46	36	29	7	10	4	0	0	17	0	0	1	9	3	0	2	0	0
486	CHEMBL288440	0.0925	0.00855625	79.7137	11	11	46	23	23	0	13	5	4	0	1	0	0	0	0	0	1	24	47	39	33	10	8	3	0	0	14	0	0	1	5	1	2	3	0	0
487	CHEMBL288460	1.5716	2.46993	87.4725	12	13	51	25	26	0	18	1	5	0	1	0	0	0	0	0	1	26	52	42	35	9	10	4	0	0	17	0	0	1	9	3	0	4	0	0
488	CHEMBL289150	1.1758	1.38251	88.281	6	6	57	29	28	0	18	2	6	0	1	2	0	0	0	2	1	29	57	48	45	17	8	5	1	0	12	0	2	2	5	1	2	4	1	0
489	CHEMBL289534	-1.0272	1.05514	90.7212	6	6	50	26	24	0	18	2	5	1	0	0	0	0	0	0	0	28	52	46	43	19	6	3	0	0	9	0	0	3	5	1	2	7	0	0
490	CHEMBL289556	-0.5705	0.32547	99.8072	6	6	53	27	26	0	19	2	4	2	0	0	0	0	0	0	0	29	55	49	46	20	6	3	0	0	9	0	0	3	5	1	2	8	0	0
491	CHEMBL290155	1.7181	2.95187	79.9366	12	13	45	23	22	0	16	1	5	0	1	0	0	0	0	0	1	24	46	36	29	7	10	4	0	0	17	0	0	1	9	3	0	2	0	0
492	CHEMBL290285	1.1548	1.33356	98.7307	17	18	50	27	23	0	17	5	4	0	1	0	0	0	0	0	1	29	52	41	31	8	11	3	0	0	21	0	0	1	9	3	0	2	0	0
493	CHEMBL290792	2.8728	8.25298	126.535	23	24	59	32	27	0	23	5	3	0	1	0	0	0	0	0	1	35	62	48	35	8	14	3	0	0	27	0	0	1	14	4	1	2	0	0
494	CHEMBL291081	1.6557	2.74134	92.2216	17	17	46	25	21	0	16	5	3	0	1	0	0	0	0	0	1	27	48	37	28	7	11	3	0	0	20	0	0	1	10	2	0	1	1	0
495	CHEMBL295037	1.5195	2.30888	109.882	12	13	59	29	30	0	23	1	5	0	0	0	0	0	0	0	0	30	60	51	44	14	9	3	0	0	16	0	0	3	9	3	1	6	1	0
496	CHEMBL295936	0.2353	0.0553661	129.207	12	12	65	33	32	0	25	2	5	1	0	0	0	0	0	0	0	35	67	58	52	20	9	3	0	0	15	0	0	3	10	2	4	5	1	0
497	CHEMBL296112	1.8075	3.26706	106.97	12	13	56	28	28	0	22	1	5	0	0	0	0	0	0	0	0	29	57	48	41	13	9	3	0	0	16	0	0	3	9	3	1	5	1	0
498	CHEMBL296465	0.683	0.466489	154.923	0	0	69	38	31	0	30	3	5	0	0	0	0	0	0	0	0	41	72	59	59	28	13	13	0	0	13	0	0	7	14	2	1	4	2	0	26.9072	18.3851	16.424	12.982	10.1786	7.57144	5.53268	3.83349	0.708084
499	CHEMBL296499	1.047	1.09621	118.101	12	13	65	31	34	0	25	1	5	0	0	0	0	0	0	0	0	32	66	57	50	16	9	3	0	0	16	0	0	3	9	3	2	6	2	0
500	CHEMBL296760	0.3948	0.155867	119.439	12	13	66	32	34	0	25	1	6	0	0	0	0	0	0	0	0	33	67	58	51	17	9	3	0	0	16	0	0	3	9	3	2	6	2	0
501	CHEMBL297792	2.1774	4.74107	134.19	20	21	53	32	21	0	24	2	4	2	0	0	0	0	0	0	0	35	56	43	31	10	12	3	1	0	25	0	2	3	12	4	1	2	0	0
502	CHEMBL298388	0.9144	0.836127	115.834	12	12	50	28	22	0	20	2	4	2	0	0	0	0	0	0	0	30	52	43	37	15	9	3	0	0	15	0	0	3	11	1	2	3	0	0
503	CHEMBL298466	1.8075	3.26706	106.97	12	13	56	28	28	0	22	1	5	0	0	0	0	0	0	0	0	29	57	48	41	13	9	3	0	0	16	0	0	3	9	3	1	5	1	0
504	CHEMBL298827	0.8771	0.769304	67.8527	6	6	34	17	17	0	12	1	3	1	0	0	0	0	0	0	0	17	34	29	26	9	5	2	0	0	8	0	0	2	5	1	2	1	1	0
505	CHEMBL298827	0.8771	0.769304	67.8527	6	6	34	17	17	0	12	1	3	1	0	0	0	0	0	0	0	17	34	29	26	9	5	2	0	0	8	0	0	2	5	1	2	1	1	0
506	CHEMBL299005	2.1455	4.60317	158.023	23	25	72	39	33	0	31	2	5	1	0	0	0	0	0	0	0	42	75	61	47	14	14	3	0	0	28	0	0	6	13	5	1	4	2	0
507	CHEMBL299169	-1.05	1.1025	87.1638	6	6	48	24	24	0	17	2	4	1	0	0	0	0	0	0	0	25	49	43	40	16	6	3	0	0	9	0	0	3	5	1	2	6	0	0
508	CHEMBL299181	-0.3832	0.146842	93.8119	6	6	51	25	26	0	18	2	4	1	0	0	0	0	0	0	0	26	52	46	43	17	6	3	0	0	9	0	0	3	5	1	3	5	1	0
509	CHEMBL299639	0.3378	0.114109	110.557	12	12	52	28	24	0	21	2	4	1	0	0	0	0	0	0	0	30	54	45	39	15	9	3	0	0	15	0	0	3	10	2	1	5	0	0
510	CHEMBL300880	-0.3864	0.149305	98.3745	6	6	54	26	28	0	19	2	4	1	0	0	0	0	0	0	0	27	55	49	46	18	6	3	0	0	9	0	0	3	5	1	3	6	1	0
511	CHEMBL301159	2.9703	8.82268	135.945	18	19	66	34	32	0	28	1	5	0	0	0	0	0	0	0	0	36	68	56	46	14	12	3	0	0	22	0	0	3	13	5	2	3	2	0
512	CHEMBL304148	1.8564	3.44622	128.969	12	12	59	31	28	0	23	2	4	2	0	0	0	0	0	0	0	33	61	52	46	18	9	3	0	0	15	0	0	3	10	2	4	3	1	0
513	CHEMBL305020	0.7106	0.504952	100.547	6	6	49	25	24	0	17	2	4	2	0	0	0	0	0	0	0	26	50	44	41	17	6	3	0	0	9	0	0	3	5	1	5	2	1	0
514	CHEMBL305050	1.9808	3.92357	126.922	0	0	54	30	24	0	22	2	4	2	0	0	0	0	0	0	0	32	56	47	47	23	9	9	0	0	9	0	0	3	10	2	4	2	1	0	21.5099	14.4904	12.6729	10.203	8.3592	6.89107	4.22854	2.99977	0.716995
515	CHEMBL306461	0.4278	0.183013	95.6469	6	6	46	24	22	0	16	2	4	2	0	0	0	0	0	0	0	25	47	41	38	16	6	3	0	0	9	0	0	3	5	1	4	3	0	0
516	CHEMBL306938	1.527	2.33173	126.954	0	0	54	30	24	0	22	2	4	2	0	0	0	0	0	0	0	32	56	47	47	23	9	9	0	0	9	0	0	3	10	2	3	4	0	0	21.5099	14.4356	12.9101	10.1673	7.9707	6.56498	4.23088	2.97417	0.716995
517	CHEMBL312918	-0.0273	0.000745	148.539	0	0	73	38	35	0	28	3	6	1	0	0	0	0	0	0	1	40	75	65	65	30	10	10	0	0	10	0	0	4	10	2	3	8	1	0	27.6561	18.1888	16.1878	12.873	9.91287	7.70944	4.80347	3.18626	0.727793
518	CHEMBL313766	1.8265	3.3361	117.027	12	12	62	30	32	0	24	1	5	0	0	0	0	0	0	0	0	31	63	54	48	16	9	3	0	0	15	0	0	3	10	2	1	6	2	0
519	CHEMBL314626	0.507	0.257049	136.251	0	0	68	35	33	0	26	3	6	0	0	0	0	0	0	0	0	36	69	59	59	26	10	10	0	0	10	0	0	3	10	2	3	5	2	0	25.7943	16.6888	14.8084	10.7992	8.0932	6.80531	3.8589	2.58948	0.736981
520	CHEMBL314855	1.8848	3.55247	107.213	12	12	56	28	28	0	22	1	5	0	0	0	0	0	0	0	0	29	57	48	42	14	9	3	0	0	15	0	0	3	10	2	0	6	1	0
521	CHEMBL315312	2.5823	6.66827	132.253	18	18	63	33	30	0	27	1	5	0	0	0	0	0	0	0	0	35	65	53	44	14	12	3	0	0	21	0	0	3	15	3	0	4	2	0
522	CHEMBL315395	0.583	0.339889	137.4	0	0	70	36	34	0	26	4	6	0	0	0	0	0	0	0	0	37	71	61	61	27	10	10	0	0	10	0	0	3	10	2	3	5	2	0	26.6646	17.0615	15.5163	11.2098	8.15942	6.89819	3.98108	2.65351	0.740682
523	CHEMBL318096	-1.0607	1.12508	91.7482	6	6	51	25	26	0	18	2	4	1	0	0	0	0	0	0	0	26	52	46	43	17	6	3	0	0	9	0	0	3	5	1	2	7	0	0
524	CHEMBL319237	-0.8677	0.752903	101.022	6	6	58	28	30	0	21	2	4	1	0	0	0	0	0	0	0	30	60	54	51	21	6	3	0	0	9	0	0	3	5	1	1	10	1	0
525	CHEMBL320610	-0.3124	0.0975938	100.615	6	6	59	28	31	0	20	2	5	1	0	0	0	0	0	0	0	29	60	54	51	20	6	3	0	0	9	0	0	3	5	1	2	7	2	0
526	CHEMBL322069	1.1285	1.27351	68.5078	6	6	32	16	16	0	12	1	2	1	0	0	0	0	0	0	0	16	32	27	24	8	5	2	0	0	8	0	0	2	6	0	3	0	1	0
527	CHEMBL325056	-1.9313	3.72992	93.3451	6	6	55	27	28	0	20	2	4	1	0	0	0	0	0	0	0	29	57	51	48	20	6	3	0	0	9	0	0	3	5	1	0	11	0	0
528	CHEMBL326801	1.3913	1.93572	72.6722	6	6	35	17	18	0	13	1	2	1	0	0	0	0	0	0	0	17	35	30	27	9	5	2	0	0	8	0	0	2	5	1	4	0	1	0
529	CHEMBL328327	0.7776	0.604662	107.835	6	6	55	27	28	0	19	2	4	2	0	0	0	0	0	0	0	28	56	50	47	19	6	3	0	0	9	0	0	3	5	1	4	4	2	0
530	CHEMBL329801	-0.1847	0.0341141	150.927	0	0	75	39	36	0	28	4	6	1	0	0	0	0	0	0	1	41	77	67	67	31	10	10	0	0	10	0	0	3	10	2	3	9	0	0	28.3632	18.6719	16.6573	12.9181	10.1004	7.86955	4.87815	3.25103	0.727262
531	CHEMBL330316	0.6202	0.384648	110.223	6	6	57	28	29	0	19	3	4	2	0	0	0	0	0	0	0	29	58	52	49	20	6	3	0	0	9	0	0	2	5	1	4	5	1	0
532	CHEMBL331575	-1.3141	1.72686	52.5251	0	0	33	15	18	0	10	1	3	1	0	0	0	0	0	0	0	15	33	31	31	13	2	2	0	0	2	0	0	2	0	0	2	6	0	0
533	CHEMBL338346	-3.1479	9.90927	72.4327	0	0	51	23	28	0	16	2	4	1	0	0	0	0	0	0	0	24	52	49	49	21	3	3	0	0	3	0	0	3	0	0	2	10	1	0
534	CHEMBL339629	-2.9117	8.478	66.2558	0	0	48	20	28	0	14	2	3	1	0	0	0	0	0	0	0	20	48	46	46	18	2	2	0	0	2	0	0	2	0	0	3	8	1	0
535	CHEMBL340454	-1.1778	1.38721	68.3509	0	0	44	19	25	0	13	1	3	2	0	0	0	0	0	0	0	19	44	42	42	17	2	2	0	0	2	0	0	2	0	0	3	7	1	0
536	CHEMBL341868	2.1573	4.65394	118.994	18	19	63	33	30	0	24	2	6	0	1	0	0	0	0	0	1	35	65	51	41	11	14	5	0	0	24	0	0	2	14	4	0	3	0	0
537	CHEMBL342077	1.0261	1.05288	84.3396	13	15	47	25	22	0	17	1	6	0	1	0	0	0	0	0	1	27	49	39	30	8	10	4	0	0	19	0	0	1	9	3	2	2	0	0
538	CHEMBL342321	-0.6004	0.36048	103.527	6	6	62	29	33	0	21	2	5	1	0	0	0	0	0	0	0	30	63	57	54	21	6	3	0	0	9	0	0	3	5	1	2	8	2	0
539	CHEMBL342768	1.6311	2.66049	105.702	12	13	61	30	31	0	21	2	6	0	1	0	0	0	0	0	1	31	62	51	44	13	11	5	0	0	18	0	0	2	9	3	3	3	0	0
540	CHEMBL342962	-0.5879	0.345626	149.226	0	0	68	38	30	0	27	1	9	0	1	0	0	0	0	0	1	41	71	60	60	30	11	11	0	0	11	0	0	1	14	4	1	4	0	0	27.449	18.1379	16.9091	13.5907	11.2186	9.32627	6.55666	4.57981	0.722343
541	CHEMBL342993	-0.93	0.8649	87.5864	6	6	50	25	25	0	17	2	5	1	0	0	0	0	0	0	0	26	51	45	42	17	6	3	0	0	9	0	0	3	5	1	1	6	1	0
542	CHEMBL343191	-1.6367	2.67879	97.5714	6	6	57	27	30	0	20	2	4	1	0	0	0	0	0	0	0	28	58	52	49	19	6	3	0	0	9	0	0	3	5	1	2	9	0	0
543	CHEMBL343691	-0.2479	0.0614544	105.653	6	6	62	29	33	0	21	2	5	1	0	0	0	0	0	0	0	30	63	57	54	21	6	3	0	0	9	0	0	3	5	1	2	7	2	0
544	CHEMBL343904	1.7184	2.9529	94.248	17	18	47	26	21	0	17	5	3	0	1	0	0	0	0	0	1	29	50	39	29	8	11	3	0	0	21	0	0	1	7	5	0	3	0	0
545	CHEMBL345021	-0.2835	0.0803723	104.569	6	6	60	28	32	0	21	2	4	1	0	0	0	0	0	0	0	29	61	55	52	20	6	3	0	0	9	0	0	3	5	1	3	8	1	0
546	CHEMBL345200	1.587	2.51857	125.627	20	22	51	30	21	0	22	2	4	2	0	0	0	0	0	0	0	33	54	42	29	8	12	3	0	0	25	0	0	3	12	4	1	2	0	0
547	CHEMBL345597	-0.0054	2.92e-05	141.07	26	29	56	35	21	0	24	6	4	1	0	0	0	0	0	0	0	39	60	45	28	7	15	3	0	0	32	0	0	3	16	3	0	2	0	0
548	CHEMBL34884	1.882	3.54192	133.843	18	19	64	34	30	0	27	1	6	0	0	0	0	0	0	0	0	36	66	54	44	14	12	3	0	0	22	0	0	3	15	3	2	2	2	0
549	CHEMBL349404	0.9492	0.900981	67.727	6	6	34	17	17	0	12	1	3	1	0	0	0	0	0	0	0	17	34	29	26	9	5	2	0	0	8	0	0	2	5	1	1	3	0	0
550	CHEMBL349594	0.3064	0.093881	147.392	18	19	68	38	30	0	29	2	6	1	0	0	0	0	0	0	0	42	72	60	50	20	12	3	0	0	22	0	0	3	14	4	1	6	0	0
551	CHEMBL350378	1.0973	1.20407	135.811	16	17	64	34	30	0	27	2	4	1	0	0	0	0	0	0	0	37	67	56	47	17	11	3	0	0	20	0	0	3	12	4	1	7	0	0
[truncated: 164 more rows]
[truncated: 194 more columns]
