# Supplementary material for: Multi-Target In-Silico modeling strategies to discover novel angiotensin converting enzyme and neprilysin dual inhibitors
Source: Sci Rep. 2024 Jul 10;14:15991. doi: 10.1038/s41598-024-66230-7 (PMC11237057; doi:10.1038/s41598-024-66230-7)
Supplement: Supplementary file 5 — Supplementary Information 4. [file 41598_2024_66230_MOESM5_ESM.xlsx]

## Sheet: Prepared Des. by Box–Jen. mt1
ID	tn	st	at	BEq(cr)	RBF_tn	O%_tn	max_conj_path_tn	nCIR_tn	RCI_tn	NRS_tn	NNRS_tn	D/Dtr05_tn	PJI2_tn	PW2_tn	PW4_tn	PW5_tn	Psi_i_t_tn	BAC_tn	LOC_tn	X5A_tn	X5v_tn	X5Av_tn	VE3sign_A_tn	VE3sign_D_tn	Acon_tn	SpDiam_L_tn	ChiA_X_tn	SpDiam_X_tn	SpMAD_X_tn	SM5_X_tn	VE1_X_tn	VE2sign_X_tn	VE3sign_X_tn	VE1_H2_tn	VE2sign_H2_tn	ChiA_Dt_tn	J_Dt_tn	VE2sign_Dt_tn	Chi_D/Dt_tn	J_D/Dt_tn	VE2_D/Dt_tn	VE2sign_D/Dt_tn	VE3sign_D/Dt_tn	VE2sign_Dz(Z)_tn	VE3sign_Dz(v)_tn	VE3sign_Dz(e)_tn	VE2sign_Dz(p)_tn	VE3sign_Dz(p)_tn	VE2sign_Dz(i)_tn
1	Angiotensin-converting enzyme	IC50	B	1	-0.0278	5.9265	-6.4392	-2.302	-0.0645	-1.2196	0.1581	-35.816	-0.1704	0.0069	0.0036	-0.0073	0.0009	-2.9843	0.591	0.0008	-1.8987	-0.0067	0.6343	1.7377	0.0732	-0.0586	-0.0027	-0.0173	0.0098	0	-1.0751	-0.0019	0.9362	-0.8537	-0.0011	0.0101	0.5707	0.0017	-0.1619	-1.9955	0.0686	0.0122	2.6286	0.0032	1.4538	1.9385	-0.0041	0.5192	0.009
2	Angiotensin-converting enzyme	IC50	B	-1	0.0959	1.8965	-0.4392	-2.302	-0.0645	-1.2196	0.1581	-80.866	-0.0633	-0.019	-0.058	-0.0304	0.0003	-19.9843	1.602	0.0212	-0.6559	0.0437	2.4023	1.6107	0.0011	0.0514	0.0021	0.0097	-0.0126	-0.0886	-0.1301	0.0137	2.5124	-0.6807	0.0094	0.0042	0.5527	0.0063	-0.4269	-1.4555	0.0331	0.0127	2.6186	0.0087	2.2559	1.6535	0.0182	2.4172	0.004
3	Angiotensin-converting enzyme	IC50	B	1	0.0287	-0.9565	-0.4392	-1.302	-0.0645	-0.2196	0.1581	7.344	-0.0454	-0.0145	-0.0076	-0.0039	-0.0002	3.0157	1.238	-0.0003	-0.5109	-0.0019	-2.4117	1.9287	-0.0095	0.0494	0	0.0017	0.0124	0	-0.3481	0.0007	0.8532	-0.2627	-0.0018	-0.0002	0.1597	0.0018	-0.1869	0.5745	0.007	0.0103	2.5043	0.0114	2.0818	2.1111	0.0074	1.8362	0.0121
4	Angiotensin-converting enzyme	IC50	B	1	0.0105	1.0705	7.5608	-0.302	-0.0645	0.7804	0.1581	21.934	-0.0454	0.0002	0.0025	-0.0034	-0.0002	-3.9843	-0.055	0.0018	-0.0679	-0.0015	0.4763	0.5727	-0.0102	-0.0576	0.0002	0.0057	-0.0068	0.0415	0.2379	0.0014	0.8952	0.5093	0.0003	-0.0009	-0.0393	0.0004	-0.1639	-1.2555	-0.0055	-0.0005	1.1216	-0.0052	1.1168	-2.5435	0.0057	1.6482	-0.0055
5	Angiotensin-converting enzyme	IC50	B	1	0.0242	3.2665	1.5608	-1.302	-0.0645	-0.2196	0.1581	-1.356	-0.0871	-0.0025	0.0006	-0.0051	-0.0002	-3.9843	0.074	0.005	-0.6789	0.0026	1.3763	-2.7153	0.0041	-0.0766	-0.0002	0.0027	-0.011	0.0415	-0.2871	0.005	1.7642	0.0353	0.0012	0.0015	0.2577	-0.0021	-0.2079	-1.1155	0	-0.0054	-1.0724	-0.0013	1.6798	-0.0455	0.0096	2.0112	-0.0052
6	Angiotensin-converting enzyme	IC50	B	1	0.0242	3.2665	1.5608	-1.302	-0.0645	-0.2196	0.1581	3.014	0.0796	0.0051	-0.0055	-0.005	-0.0002	9.0157	0.07	0.003	-0.6569	0.0003	0.6063	-0.7573	0.0014	-0.0726	-0.0002	0.0037	-0.0212	0.0415	-0.2041	-0.0013	0.2102	0.1313	0.0001	0.0011	0.2827	-0.0017	-0.2289	-0.7955	-0.0079	-0.0051	-0.7504	-0.0019	1.4838	-0.1255	0.0057	1.6862	-0.0048
7	Angiotensin-converting enzyme	IC50	B	1	0.0318	4.4065	1.5608	-1.302	-0.0645	-0.2196	0.1581	11.054	-0.0633	0.0039	0.0013	-0.0074	-0.0002	29.0157	0.117	0.0004	-0.5789	-0.0018	1.3433	-0.8113	-0.0033	-0.0566	-0.001	0.0047	-0.0141	0.0415	-0.0211	0.0071	1.9562	0.3213	0.0016	0.0004	0.3197	-0.0018	-0.2459	0.0245	-0.0082	-0.0051	-0.9914	-0.0019	1.1428	0.1055	0.0012	1.0522	-0.004
8	Angiotensin-converting enzyme	IC50	B	1	-0.0028	-0.5205	1.5608	0.698	0.0685	-0.2196	-0.1752	-14.776	-0.0454	0.0026	0.0062	0.0093	-0.0002	-4.9843	-0.1871	-0.0057	0.1811	-0.0033	0.3083	1.4317	-0.0092	0.0654	-0.0001	0.0027	0.0104	-0.0287	-0.4471	-0.0033	-3.6468	-0.1207	-0.0005	-0.0013	-0.2678	-0.0028	0.2041	0.7445	0.003	0.0048	2.0106	-0.0013	0.9188	1.4285	-0.0038	-0.7248	0.006
9	Angiotensin-converting enzyme	IC50	B	-1	-0.0635	2.7465	-0.4392	-0.302	0.1575	-1.2196	-0.3419	-50.846	-0.1704	-0.0011	0.0276	0.0261	0.0008	-23.9843	0.268	-0.0061	-1.5079	-0.0125	0.1993	1.2957	0.1162	-0.1106	-0.0006	-0.0283	0.0064	-0.0287	-0.7251	0.0004	1.4842	-0.7547	-0.0014	0.0037	-0.2901	-0.0025	0.7791	0.5245	0.0339	0.0019	2.0306	0.004	2.2738	1.7035	0.0131	2.2316	0.0035
10	Angiotensin-converting enzyme	IC50	B	1	-0.0003	1.6365	1.5608	0.698	0.0785	-0.2196	-0.1752	78.134	0.0796	0.0078	0.0067	-0.0051	-0.0002	-3.9843	0.006	-0.0016	-0.0279	0.0014	1.0663	-2.8903	-0.0031	-0.0546	0	-0.0123	-0.0194	0.1565	-0.1421	0.0072	1.9682	0.2893	0.001	-0.0005	-0.1473	0.0063	0.0661	-0.7255	-0.0037	0.0051	2.0556	-0.0025	1.6138	-0.1155	0.009	1.9732	-0.0042
11	Angiotensin-converting enzyme	IC50	B	1	0.014	2.5065	1.5608	-1.302	-0.0645	-0.2196	0.1581	6.824	0.0796	0.0094	0.0003	0.0002	-0.0002	24.0157	0.062	-0.0001	-0.0059	0.0063	-0.8907	-0.3373	0.0013	0.0514	-0.001	0.0037	-0.0121	0.0415	-0.1021	-0.0023	-0.6428	0.0633	-0.0015	0.001	0.3667	-0.0018	-0.2469	-0.4755	-0.0111	-0.0052	-0.9584	-0.0017	1.5768	-0.8715	0.0094	1.9972	-0.0052
12	Angiotensin-converting enzyme	IC50	B	-1	-0.0704	1.6365	-0.4392	-0.302	0.1575	-1.2196	-0.3419	-48.066	-0.1704	0.0122	0.0153	0.022	0.0006	-14.9843	0.256	-0.0085	-1.4009	-0.0123	1.5533	1.3167	0.0872	-0.0436	-0.0003	-0.0223	-0.0188	-0.0287	-0.7501	0.011	2.4022	-0.6637	0.0008	0.0031	-0.2504	0.0013	0.6751	0.7245	0.0277	0.0032	2.1016	0.0048	2.0398	1.7245	0.0071	1.9332	0.0042
13	Angiotensin-converting enzyme	IC50	B	-1	-0.0704	1.6365	-0.4392	-0.302	0.1575	-1.2196	-0.3419	-48.066	-0.1704	0.0122	0.0153	0.022	0.0006	-14.9843	0.256	-0.0085	-1.4009	-0.0123	1.5533	1.3167	0.0872	-0.0436	-0.0003	-0.0223	-0.0188	-0.0287	-0.7501	0.011	2.4022	-0.6637	0.0008	0.0031	-0.2504	0.0013	0.6751	0.7245	0.0277	0.0032	2.1016	0.0048	2.0398	1.7245	0.0071	1.9332	0.0042
14	Angiotensin-converting enzyme	IC50	B	1	-0.0704	1.6365	-0.4392	-0.302	0.1575	-1.2196	-0.3419	-48.066	-0.1704	0.0122	0.0153	0.022	0.0007	-14.9843	0.256	-0.0085	-1.2469	-0.0097	1.5533	1.3167	0.0872	-0.0436	-0.0003	-0.0223	-0.0188	-0.0287	-0.7501	0.011	2.4022	-0.6637	0.0008	0.0031	-0.2504	0.0013	0.6751	0.7245	0.0277	0.0032	2.1016	0.0043	2.1358	1.9005	0.0076	1.9652	0.0081
15	Angiotensin-converting enzyme	IC50	B	-1	-0.0137	1.1605	-0.4392	2.698	0.1575	-0.2196	-0.3419	91.234	0.0796	0.0115	0.0227	0.0215	-0.0002	23.0157	-0.2378	-0.0088	1.2741	-0.0048	-0.4237	3.1657	-0.0215	0.0744	-0.0003	-0.0173	-0.0106	0.0278	0.6259	0.0024	1.0032	0.8943	-0.0006	-0.0028	-0.432	-0.0054	0.2971	1.6445	-0.0103	-0.0059	3.4766	-0.0054	3.1958	3.0135	-0.0054	3.0802	-0.0057
16	Angiotensin-converting enzyme	IC50	B	1	0.014	2.5065	1.5608	-1.302	-0.0645	-0.2196	0.1581	2.454	-0.0871	0.0023	0.0065	0.0005	-0.0002	9.0157	0.07	0.0015	-0.3129	0.0041	-0.7537	-2.7163	0.0041	0.0474	-0.0009	0.0027	-0.0019	0.0415	-0.1811	0.0012	1.0932	-0.0117	-0.0017	0.0014	0.3447	-0.0018	-0.2279	-0.7855	-0.0043	-0.0055	-1.3374	-0.0017	1.6568	-0.3505	0.0097	2.0232	-0.0057
17	Angiotensin-converting enzyme	IC50	B	1	0.0024	1.8365	1.5608	0.698	0.0685	-0.2196	-0.1752	-14.776	-0.0454	0.0026	0.0062	0.0093	-0.0002	-4.9843	-0.1871	-0.0057	0.0411	-0.0049	0.3083	1.4317	-0.0092	0.0654	-0.0001	0.0027	0.0104	-0.0287	-0.4471	-0.0033	-3.6468	-0.1207	-0.0005	-0.0013	-0.2678	-0.0028	0.2041	0.7445	0.003	0.0048	2.0106	-0.0002	0.5908	1.5305	-0.003	-0.1968	0.0065
18	Angiotensin-converting enzyme	IC50	B	-1	-0.0704	1.6365	-0.4392	-0.302	0.1575	-1.2196	-0.3419	-48.066	-0.1704	0.0122	0.0153	0.022	0.0006	-14.9843	0.256	-0.0085	-1.4009	-0.0123	1.5533	1.3167	0.0872	-0.0436	-0.0003	-0.0223	-0.0188	-0.0287	-0.7501	0.011	2.4022	-0.6637	0.0008	0.0031	-0.2504	0.0013	0.6751	0.7245	0.0277	0.0032	2.1016	0.0048	2.0398	1.7245	0.0071	1.9332	0.0042
19	Angiotensin-converting enzyme	IC50	B	-1	-0.0492	3.3965	-0.4392	-0.302	0.1575	-1.2196	-0.3419	-42.096	-0.1204	0.0113	0.0097	0.0191	0.0001	1.0157	0.286	-0.0106	-1.2729	-0.0132	1.6673	1.1897	0.0694	-0.0206	-0.0007	-0.0203	-0.0104	-0.0287	-0.4101	0.0075	2.1422	-0.5007	0.0014	0.002	-0.1823	-0.0017	0.5231	1.2845	0.0362	-0.0042	0.6866	-0.0034	0.7898	0.3475	-0.0037	0.2252	-0.0049
20	Angiotensin-converting enzyme	IC50	B	-1	0.014	2.5065	1.5608	-1.302	-0.0645	-0.2196	0.1581	6.824	0.0796	0.0094	0.0003	0.0002	-0.0002	24.0157	0.062	-0.0001	-0.0059	0.0063	-0.8907	-0.3373	0.0013	0.0514	-0.001	0.0037	-0.0121	0.0415	-0.1021	-0.0023	-0.6428	0.0633	-0.0015	0.001	0.3667	-0.0018	-0.2469	-0.4755	-0.0111	-0.0052	-0.9584	-0.0017	1.5768	-0.8715	0.0094	1.9972	-0.0052
21	Angiotensin-converting enzyme	IC50	B	1	0.014	2.5065	1.5608	-1.302	-0.0645	-0.2196	0.1581	13.434	0.0796	0.0177	-0.0111	-0.0085	-0.0002	46.0157	0.108	0.0005	-0.5039	-0.0023	-0.2207	-2.5743	-0.0057	0.1954	-0.0001	0.0047	-0.0391	0.0415	0.0459	-0.0001	0.5412	0.3983	-0.0009	0	0.3097	-0.0039	-0.2309	0.6445	-0.0158	-0.0055	-1.9744	-0.0018	1.2278	0.1585	0.0011	0.9962	-0.0031
22	Angiotensin-converting enzyme	IC50	B	1	0.019	1.6365	1.5608	-0.302	-0.0645	0.7804	0.1581	20.634	0.0796	0.0028	-0.0016	-0.0059	-0.0002	-7.9843	-0.3155	0.0025	-0.0299	-0.0001	-0.5367	-2.2483	-0.0024	-0.0616	0	0.0057	-0.0029	0.0415	0.3559	-0.0021	-0.8618	0.4713	-0.0008	-0.0007	0.0217	-0.0035	-0.1579	-1.2055	-0.0118	-0.0058	-3.7234	0.0007	1.6058	-0.3845	0.009	1.9892	-0.0051
23	Angiotensin-converting enzyme	IC50	B	1	0.0242	3.2665	1.5608	-1.302	-0.0645	-0.2196	0.1581	2.264	-0.0871	0.0037	-0.0009	-0.0045	-0.0002	9.0157	0.07	0.0035	-0.6669	0.0002	1.7263	-1.8303	0.0015	-0.0706	-0.0002	0.0037	-0.0228	0.0415	-0.2031	0.0097	2.2262	0.1393	0.0023	0.0011	0.2707	-0.0029	-0.2079	-0.6155	-0.0043	-0.0057	-2.0604	-0.0008	1.5988	0.2585	0.0067	1.7822	-0.0039
24	Angiotensin-converting enzyme	IC50	B	1	0.019	1.6365	1.5608	-0.302	-0.0645	0.7804	0.1581	19.834	0.0796	0.0017	0.0023	-0.0054	-0.0002	-7.9843	-0.3155	0.0029	-0.0409	-0.0002	1.0713	-5.1803	-0.0024	-0.0596	0	0.0057	-0.0043	0.0415	0.3559	0.0025	1.1772	0.4763	0.0009	-0.0007	0.0137	-0.0039	-0.1389	-1.0555	-0.018	-0.0056	-2.4364	0.0015	1.6618	-0.2295	0.0096	2.0402	-0.0053
25	Angiotensin-converting enzyme	IC50	B	-1	0.014	2.5065	1.5608	-1.302	-0.0645	-0.2196	0.1581	6.074	-0.0871	0.0081	0.0048	0.0008	-0.0002	24.0157	0.062	0.0004	-0.3009	0.0018	0.5633	-2.7963	0.0014	0.0524	-0.001	0.0037	-0.0137	0.0415	-0.1011	0.006	1.8472	0.0783	-0.0007	0.001	0.3547	-0.003	-0.2269	-0.2855	-0.008	-0.0057	-2.4654	-0.0015	1.5428	-0.0665	0.0067	1.7712	-0.0046
26	Angiotensin-converting enzyme	IC50	B	1	0.014	2.5065	1.5608	-1.302	-0.0645	-0.2196	0.1581	6.074	-0.0871	0.0081	0.0048	0.0008	-0.0002	24.0157	0.062	0.0004	-0.3009	0.0018	0.5633	-2.7963	0.0014	0.0524	-0.001	0.0037	-0.0137	0.0415	-0.1011	0.006	1.8472	0.0783	-0.0007	0.001	0.3547	-0.003	-0.2269	-0.2855	-0.008	-0.0057	-2.4654	-0.0015	1.5428	-0.0665	0.0067	1.7712	-0.0046
27	Angiotensin-converting enzyme	IC50	B	1	0.008	0.7275	1.5608	-1.302	-0.0645	-0.2196	0.1581	16.264	-0.0633	0.0189	-0.0143	-0.0144	-0.0002	46.0157	0.108	-0.0002	-0.3849	0.0011	1.8183	0.1457	-0.0061	0.1854	-0.0003	0.0047	-0.0388	0.0415	0.0419	0.0115	2.3752	0.4803	0.0036	0.0001	0.3497	-0.001	-0.2889	0.0845	-0.0116	-0.004	-0.0424	-0.0048	1.1638	-2.5905	0.0062	1.7052	-0.0044
28	Angiotensin-converting enzyme	IC50	B	1	0.0242	3.2665	1.5608	-1.302	-0.0645	-0.2196	0.1581	3.014	0.0796	0.0051	-0.0055	-0.005	-0.0002	9.0157	0.07	0.003	-0.3719	0.0052	0.6063	-0.7573	0.0014	-0.0726	-0.0002	0.0037	-0.0212	0.0415	-0.2041	-0.0013	0.2102	0.1313	0.0001	0.0011	0.2827	-0.0017	-0.2289	-0.7955	-0.0079	-0.0051	-0.7504	-0.001	1.6338	-0.2905	0.0095	2.0052	-0.0054
29	Angiotensin-converting enzyme	IC50	B	1	0.014	2.5065	1.5608	-1.302	-0.0645	-0.2196	0.1581	6.824	0.0796	0.0094	0.0003	0.0002	-0.0002	24.0157	0.062	-0.0001	-0.1549	0.0041	-0.8907	-0.3373	0.0013	0.0514	-0.001	0.0037	-0.0121	0.0415	-0.1021	-0.0023	-0.6428	0.0633	-0.0015	0.001	0.3667	-0.0018	-0.2469	-0.4755	-0.0111	-0.0052	-0.9584	-0.002	1.5498	-0.7665	0.0091	1.9732	-0.0053
30	Angiotensin-converting enzyme	IC50	B	1	0.019	1.6365	1.5608	-0.302	-0.0645	0.7804	0.1581	20.634	0.0796	0.0028	-0.0016	-0.0059	-0.0002	-7.9843	-0.3155	0.0025	0.2551	0.0036	-0.5367	-2.2483	-0.0024	-0.0616	0	0.0057	-0.0029	0.0415	0.3559	-0.0021	-0.8618	0.4713	-0.0008	-0.0007	0.0217	-0.0035	-0.1579	-1.2055	-0.0118	-0.0058	-3.7234	0.0013	1.6818	-0.4495	0.0111	2.1649	-0.005
31	Angiotensin-converting enzyme	IC50	B	1	0.0015	1.1605	1.5608	0.698	0.0685	-0.2196	-0.1752	-23.526	-0.0633	-0.0038	0.0127	0.0092	-0.0002	-27.9843	-0.3125	-0.0019	-0.3119	-0.0037	0.1663	1.6937	-0.0069	0.0144	0.0004	0.0027	0.0004	-0.0287	-0.6211	-0.0003	0.6482	-0.3907	-0.0007	-0.0008	-0.3438	-0.0008	0.2951	-0.0655	0.0156	0.0066	2.2176	0.0008	1.0238	1.5765	-0.0046	-1.1828	0.0067
32	Angiotensin-converting enzyme	IC50	B	1	-0.0635	2.7465	-0.4392	-0.302	0.1575	-1.2196	-0.3419	-50.846	-0.1704	-0.0011	0.0276	0.0261	0.001	-23.9843	0.268	-0.0061	-1.3309	-0.0093	0.1993	1.2957	0.1162	-0.1106	-0.0006	-0.0283	0.0064	-0.0287	-0.7251	0.0004	1.4842	-0.7547	-0.0014	0.0037	-0.2901	-0.0025	0.7791	0.5245	0.0339	0.0019	2.0306	0.0035	2.3496	1.8625	0.0138	2.2589	0.0066
33	Angiotensin-converting enzyme	IC50	B	-1	-0.0809	-0.0305	-6.4392	-1.302	-0.0645	-0.2196	0.1581	-33.876	0.0796	0.0036	0.0133	-0.0083	0.0019	-27.9843	-0.1349	0.0003	-0.6749	0.0147	1.2313	0.1727	0.0444	-0.0406	-0.0011	-0.0053	-0.0076	0.0415	-0.9381	0.0031	1.8082	-0.5827	-0.0007	0.0048	-0.0713	-0.0001	0.2251	-1.9755	0.0228	-0.0006	1.7026	-0.0008	1.0398	1.3305	0.0037	1.7002	0.0019
34	Angiotensin-converting enzyme	IC50	B	-1	-0.0704	1.6365	-0.4392	-0.302	0.1575	-1.2196	-0.3419	-48.066	-0.1704	0.0122	0.0153	0.022	0.0007	-14.9843	0.256	-0.0085	-1.2469	-0.0097	1.5533	1.3167	0.0872	-0.0436	-0.0003	-0.0223	-0.0188	-0.0287	-0.7501	0.011	2.4022	-0.6637	0.0008	0.0031	-0.2504	0.0013	0.6751	0.7245	0.0277	0.0032	2.1016	0.0043	2.1358	1.9005	0.0076	1.9652	0.0081
35	Angiotensin-converting enzyme	IC50	B	-1	-0.0163	-1.3455	1.5608	-0.302	-0.0645	0.7804	0.1581	85.134	0.0796	0.0105	0.0018	-0.0122	-0.0002	-5.9843	0.056	-0.0039	0.4781	0.0089	0.7673	-0.1313	-0.0097	0.0764	0	-0.0043	-0.0256	0.1565	-0.9081	-0.0027	-1.4588	0.0563	0.0003	-0.0011	-0.2168	0.0002	0.0691	-0.2655	-0.0286	-0.0018	0.8516	-0.0004	1.4308	-0.6905	0.0127	2.2539	-0.0023
36	Angiotensin-converting enzyme	IC50	B	-1	-0.0213	1.1605	1.5608	-0.302	-0.0645	0.7804	0.1581	-13.126	0.0796	0.0041	0.003	-0.0098	-0.0001	-27.9843	-0.2748	-0.0019	-0.1219	0.0079	0.7883	0.9357	0.0002	0.0494	-0.0002	0.0027	-0.0104	0.0415	-0.4311	0	0.8802	-0.6547	0.0001	0.0007	-0.2262	-0.0024	0.0871	-2.3555	-0.0079	-0.004	0.3966	-0.0018	1.1878	0.1065	0.0078	1.8892	-0.0009
37	Angiotensin-converting enzyme	IC50	B	-1	-0.0406	-0.5205	1.5608	-0.302	-0.0645	0.7804	0.1581	70.434	0.0796	0.0172	0.0076	-0.0019	-0.0001	-7.9843	-0.2572	-0.0042	0.8521	0.0108	1.2343	0.4407	-0.0002	0.2814	-0.0004	-0.0043	-0.0188	0.1006	-0.9461	-0.0029	-1.5398	-0.0257	0.0018	-0.0003	-0.1781	-0.0024	0.1451	-0.6155	-0.0337	-0.0025	0.7586	0.0006	1.3968	-0.9215	0.0104	2.0712	-0.0016
38	Angiotensin-converting enzyme	IC50	B	-1	-0.0272	-2.0145	1.5608	-0.302	-0.0645	0.7804	0.1581	98.834	0.0796	0.0242	-0.0022	-0.0069	-0.0002	22.0157	0.056	-0.0063	1.1081	0.0088	1.4853	-4.0633	-0.01	0.2924	-0.0001	-0.0043	-0.0409	0.1006	-0.7921	-0.0017	-0.4558	0.2193	0.0026	-0.0013	-0.1503	-0.0016	0.0511	0.4645	-0.0369	-0.0021	0.6656	0.0017	1.7088	-2.2715	0.0146	2.4126	-0.0044
39	Angiotensin-converting enzyme	IC50	B	-1	-0.0163	-1.3455	1.5608	-0.302	-0.0645	0.7804	0.1581	85.134	0.0796	0.0105	0.0018	-0.0122	-0.0002	-5.9843	0.056	-0.0039	0.4781	0.0089	0.7673	-0.1313	-0.0097	0.0764	0	-0.0043	-0.0256	0.1565	-0.9081	-0.0027	-1.4588	0.0563	0.0003	-0.0011	-0.2168	0.0002	0.0691	-0.2655	-0.0286	-0.0018	0.8516	-0.0004	1.4308	-0.6905	0.0127	2.2539	-0.0023
40	Angiotensin-converting enzyme	IC50	B	-1	-0.0849	-0.6715	-6.4392	-1.302	-0.0645	-0.2196	0.1581	20.534	0.0796	0.0335	0.001	-0.0156	0.0012	-7.9843	-0.1154	-0.006	-0.7969	0.0076	1.9353	0.3617	0.0371	0.2144	-0.0017	-0.0533	-0.0348	0.1006	-0.9851	0.0113	2.3972	-0.5297	0.0033	0.0047	0.0397	-0.002	0.1241	-1.9755	0.0269	-0.004	0.8546	-0.0033	1.4098	0.7925	0.006	1.8392	-0.001
41	Angiotensin-converting enzyme	IC50	B	-1	-0.0761	0.7275	-6.4392	-1.302	-0.0645	-0.2196	0.1581	6.714	-0.1704	0.0088	0.0151	-0.018	0.0024	-27.9843	-0.107	-0.0016	-1.2239	0.008	0.5803	-0.0083	0.0526	-0.0606	-0.0013	-0.0543	-0.0081	0.1565	-1.1931	0.0087	2.2972	-0.7827	-0.0011	0.0063	-0.0383	-0.0021	0.1981	-2.7655	0.0385	-0.0049	0.5996	-0.0021	1.1048	1.3115	0.0034	1.7152	0.0013
42	Angiotensin-converting enzyme	IC50	B	-1	-0.0285	0.5255	1.5608	-0.302	-0.0645	0.7804	0.1581	56.634	0.0796	0.0006	0.013	-0.0076	-0.0001	-27.9843	-0.2941	-0.0011	0.2211	0.0112	0.2403	0.8877	-0.0002	0.0064	-0.0002	-0.0043	0.0009	0.1565	-1.0651	-0.001	0.4472	-0.2077	-0.0009	0.0001	-0.2523	-0.0026	0.1781	-1.3155	-0.0231	-0.0022	0.9706	-0.0012	1.2088	0.0255	0.0085	1.9372	-0.0007
43	Angiotensin-converting enzyme	IC50	B	1	-0.0285	0.5255	1.5608	-0.302	-0.0645	0.7804	0.1581	56.634	0.0796	0.0006	0.013	-0.0076	-0.0001	-27.9843	-0.2941	-0.0011	0.2211	0.0112	0.2403	0.8877	-0.0002	0.0064	-0.0002	-0.0043	0.0009	0.1565	-1.0651	-0.001	0.4472	-0.2077	-0.0009	0.0001	-0.2523	-0.0026	0.1781	-1.3155	-0.0231	-0.0022	0.9706	-0.0012	1.2088	0.0255	0.0085	1.9372	-0.0007
44	Angiotensin-converting enzyme	IC50	B	-1	-0.0285	0.5255	1.5608	-0.302	-0.0645	0.7804	0.1581	56.634	0.0796	0.0006	0.013	-0.0076	-0.0001	-27.9843	-0.2941	-0.0011	0.2211	0.0112	0.2403	0.8877	-0.0002	0.0064	-0.0002	-0.0043	0.0009	0.1565	-1.0651	-0.001	0.4472	-0.2077	-0.0009	0.0001	-0.2523	-0.0026	0.1781	-1.3155	-0.0231	-0.0022	0.9706	-0.0012	1.2088	0.0255	0.0085	1.9372	-0.0007
45	Angiotensin-converting enzyme	IC50	B	1	0.0284	1.8365	-6.4392	-2.302	-0.0645	-1.2196	0.1581	-0.066	-0.0871	0.0178	-0.0203	-0.0032	-0.0002	76.0157	0.996	-0.004	-0.7009	0.0009	0.1703	1.2527	0.0029	0.1704	-0.0005	-0.0003	-0.0405	0	-0.6441	-0.0029	-1.2598	-0.2137	-0.001	0.0024	1.0377	-0.0016	-0.3999	2.0245	0.0054	0.008	2.3306	0.0065	1.5288	1.4235	0.0033	1.4422	0.0029
46	Angiotensin-converting enzyme	IC50	B	1	0.0563	-0.9005	-0.4392	-1.302	-0.0645	-0.2196	0.1581	34.534	0.0796	0.0005	-0.0226	-0.0039	-0.0002	55.0157	0.385	-0.0033	0.2751	0.001	-2.4377	0.9367	-0.0118	0.1854	0.0007	0.0047	-0.0185	0	0.2169	0.0003	0.4032	0.1173	-0.0016	-0.001	0.5047	0.0008	-0.3619	1.6045	-0.0236	-0.0057	-3.5484	0.0029	-0.4622	0.9095	-0.0051	-3.4448	0.0019
47	Angiotensin-converting enzyme	IC50	F	1	0.0365	-0.2155	-0.4392	2.698	-0.0645	3.7804	0.1581	662.434	0.0129	-0.0014	-0.0033	-0.0067	-0.0002	106.016	-0.1577	0.0019	3.1041	-0.0026	-4.0767	-4.3113	-0.0324	0.0194	0.0002	0.0027	-0.0037	0.2597	0.6179	-0.0032	-10.5388	0.1253	-0.0014	-0.0043	-0.3899	-0.0014	-0.2499	1.5645	-0.0615	-0.0043	-2.9694	-0.0044	-5.0592	-4.8135	-0.0045	-5.3698	-0.0046
48	Angiotensin-converting enzyme	IC50	F	1	0.0318	-0.0925	-0.4392	2.698	-0.0645	3.7804	0.1581	649.734	0.0129	-0.0003	-0.0018	-0.0052	-0.0002	105.016	-0.2398	0.002	3.0811	-0.0026	-4.0037	-5.0563	-0.0324	0.0194	0.0002	0.0027	-0.0027	0.2597	0.4909	-0.0031	-8.6188	0.1253	-0.0014	-0.0042	-0.3993	-0.0018	-0.2429	1.4345	-0.0606	-0.0042	-2.7884	-0.0046	-6.1622	-5.6155	-0.0048	-6.6538	-0.0049
49	Angiotensin-converting enzyme	IC50	F	1	0.0338	0.2785	-0.4392	-0.302	-0.0645	0.7804	0.1581	225.834	0.0796	-0.0058	-0.0031	-0.0112	-0.0002	43.0157	0.108	0.0033	0.1381	-0.0045	-1.4667	-2.9633	-0.0211	-0.0236	-0.0002	0.0027	0.0004	0.1565	0.8039	-0.0023	-2.0628	1.0053	-0.0005	-0.0023	0.2157	-0.0008	-0.3739	0.6945	-0.0336	-0.0047	-1.8314	-0.0053	-1.7922	-6.5445	-0.0032	-1.2368	-0.0055
50	Angiotensin-converting enzyme	IC50	B	1	-0.0137	3.7565	-6.4392	-2.302	-0.0645	-1.2196	0.1581	-32.216	0.0796	-0.0032	-0.003	0.0004	0.0011	2.0157	0.626	-0.0028	-1.6249	-0.0032	1.8673	1.4347	0.0665	-0.1236	-0.0019	-0.0183	0.0219	0	-1.1061	0.0018	1.7142	-0.9277	0.0019	0.0089	0.6547	0.0003	-0.2199	-1.6955	0.0605	0.0115	2.5906	-0.0001	-0.9492	1.6725	0.0038	1.7472	0.0032
51	Angiotensin-converting enzyme	IC50	B	1	-0.0314	1.9765	-6.4392	-2.302	-0.0645	-1.2196	0.1581	-39.116	-0.1704	-0.0018	-0.0054	-0.0211	0.003	-13.9843	0.64	0.0035	-1.8727	0.003	2.0343	1.6847	0.075	-0.1326	-0.0022	-0.0183	0.0161	0.0415	-1.1741	0.0026	1.9282	-0.9587	0.0023	0.0117	0.5037	0.005	-0.1719	-2.8355	0.0806	0.0138	2.6954	0.0012	1.2358	1.8685	-0.0024	1.1562	0.007
52	Angiotensin-converting enzyme	IC50	F	-1	-0.0314	1.9765	-6.4392	-2.302	-0.0645	-1.2196	0.1581	-39.116	-0.1704	-0.0018	-0.0054	-0.0211	0.003	-13.9843	0.64	0.0035	-1.8727	0.003	2.0343	1.6847	0.075	-0.1326	-0.0022	-0.0183	0.0161	0.0415	-1.1741	0.0026	1.9282	-0.9587	0.0023	0.0117	0.5037	0.005	-0.1719	-2.8355	0.0806	0.0138	2.6954	0.0012	1.2358	1.8685	-0.0024	1.1562	0.007
53	Angiotensin-converting enzyme	IC50	B	1	-0.0307	0.3325	3.5608	0.698	0.0685	-0.2196	-0.1752	-10.096	-0.0633	0.0044	0.0048	0.0027	-0.0001	-13.9843	0.206	-0.0044	-0.6609	-0.0086	1.2073	0.5347	0.0031	-0.0606	0.0004	-0.0003	0.0044	0	-0.7111	-0.0001	0.7222	-0.4297	0.0012	-0.0005	-0.2914	0.0148	0.2971	-0.0555	0.0033	0.0053	2.0946	-0.0026	0.9448	0.4545	-0.0017	0.4952	-0.0031
54	Angiotensin-converting enzyme	IC50	B	1	-0.0186	3.5365	-0.4392	-1.302	-0.0645	-0.2196	0.1581	-10.616	-0.0871	0.0149	-0.0042	-0.0026	-0.0002	10.0157	0.312	-0.0092	0.5301	0.0144	1.5853	-0.6823	0.0182	0.3544	-0.0008	-0.0073	-0.0025	0	-0.8011	0.002	1.3512	-0.7067	0.0026	0.0021	0.2627	0.0059	-0.1179	-0.8855	-0.0194	-0.0059	-3.2434	0.0085	1.9148	0.6585	0.0131	2.2268	-0.005
55	Angiotensin-converting enzyme	IC50	B	1	0.0318	1.0705	-0.4392	-1.302	-0.0645	-0.2196	0.1581	10.854	0.0796	-0.002	-0.0092	-0.0009	-0.0002	13.0157	-0.074	0.0029	-0.0059	0.007	0.1583	0.9867	-0.0092	-0.0366	0	0.0047	0.0029	0	-0.2701	0.0011	0.9702	-0.2087	-0.0001	0.0002	0.2717	-0.0005	-0.2809	-0.3055	-0.0007	-0.0059	-3.5714	0.0014	-1.9682	0.5925	-0.0044	-1.1478	-0.0006
56	Angiotensin-converting enzyme	IC50	B	-1	-0.0172	6.3465	-6.4392	-2.302	-0.0645	-1.2196	0.1581	-80.866	0.0796	-0.0008	-0.0075	-0.0096	0.0003	-1.9843	0.748	0.0054	-1.2859	0.0087	2.0333	1.7907	0.0381	-0.0616	-0.001	0.0097	-0.0178	-0.0886	-0.3941	0.0163	2.6325	-0.6017	0.0037	0.0063	0.5177	0.0068	-0.1929	-0.7355	0.0178	0.0027	2.0606	-0.0004	2.1588	1.2055	0.0138	2.2515	-0.0024
57	Angiotensin-converting enzyme	IC50	B	1	0.0264	-0.0305	-0.4392	-0.302	-0.0645	0.7804	0.1581	25.234	-0.0315	-0.0026	-0.009	-0.003	-0.0002	-4.9843	-0.2479	0.0024	0.8301	0.0077	-0.1997	-0.1913	-0.0158	-0.0306	0.001	0.0047	-0.0017	0	-0.1811	0.0002	0.4312	-0.1467	-0.0003	-0.0014	-0.0393	-0.0039	-0.2019	-0.8055	-0.01	-0.0011	0.8756	0.0033	0.3908	-0.1125	0.0002	0.6842	-0.0041
58	Angiotensin-converting enzyme	IC50	B	1	-0.0349	-0.6715	-0.4392	-1.302	-0.0645	-0.2196	0.1581	-22.726	0.0796	-0.0013	-0.0002	0.001	0.0002	-13.9843	0.373	-0.0061	-0.9599	-0.0031	1.3833	0.5477	0.0361	-0.0936	-0.0003	-0.0153	0.0144	0	-0.5261	-0.0029	-0.6728	-0.7837	0.001	0.0033	0.1077	0.0107	-0.0049	-1.6655	-0.0096	-0.0032	0.9466	-0.0053	1.6878	0.1515	0.006	1.7932	-0.0046
59	Angiotensin-converting enzyme	IC50	B	-1	-0.0016	1.6365	-6.4392	-2.302	-0.0645	-1.2196	0.1581	-80.866	-0.1704	-0.0236	0.0054	-0.0038	0.0041	-22.9843	0.626	0.0102	-1.1859	0.0241	0.7573	2.0637	0.0838	-0.1636	-0.0011	0.0097	0.0088	-0.0886	-0.7491	-0.0034	3.4412	-0.8707	-0.0014	0.0097	0.3137	0.0001	-0.0619	-2.0655	0.0437	0.0009	2.0476	0.0038	1.9188	2.0157	-0.005	-0.1298	0.0091
60	Angiotensin-converting enzyme	IC50	B	1	0.008	3.5365	-6.4392	-2.302	-0.0645	-1.2196	0.1581	-80.866	-0.1204	-0.0215	-0.0012	0.0025	0	7.0157	1.021	0.0061	-0.9399	0.0074	1.5643	1.3367	0.0243	-0.0356	-0.0012	0.0097	0.021	-0.0886	-0.0371	0.0074	2.1092	-0.4107	0.0018	0.0042	0.7287	0.0105	-0.2839	0.6045	0.0057	0.0036	2.0366	-0.0025	2.0168	0.5775	0.0141	2.2596	-0.0048
61	Angiotensin-converting enzyme	IC50	B	-1	0.0051	1.8365	-0.4392	-1.302	-0.0645	-0.2196	0.1581	-80.866	0.0796	-0.0106	-0.0083	-0.0099	-0.0002	-18.9843	-0.2711	0.0093	-0.7539	0.0026	1.3463	1.5957	-0.0111	-0.0116	0.0002	0.0097	0.0029	-0.0886	0.5059	0.008	2.0742	-0.4447	0.0019	0.0002	0.0657	-0.0018	-0.2109	-0.6455	0.0099	-0.0051	-0.6724	-0.001	1.6918	0.6285	0.009	1.9722	-0.0009
62	Angiotensin-converting enzyme	IC50	B	-1	-0.0059	7.7665	-6.4392	-2.302	-0.0645	-1.2196	0.1581	-80.866	0.0796	-0.0087	-0.0189	-0.007	0.0005	-12.9843	0.792	0.0128	-1.3989	0.0094	1.4553	2.1097	0.0405	-0.1186	0	0.0097	-0.0062	-0.0886	-0.5031	0.0106	2.4022	-0.7567	0.0004	0.0069	0.4037	0.0026	-0.1629	-1.2455	0.0259	0.0031	2.1346	0.004	2.3582	1.7085	0.0181	2.3986	0.0022
63	Angiotensin-converting enzyme	IC50	B	-1	0.0151	4.1365	-6.4392	-2.302	-0.0645	-1.2196	0.1581	-80.866	0.0796	-0.0176	0.0045	0.0057	0.0002	6.0157	0.851	0.0074	-0.9909	0.0082	1.7613	1.3047	0.0315	-0.0436	-0.0009	0.0097	-0.0044	-0.0886	-0.1531	0.0133	2.4915	-0.4657	0.0025	0.0049	0.6737	0.0103	-0.2549	0.1745	0.0076	0.003	2.0166	-0.0027	1.8468	0.5955	0.0083	1.9702	-0.0046
64	Angiotensin-converting enzyme	IC50	B	-1	0.014	2.5065	-0.4392	-1.302	-0.0645	-0.2196	0.1581	0.364	0.0796	-0.0078	-0.0088	-0.0166	-0.0002	-18.9843	-0.2534	0.0092	-1.2799	-0.0036	1.7373	1.5077	-0.0099	-0.0416	0.0001	0.0047	-0.003	0.0415	-0.4721	0.0061	1.8982	-0.5907	0.0025	0.0007	0.0927	0.0012	-0.2499	-1.4555	0.0147	-0.0057	-1.8604	-0.0018	1.5598	0.4785	0.0075	1.8532	-0.0016
65	Angiotensin-converting enzyme	IC50	B	-1	0.014	2.5065	-0.4392	-1.302	-0.0645	-0.2196	0.1581	-80.866	0.0796	-0.0163	-0.0132	-0.0101	-0.0002	-27.9843	-0.2941	0.0139	-0.8939	0.003	0.4423	1.4827	-0.011	-0.0676	0.0007	0.0097	0.0108	-0.0886	0.4169	0.0047	1.7262	-0.6147	-0.0004	0.0003	-0.0033	-0.0024	-0.1919	-0.9755	0.0139	-0.005	-0.5224	-0.002	1.5788	0.3995	0.0077	1.8752	-0.002
66	Angiotensin-converting enzyme	IC50	B	1	-0.0137	3.7565	-6.4392	-2.302	-0.0645	-1.2196	0.1581	-32.216	0.0796	-0.0032	-0.003	0.0004	0.0011	2.0157	0.626	-0.0028	-1.6249	-0.0032	1.8673	1.4347	0.0665	-0.1236	-0.0019	-0.0183	0.0219	0	-1.1061	0.0018	1.7142	-0.9277	0.0019	0.0089	0.6547	0.0003	-0.2199	-1.6955	0.0605	0.0115	2.5906	-0.0001	-0.9492	1.6725	0.0038	1.7472	0.0032
67	Angiotensin-converting enzyme	IC50	B	1	-0.0516	0.2075	-6.4392	-1.302	0.0465	-1.2196	-0.3419	18.814	0.0796	0.0122	0.0057	0.0035	0.0011	-13.9843	0.454	-0.0115	1.0371	0.0325	1.9543	1.5397	0.0586	0.1284	-0.0008	-0.0183	0.0037	0.1149	-1.1451	0.0018	1.5922	-0.7117	0.0038	0.0054	0.1307	0.0053	0.0491	-2.4455	0.0577	0.0188	2.8439	0.0098	1.9178	1.2535	0.008	1.9682	-0.0045
68	Angiotensin-converting enzyme	IC50	B	-1	0.016	1.2515	-0.4392	-1.302	-0.0645	-0.2196	0.1581	-80.866	0.0796	-0.0169	-0.0014	-0.0049	-0.0002	-15.9843	-0.1842	0.0093	-0.5899	0.0028	0.8713	1.6647	-0.0112	-0.0006	-0.0002	0.0097	0.016	-0.0886	0.6069	0.0043	1.6172	-0.3587	0.0006	0	0.1237	-0.0013	-0.2319	-0.3355	0.0054	-0.0052	-0.9344	-0.0003	1.7648	0.7455	0.01	2.0432	-0.0002
69	Angiotensin-converting enzyme	IC50	B	1	0.0264	-0.0305	-0.4392	-0.302	-0.0645	0.7804	0.1581	25.234	-0.0315	-0.0026	-0.009	-0.003	-0.0002	-4.9843	-0.2479	0.0024	0.8301	0.0077	-0.1997	-0.1913	-0.0158	-0.0306	0.001	0.0047	-0.0017	0	-0.1811	0.0002	0.4312	-0.1467	-0.0003	-0.0014	-0.0393	-0.0039	-0.2019	-0.8055	-0.01	-0.0011	0.8756	0.0033	0.3908	-0.1125	0.0002	0.6842	-0.0041
70	Angiotensin-converting enzyme	IC50	B	1	-0.0129	-0.8635	-0.4392	-1.302	-0.0645	-0.2196	0.1581	-13.646	0.0796	0.0048	-0.0099	-0.0023	-0.0001	-2.9843	0.327	-0.002	-0.0309	0.0118	1.3443	1.4027	0.0145	-0.0716	0.0001	-0.0063	0.0039	0	-0.9911	-0.0002	0.9092	-0.8357	0.001	0.002	0.1327	0.0079	-0.1019	-1.2855	0.0026	-0.0037	0.6066	-0.0001	0.9218	0.1365	0.0021	1.3492	-0.0008
71	Angiotensin-converting enzyme	IC50	B	-1	0.0727	1.2515	-0.4392	-1.302	-0.0645	-0.2196	0.1581	-80.866	-0.0633	-0.0179	-0.0288	-0.009	-0.0002	-11.9843	0.467	0.0077	-0.9119	-0.0045	0.1203	-0.3253	-0.0022	-0.2096	0.0018	0.0097	-0.0046	-0.0886	0.8019	0.0017	1.0602	0.1813	-0.0008	0.0003	0.3937	0.0006	-0.3529	-0.5355	-0.0131	-0.0053	-1.3814	-0.0019	1.0888	0.2025	0.0025	1.2442	-0.0025
72	Angiotensin-converting enzyme	IC50	B	1	0.0109	0.1475	-0.4392	-1.302	-0.0645	-0.2196	0.1581	-5.386	-0.0633	-0.0015	-0.0158	-0.0029	-0.0001	-0.9843	0.647	0.0011	-0.1809	0.0077	0.9473	-0.5323	0.0039	-0.0596	0.0009	-0.0053	-0.0083	0	-0.4001	0.0021	1.3232	-0.6887	0.0004	0.0011	0.1747	0.0067	-0.1759	-0.8455	-0.0255	-0.0055	-1.1744	-0.0011	1.0658	0.3085	-0.0005	0.8492	-0.0008
73	Angiotensin-converting enzyme	IC50	B	-1	-0.0137	6.7865	-6.4392	-2.302	-0.0645	-1.2196	0.1581	-80.866	-0.1204	-0.0138	-0.0217	-0.0134	0.0002	-11.9843	0.978	0.0112	-1.3739	0.0088	1.1693	2.0607	0.0281	-0.1066	-0.0006	0.0097	0.0229	-0.0886	-0.3781	0.0035	1.8572	-0.7097	-0.0001	0.0058	0.4457	0.0035	-0.2059	-0.8455	0.0216	0.0042	2.1786	0.0038	2.4257	1.6505	0.0231	2.5433	0.0013
74	Angiotensin-converting enzyme	IC50	B	1	-0.0349	-0.0305	-0.4392	0.698	0.0605	-0.2196	-0.1752	-21.216	-0.0633	0.0041	0.0062	0.0028	-0.0002	-18.9843	-0.288	-0.0014	0.7451	0.01	-2.1227	1.5257	-0.005	0.0414	0.0001	0.0017	-0.0074	0	-0.6001	0.0002	0.7432	-0.2367	-0.0019	-0.0011	-0.3352	-0.0017	0.3801	1.0345	0.0038	0.0067	2.2166	0.0032	0.2058	1.2305	-0.0054	-5.3928	0.003
75	Angiotensin-converting enzyme	IC50	B	1	-0.0129	-0.8635	-0.4392	-1.302	-0.0645	-0.2196	0.1581	-17.816	-0.0871	-0.0039	-0.0043	-0.0031	0.0001	-13.9843	0.337	-0.0017	-0.0819	0.0144	1.4923	1.3397	0.0206	-0.0776	0.0001	-0.0093	0.0103	0	-1.0331	0.0024	1.5152	-0.8597	0.0012	0.0026	0.1117	0.0111	-0.0699	-1.5855	-0.007	-0.0059	-4.1034	0.0015	1.3778	0.3385	0.0081	1.9292	0.0002
76	Angiotensin-converting enzyme	IC50	B	-1	-0.0099	1.0115	-6.4392	-2.302	-0.0645	-1.2196	0.1581	-80.866	0.0796	-0.0273	-0.0041	-0.0022	0.0025	-21.9843	0.831	0.013	-1.2809	0.0167	1.1073	2.2288	0.0567	-0.1366	-0.0005	0.0097	0.0237	-0.0886	-0.6151	0.0038	1.9852	-0.8307	-0.0007	0.0081	0.3487	0.0005	-0.1169	-1.6655	0.0325	0.0022	2.1066	0.0056	2.4405	2.0399	0.0154	2.3199	0.0079
77	Angiotensin-converting enzyme	IC50	B	-1	0.0002	5.1465	-6.4392	-2.302	-0.0645	-1.2196	0.1581	-80.866	0.0796	-0.0104	0.0034	0.0003	0.0002	3.0157	0.779	0.0081	-1.1179	0.0084	1.6853	1.4777	0.0352	-0.0486	-0.0015	0.0097	0.0029	-0.0886	-0.2721	0.0093	2.2832	-0.5167	0.0019	0.0056	0.6067	0.0093	-0.2239	-0.2655	0.0116	0.0027	2.0236	-0.0027	1.9718	0.6885	0.0105	2.1018	-0.0046
78	Angiotensin-converting enzyme	IC50	B	-1	0.003	1.9765	-6.4392	-2.302	-0.0645	-1.2196	0.1581	-38.846	0.0796	-0.0236	-0.0045	-0.013	0.0031	-21.9843	0.898	0.0138	-1.8069	0.0076	1.3093	2.2538	0.0602	-0.1766	-0.0008	-0.0163	0.0149	0.0415	-1.2191	0.0023	1.9002	-1.0697	-0.0006	0.0109	0.4287	-0.0001	-0.1839	-2.9155	0.0778	0.0148	2.7245	0.0063	2.451	2.104	0.0144	2.3	0.0089
79	Angiotensin-converting enzyme	IC50	B	-1	0.0688	2.9565	-0.4392	-1.302	-0.0645	-0.2196	0.1581	-80.866	-0.0633	-0.0091	-0.0337	-0.0116	-0.0002	-0.9843	0.467	0.0074	-0.9039	-0.0054	0.3253	-0.6573	-0.0043	-0.2046	0.0014	0.0097	0.0019	-0.0886	0.8839	-0.0016	-0.3128	0.3083	-0.0004	0	0.4347	0.0025	-0.3689	-0.2455	-0.0171	-0.0052	-1.2954	-0.0022	1.0698	0.0215	0.0031	1.3112	-0.0027
80	Angiotensin-converting enzyme	IC50	B	1	0.0756	2.3465	-0.4392	-1.302	-0.0645	-0.2196	0.1581	-80.866	-0.0633	-0.0146	-0.0215	-0.0122	-0.0002	3.0157	0.344	0.0083	-0.7909	-0.0041	-1.6997	0.6757	-0.0074	-0.1876	0.0007	0.0097	0.0097	-0.0886	0.9769	-0.0034	3.4412	0.3343	-0.0016	-0.0002	0.4677	0.0062	-0.3899	-0.0155	-0.0176	-0.0051	-1.3784	-0.0004	-3.4112	0.5285	-0.0027	-0.2158	-0.0001
81	Angiotensin-converting enzyme	IC50	B	-1	0.0794	0.7275	-0.4392	-1.302	-0.0645	-0.2196	0.1581	-80.866	0.0796	-0.0188	-0.0317	-0.0137	-0.0002	-11.9843	0.434	0.0087	-0.8039	-0.0022	-1.2367	-0.4773	-0.0069	-0.2186	0.0017	0.0097	0.0004	-0.0886	0.8969	0.0049	1.6402	0.1623	-0.0012	-0.0001	0.3917	0.0034	-0.3769	-0.3255	-0.014	-0.0052	-1.3844	-0.0038	-0.0832	-0.8595	-0.0006	0.5992	-0.0034
82	Angiotensin-converting enzyme	IC50	B	1	-0.0406	-0.5205	-0.4392	0.698	0.0535	-0.2196	-0.1752	-80.866	-0.0633	0.001	0.0071	0.0065	-0.0002	-18.9843	-0.3042	-0.0006	1.2851	0.0138	-1.2987	1.5807	-0.0062	0.0864	0.0001	0.0017	-0.0045	-0.0886	-0.3901	-0.0002	0.5612	-0.2177	-0.0016	-0.0015	-0.3673	-0.0007	0.4771	2.2445	-0.0003	0.0069	2.2266	0.0046	0.6078	1.2905	-0.0034	-0.3298	0.0034
83	Angiotensin-converting enzyme	IC50	B	1	-0.0406	-0.5205	-0.4392	0.698	0.0535	-0.2196	-0.1752	-80.866	-0.0633	0.001	0.0071	0.0065	-0.0002	-18.9843	-0.3042	-0.0006	1.2851	0.0138	-1.2987	1.5807	-0.0062	0.0864	0.0001	0.0017	-0.0045	-0.0886	-0.3901	-0.0002	0.5612	-0.2177	-0.0016	-0.0015	-0.3673	-0.0007	0.4771	2.2445	-0.0003	0.0069	2.2266	0.0046	0.6078	1.2905	-0.0034	-0.3298	0.0034
84	Angiotensin-converting enzyme	IC50	B	-1	0.0756	2.3465	-0.4392	-1.302	-0.0645	-0.2196	0.1581	-80.866	0.0796	-0.0103	-0.0363	-0.016	-0.0002	-0.9843	0.436	0.0083	-0.7959	-0.0031	-8.9537	-0.4073	-0.0084	-0.2136	0.0014	0.0097	0.0066	-0.0886	0.9769	0.0016	0.9592	0.2933	-0.0017	-0.0003	0.4307	0.0047	-0.3919	-0.0355	-0.0178	-0.0051	-1.3284	-0.0036	-0.0542	-0.8255	0.0001	0.7202	-0.0033
85	Angiotensin-converting enzyme	IC50	B	1	-0.0406	-0.5205	-0.4392	0.698	0.0535	-0.2196	-0.1752	-80.866	-0.0633	0.001	0.0071	0.0065	-0.0002	-18.9843	-0.3042	-0.0006	1.2851	0.0138	-1.2987	1.5807	-0.0062	0.0864	0.0001	0.0017	-0.0045	-0.0886	-0.3901	-0.0002	0.5612	-0.2177	-0.0016	-0.0015	-0.3673	-0.0007	0.4771	2.2445	-0.0003	0.0069	2.2266	0.0046	0.6078	1.2905	-0.0034	-0.3298	0.0034
86	Angiotensin-converting enzyme	IC50	B	-1	-0.0158	1.3925	-6.4392	-0.302	0.1575	-1.2196	-0.3419	-38.426	0.0796	-0.0026	0.0033	0.0064	0.0004	-11.9843	0.806	-0.0054	0.0991	0.0123	0.8893	2.2403	0.0183	-0.0176	0.0003	-0.0073	-0.0217	-0.0287	-1.1401	0.0126	2.4519	-0.6147	0	0.0013	-0.1855	0.0036	0.3421	0.7545	0.0273	0.0168	2.7916	0.0002	2.0078	2.0221	0.0036	1.5842	0.0135
87	Angiotensin-converting enzyme	IC50	B	1	-0.0772	-4.3635	-6.4392	11.698	0.3165	-1.2196	-0.6419	-17.366	0.0796	0.0481	0.026	0.0129	-0.0002	137.016	0.348	-0.0237	7.1011	0.0094	0.4913	-0.7813	-0.0092	0.9014	-0.0025	0.0027	-0.0302	-0.0214	1.3289	0.0032	1.1012	0.7083	0.0008	-0.0039	-0.6808	0.0033	1.5961	11.1845	-0.026	-0.0024	0.0546	-0.0047	0.4238	-3.2875	0.0026	1.1002	-0.0056
88	Angiotensin-converting enzyme	IC50	B	1	0.0318	-0.6715	-0.4392	-1.302	-0.0645	-0.2196	0.1581	-80.866	-0.0454	0.0006	-0.0184	-0.0097	-0.0002	44.0157	0.414	0.0038	-0.5799	-0.0065	-3.0647	0.3887	-0.0119	-0.0286	-0.0003	0.0097	0.0146	-0.0886	1.2129	-0.0009	-0.1308	0.4473	-0.0016	-0.0007	0.5857	0.0034	-0.4179	0.9645	-0.0211	-0.0054	-2.2104	-0.0031	-1.0582	-0.9575	-0.0034	-0.8038	-0.0035
89	Angiotensin-converting enzyme	IC50	B	1	0.0375	0.2575	-0.4392	-2.302	-0.0645	-1.2196	0.1581	-80.866	-0.0454	0.0051	-0.028	-0.0171	-0.0002	73.0157	1.486	0.0068	-1.1939	-0.0057	0.2753	-1.1093	-0.0104	-0.1086	-0.0006	0.0097	0.0022	-0.0886	0.7449	-0.0034	3.4412	0.3103	-0.0002	0.0008	1.2357	0.0075	-0.5269	2.8345	-0.0088	0.0065	2.1896	-0.0032	0.4198	-0.0705	-0.0021	0.1642	-0.0033
90	Angiotensin-converting enzyme	IC50	B	1	-0.022	-1.8065	-6.4392	-0.302	0.1575	-1.2196	-0.3419	-16.336	-0.0871	0.0102	0.0029	0.0029	-0.0002	53.0157	0.932	-0.0096	0.4281	0.0033	-1.7667	1.1327	0.002	0.0894	-0.0012	0.0007	0.0007	-0.0287	-0.2181	0.0031	1.3992	0.0343	-0.0018	-0.0003	0.1367	0.014	0.0241	2.5445	0.0067	0.0158	2.8481	0.0008	1.0748	1.0565	-0.0001	0.7852	0.0016
91	Angiotensin-converting enzyme	IC50	B	1	0.0318	0.1115	-0.4392	-1.302	-0.0645	-0.2196	0.1581	-80.866	0.0796	-0.0019	-0.0158	-0.0057	-0.0002	24.0157	-0.028	0.007	-0.6649	-0.0055	-1.2697	-1.3123	-0.0139	-0.0846	-0.0001	0.0097	0.0137	-0.0886	1.0449	-0.001	-0.0788	0.4763	-0.0011	-0.0005	0.4707	-0.0052	-0.4029	0.2745	-0.0123	-0.0059	-6.0934	-0.0046	-2.8952	-3.0565	-0.0044	-1.6158	-0.0051
92	Angiotensin-converting enzyme	IC50	B	1	0.0397	-0.2985	-0.4392	-1.302	-0.0645	-0.2196	0.1581	-80.866	-0.0454	-0.003	-0.0247	-0.0108	-0.0002	27.0157	0.424	0.0064	-0.6889	-0.0059	0.1043	-0.0023	-0.0116	-0.1496	0.0004	0.0097	0.0094	-0.0886	1.1359	0.0019	0.9612	0.6173	-0.0002	-0.0007	0.5157	0.0023	-0.4089	0.6345	-0.0188	-0.0052	-1.6764	-0.0043	-2.9422	-2.2895	-0.0045	-1.9148	-0.0047
93	Angiotensin-converting enzyme	IC50	B	1	0.0397	-0.2985	-0.4392	-1.302	-0.0645	-0.2196	0.1581	-80.866	-0.0315	-0.0026	-0.0241	-0.003	-0.0002	24.0157	-0.045	0.0094	-0.4359	-0.0027	-1.8597	-1.2353	-0.0161	-0.1776	0.001	0.0097	-0.013	-0.0886	1.1359	0.0011	0.7502	0.5813	-0.0014	-0.0008	0.4507	-0.0029	-0.4229	0.4845	-0.0162	-0.0058	-4.0464	-0.0032	-1.2172	-0.5015	-0.0052	-3.8658	-0.0031
94	Angiotensin-converting enzyme	IC50	B	1	-0.0028	-0.6715	-0.4392	-1.302	-0.0645	-0.2196	0.1581	8.354	0.0796	0.0109	-0.0143	-0.0153	-0.0002	5.0157	-0.2358	0.0035	-0.6439	0.0025	2.1193	1.3817	-0.0104	0.3144	-0.0003	0.0047	-0.0136	0.0415	-0.2641	0.0036	1.5062	-0.3847	0.0052	0.0005	0.2357	0.0002	-0.2859	-0.8255	0.0059	-0.0057	-2.3864	0.0021	-1.1712	1.1765	-0.0025	0.1572	0.0031
95	Angiotensin-converting enzyme	IC50	B	1	0.0279	-1.2205	-0.4392	-1.302	-0.0645	-0.2196	0.1581	-80.866	-0.0633	-0.0126	-0.0219	-0.0065	-0.0001	-27.9843	-0.2748	0.0117	-1.1159	-0.0016	-1.5277	0.3917	-0.0018	-0.2446	0.0014	0.0097	0.0011	-0.0886	0.3129	0.0003	0.9732	0.0223	-0.0016	0.0017	0.1767	-0.0021	-0.2549	-1.9755	0.0182	-0.0057	-1.8834	-0.0025	-0.0742	0.4105	-0.005	-1.6858	-0.0022
96	Angiotensin-converting enzyme	IC50	B	1	-0.0028	-0.6715	-0.4392	-1.302	-0.0645	-0.2196	0.1581	7.704	-0.0633	0.003	-0.0033	-0.0079	-0.0002	8.0157	-0.1319	0.0037	-0.7489	-0.0012	0.4423	1.2037	-0.0067	0.0114	-0.0004	0.0047	-0.0088	0.0415	-0.2091	0.0033	1.4642	-0.1357	-0.0006	0.0007	0.2887	-0.0011	-0.2749	-0.7255	0.0042	-0.0056	-1.7904	0	-3.1252	0.8455	-0.002	0.3262	0.001
97	Angiotensin-converting enzyme	IC50	B	1	0.0397	-0.2985	-0.4392	-1.302	-0.0645	-0.2196	0.1581	-80.866	-0.0315	-0.0036	-0.0199	-0.0055	-0.0002	24.0157	-0.045	0.0082	-0.5069	-0.0037	0.4243	-1.2903	-0.0161	-0.1056	0.0003	0.0097	0.0074	-0.0886	1.1359	-0.0026	-1.7578	0.4393	0.0004	-0.0008	0.4637	-0.0029	-0.4219	0.4945	-0.0162	-0.0058	-4.1054	-0.0033	-1.2652	-0.5335	-0.0052	-4.1758	-0.0032
98	Angiotensin-converting enzyme	IC50	B	1	-0.0072	0.5255	1.5608	0.698	0.0685	-0.2196	-0.1752	-20.746	-0.0633	0.0025	0.0096	0.0105	-0.0002	-18.9843	-0.288	-0.0037	-0.0869	-0.0034	-0.3147	1.6507	-0.0069	0.0584	0.0001	0.0027	0.0066	-0.0287	-0.5081	-0.0033	-4.2358	-0.2497	-0.0011	-0.0009	-0.2985	0.0006	0.2571	0.1645	0.0107	0.0061	2.1626	0.0001	0.8338	1.5405	-0.0051	-2.4978	0.0067
99	Angiotensin-converting enzyme	IC50	B	1	0.0416	-0.7875	-0.4392	-0.302	-0.0645	0.7804	0.1581	-80.866	0.0796	-0.007	-0.0228	-0.0046	-0.0002	-7.9843	-0.3889	0.0084	0.0121	-0.003	-0.8027	-0.2263	-0.0181	-0.1716	0.0014	0.0097	0.0058	-0.0886	1.5009	0.001	0.5412	0.6843	-0.0009	-0.0018	0.0987	-0.001	-0.3389	-0.6255	-0.0316	-0.0057	-4.1774	-0.001	-0.5462	0.2115	-0.0043	-1.9678	-0.0008
100	Angiotensin-converting enzyme	IC50	B	1	-0.0213	-3.7125	-0.4392	-1.302	-0.0645	-0.2196	0.1581	-10.726	0.0796	-0.006	-0.016	-0.022	0.0003	-28.9843	-0.4422	0.0092	-1.2539	0.0038	-0.6437	0.3737	0.001	-0.1856	0.0003	0.0037	0.0068	0.1006	-0.5301	-0.0005	0.8902	-0.2187	-0.0006	0.0028	0.1507	0.002	-0.2499	-2.9055	0.0306	-0.0049	-0.0334	-0.0053	1.4918	-2.2705	0.0054	1.7252	-0.0037
101	Angiotensin-converting enzyme	IC50	B	1	0.0213	1.0115	-0.4392	-2.302	-0.0645	-1.2196	0.1581	-80.866	0.0796	-0.005	-0.0455	-0.0238	0.0005	-13.9843	1.095	0.0153	-1.7609	0.0028	1.6883	-0.1253	0.0196	-0.3156	0.0006	0.0097	-0.0069	-0.0886	-0.3781	0.0035	1.8572	-0.4447	0.0009	0.0071	0.6287	0.0172	-0.3659	-2.2055	0.0274	0.0111	2.5612	-0.0023	2.0678	0.8335	0.0138	2.2536	-0.0037
102	Angiotensin-converting enzyme	IC50	B	1	-0.0028	-0.6715	-0.4392	-1.302	-0.0645	-0.2196	0.1581	7.014	0.0796	-0.0004	0.0033	-0.0071	-0.0002	9.0157	0.049	0.0016	-0.7999	-0.0032	-0.2547	0.8247	-0.0022	0.0184	-0.0013	0.0037	0.0172	0.0415	-0.1461	-0.0017	-0.1208	0.0393	-0.0012	0.0009	0.3457	-0.0034	-0.2619	-0.6055	0.0009	-0.0055	-1.6274	-0.0031	-0.3202	0.0465	-0.001	0.6202	-0.0021
103	Angiotensin-converting enzyme	IC50	B	1	0.008	-1.0905	-0.4392	-1.302	-0.0645	-0.2196	0.1581	11.784	-0.0633	-0.0025	-0.0023	-0.0068	-0.0002	9.0157	0.028	0.0031	-0.6409	-0.0012	-0.6067	1.2577	-0.0069	0.0194	-0.0007	0.0047	0.0095	0.0415	-0.0911	0.0007	0.8542	-0.0837	-0.0014	0.0005	0.3407	-0.0005	-0.2949	-0.4355	-0.0005	-0.0055	-1.6574	0.0004	-1.5982	0.8845	-0.0029	-0.1138	0.0013
104	Angiotensin-converting enzyme	IC50	B	1	-0.0314	-1.2205	-0.4392	0.698	0.0685	-0.2196	-0.1752	-13.606	0.0796	0.0048	0.0073	0.0099	-0.0002	-7.9843	-0.2874	-0.0038	0.7841	0.0046	-0.2807	1.5117	-0.0112	0.0664	0.0001	0.0037	-0.0072	-0.0287	-0.3331	-0.0015	-0.1658	-0.1077	-0.0008	-0.0012	-0.2489	0.0021	0.1501	0.3445	0.0028	0.0058	2.1216	0.0019	0.5588	1.1255	-0.0032	-0.3038	0.0026
105	Angiotensin-converting enzyme	IC50	B	1	0.0245	-2.3025	2.5608	1.698	0.0305	0.7804	-0.0919	20.534	-0.0315	-0.0044	-0.0054	-0.0001	-0.0002	-18.9843	-0.4352	0.003	0.2631	-0.0061	-4.4287	-1.3753	-0.0183	-0.1156	0.0012	0.0067	-0.0003	0	0.7649	-0.0031	-4.2418	0.9073	-0.0017	-0.0023	-0.1963	0.006	-0.1169	-0.8755	-0.0176	0.0026	1.6266	-0.0026	-0.4752	-0.4985	-0.003	-0.8088	-0.0026
106	Angiotensin-converting enzyme	IC50	B	1	0.0318	0.1115	-0.4392	-1.302	-0.0645	-0.2196	0.1581	-80.866	-0.0315	0.001	-0.0217	-0.0072	-0.0002	23.0157	-0.1878	0.0085	-0.6349	-0.0042	0.8783	-0.8923	-0.0161	-0.1206	0.0006	0.0097	-0.008	-0.0886	1.0449	-0.0002	0.3042	0.4343	0.0013	-0.0007	0.4157	-0.0025	-0.4099	0.1945	-0.0119	-0.0058	-4.0434	-0.003	-0.8982	-0.3045	-0.0049	-2.7368	-0.0029
107	Angiotensin-converting enzyme	IC50	B	1	0.0349	-0.6715	-0.4392	-1.302	-0.0645	-0.2196	0.1581	-80.866	-0.0633	-0.0067	-0.0288	-0.0118	-0.0002	-4.9843	0.228	0.0087	-0.8439	-0.0028	-1.9987	0.7627	-0.0064	-0.1976	0.001	0.0097	-0.0028	-0.0886	0.7889	-0.0034	3.4412	0.2983	-0.0017	0.0002	0.3767	0.0051	-0.3599	-0.5955	-0.0074	-0.0051	-1.1064	-0.0008	-1.2872	0.6065	-0.0035	-0.5298	-0.0001
108	Angiotensin-converting enzyme	IC50	B	1	0.0024	-0.5205	-6.4392	-2.302	-0.0645	-1.2196	0.1581	-1.836	-0.0871	0.0082	-0.0087	-0.0202	-0.0001	51.0157	1.183	0.0001	-1.3079	-0.002	-2.7617	1.0077	0.0047	0.0034	-0.0022	0.0017	0.0035	0.0415	-0.4181	-0.0017	0.1552	-0.1727	-0.0018	0.0031	1.0597	0.0089	-0.4239	1.1145	0.0139	0.0085	2.3766	0.0015	0.3998	1.2795	-0.0051	-1.9358	0.003
109	Angiotensin-converting enzyme	IC50	B	1	0.0446	1.8965	-0.4392	-2.302	-0.0645	-1.2196	0.1581	-80.866	0.0796	-0.0126	-0.04	-0.0148	-0.0001	6.0157	1.215	0.0101	-1.6059	-0.0044	1.4143	-0.0383	0.0191	-0.2566	0.0005	0.0097	0.0056	-0.0886	0.0749	0.0024	1.5082	-0.2097	0.001	0.0044	0.9677	0.0165	-0.4439	-0.3755	0.0087	0.0085	2.3866	-0.0018	1.8478	0.6255	0.0091	1.9962	-0.0034
110	Angiotensin-converting enzyme	IC50	B	1	0.02	-2.4815	3.5608	1.698	0.0265	0.7804	-0.0919	-80.866	-0.0315	-0.0064	-0.0047	0.0026	-0.0002	-18.9843	-0.4458	0.0031	0.4651	-0.0056	-0.9337	-1.0843	-0.0192	-0.0566	0.0012	0.0097	0.0002	-0.0886	1.6739	-0.0031	-4.0558	0.7923	-0.001	-0.0025	-0.2204	0.0083	-0.0739	-0.2055	-0.0189	0.0039	1.8546	-0.0021	-0.0242	-0.2855	-0.0017	-0.1908	-0.0021
111	Angiotensin-converting enzyme	IC50	B	1	0.0375	0.2575	-0.4392	-2.302	-0.0645	-1.2196	0.1581	-80.866	0.0796	0.0051	-0.0303	-0.0162	-0.0002	75.0157	1.414	0.0058	-1.1589	-0.0056	-1.1047	0.0117	-0.0086	-0.1016	-0.0005	0.0097	0.0024	-0.0886	0.7449	0.0022	1.1862	0.2713	-0.0013	0.001	1.2797	0.0095	-0.5259	2.8445	-0.0096	0.0063	2.1736	-0.005	0.0178	-1.2185	-0.0029	-0.1448	-0.0052
112	Angiotensin-converting enzyme	IC50	B	-1	0.0924	-1.6215	-6.4392	-3.302	-1.0645	-2.2196	-0.8419	-80.866	0.0796	-0.0169	-0.0278	-0.017	-0.0002	225.016	1.879	0.0088	-0.2569	0.0037	-1.4317	-2.1763	-0.0236	-0.0856	-0.0013	0.0097	0.0249	-0.0886	1.6809	-0.0016	-1.1318	0.7533	-0.001	-0.0016	4.1827	-0.0043	-0.6919	24.5245	-0.16	-0.0059	3.4766	-0.0048	-2.6842	-2.4415	-0.0046	-2.9468	-0.0044
113	Angiotensin-converting enzyme	IC50	B	1	0.0508	0.3325	-0.4392	-1.302	-0.0645	-0.2196	0.1581	-80.866	-0.0204	-0.0023	-0.0226	-0.0106	-0.0002	41.0157	-0.074	0.008	-0.5209	-0.0052	-1.4267	0.0397	-0.0204	-0.0846	0.0001	0.0097	0.0145	-0.0886	1.3879	-0.0017	-0.8948	0.5113	-0.0011	-0.0014	0.4937	-0.0004	-0.4599	1.3045	-0.0243	-0.0057	-3.7024	-0.0024	0.5998	-0.3075	0.0026	1.1362	-0.0014
114	Angiotensin-converting enzyme	IC50	B	1	-0.0037	0.1115	-0.4392	0.698	0.0685	-0.2196	-0.1752	-10.326	0.0796	0.002	0.0035	0.0089	-0.0002	-4.9843	-0.2031	-0.0032	0.7871	0.0038	-1.0877	1.3937	-0.0111	0.0664	0.0004	0.0047	-0.0039	-0.0287	-0.1981	0.0011	0.8572	-0.0897	-0.0012	-0.0013	-0.2156	0.0034	0.1111	0.5045	-0.0026	0.0055	2.0876	0.0016	0.2788	0.9995	-0.0035	-0.5948	0.0021
115	Angiotensin-converting enzyme	IC50	B	1	-0.0149	-0.2005	-0.4392	-0.302	0.1575	-1.2196	-0.3419	-21.926	0.0796	0.0097	0.0036	0.0005	-0.0002	29.0157	1.011	-0.0076	-0.8569	-0.0094	0.9453	1.5917	-0.0017	0.0574	-0.0013	0.0007	0.0044	-0.0287	-0.5361	0.0022	1.3002	-0.1197	0.0003	-0.0001	0.0067	0.0106	0.0781	1.8645	0.0162	0.0186	2.9436	0.008	1.8028	1.8755	0.004	1.5082	0.009
116	Angiotensin-converting enzyme	IC50	B	1	-0.0037	0.1115	-0.4392	0.698	0.0685	-0.2196	-0.1752	-10.326	0.0796	0.002	0.0035	0.0089	-0.0002	-4.9843	-0.2031	-0.0032	0.7871	0.0038	-1.0877	1.3937	-0.0111	0.0664	0.0004	0.0047	-0.0039	-0.0287	-0.1981	0.0011	0.8572	-0.0897	-0.0012	-0.0013	-0.2156	0.0034	0.1111	0.5045	-0.0026	0.0055	2.0876	0.0016	0.2788	0.9995	-0.0035	-0.5948	0.0021
117	Angiotensin-converting enzyme	IC50	B	1	0.0563	-2.3025	-0.4392	-0.302	-0.0645	0.7804	0.1581	-80.866	0.0796	-0.0144	-0.0186	-0.0084	-0.0002	-18.9843	-0.4242	0.0107	0.5121	0.0053	-2.8747	-0.0933	-0.0187	-0.1766	0.0014	0.0097	0.0048	-0.0886	1.5129	-0.0031	-3.6018	0.5633	-0.0016	-0.0018	0.0857	-0.0028	-0.3479	-0.7055	-0.0222	-0.0045	-1.1954	-0.0035	-1.0972	-0.2035	-0.0053	-6.9698	-0.0002
118	Angiotensin-converting enzyme	IC50	B	1	0.0556	-0.2985	-0.4392	-1.302	-0.0645	-0.2196	0.1581	-80.866	-0.0315	-0.0125	-0.0232	-0.0028	-0.0002	10.0157	0.091	0.0098	-0.3989	-0.0017	-0.7477	-1.1583	-0.0161	-0.1886	0.001	0.0097	0.0074	-0.0886	1.1479	-0.003	-2.7218	0.5713	-0.0009	-0.0009	0.4377	-0.0028	-0.4229	0.4845	-0.0162	-0.0058	-4.0034	-0.0031	-1.1522	-0.4545	-0.0051	-3.5358	-0.003
119	Angiotensin-converting enzyme	IC50	B	-1	-0.1349	-1.6965	-0.4392	2.698	0.2215	-1.2196	-0.5086	-61.846	-0.1704	0.0162	0.0275	0.0238	0.0021	-35.9843	-0.4249	-0.0107	-0.1959	0.0001	0.4623	0.8917	0.128	-0.0846	-0.0001	-0.0373	0.0031	-0.0287	-0.5451	-0.0031	-0.6648	-0.7097	-0.0014	0.0002	-0.6587	-0.0049	2.4711	6.3045	0.044	-0.004	0.9456	-0.0047	1.4378	1.2915	-0.0003	1.2682	0.0023
120	Angiotensin-converting enzyme	IC50	B	1	-0.0072	0.5255	1.5608	0.698	0.0685	-0.2196	-0.1752	-20.746	-0.0633	0.0025	0.0096	0.0105	-0.0002	-18.9843	-0.288	-0.0037	-0.0869	-0.0034	-0.3147	1.6507	-0.0069	0.0584	0.0001	0.0027	0.0066	-0.0287	-0.5081	-0.0033	-4.2358	-0.2497	-0.0011	-0.0009	-0.2985	0.0006	0.2571	0.1645	0.0107	0.0061	2.1626	0.0001	0.8338	1.5405	-0.0051	-2.4978	0.0067
121	Angiotensin-converting enzyme	IC50	B	1	-0.1349	-1.6965	-0.4392	2.698	0.2215	-1.2196	-0.5086	-61.846	-0.1704	0.0162	0.0275	0.0238	0.0021	-35.9843	-0.4249	-0.0107	-0.1959	0.0001	0.4623	0.8917	0.128	-0.0846	-0.0001	-0.0373	0.0031	-0.0287	-0.5451	-0.0031	-0.6648	-0.7097	-0.0014	0.0002	-0.6587	-0.0049	2.4711	6.3045	0.044	-0.004	0.9456	-0.0047	1.4378	1.2915	-0.0003	1.2682	0.0023
122	Angiotensin-converting enzyme	IC50	B	1	-0.0163	0.4085	-0.4392	-0.302	-0.0645	0.7804	0.1581	18.964	0.0796	0.0068	-0.0012	0.0025	-0.0002	5.0157	-0.3026	-0.0014	-0.0369	-0.005	0.1753	1.4957	-0.0161	0.0874	0	0.0047	-0.0025	0	-0.1621	-0.0028	-1.9348	-0.0937	-0.0003	-0.0015	-0.1373	-0.0041	-0.0639	-0.0455	-0.0112	0.0002	1.2486	0.0038	1.1678	1.3485	0.0009	0.8712	0.0044
123	Angiotensin-converting enzyme	IC50	B	1	-0.0142	-1.2205	-0.4392	-0.302	-0.0645	0.7804	0.1581	14.504	-0.0454	0.0008	0.0031	0.0018	-0.0002	-7.9843	-0.3155	-0.0012	-0.0859	-0.0041	0.3643	1.5247	-0.0143	0.0854	0.0001	0.0037	-0.0013	0	-0.2231	0.0011	0.8242	-0.1117	-0.0002	-0.0013	-0.1473	-0.0047	-0.0369	-0.2355	-0.0094	0	1.2376	0.0045	1.2988	1.4665	0.0011	0.9472	0.005
124	Angiotensin-converting enzyme	IC50	B	1	0.016	1.4405	-0.4392	0.698	0.0535	-0.2196	-0.1752	-80.866	-0.0633	-0.0053	-0.0028	0.0074	-0.0002	-14.9843	-0.069	-0.0007	0.4271	0.0014	0.0893	1.5007	-0.0064	0.0044	0.0009	0.0027	-0.0056	-0.0886	-0.3431	0.0014	0.9442	-0.0167	-0.0005	-0.0018	-0.3353	-0.0002	0.3931	2.6845	-0.0147	0.0039	1.9016	0.0066	1.0088	1.5095	-0.0015	0.3352	0.0051
125	Angiotensin-converting enzyme	IC50	B	1	-0.0163	0.4085	-0.4392	-0.302	-0.0645	0.7804	0.1581	18.964	0.0796	0.0068	-0.0012	0.0025	-0.0002	5.0157	-0.3026	-0.0014	-0.0369	-0.005	0.1753	1.4957	-0.0161	0.0874	0	0.0047	-0.0025	0	-0.1621	-0.0028	-1.9348	-0.0937	-0.0003	-0.0015	-0.1373	-0.0041	-0.0639	-0.0455	-0.0112	0.0002	1.2486	0.0038	1.1678	1.3485	0.0009	0.8712	0.0044
126	Angiotensin-converting enzyme	IC50	B	-1	-0.0622	12.7865	9.5608	1.698	0.0265	0.7804	-0.0919	-80.866	0.0796	0.0201	0.0184	0.0113	-0.0002	20.0157	-0.2945	-0.0136	-0.4829	-0.0179	0.9813	-0.1323	0.0005	0.1784	-0.001	0.0097	-0.012	-0.0886	1.1269	0.0061	1.7822	0.5893	0.0011	-0.0024	-0.4503	-0.0016	0.6631	3.0145	-0.0203	-0.0042	-0.5234	0.0016	1.8638	0.9355	0.0102	2.11	0.0021
127	Angiotensin-converting enzyme	IC50	B	1	-0.0412	-5.1375	-1.4392	-1.302	-0.0645	-0.2196	0.1581	3.774	0.0796	-0.0091	0.0087	-0.0179	0.0023	-32.9843	0.346	-0.0056	-1.6439	-0.0037	1.1473	1.0977	0.0522	-0.0876	-0.0008	-0.0223	0.0263	0.2094	-1.4671	-0.0027	0.2772	-0.8307	-0.0005	0.0063	-0.0373	0.0114	0.1571	-2.9955	0.0548	0.0041	2.2046	0.0041	1.2968	1.9035	-0.0049	-0.2678	0.0101
128	Angiotensin-converting enzyme	IC50	B	-1	-0.0278	5.9265	-6.4392	-2.302	-0.0645	-1.2196	0.1581	-39.326	-0.1704	0.0044	-0.0056	-0.0154	0.0023	-13.9843	0.64	0.0047	-1.1039	0.0322	2.6092	2.1197	0.0763	0.1694	-0.0009	-0.0213	-0.0389	0.0415	-1.0641	0.0007	1.6942	-1.0377	0.0092	0.0114	0.4777	-0.0046	-0.1529	-2.7055	0.0785	0.0134	2.6829	0.0231	2.1838	2.0427	0.0131	2.2572	0.01
129	Angiotensin-converting enzyme	IC50	B	1	-0.0307	-1.8415	3.5608	0.698	0.0685	-0.2196	-0.1752	-10.096	-0.0633	0.0044	0.0048	0.0027	-0.0001	-13.9843	0.206	-0.0044	0.5721	0.0072	1.2073	0.5347	0.0031	-0.0606	0.0004	-0.0003	0.0044	0	-0.7111	-0.0001	0.7222	-0.4297	0.0012	-0.0005	-0.2914	0.0148	0.2971	-0.0555	0.0033	0.0053	2.0946	0.0007	1.6208	-0.0225	0.0099	2.0342	-0.0049
130	Angiotensin-converting enzyme	IC50	B	1	-0.0278	5.9265	-6.4392	-2.302	-0.0645	-1.2196	0.1581	-35.816	-0.1704	0.0064	-0.003	-0.0029	0.0009	-2.9843	0.591	0.0022	-1.8843	-0.0072	1.9943	1.7387	0.0716	-0.1286	-0.0017	-0.0183	0.006	0	-1.1461	0.0031	1.9252	-0.9417	0.0023	0.0103	0.5927	0.0023	-0.1909	-2.2155	0.0705	0.0127	2.6449	0.0034	1.6378	1.9425	-0.0046	0.1892	0.0087
131	Angiotensin-converting enzyme	IC50	B	1	0.0002	5.1465	-6.4392	-2.302	-0.0645	-1.2196	0.1581	-25.316	0.0796	0.0048	0.0001	0.0043	0.0003	22.0157	0.6	-0.0096	-1.4299	-0.0074	1.9853	1.5037	0.0586	0.1284	-0.0034	-0.0183	0.0286	-0.0214	-1.0091	0.0014	1.5162	-0.6597	0.0036	0.0071	0.8497	-0.0046	-0.2619	-0.6055	0.0446	0.0097	2.4872	0.0015	0.2158	1.6715	0.0034	1.6412	0.0027
132	Angiotensin-converting enzyme	IC50	B	1	-0.0129	-0.8635	-0.4392	-1.302	-0.0645	-0.2196	0.1581	-13.646	0.0796	0.0048	-0.0099	-0.0023	0	-2.9843	0.327	-0.002	0.1961	0.0157	1.3443	1.4027	0.0145	-0.0716	0.0001	-0.0063	0.0039	0	-0.9911	-0.0002	0.9092	-0.8357	0.001	0.002	0.1327	0.0079	-0.1019	-1.2855	0.0026	-0.0037	0.6066	0.0009	1.2228	0.2485	0.0076	1.8862	-0.0002
133	Angiotensin-converting enzyme	IC50	B	1	0.0126	0.1115	-0.4392	-0.302	-0.0645	0.7804	0.1581	20.334	0.0796	-0.0009	-0.0066	-0.0004	-0.0002	-4.9843	-0.2335	-0.0006	-0.0479	-0.0037	-0.4647	0.6987	-0.0142	-0.0316	0.0007	0.0047	0.0006	0	-0.2061	0.0006	0.6152	-0.0867	-0.0005	-0.0012	-0.0393	-0.005	-0.1719	-0.9355	-0.0075	0.0002	1.2406	0.0001	0.5178	0.6355	-0.0014	0.2562	0.0001
134	Angiotensin-converting enzyme	IC50	B	1	0.0343	-0.4265	-0.4392	-0.302	-0.0645	0.7804	0.1581	-80.866	-0.0315	-0.0059	-0.0193	-0.0024	-0.0002	-7.9843	-0.3777	0.0078	-0.1279	-0.0046	-2.7077	-2.9373	-0.0162	-0.1696	0.0014	0.0097	-0.0002	-0.0886	1.4169	-0.0014	-0.6428	0.7473	-0.0017	-0.0016	0.1017	-0.0032	-0.3189	-0.7755	-0.022	-0.0053	-2.3764	-0.0042	-3.3502	-1.4905	-0.0047	-2.6688	-0.0042
135	Angiotensin-converting enzyme	IC50	B	1	0.0126	-1.5835	-0.4392	-0.302	-0.0645	0.7804	0.1581	26.134	-0.0633	-0.0018	-0.008	-0.0089	-0.0002	-18.9843	-0.3628	0.0054	-0.2299	-0.0018	0.1053	1.0687	-0.0098	0.3364	0.0005	0.0057	-0.002	0.0566	0.4579	-0.0021	-0.9718	-0.1097	0.0002	-0.0007	0.0917	0.0041	-0.2689	-1.7355	-0.006	-0.005	-1.2904	0.0003	-0.2892	0.7395	-0.0051	-3.1898	0.0009
136	Angiotensin-converting enzyme	IC50	B	1	-0.0137	0.7275	-6.4392	-2.302	-0.0645	-1.2196	0.1581	-32.216	0.0796	-0.0032	-0.003	0.0004	0.0016	2.0157	0.626	-0.0028	-0.9189	0.0164	1.8673	1.4347	0.0665	-0.1236	-0.0019	-0.0183	0.0219	0	-1.1061	0.0018	1.7142	-0.9277	0.0019	0.0089	0.6547	0.0003	-0.2199	-1.6955	0.0605	0.0115	2.5906	0.0049	1.5858	1.4265	0.0001	1.3872	-0.0015
137	Angiotensin-converting enzyme	IC50	B	1	-0.0479	-1.6965	-6.4392	-1.302	-0.0645	-0.2196	0.1581	-22.726	0.0796	-0.0013	-0.0002	0.001	0.0009	-13.9843	0.373	-0.0061	-0.0249	0.0136	1.3833	0.5477	0.0361	-0.0936	-0.0003	-0.0153	0.0144	0	-0.5261	-0.0029	-0.6728	-0.7837	0.001	0.0033	0.1077	0.0107	-0.0049	-1.6655	-0.0096	-0.0032	0.9466	0.0035	0.1978	1.3175	-0.0001	1.1242	0.0025
138	Angiotensin-converting enzyme	IC50	B	1	-0.0129	1.6365	-0.4392	-1.302	-0.0645	-0.2196	0.1581	-17.816	-0.0871	-0.0039	-0.0043	-0.0031	0	-13.9843	0.337	-0.0017	-1.2179	-0.0067	1.4923	1.3397	0.0206	-0.0776	0.0001	-0.0093	0.0103	0	-1.0331	0.0024	1.5152	-0.8597	0.0012	0.0026	0.1117	0.0111	-0.0699	-1.5855	-0.007	-0.0059	-4.1034	-0.0045	0.2858	-0.9015	0.0013	1.2852	-0.0041
139	Angiotensin-converting enzyme	IC50	B	1	-0.0349	4.9665	-6.4392	-2.302	-0.0645	-1.2196	0.1581	-35.816	-0.1704	0.0064	-0.003	-0.0029	0.0012	-2.9843	0.591	0.0022	-1.7799	-0.0039	1.9943	1.7387	0.0716	-0.1286	-0.0017	-0.0183	0.006	0	-1.1461	0.0031	1.9252	-0.9417	0.0023	0.0103	0.5927	0.0023	-0.1909	-2.2155	0.0705	0.0127	2.6449	0.002	1.3298	1.8625	-0.0029	0.9312	0.007
140	Angiotensin-converting enzyme	IC50	B	1	-0.0158	1.3925	1.5608	-1.302	-0.0645	-0.2196	0.1581	-14.216	-0.0871	0.0024	-0.0013	-0.0017	-0.0001	-2.9843	0.327	-0.0057	0.2241	0.0144	1.2373	0.7367	0.0194	-0.0766	-0.0007	-0.0083	0.0155	0	-0.9121	-0.0033	-2.3758	-0.5567	0.0009	0.0023	0.1847	0.0084	-0.0949	-1.2355	-0.0134	-0.0059	-3.3834	0.0052	1.6898	-0.7225	0.0108	2.0903	-0.0032
141	Angiotensin-converting enzyme	IC50	B	1	-0.0516	5.9265	-6.4392	-1.302	0.0465	-1.2196	-0.3419	18.814	0.0796	0.0122	0.0057	0.0035	0.0005	-13.9843	0.454	-0.0115	-1.2509	-0.0083	1.9543	1.5397	0.0586	0.1284	-0.0008	-0.0183	0.0037	0.1149	-1.1451	0.0018	1.5922	-0.7117	0.0038	0.0054	0.1307	0.0053	0.0491	-2.4455	0.0577	0.0188	2.8439	0.0017	0.4048	1.6835	0.0031	1.6072	0.0027
142	Angiotensin-converting enzyme	IC50	B	1	-0.0412	1.0115	-6.4392	-2.302	-0.0645	-1.2196	0.1581	-35.816	-0.1704	0.0064	-0.003	-0.0029	0.0022	-2.9843	0.591	0.0022	-1.5329	0.0038	1.9943	1.7387	0.0716	-0.1286	-0.0017	-0.0183	0.006	0	-1.1461	0.0031	1.9252	-0.9417	0.0023	0.0103	0.5927	0.0023	-0.1909	-2.2155	0.0705	0.0127	2.6449	0.0009	1.5198	1.8025	-0.0045	0.2512	0.0063
143	Angiotensin-converting enzyme	IC50	B	1	0.0397	-0.2985	-0.4392	-1.302	-0.0645	-0.2196	0.1581	-80.866	0.0796	-0.0004	-0.0255	-0.0095	-0.0002	23.0157	-0.2008	0.0092	-0.4939	-0.0021	0.2283	0.1797	-0.0181	-0.1206	0.0007	0.0097	-0.001	-0.0886	1.1359	-0.0034	3.4412	0.3713	0.0003	-0.001	0.4057	-0.0003	-0.4279	0.4245	-0.016	-0.0057	-3.3884	-0.0005	-0.1082	0.5065	-0.004	-1.2648	-0.0002
144	Angiotensin-converting enzyme	IC50	B	1	0.0457	0.2075	-0.4392	-0.302	-0.0645	0.7804	0.1581	-80.866	-0.0315	-0.005	-0.0188	-0.0051	-0.0002	5.0157	-0.3812	0.0085	-0.0619	-0.0053	-0.2717	-4.2083	-0.0163	-0.1016	0.001	0.0097	0.0052	-0.0886	1.6569	-0.0031	-4.0358	0.6623	-0.0001	-0.002	0.1607	-0.0033	-0.3679	-0.2355	-0.0265	-0.0055	-3.3884	-0.0047	-3.0572	-2.5275	-0.0043	-2.2398	-0.0045
145	Angiotensin-converting enzyme	IC50	B	1	-0.0149	-0.2005	-0.4392	-1.302	-0.0645	-0.2196	0.1581	-80.866	-0.0633	-0.0013	-0.0068	-0.0062	-0.0002	-7.9843	-0.2414	0.0069	-0.5429	0.0036	0.8603	1.1007	-0.0079	-0.0116	-0.0002	0.0097	0.0005	-0.0886	0.4929	-0.0001	0.7152	-0.1737	0.0005	0.0004	0.1297	-0.0053	-0.1949	-0.5055	0.0082	-0.0053	-0.9814	-0.0008	-1.4722	0.7295	-0.002	0.4112	0.0003
146	Angiotensin-converting enzyme	IC50	B	1	0.0563	-0.7875	-0.4392	-0.302	-0.0645	0.7804	0.1581	-80.866	0.0796	-0.0144	-0.0186	-0.0084	-0.0002	-18.9843	-0.4242	0.0107	-0.2309	-0.0039	-2.8747	-0.0933	-0.0187	-0.1766	0.0014	0.0097	0.0048	-0.0886	1.5129	-0.0031	-3.6018	0.5633	-0.0016	-0.0018	0.0857	-0.0028	-0.3479	-0.7055	-0.0222	-0.0045	-1.1954	-0.0034	0.8188	-1.2975	0.005	1.5442	-0.0029
147	Angiotensin-converting enzyme	IC50	B	1	-0.0163	-1.4665	-0.4392	-1.302	-0.0645	-0.2196	0.1581	-80.866	-0.0633	0.0048	0.0017	-0.004	-0.0002	23.0157	-0.147	0.0019	-0.2769	0.0011	-6.7337	0.6837	-0.0093	0.0404	-0.0011	0.0097	0.0059	-0.0886	0.7639	-0.0034	3.4412	0.2683	-0.0018	0	0.3087	-0.0031	-0.2539	0.4245	-0.0019	-0.0055	-1.9294	-0.002	-0.7912	0.2265	-0.0014	0.4252	-0.0011
148	Angiotensin-converting enzyme	IC50	B	1	-0.0381	1.6365	-0.4392	-0.302	0.1575	-1.2196	-0.3419	-47.876	0.0796	-0.0096	0.0288	0.0241	0.0007	-22.9843	0.469	-0.0071	-1.2939	-0.0096	1.1433	1.9177	0.0773	-0.0706	-0.0004	-0.0223	-0.0054	-0.0287	-0.7641	0.0045	1.9542	-0.7007	-0.0002	0.003	-0.2623	-0.0004	0.6591	0.6245	0.0289	0.0048	2.2246	0.0103	2.3417	2.222	0.0111	2.1425	0.016
149	Angiotensin-converting enzyme	IC50	B	1	0.003	-1.2205	-0.4392	-0.302	-0.0645	0.7804	0.1581	20.034	-0.0633	-0.0053	-0.0033	-0.0053	-0.0002	-18.9843	-0.349	0.0038	-0.3079	-0.0028	0.4933	1.2057	-0.0079	-0.0176	0.0006	0.0047	0.0004	0.0415	0.3279	-0.0029	-2.1238	0.1313	0.0003	-0.0007	0.0037	-0.0015	-0.1719	-1.3155	-0.0018	-0.0031	0.2476	0.0014	0.0948	0.9985	-0.0048	-2.2288	0.0021
150	Angiotensin-converting enzyme	IC50	B	1	0.0442	-0.6715	-0.4392	0.698	0.0535	-0.2196	-0.1752	-80.866	-0.0454	-0.0208	0.0013	0.0015	-0.0002	-6.9843	0.347	-0.0018	0.0441	-0.0055	-0.4347	0.7557	-0.01	0.0104	0.0004	0.0027	0.0129	-0.0886	0.0549	0.0006	0.5432	0.1693	-0.0007	-0.0024	-0.2686	0.0006	0.2551	3.5645	-0.0269	0.0034	1.7856	0.0015	-0.6642	0.8805	-0.0048	-2.4868	0.0018
151	Angiotensin-converting enzyme	IC50	B	1	-0.0941	-2.1135	-0.4392	-0.302	0.1115	-1.2196	-0.3419	-80.866	-0.4918	-0.0168	-0.0129	-0.0084	0	-24.9843	-0.165	0.0094	-0.5369	0.0093	1.3803	-0.2713	0.055	-0.2916	0.0007	0.0097	0.0101	-0.0886	0.3129	0.0015	1.2582	0.1053	0.0007	-0.0016	-0.4586	-0.003	1.0721	8.6345	0.0275	-0.0014	1.2166	-0.0023	1.7708	0.4155	0.0097	2.0232	-0.0033
152	Angiotensin-converting enzyme	IC50	B	1	-0.0072	0.3325	-0.4392	-1.302	-0.0645	-0.2196	0.1581	-0.226	-0.0633	0.0019	-0.0072	-0.0127	-0.0002	-7.9843	-0.2249	0.0065	-0.9669	0	0.7503	0.9647	-0.0064	-0.0406	-0.0004	0.0037	-0.0056	0.0415	-0.4281	-0.0015	0.2102	-0.2427	0.0006	0.0011	0.1637	-0.0024	-0.2339	-1.3255	0.0138	-0.0058	-2.2294	-0.0016	0.1278	0.5985	0.0002	0.9932	-0.0004
153	Angiotensin-converting enzyme	IC50	B	1	0.016	1.4405	-0.4392	0.698	0.0535	-0.2196	-0.1752	-80.866	-0.0633	-0.0053	-0.0028	0.0074	-0.0002	-14.9843	-0.069	-0.0007	0.4271	0.0014	0.0893	1.5007	-0.0064	0.0044	0.0009	0.0027	-0.0056	-0.0886	-0.3431	0.0014	0.9442	-0.0167	-0.0005	-0.0018	-0.3353	-0.0002	0.3931	2.6845	-0.0147	0.0039	1.9016	0.0066	1.0088	1.5095	-0.0015	0.3352	0.0051
154	Angiotensin-converting enzyme	IC50	B	1	-0.0149	-0.0305	-0.4392	0.698	0.0535	-0.2196	-0.1752	-80.866	-0.0633	-0.0028	0.001	0.009	-0.0002	-17.9843	-0.1481	-0.0003	0.3571	0.0015	0.4503	1.5827	-0.0066	0.0044	0.0006	0.0017	-0.0015	-0.0886	-0.4831	-0.0008	0.2352	-0.0337	0	-0.0017	-0.3653	-0.0016	0.4421	2.5245	-0.0091	0.0043	1.9506	0.0066	1.1388	1.5715	-0.0014	0.4212	0.0055
155	Angiotensin-converting enzyme	IC50	B	-1	0.008	9.4965	-6.4392	-2.302	-0.0645	-1.2196	0.1581	-34.756	0.0796	-0.0039	-0.0203	-0.0175	0.0007	-12.9843	0.851	0.0135	-1.9709	-0.0025	1.7813	2.1147	0.0437	-0.1596	-0.0002	-0.0113	-0.0164	0.0415	-1.2041	0.0155	2.6197	-0.9757	0.0009	0.0093	0.4827	0.0021	-0.2289	-2.5055	0.0665	0.0141	2.6933	0.009	1.9318	2.0137	0.0027	1.7082	0.0102
156	Angiotensin-converting enzyme	IC50	B	1	0.0007	-1.3455	-0.4392	-0.302	-0.0645	0.7804	0.1581	-80.866	-0.0454	-0.0133	0.0062	0.009	-0.0002	-14.9843	-0.1077	0.0014	0.9771	0.0068	0.4793	0.9827	-0.0102	0.0154	0.0004	0.0027	0.0121	-0.0886	-0.1791	-0.002	-0.8318	0.1353	0.0003	-0.0015	-0.1323	-0.005	0.0281	0.7145	-0.0051	0.0012	1.4386	0.0022	0.5158	1.0345	-0.0025	-0.1898	0.0022
157	Angiotensin-converting enzyme	IC50	B	1	0.0109	0.1475	-0.4392	-1.302	-0.0645	-0.2196	0.1581	-80.866	-0.0633	-0.0154	-0.0055	-0.0024	-0.0002	-14.9843	0.02	0.0078	0.0021	0.0132	0.9073	0.5217	-0.0033	-0.1376	0.0002	0.0027	0.0108	-0.0886	-0.3611	-0.0018	-0.1048	0.0233	0.0009	0.0001	0.0517	-0.0049	-0.0569	0.6945	-0.0056	-0.0028	0.6996	-0.0019	0.6908	0.1535	0.0025	1.3222	-0.0019
158	Angiotensin-converting enzyme	IC50	B	1	0.008	-0.9565	-0.4392	-0.302	-0.0645	0.7804	0.1581	-80.866	-0.0454	-0.0111	0.0053	0.0091	-0.0002	-14.9843	-0.089	-0.0003	0.8811	0.0058	0.4863	0.7947	-0.0092	0.0564	0.0003	0.0097	0.0093	-0.0886	0.9839	0.0019	1.0412	0.0823	0.0003	-0.0011	-0.0853	-0.0043	-0.0729	-0.5255	0.0021	0	1.2256	0.0037	0.5478	0.9185	-0.0024	-0.0858	0.0015
159	Angiotensin-converting enzyme	IC50	B	1	-0.0016	0.7275	-0.4392	-1.302	-0.0645	-0.2196	0.1581	-80.866	-0.0633	-0.0088	-0.0135	-0.0042	-0.0002	-17.9843	-0.062	0.0087	-0.1499	0.0131	0.5863	1.0277	-0.0027	-0.1436	0.0007	0.0027	-0.0021	-0.0886	-0.4911	-0.0008	0.5532	-0.0837	0.0003	0.0003	0.0007	-0.0036	-0.0249	0.4145	-0.0009	-0.0028	0.7696	-0.0003	0.1688	0.6915	0.0008	1.0982	-0.0003
160	Angiotensin-converting enzyme	IC50	B	1	-0.0099	-0.9565	-0.4392	-0.302	-0.0645	0.7804	0.1581	-80.866	-0.0454	-0.0059	-0.0083	0.0007	-0.0002	-17.9843	-0.1855	0.0025	0.8421	0.0089	0.2993	1.1417	-0.009	-0.1226	0.001	0.0027	0.0006	-0.0886	-0.3911	-0.0013	-0.1518	0.2843	0.0002	-0.0014	-0.1582	-0.0031	0.0291	0.2945	-0.007	0.0001	1.2426	0.0045	0.9908	1.0685	-0.0004	0.5922	0.0012
161	Angiotensin-converting enzyme	IC50	B	-1	-0.0149	7.6365	-6.4392	-2.302	-0.0645	-1.2196	0.1581	-39.626	-0.1704	-0.0087	0.0155	-0.0043	0.0013	-13.9843	0.64	0.0055	-1.9825	-0.0054	2.1093	2.0967	0.0861	-0.1206	-0.0021	-0.0223	-0.0075	0	-1.1301	0.0089	2.3702	-0.9927	0.0029	0.0114	0.4747	-0.0031	-0.1229	-2.4955	0.0777	0.0133	2.6778	0.0066	1.9558	2.1652	-0.0023	1.1582	0.0142
162	Angiotensin-converting enzyme	IC50	B	1	-0.0142	-1.2205	-0.4392	-0.302	-0.0645	0.7804	0.1581	16.164	-0.0454	0.0003	0.0037	0.004	-0.0002	-7.9843	-0.3155	-0.0019	-0.0119	-0.0036	0.0003	1.4007	-0.0134	0.0934	0.0001	0.0037	-0.0012	0	-0.1681	-0.0019	-0.6588	-0.0217	-0.0004	-0.0011	-0.1003	-0.0042	-0.0759	-0.5455	-0.0087	-0.0004	1.1486	0.0036	1.0608	1.3535	-0.0004	0.5972	0.0043
163	Angiotensin-converting enzyme	IC50	B	1	-0.0121	2.5465	-0.4392	-0.302	-0.0645	0.7804	0.1581	18.964	0.0796	0.0068	-0.0012	0.0025	-0.0002	5.0157	-0.3026	-0.0014	-0.1719	-0.0066	0.1753	1.4957	-0.0161	0.0874	0	0.0047	-0.0025	0	-0.1621	-0.0028	-1.9348	-0.0937	-0.0003	-0.0015	-0.1373	-0.0041	-0.0639	-0.0455	-0.0112	0.0002	1.2486	0.004	1.1188	1.3765	0.0002	0.7142	0.0045
164	Angiotensin-converting enzyme	IC50	B	1	0.008	1.4725	-0.4392	-0.302	-0.0645	0.7804	0.1581	25.834	-0.0315	-0.0033	0.0052	0.0033	-0.0002	13.0157	-0.1651	-0.0021	0.0191	-0.0064	-0.9177	1.5317	-0.0184	0.0954	-0.0005	0.0047	0.013	0	-0.0331	-0.0007	-0.0608	-0.0397	-0.0011	-0.0019	-0.1303	-0.0034	-0.0829	0.6045	-0.0168	0.0004	1.2406	0.004	1.1328	1.3555	0.0008	0.7932	0.0045
165	Angiotensin-converting enzyme	IC50	B	1	-0.0028	-0.6715	-0.4392	-1.302	-0.0645	-0.2196	0.1581	2.814	-0.0633	-0.0003	-0.0022	-0.0079	-0.0002	14.0157	0.953	-0.0021	-0.8029	-0.0053	-0.6567	1.5167	-0.005	0.0454	-0.0009	0.0007	0.0174	0	-0.3881	-0.0012	0.1972	-0.1677	-0.0014	0.0002	0.1747	0.0048	-0.1539	0.3645	0.011	0.009	2.4076	0.0068	1.8338	1.7765	0.0052	1.6272	0.0076
166	Angiotensin-converting enzyme	IC50	B	1	-0.0099	0.8955	-0.4392	-0.302	-0.0645	0.7804	0.1581	19.834	0.0796	0.0072	-0.0044	0.0021	-0.0002	5.0157	-0.3026	-0.0009	-0.1959	-0.0065	-0.0687	1.3997	-0.0161	0.0614	0.0003	0.0047	-0.0067	0	-0.1601	-0.0015	-0.4008	-0.0637	-0.0009	-0.0015	-0.1323	-0.0046	-0.0809	-0.1855	-0.0117	-0.0001	1.1736	0.0034	1.0738	1.3005	0.0006	0.8202	0.0038
167	Angiotensin-converting enzyme	IC50	B	1	-0.0142	-1.2205	-0.4392	-0.302	-0.0645	0.7804	0.1581	16.434	0.0796	0.0023	-0.0039	0.0013	-0.0002	-7.9843	-0.3155	-0.0004	-0.1199	-0.0042	-0.1517	1.2997	-0.0144	0.0564	0.0004	0.0037	-0.0024	0	-0.2201	0.0011	0.8302	-0.0927	-0.001	-0.0013	-0.1363	-0.0049	-0.0729	-0.5255	-0.0096	-0.0003	1.1606	0.0034	1.1638	1.3235	0.0005	0.8122	0.0039
168	Angiotensin-converting enzyme	IC50	B	1	-0.0163	0.4085	-0.4392	-0.302	-0.0645	0.7804	0.1581	19.834	0.0796	0.0072	-0.0044	0.0021	-0.0002	5.0157	-0.3026	-0.0009	-0.0749	-0.0051	-0.0687	1.3997	-0.0161	0.0614	0.0003	0.0047	-0.0067	0	-0.1601	-0.0015	-0.4008	-0.0637	-0.0009	-0.0015	-0.1323	-0.0046	-0.0809	-0.1855	-0.0117	-0.0001	1.1736	0.0033	1.1008	1.2805	0.0006	0.8062	0.0039
169	Angiotensin-converting enzyme	IC50	B	1	0.0007	3.9165	1.5608	-0.302	-0.0645	0.7804	0.1581	27.934	-0.0315	0.0088	-0.0033	-0.0021	-0.0002	23.0157	-0.2134	-0.0027	-0.0899	-0.0069	0.1223	1.4137	-0.019	0.0904	-0.0001	0.0057	-0.01	0	-0.0111	0.0038	1.3742	-0.0707	-0.0004	-0.0019	-0.1193	-0.0031	-0.1149	0.3245	-0.0143	0.0007	1.3046	0.0029	0.6858	1.1675	-0.0016	0.1112	0.0035
170	Angiotensin-converting enzyme	IC50	B	-1	0.0264	-1.9115	-0.4392	-2.302	-0.0645	-1.2196	0.1581	-80.866	0.0796	-0.018	-0.0461	-0.0198	0.0017	-22.9843	1.143	0.0191	-1.5899	0.0127	2.2423	1.4207	0.0243	-0.3776	0.0013	0.0097	0.0032	-0.0886	-0.4861	0.0117	2.4529	-0.6147	0.0049	0.0079	0.5267	0.0149	-0.3369	-2.6355	0.0321	0.0112	2.5784	-0.0044	1.4598	1.8915	-0.0051	-0.8238	0.0115
171	Angiotensin-converting enzyme	IC50	B	-1	0.0416	-2.4815	-0.4392	-2.302	-0.0645	-1.2196	0.1581	-80.866	-0.0871	-0.0197	-0.0521	-0.0243	0.0014	-21.9843	1.308	0.0213	-1.4989	0.0164	0.8203	0.8387	0.0138	-0.4156	0.0014	0.0097	0.0158	-0.0886	-0.3611	0.0025	1.7442	-0.4577	-0.0017	0.0064	0.5277	0.0144	-0.3759	-2.2855	0.0363	0.0126	2.6242	-0.0035	1.1258	1.5265	-0.0054	-2.9788	0.0061
172	Angiotensin-converting enzyme	IC50	B	1	-0.0099	0.8955	-0.4392	-0.302	-0.0645	0.7804	0.1581	18.964	0.0796	0.0068	-0.0012	0.0025	-0.0002	5.0157	-0.3026	-0.0014	-0.0249	-0.0049	0.1753	1.4957	-0.0161	0.0874	0	0.0047	-0.0025	0	-0.1621	-0.0028	-1.9348	-0.0937	-0.0003	-0.0015	-0.1373	-0.0041	-0.0639	-0.0455	-0.0112	0.0002	1.2486	0.0035	1.0328	1.3825	-0.0009	0.4232	0.0046
173	Angiotensin-converting enzyme	IC50	B	1	-0.0099	0.8955	-0.4392	-0.302	-0.0645	0.7804	0.1581	14.504	-0.0454	0.0008	0.0031	0.0018	-0.0002	-7.9843	-0.3155	-0.0012	-0.2209	-0.0057	0.3643	1.5247	-0.0143	0.0854	0.0001	0.0037	-0.0013	0	-0.2231	0.0011	0.8242	-0.1117	-0.0002	-0.0013	-0.1473	-0.0047	-0.0369	-0.2355	-0.0094	0	1.2376	0.0047	1.2518	1.4935	0.0004	0.7902	0.0052
174	Angiotensin-converting enzyme	IC50	B	1	-0.0121	2.5465	-0.4392	-0.302	-0.0645	0.7804	0.1581	19.834	0.0796	0.0072	-0.0044	0.0021	-0.0002	5.0157	-0.3026	-0.0009	-0.1809	-0.0063	-0.0687	1.3997	-0.0161	0.0614	0.0003	0.0047	-0.0067	0	-0.1601	-0.0015	-0.4008	-0.0637	-0.0009	-0.0015	-0.1323	-0.0046	-0.0809	-0.1855	-0.0117	-0.0001	1.1736	0.0035	1.0478	1.3115	-0.0001	0.6342	0.004
175	Angiotensin-converting enzyme	IC50	B	1	-0.0412	1.0115	-6.4392	-2.302	-0.0645	-1.2196	0.1581	-80.866	-0.1704	-0.0134	0.0154	0.0017	0.0024	-13.9843	0.59	0.0053	-1.3559	0.0094	2.0373	2.0457	0.0828	-0.0626	-0.0019	0.0097	-0.0078	-0.0886	-0.6331	0.0049	2.0842	-0.7827	0.0028	0.0084	0.3777	-0.0023	-0.0479	-1.1455	0.0319	0.0004	1.9426	0.0044	1.9568	2.0385	0.0007	1.5162	0.0113
176	Angiotensin-converting enzyme	IC50	B	-1	-0.0099	-0.9565	1.5608	-0.302	-0.0645	0.7804	0.1581	2.574	0.0796	0.0138	-0.0071	-0.0142	-0.0002	-5.9843	0.08	-0.0048	0.1341	0.0059	-2.3467	0.3517	-0.0094	0.0934	0	0.0037	-0.0362	0.0415	-0.2161	-0.0028	-1.4248	-0.5337	-0.0008	-0.0007	-0.1931	0.0003	-0.0099	-1.2855	-0.0163	-0.0033	0.3946	-0.0016	1.2768	-0.0965	0.0116	2.1636	-0.0015
177	Angiotensin-converting enzyme	IC50	B	1	-0.0037	0.1115	-0.4392	0.698	0.0685	-0.2196	-0.1752	-10.326	0.0796	0.002	0.0035	0.0089	-0.0002	-4.9843	-0.2031	-0.0032	0.7871	0.0038	-1.0877	1.3937	-0.0111	0.0664	0.0004	0.0047	-0.0039	-0.0287	-0.1981	0.0011	0.8572	-0.0897	-0.0012	-0.0013	-0.2156	0.0034	0.1111	0.5045	-0.0026	0.0055	2.0876	0.0016	0.2788	0.9995	-0.0035	-0.5948	0.0021
178	Angiotensin-converting enzyme	IC50	B	-1	-0.0072	0.5255	1.5608	0.698	0.0685	-0.2196	-0.1752	-20.746	-0.0633	0.0025	0.0096	0.0105	-0.0002	-18.9843	-0.288	-0.0037	-0.0869	-0.0034	-0.3147	1.6507	-0.0069	0.0584	0.0001	0.0027	0.0066	-0.0287	-0.5081	-0.0033	-4.2358	-0.2497	-0.0011	-0.0009	-0.2985	0.0006	0.2571	0.1645	0.0107	0.0061	2.1626	0.0001	0.8338	1.5405	-0.0051	-2.4978	0.0067
179	Angiotensin-converting enzyme	IC50	B	1	0.016	1.4405	-0.4392	0.698	0.0535	-0.2196	-0.1752	-80.866	-0.0633	-0.0053	-0.0028	0.0074	-0.0002	-14.9843	-0.069	-0.0007	0.4271	0.0014	0.0893	1.5007	-0.0064	0.0044	0.0009	0.0027	-0.0056	-0.0886	-0.3431	0.0014	0.9442	-0.0167	-0.0005	-0.0018	-0.3353	-0.0002	0.3931	2.6845	-0.0147	0.0039	1.9016	0.0066	1.0088	1.5095	-0.0015	0.3352	0.0051
180	Angiotensin-converting enzyme	IC50	B	-1	-0.0704	1.6365	-6.4392	-1.302	-0.0645	-0.2196	0.1581	-38.256	-0.1704	0.0147	-0.0002	-0.0218	0.003	-27.9843	-0.078	-0.004	-1.5619	0.0017	1.6923	1.2547	0.0628	-0.0346	-0.0015	-0.0103	-0.0234	0.0415	-1.1671	0.0045	2.0492	-1.0107	0.0018	0.0083	0.0017	-0.0053	0.1001	-3.9185	0.0516	0.0017	2.0676	0.0001	-1.0422	1.6575	0.0005	1.5012	0.0043
181	Angiotensin-converting enzyme	IC50	B	-1	-0.0099	-0.9565	1.5608	-0.302	-0.0645	0.7804	0.1581	2.574	0.0796	0.0138	-0.0071	-0.0142	-0.0002	-5.9843	0.08	-0.0048	0.1341	0.0059	-2.3467	0.3517	-0.0094	0.0934	0	0.0037	-0.0362	0.0415	-0.2161	-0.0028	-1.4248	-0.5337	-0.0008	-0.0007	-0.1931	0.0003	-0.0099	-1.2855	-0.0163	-0.0033	0.3946	-0.0016	1.2768	-0.0965	0.0116	2.1636	-0.0015
182	Angiotensin-converting enzyme	IC50	B	1	-0.0072	0.5255	1.5608	0.698	0.0685	-0.2196	-0.1752	-20.746	-0.0633	0.0025	0.0096	0.0105	-0.0002	-18.9843	-0.288	-0.0037	-0.0869	-0.0034	-0.3147	1.6507	-0.0069	0.0584	0.0001	0.0027	0.0066	-0.0287	-0.5081	-0.0033	-4.2358	-0.2497	-0.0011	-0.0009	-0.2985	0.0006	0.2571	0.1645	0.0107	0.0061	2.1626	0.0001	0.8338	1.5405	-0.0051	-2.4978	0.0067
183	Angiotensin-converting enzyme	IC50	B	1	-0.0704	1.6365	-0.4392	-0.302	0.1575	-1.2196	-0.3419	-48.066	-0.1704	0.0122	0.0153	0.022	0.0007	-14.9843	0.256	-0.0085	-1.2469	-0.0097	1.5533	1.3167	0.0872	-0.0436	-0.0003	-0.0223	-0.0188	-0.0287	-0.7501	0.011	2.4022	-0.6637	0.0008	0.0031	-0.2504	0.0013	0.6751	0.7245	0.0277	0.0032	2.1016	0.0043	2.1358	1.9005	0.0076	1.9652	0.0081
184	Angiotensin-converting enzyme	IC50	B	-1	-0.0704	1.6365	-6.4392	-1.302	-0.0645	-0.2196	0.1581	-38.256	-0.1704	0.0147	-0.0002	-0.0218	0.003	-27.9843	-0.078	-0.004	-1.5619	0.0017	1.6923	1.2547	0.0628	-0.0346	-0.0015	-0.0103	-0.0234	0.0415	-1.1671	0.0045	2.0492	-1.0107	0.0018	0.0083	0.0017	-0.0053	0.1001	-3.9185	0.0516	0.0017	2.0676	0.0001	-1.0422	1.6575	0.0005	1.5012	0.0043
185	Angiotensin-converting enzyme	IC50	B	-1	-0.0272	-2.0145	1.5608	-0.302	-0.0645	0.7804	0.1581	98.834	0.0796	0.0242	-0.0022	-0.0069	-0.0002	22.0157	0.056	-0.0063	1.1081	0.0088	1.4853	-4.0633	-0.01	0.2924	-0.0001	-0.0043	-0.0409	0.1006	-0.7921	-0.0017	-0.4558	0.2193	0.0026	-0.0013	-0.1503	-0.0016	0.0511	0.4645	-0.0369	-0.0021	0.6656	0.0017	1.7088	-2.2715	0.0146	2.4126	-0.0044
186	Angiotensin-converting enzyme	IC50	B	-1	-0.0849	-0.6715	-6.4392	-1.302	-0.0645	-0.2196	0.1581	20.534	0.0796	0.0335	0.001	-0.0156	0.0012	-7.9843	-0.1154	-0.006	-0.7969	0.0076	1.9353	0.3617	0.0371	0.2144	-0.0017	-0.0533	-0.0348	0.1006	-0.9851	0.0113	2.3972	-0.5297	0.0033	0.0047	0.0397	-0.002	0.1241	-1.9755	0.0269	-0.004	0.8546	-0.0033	1.4098	0.7925	0.006	1.8392	-0.001
187	Angiotensin-converting enzyme	IC50	B	-1	-0.0163	-1.3455	1.5608	-0.302	-0.0645	0.7804	0.1581	85.134	0.0796	0.0105	0.0018	-0.0122	-0.0002	-5.9843	0.056	-0.0039	0.4781	0.0089	0.7673	-0.1313	-0.0097	0.0764	0	-0.0043	-0.0256	0.1565	-0.9081	-0.0027	-1.4588	0.0563	0.0003	-0.0011	-0.2168	0.0002	0.0691	-0.2655	-0.0286	-0.0018	0.8516	-0.0004	1.4308	-0.6905	0.0127	2.2539	-0.0023
188	Angiotensin-converting enzyme	IC50	B	-1	-0.0761	0.7275	-6.4392	-1.302	-0.0645	-0.2196	0.1581	6.714	-0.1704	0.0088	0.0151	-0.018	0.0024	-27.9843	-0.107	-0.0016	-1.2239	0.008	0.5803	-0.0083	0.0526	-0.0606	-0.0013	-0.0543	-0.0081	0.1565	-1.1931	0.0087	2.2972	-0.7827	-0.0011	0.0063	-0.0383	-0.0021	0.1981	-2.7655	0.0385	-0.0049	0.5996	-0.0021	1.1048	1.3115	0.0034	1.7152	0.0013
189	Angiotensin-converting enzyme	IC50	B	1	-0.0067	2.1665	1.5608	-1.302	-0.0645	-0.2196	0.1581	-9.426	0.0796	0.0096	-0.006	-0.013	-0.0001	-7.9843	-0.1904	0.0038	-0.9579	0.0017	-0.0197	0.6117	0.0019	-0.0876	-0.0007	0.0027	-0.0122	0.0415	-0.5831	-0.0001	0.9282	-0.0477	-0.0008	0.002	0.1177	-0.0052	-0.1469	-1.6355	0.0128	-0.005	-0.2534	-0.0038	1.4438	-4.0145	0.0068	1.8182	-0.0044
190	Angiotensin-converting enzyme	IC50	B	-1	0.0242	3.2665	1.5608	-1.302	-0.0645	-0.2196	0.1581	3.014	0.0796	0.0051	-0.0055	-0.005	-0.0002	9.0157	0.07	0.003	-0.5209	0.0026	0.6063	-0.7573	0.0014	-0.0726	-0.0002	0.0037	-0.0212	0.0415	-0.2041	-0.0013	0.2102	0.1313	0.0001	0.0011	0.2827	-0.0017	-0.2289	-0.7955	-0.0079	-0.0051	-0.7504	-0.0013	1.6088	-0.2245	0.0092	1.9812	-0.0052
191	Angiotensin-converting enzyme	IC50	B	-1	0.014	2.5065	1.5608	-1.302	-0.0645	-0.2196	0.1581	6.074	-0.0871	0.0081	0.0048	0.0008	-0.0002	24.0157	0.062	0.0004	-0.3009	0.0018	0.5633	-2.7963	0.0014	0.0524	-0.001	0.0037	-0.0137	0.0415	-0.1011	0.006	1.8472	0.0783	-0.0007	0.001	0.3547	-0.003	-0.2269	-0.2855	-0.008	-0.0057	-2.4654	-0.0015	1.5428	-0.0665	0.0067	1.7712	-0.0046
192	Angiotensin-converting enzyme	IC50	B	-1	0.014	2.5065	1.5608	-1.302	-0.0645	-0.2196	0.1581	6.074	-0.0871	0.0081	0.0048	0.0008	-0.0002	24.0157	0.062	0.0004	-0.3009	0.0018	0.5633	-2.7963	0.0014	0.0524	-0.001	0.0037	-0.0137	0.0415	-0.1011	0.006	1.8472	0.0783	-0.0007	0.001	0.3547	-0.003	-0.2269	-0.2855	-0.008	-0.0057	-2.4654	-0.0015	1.5428	-0.0665	0.0067	1.7712	-0.0046
193	Angiotensin-converting enzyme	IC50	B	1	0.0024	1.8365	5.5608	0.698	0.0685	-0.2196	-0.1752	8.174	-0.0633	0.0047	0.0061	0.0005	-0.0002	-3.9843	-0.015	-0.0007	-0.1039	-0.0024	0.7403	-2.3993	-0.0051	-0.0486	0.0002	0.0047	-0.0134	0.0415	0.0689	0.0022	1.1722	0.4373	0.0008	-0.0009	-0.1841	0.0087	0.1221	0.1345	-0.0062	0.0048	2.0096	-0.0005	1.7958	0.5575	0.0104	2.0882	-0.0019
194	Angiotensin-converting enzyme	IC50	B	-1	-0.0163	-1.3455	1.5608	-0.302	-0.0645	0.7804	0.1581	85.134	0.0796	0.0105	0.0018	-0.0122	-0.0002	-5.9843	0.056	-0.0039	0.4781	0.0089	0.7673	-0.1313	-0.0097	0.0764	0	-0.0043	-0.0256	0.1565	-0.9081	-0.0027	-1.4588	0.0563	0.0003	-0.0011	-0.2168	0.0002	0.0691	-0.2655	-0.0286	-0.0018	0.8516	-0.0004	1.4308	-0.6905	0.0127	2.2539	-0.0023
195	Angiotensin-converting enzyme	IC50	B	-1	-0.0213	1.1605	1.5608	-0.302	-0.0645	0.7804	0.1581	-13.126	0.0796	0.0041	0.003	-0.0098	-0.0001	-27.9843	-0.2748	-0.0019	-0.1219	0.0079	0.7883	0.9357	0.0002	0.0494	-0.0002	0.0027	-0.0104	0.0415	-0.4311	0	0.8802	-0.6547	0.0001	0.0007	-0.2262	-0.0024	0.0871	-2.3555	-0.0079	-0.004	0.3966	-0.0018	1.1878	0.1065	0.0078	1.8892	-0.0009
196	Angiotensin-converting enzyme	IC50	B	1	0.023	0.5655	-0.4392	-1.302	-0.0645	-0.2196	0.1581	18.054	0.0796	0.0171	-0.0227	-0.0054	-0.0002	45.0157	-0.077	-0.0025	-0.1739	-0.0001	-3.1297	1.0987	-0.0118	0.1854	0.0005	0.0047	-0.03	0	-0.2471	0.0012	0.9082	-0.0147	-0.0017	-0.0003	0.3337	0.0018	-0.3049	0.3945	-0.0083	-0.0059	-5.6934	0.0036	-0.1602	1.0745	-0.0049	-2.3618	0.0024
197	Angiotensin-converting enzyme	IC50	F	1	0.0256	0.4975	-0.4392	-0.302	-0.0645	0.7804	0.1581	217.034	0.0796	-0.0039	-0.0006	-0.0088	-0.0002	42.0157	-0.008	0.0035	0.1141	-0.0044	-1.5177	-3.0563	-0.0207	-0.0236	-0.0002	0.0017	0.0021	0.1565	0.6839	-0.0026	-2.5638	0.9913	-0.0005	-0.0022	0.1987	-0.0013	-0.3629	0.4745	-0.0318	-0.0048	-1.8494	-0.0052	-1.9542	-5.2575	-0.0035	-1.4418	-0.0056
198	Angiotensin-converting enzyme	IC50	F	1	0.0245	-0.0925	-0.4392	2.698	-0.0645	3.7804	0.1581	662.434	0.0129	-0.0014	-0.0033	-0.0067	-0.0002	106.016	-0.1577	0.0019	2.7161	-0.0048	-4.0767	-4.3113	-0.0324	0.0194	0.0002	0.0027	-0.0037	0.2597	0.6179	-0.0032	-10.5388	0.1253	-0.0014	-0.0043	-0.3899	-0.0014	-0.2499	1.5645	-0.0615	-0.0043	-2.9694	-0.0043	-5.5322	-4.6035	-0.0048	-6.2608	-0.0045
199	Angiotensin-converting enzyme	IC50	F	1	0.0358	-0.8635	-0.4392	-0.302	-0.0645	0.7804	0.1581	65.034	0.0796	-0.0076	-0.0127	-0.0109	-0.0002	26.0157	0.124	0.0037	0.1101	-0.003	-2.4527	-3.5773	-0.0196	-0.0246	0.0001	0.0077	-0.0116	0.0415	1.0169	-0.0019	-1.4248	-0.3347	-0.0017	-0.002	0.2227	0.0023	-0.3989	-0.2155	-0.0303	-0.0026	0.0376	-0.0047	-1.4402	-3.2605	-0.0026	-0.6638	-0.0046
200	Angiotensin-converting enzyme	IC50	B	-1	0.0756	2.3465	-0.4392	-1.302	-0.0645	-0.2196	0.1581	-80.866	0.0796	-0.0103	-0.0363	-0.016	-0.0002	-0.9843	0.436	0.0083	-0.7959	-0.0031	-8.9537	-0.4073	-0.0084	-0.2136	0.0014	0.0097	0.0066	-0.0886	0.9769	0.0016	0.9592	0.2933	-0.0017	-0.0003	0.4307	0.0047	-0.3919	-0.0355	-0.0178	-0.0051	-1.3284	-0.0036	-0.0542	-0.8255	0.0001	0.7202	-0.0033
201	Angiotensin-converting enzyme	IC50	B	-1	-0.0059	7.7665	-6.4392	-2.302	-0.0645	-1.2196	0.1581	-30.796	0.0796	0.009	-0.0235	-0.0244	0.0005	-1.9843	0.799	0.0073	-1.9082	-0.0027	-0.1407	1.7137	0.0374	-0.1396	-0.0009	-0.0083	-0.026	0.0415	-1.1141	0.0015	1.6642	-0.7577	-0.0018	0.0083	0.5847	0.0063	-0.2629	-2.0455	0.0568	0.013	2.6469	0.0039	1.3098	1.6845	-0.0031	0.7862	0.005
202	Angiotensin-converting enzyme	IC50	B	1	-0.0349	-0.0305	-0.4392	0.698	0.0605	-0.2196	-0.1752	-21.216	-0.0633	0.0041	0.0062	0.0028	-0.0002	-18.9843	-0.288	-0.0014	0.7451	0.01	-2.1227	1.5257	-0.005	0.0414	0.0001	0.0017	-0.0074	0	-0.6001	0.0002	0.7432	-0.2367	-0.0019	-0.0011	-0.3352	-0.0017	0.3801	1.0345	0.0038	0.0067	2.2166	0.0032	0.2058	1.2305	-0.0054	-5.3928	0.003
203	Angiotensin-converting enzyme	IC50	B	-1	0.0122	6.3465	-6.4392	-2.302	-0.0645	-1.2196	0.1581	-26.986	0.0796	-0.0064	0.0033	-0.0086	0.0003	3.0157	0.827	0.0078	-1.6439	0.0003	1.9433	1.4607	0.0388	-0.0786	-0.0018	-0.0073	-0.0055	0.0415	-0.9371	0.0118	2.4412	-0.7057	0.0025	0.0076	0.7037	0.009	-0.2879	-1.5455	0.0474	0.0118	2.5928	-0.0027	1.9568	0.7555	0.0094	2.0602	-0.0047
204	Angiotensin-converting enzyme	IC50	B	1	-0.0217	-0.5205	-0.4392	0.698	0.0605	-0.2196	-0.1752	-17.836	-0.0633	-0.0026	0.0128	0.0042	-0.0002	-15.9843	-0.2022	-0.0017	0.8971	0.0102	-1.0807	1.2227	-0.0057	0.0424	-0.0003	0.0027	0.0047	0	-0.4641	-0.003	-1.9028	-0.1217	-0.0014	-0.0012	-0.301	0.0005	0.3281	1.1645	-0.0001	0.0065	2.1886	0.0014	-1.1652	0.9215	-0.0035	-0.4328	0.0013
205	Angiotensin-converting enzyme	IC50	B	-1	0.008	4.1365	1.5608	-1.302	-0.0645	-0.2196	0.1581	-80.866	0.0796	-0.0041	-0.0067	-0.0078	-0.0002	-7.9843	-0.2572	0.0088	-0.7749	-0.0005	1.1733	1.1307	-0.0123	-0.0106	-0.0002	0.0097	0.0084	-0.0886	0.5939	0.0038	1.5402	-0.3347	0.0015	0	0.1157	-0.0049	-0.2309	-0.3255	0.0079	-0.0051	-0.8794	-0.0042	1.1988	-0.8915	0.0054	1.6442	-0.0041
206	Angiotensin-converting enzyme	IC50	B	1	-0.0137	6.7865	-6.4392	-2.302	-0.0645	-1.2196	0.1581	-26.776	-0.1204	-0.0018	-0.0134	-0.0198	0.0002	-0.9843	0.989	0.0056	-1.8237	-0.0032	2.1373	1.7927	0.0301	-0.0816	-0.0016	-0.0063	0.0037	0.0415	-1.0011	0.0093	2.3062	-0.7327	0.0038	0.0073	0.6537	0.0065	-0.2939	-1.5955	0.0464	0.0123	2.6121	0.0046	1.8098	1.6995	0.006	1.8692	0.0048
207	Angiotensin-converting enzyme	IC50	B	-1	0.019	3.3965	1.5608	-1.302	-0.0645	-0.2196	0.1581	-80.866	0.0796	-0.0104	-0.0002	-0.0033	-0.0002	-4.9843	-0.1705	0.0089	-0.6109	-0.0001	0.6363	1.2497	-0.0124	0.0004	-0.0005	0.0097	0.0206	-0.0886	0.6919	0.0005	0.7872	-0.2547	0.0003	-0.0002	0.1727	-0.0042	-0.2499	-0.0255	0.0039	-0.0052	-1.1564	-0.0034	1.3278	-0.3725	0.0065	1.7462	-0.0033
208	Angiotensin-converting enzyme	IC50	B	1	-0.0158	3.5365	-6.4392	-2.302	-0.0645	-1.2196	0.1581	-80.866	-0.1204	-0.0039	-0.0052	-0.0005	0	17.0157	0.914	0.004	-0.9509	0.0061	-0.4407	1.1527	0.0246	-0.0036	-0.0013	0.0097	0.0057	-0.0886	-0.0531	-0.0026	-0.1928	-0.3507	-0.0017	0.0043	0.7597	0.0115	-0.2809	0.6345	0.0044	0.0032	2.0066	-0.0039	1.9568	0.0075	0.0136	2.2377	-0.005
209	Angiotensin-converting enzyme	IC50	F	1	0.0401	0.6105	-0.4392	-0.302	-0.0645	0.7804	0.1581	217.634	0.0796	-0.009	-0.005	-0.012	-0.0002	26.0157	0.106	0.0059	-0.0289	-0.0046	-4.0447	-1.1333	-0.0208	-0.0916	0.0001	0.0027	0.0049	0.1565	0.7219	-0.0031	-4.3948	1.1113	-0.0016	-0.0022	0.1767	0.0006	-0.3659	0.4445	-0.0316	-0.0046	-1.6634	-0.004	-0.5672	-2.0265	-0.0018	-0.2818	-0.0046
210	Angiotensin-converting enzyme	IC50	F	1	0.0526	-0.6715	-0.4392	-0.302	-0.0645	0.7804	0.1581	61.234	0.0796	-0.0111	-0.0149	-0.0118	-0.0002	11.0157	0.119	0.0064	0.1251	-0.0008	-1.9697	-1.2013	-0.0192	-0.0936	0.0004	0.0077	-0.0072	0.0415	0.9549	-0.0029	-3.3228	-0.5187	-0.0019	-0.0019	0.1807	0.0038	-0.3919	-0.4755	-0.0301	-0.0024	0.1466	-0.0035	-2.3252	-1.3765	-0.0047	-3.0408	-0.0035
211	Angiotensin-converting enzyme	IC50	B	1	-0.0158	1.3925	-6.4392	-0.302	0.1575	-1.2196	-0.3419	-38.166	0.0796	-0.0026	0.0017	0.0085	0.0004	-11.9843	0.806	-0.0058	0.1161	0.0118	0.9733	2.2625	0.0196	-0.0126	0.0004	-0.0073	-0.0215	-0.0287	-0.9161	0.0137	2.5088	-0.5997	-0.0002	0.0013	-0.1889	0.0031	0.3591	0.8845	0.0263	0.0168	2.7916	0.0008	1.9658	2.0726	0.0021	1.4292	0.0148
212	Angiotensin-converting enzyme	IC50	B	1	-0.0063	-0.9005	1.5608	1.698	0.0305	0.7804	-0.0919	9.784	-0.0454	-0.0034	0.0084	0.0101	-0.0002	-18.9843	-0.4129	-0.0005	1.2351	0.0009	-0.3587	-1.9893	-0.0175	0.0264	0.0008	0.0067	0.0043	-0.0287	0.4239	-0.0007	-0.1798	0.4003	-0.0009	-0.0023	-0.305	0.0058	0.0601	-0.1655	-0.0105	0.0024	1.6106	-0.0038	-0.4662	-1.3765	-0.0022	-0.2638	-0.0042
213	Angiotensin-converting enzyme	IC50	B	1	0.0105	1.0705	-0.4392	0.698	0.0535	-0.2196	-0.1752	-80.866	-0.0633	-0.0053	-0.0028	0.0074	-0.0002	-14.9843	-0.069	-0.0007	-0.2009	-0.0058	0.0893	1.5007	-0.0064	0.0044	0.0009	0.0027	-0.0056	-0.0886	-0.3431	0.0014	0.9442	-0.0167	-0.0005	-0.0018	-0.3353	-0.0002	0.3931	2.6845	-0.0147	0.0039	1.9016	0.0049	0.9568	1.4825	-0.0018	0.2302	0.0054
214	Angiotensin-converting enzyme	IC50	B	-1	0.0144	-0.6715	-0.4392	0.698	0.0685	-0.2196	-0.1752	-3.416	0.0796	-0.0075	0.0078	0.0087	-0.0002	-2.9843	0.086	-0.0033	0.9461	0.0038	-1.2187	0.9637	-0.012	0.0674	0.0002	0.0047	0.0057	-0.0287	0.0489	0.0007	0.6602	0.0113	-0.0012	-0.0016	-0.1574	0.0059	0.0391	0.8045	-0.0095	0.0053	2.0466	-0.0005	-0.4692	0.4665	-0.0035	-0.7188	0.0002
215	Angiotensin-converting enzyme	IC50	B	1	0.0132	3.1765	1.5608	0.698	0.0535	-0.2196	-0.1752	-80.866	-0.0633	-0.0015	0.0012	0.0102	-0.0002	-3.9843	-0.055	-0.0027	0.7301	0.0019	-2.1557	1.6197	-0.0069	0.0244	0.0006	0.0027	-0.0047	-0.0886	-0.3101	0.0006	0.6612	-0.0487	-0.0014	-0.002	-0.3184	-0.0017	0.4051	3.2945	-0.0183	0.0038	1.8766	0.0083	1.2798	1.6535	0.0004	0.7912	0.0062
216	Angiotensin-converting enzyme	IC50	B	-1	-0.0272	-1.9115	-0.4392	3.698	0.1465	-0.2196	-0.3419	-28.866	-0.0633	-0.0008	0.0282	0.0184	-0.0002	-16.9843	-0.022	-0.0118	1.4981	-0.0009	-2.1607	1.1547	0.0009	0.2374	-0.0005	0.0027	0.0085	-0.0287	0.0789	0.0016	0.9732	-0.0557	-0.0016	-0.0022	-0.4959	0.0061	0.7831	2.8545	-0.0179	0.0046	1.9696	-0.0008	-0.4162	0.4195	-0.0029	-0.3028	-0.0001
217	Angiotensin-converting enzyme	IC50	B	1	-0.1349	-2.3025	-6.4392	2.698	0.2215	-1.2196	-0.5086	-63.576	-0.1704	0.0073	0.034	0.024	0.0068	-40.9843	-0.482	-0.0093	0.7261	0.0174	1.4143	0.9097	0.1435	-0.1366	0.0003	-0.0403	-0.0068	-0.0287	-0.7441	0.0028	1.8322	-0.7977	0.0004	0.0006	-0.6787	-0.0049	2.6631	6.1245	0.0495	-0.0041	1.0306	0.0089	1.3328	1.5595	-0.0024	0.9692	0.0008
218	Angiotensin-converting enzyme	IC50	B	1	-0.0217	-0.5205	1.5608	0.698	0.0685	-0.2196	-0.1752	-20.746	-0.0633	0.0025	0.0096	0.0105	-0.0001	-18.9843	-0.288	-0.0037	1.0021	0.0097	-0.3147	1.6507	-0.0069	0.0584	0.0001	0.0027	0.0066	-0.0287	-0.5081	-0.0033	-4.2358	-0.2497	-0.0011	-0.0009	-0.2985	0.0006	0.2571	0.1645	0.0107	0.0061	2.1626	-0.0035	-0.0842	1.1575	-0.0027	0.0822	0.0038
219	Angiotensin-converting enzyme	IC50	B	1	-0.0599	-0.6715	-6.4392	-0.302	0.1575	-1.2196	-0.3419	-45.256	0.0796	0.0034	0.0192	0.0123	0.0014	-13.9843	0.454	-0.0091	-0.1899	0.0083	1.8443	1.6507	0.0591	-0.0316	-0.0011	-0.0183	0.0086	-0.0287	-1.0551	0.0025	1.6792	-0.5867	0.0027	0.0026	-0.2135	0.0043	0.5551	0.7545	0.0214	0.0067	2.3186	-0.0027	1.7938	1.2425	0.004	1.6862	-0.0002
220	Angiotensin-converting enzyme	IC50	B	1	-0.0538	-0.0305	-6.4392	-0.302	0.1575	-1.2196	-0.3419	-47.876	0.0796	-0.0096	0.0288	0.0241	0.0019	-22.9843	0.469	-0.0071	-0.2159	0.0094	1.1433	1.9177	0.0773	-0.0706	-0.0004	-0.0223	-0.0054	-0.0287	-0.7641	0.0045	1.9542	-0.7007	-0.0002	0.003	-0.2623	-0.0004	0.6591	0.6245	0.0289	0.0048	2.2246	-0.0022	1.9758	1.5135	0.0058	1.8532	0.0023
221	Angiotensin-converting enzyme	IC50	B	1	0.0361	-0.2555	-0.4392	-0.302	-0.0645	0.7804	0.1581	63.634	0.0796	0.0091	-0.0095	-0.0045	-0.0002	80.0157	-0.2545	0.0009	0.2901	-0.0064	-0.7627	-1.5833	-0.025	-0.0206	0.0002	0.0047	-0.0187	0	1.1319	-0.0028	-3.3538	-0.0387	-0.0005	-0.0027	0.0127	-0.0031	-0.3159	1.3145	-0.0345	-0.0056	-4.3734	-0.0039	-4.5502	-1.9845	-0.0046	-3.0068	-0.0038
222	Angiotensin-converting enzyme	IC50	B	-1	0.048	-0.8635	-0.4392	-0.302	-0.0645	0.7804	0.1581	71.734	0.0796	0.0012	-0.0051	-0.0004	-0.0002	86.0157	-0.083	0.0001	0.5931	-0.0055	-0.9357	-0.4513	-0.0252	-0.0066	0.0002	0.0047	-0.0139	0	1.3829	-0.0031	-4.7828	0.0223	-0.001	-0.0028	0.0707	-0.0011	-0.3339	1.8045	-0.04	-0.0056	-4.6764	-0.0024	-1.3562	-0.7965	-0.0028	-1.0348	-0.0023
223	Angiotensin-converting enzyme	IC50	B	1	0.0423	-0.5715	-0.4392	-0.302	-0.0645	0.7804	0.1581	67.634	0.0796	0.0047	-0.0056	-0.0025	-0.0002	85.0157	-0.2004	-0.0001	0.4621	-0.0059	-0.9087	-0.8543	-0.0251	-0.0086	0	0.0047	-0.0159	0	1.2869	-0.0025	-2.5258	-0.0157	-0.0014	-0.0028	0.0437	-0.002	-0.3249	1.5645	-0.0373	-0.0057	-4.5334	-0.003	-2.1562	-1.1995	-0.0036	-1.6638	-0.0029
224	Angiotensin-converting enzyme	IC50	B	-1	0.0533	-1.1345	-0.4392	-0.302	-0.0645	0.7804	0.1581	75.834	0.0796	-0.0007	-0.0085	-0.0009	-0.0002	87.0157	0.029	0.0001	0.7371	-0.0048	-1.0727	-0.2123	-0.0253	-0.0056	0.0004	0.0047	-0.0135	0	1.4169	-0.0015	-1.3218	0.0553	-0.0012	-0.0029	0.0937	-0.0004	-0.3429	2.0345	-0.0427	-0.0057	-4.8364	-0.0019	-0.9292	-0.5805	-0.0022	-0.6578	-0.0019
225	Angiotensin-converting enzyme	IC50	B	1	0.0051	-0.2005	-0.4392	-1.302	-0.0645	-0.2196	0.1581	4.544	0.0796	0	-0.0128	-0.0158	-0.0002	-7.9843	-0.2414	0.0076	-0.8259	0.0028	1.3483	1.1967	-0.0102	-0.0376	-0.0002	0.0047	0.0034	0.0415	-0.3561	0.0012	1.0732	-0.3357	0.0014	0.0006	0.1607	-0.0009	-0.2699	-1.1455	0.0097	-0.0057	-2.2454	0.0007	-1.2282	0.9915	-0.0009	0.6902	0.0018
226	Angiotensin-converting enzyme	IC50	B	-1	0.0295	4.3165	-0.4392	0.698	0.0605	-0.2196	-0.1752	-80.866	-0.0204	0.0244	-0.0099	-0.0009	-0.0002	134.016	-0.044	-0.0076	2.2701	0.0044	1.8693	0.2217	-0.0217	0.4054	0.0001	0.0097	-0.0405	-0.0886	1.8259	0.0059	1.7112	0.4483	0.0046	-0.0027	0.0097	0	-0.1359	3.2445	-0.0326	0.0039	1.8686	0.0074	0.9668	1.0065	0.0031	1.1992	0.0017
227	Angiotensin-converting enzyme	IC50	B	-1	-0.0761	0.7275	-6.4392	-1.302	-0.0645	-0.2196	0.1581	6.714	-0.1704	0.0088	0.0151	-0.018	0.0024	-27.9843	-0.107	-0.0016	-1.2239	0.008	0.5803	-0.0083	0.0526	-0.0606	-0.0013	-0.0543	-0.0081	0.1565	-1.1931	0.0087	2.2972	-0.7827	-0.0011	0.0063	-0.0383	-0.0021	0.1981	-2.7655	0.0385	-0.0049	0.5996	-0.0021	1.1048	1.3115	0.0034	1.7152	0.0013
228	Angiotensin-converting enzyme	IC50	B	-1	0.0009	3.1765	-0.4392	1.698	0.0785	-0.2196	-0.3419	-80.866	-0.0113	0.0259	-0.0061	0.0011	-0.0002	109.016	-0.083	-0.0101	3.5921	0.0065	2.0763	-0.5423	-0.0229	0.5054	0.0004	0.0097	-0.0436	-0.0886	2.0619	0.0066	1.8622	0.4053	0.0053	-0.0031	-0.2124	0.0009	-0.0819	1.6545	-0.0352	0.0066	2.3356	0.0041	0.5838	0.3145	0.0022	0.9912	-0.0008
229	Angiotensin-converting enzyme	IC50	B	1	0.0176	0.4085	1.5608	-0.302	-0.0645	0.7804	0.1581	27.434	0.0796	-0.0066	-0.0035	-0.0071	-0.0002	-18.9843	-0.3628	0.0077	-0.5029	-0.0046	0.2293	-0.0343	-0.0128	-0.0996	0.0006	0.0067	0.0071	0.0415	0.3579	-0.0005	0.1692	0.6813	-0.0006	-0.0011	-0.0163	-0.0023	-0.2099	-1.2455	-0.0035	-0.0038	-0.2034	0.0002	1.1908	0.6595	0.003	1.2652	-0.0002
230	Angiotensin-converting enzyme	IC50	B	-1	0.0092	-0.9565	-6.4392	0.698	-0.0645	1.7804	0.1581	609.734	0.0796	-0.001	0.0126	-0.0076	-0.0002	118.016	0.117	-0.003	1.4421	-0.004	-1.7947	-5.3513	-0.0282	0.0864	-0.0011	-0.0003	0.0035	0.3969	0.7509	0.0013	0.2782	0.8913	-0.0013	-0.0035	-0.1193	0.0039	-0.2599	1.9945	-0.0439	-0.001	0.4146	-0.0051	-5.7412	-6.4825	-0.0049	-5.2838	-0.0054
231	Angiotensin-converting enzyme	IC50	B	-1	0.0038	-1.5455	2.5608	3.698	0.0045	2.7804	-0.0086	945.134	0.0129	0.0039	0.0176	-0.0024	-0.0002	170.016	-0.012	-0.0044	3.0351	-0.0056	-3.2897	-5.1813	-0.0319	0.1254	-0.0009	-0.0003	0.0022	0.4111	0.7569	0.0003	-0.5868	1.0823	-0.0012	-0.0043	-0.4593	0.0043	-0.0819	2.6245	-0.0633	0.0001	0.8476	-0.0051	-5.0402	-7.9065	-0.004	-3.7798	-0.0051
232	Angiotensin-converting enzyme	IC50	B	-1	0.0126	-1.5835	2.5608	2.698	0.0185	1.7804	-0.0419	613.234	0.0796	0.0021	0.0114	-0.0057	-0.0002	158.016	0.852	-0.0043	2.2131	-0.0058	-2.9277	-4.2463	-0.0305	0.1234	-0.0008	0.0057	0.0027	0.323	0.4459	-0.0024	-3.7108	0.9653	-0.0012	-0.0041	-0.3893	0.005	-0.0679	3.3145	-0.0518	-0.003	-0.9874	-0.0052	-3.7872	-8.0865	-0.0037	-2.7858	-0.0052
233	Angiotensin-converting enzyme	IC50	B	1	-0.0006	-0.6715	-0.4392	-0.302	-0.0645	0.7804	0.1581	20.334	0.0796	-0.0009	-0.0066	-0.0004	-0.0002	-4.9843	-0.2335	-0.0006	0.8881	0.0073	-0.4647	0.6987	-0.0142	-0.0316	0.0007	0.0047	0.0006	0	-0.2061	0.0006	0.6152	-0.0867	-0.0005	-0.0012	-0.0393	-0.005	-0.1719	-0.9355	-0.0075	0.0002	1.2406	-0.0028	-0.3902	-0.3745	-0.0033	-0.5908	-0.003
234	Angiotensin-converting enzyme	IC50	B	1	-0.0349	4.9665	-6.4392	-2.302	-0.0645	-1.2196	0.1581	-35.816	-0.1704	0.0064	-0.003	-0.0029	0.0012	-2.9843	0.591	0.0022	-1.7799	-0.0039	1.9943	1.7387	0.0716	-0.1286	-0.0017	-0.0183	0.006	0	-1.1461	0.0031	1.9252	-0.9417	0.0023	0.0103	0.5927	0.0023	-0.1909	-2.2155	0.0705	0.0127	2.6449	0.002	1.3298	1.8625	-0.0029	0.9312	0.007
235	Angiotensin-converting enzyme	IC50	B	1	-0.0053	1.0705	-0.4392	-1.302	-0.0645	-0.2196	0.1581	11.004	-0.0633	0.0074	-0.0022	0.0012	-0.0002	23.0157	-0.1328	0.0032	-0.6479	-0.0039	0.1163	1.2677	-0.0081	0.0134	-0.0002	0.0047	-0.0135	0	-0.1981	0.0029	1.3502	-0.1177	-0.0009	0.0004	0.3217	0.0002	-0.2829	-0.3255	0.0008	-0.0058	-3.3454	0.0007	-1.5912	0.9435	-0.0026	0.0602	0.0015
236	Angiotensin-converting enzyme	IC50	B	1	-0.0142	0.5655	-0.4392	-0.302	-0.0645	0.7804	0.1581	20.934	-0.0315	0.0083	-0.008	0.0019	-0.0002	5.0157	-0.3026	-0.0006	-0.1519	-0.006	-0.4497	1.2847	-0.0162	0.0584	0.0004	0.0047	-0.0036	0	-0.1601	-0.0028	-1.9778	-0.0687	-0.0011	-0.0015	-0.1273	-0.0052	-0.0979	-0.3255	-0.0118	-0.0002	1.1606	0.0029	0.9788	1.2215	-0.0001	0.6432	0.0036
237	Angiotensin-converting enzyme	IC50	B	1	-0.0076	-0.8165	-0.4392	-0.302	-0.0645	0.7804	0.1581	12.354	-0.0454	-0.004	0.0016	0.0021	-0.0002	-18.9843	-0.3347	0.0007	-0.2609	-0.0043	-2.4177	1.4287	-0.0134	0.0534	0.0005	0.0037	0.0049	0	-0.2701	0.0005	0.6982	-0.1717	-0.0018	-0.0011	-0.1483	-0.0051	-0.0559	-0.7955	-0.0054	-0.0001	1.2326	0.0038	1.1068	1.3825	-0.0003	0.6572	0.0044
238	Angiotensin-converting enzyme	IC50	B	1	0.019	1.6365	1.5608	-0.302	-0.0645	0.7804	0.1581	16.234	0.0796	-0.0036	0.0036	-0.006	-0.0002	-18.9843	-0.3347	0.004	-0.0519	0.0016	0.5493	-2.2383	-0.0021	-0.0636	0.0001	0.0047	0.0062	0.0415	0.2639	-0.0009	0.1222	0.3933	0	-0.0004	0.0007	-0.0042	-0.1359	-1.4155	-0.0161	-0.0056	-2.3194	0.0018	1.6928	-0.4805	0.0114	2.1729	-0.0047
239	Angiotensin-converting enzyme	IC50	B	1	-0.0099	-0.9565	-0.4392	-0.302	-0.0645	0.7804	0.1581	-80.866	-0.0454	-0.0079	0.0002	0.0079	-0.0002	-17.9843	-0.1855	0.0017	0.8241	0.0066	0.3843	1.3317	-0.0094	0.0144	0.0007	0.0027	0.0018	-0.0886	-0.2951	-0.0014	-0.2708	0.0403	0.0001	-0.0014	-0.165	-0.0038	0.0591	0.5345	-0.0024	0.0012	1.4646	0.0039	0.9948	1.3125	-0.0007	0.5162	0.0038
240	Angiotensin-converting enzyme	IC50	B	-1	-0.0053	1.2515	5.5608	0.698	0.0685	-0.2196	-0.1752	10.184	0.0796	0.0065	0.019	0.0084	-0.0002	9.0157	-0.011	-0.0035	0.3321	-0.0013	-1.2627	-0.6213	-0.0045	0.1024	-0.0009	0.0047	-0.0044	0.0415	0.1719	-0.0002	0.4412	0.3803	-0.0016	-0.001	-0.1423	0.0107	0.1551	0.8445	-0.008	0.0058	2.1156	0.0008	1.9178	0.7705	0.0117	2.1962	-0.0009
241	Angiotensin-converting enzyme	IC50	B	1	0.0258	2.7465	1.5608	-0.302	-0.0645	0.7804	0.1581	31.234	-0.0315	0.0043	-0.0054	-0.0032	-0.0002	9.0157	-0.065	0.0029	-0.0339	-0.0027	-0.6147	1.0457	-0.0146	-0.0556	0.0005	0.0067	-0.013	0.0415	0.3799	0.0004	0.4872	0.4393	-0.0005	-0.0014	-0.0363	0.0007	-0.2139	-0.9155	-0.0032	-0.0027	0.3166	-0.0048	-0.9912	-4.0405	0.0002	0.6912	-0.0041
242	Angiotensin-converting enzyme	IC50	B	1	-0.0142	-1.2205	-0.4392	-0.302	-0.0645	0.7804	0.1581	14.504	-0.0454	0.0008	0.0031	0.0018	-0.0002	-7.9843	-0.3155	-0.0012	-0.0859	-0.0041	0.3643	1.5247	-0.0143	0.0854	0.0001	0.0037	-0.0013	0	-0.2231	0.0011	0.8242	-0.1117	-0.0002	-0.0013	-0.1473	-0.0047	-0.0369	-0.2355	-0.0094	0	1.2376	0.0045	1.2988	1.4665	0.0011	0.9472	0.005
243	Angiotensin-converting enzyme	IC50	B	-1	-0.0285	0.5255	1.5608	-0.302	-0.0645	0.7804	0.1581	56.634	0.0796	0.0006	0.013	-0.0076	-0.0001	-27.9843	-0.2941	-0.0011	0.2211	0.0112	0.2403	0.8877	-0.0002	0.0064	-0.0002	-0.0043	0.0009	0.1565	-1.0651	-0.001	0.4472	-0.2077	-0.0009	0.0001	-0.2523	-0.0026	0.1781	-1.3155	-0.0231	-0.0022	0.9706	-0.0012	1.2088	0.0255	0.0085	1.9372	-0.0007
244	Angiotensin-converting enzyme	IC50	B	1	0.0258	0.8955	1.5608	-0.302	-0.0645	0.7804	0.1581	20.334	0.0796	-0.0009	-0.0066	-0.0004	-0.0002	-4.9843	-0.2335	-0.0006	-0.0219	-0.0034	-0.4647	0.6987	-0.0142	-0.0316	0.0007	0.0047	0.0006	0	-0.2061	0.0006	0.6152	-0.0867	-0.0005	-0.0012	-0.0393	-0.005	-0.1719	-0.9355	-0.0075	0.0002	1.2406	0.0045	0.5938	1.1735	-0.0019	0.0632	0.0029
245	Angiotensin-converting enzyme	IC50	B	-1	0.0365	4.8765	-0.4392	0.698	0.0605	-0.2196	-0.1752	-80.866	-0.0204	0.022	-0.0138	-0.006	-0.0002	109.016	-0.04	-0.0075	1.8971	0.0044	2.1533	0.1027	-0.0216	0.3984	0.0005	0.0097	-0.0464	-0.0886	1.7559	0.0081	2.0822	0.1723	0.0059	-0.0027	-0.0333	0	-0.1249	2.9745	-0.0308	0.0041	1.8846	0.007	0.8658	0.9275	0.0026	1.0972	0.0013
246	Angiotensin-converting enzyme	IC50	B	1	0.0692	3.2165	-0.4392	1.698	0.0265	0.7804	-0.0919	-80.866	-0.0037	0.0063	-0.0159	-0.0064	-0.0002	109.016	-0.18	-0.0034	3.0241	0.0035	1.6653	0.8187	-0.0264	0.4034	0.0011	0.0097	-0.0281	-0.0886	2.7949	0.0039	1.2492	0.2493	0.0038	-0.0036	-0.0873	-0.0027	-0.2639	2.7945	-0.0482	0.0025	1.6466	0.0065	1.3598	1.2165	0.0061	1.9482	0.0035
247	Angiotensin-converting enzyme	IC50	B	1	-0.0142	-1.2205	-0.4392	-0.302	-0.0645	0.7804	0.1581	15.354	-0.0454	0.0012	-0.0002	0.0015	-0.0002	-7.9843	-0.3155	-0.0007	-0.1239	-0.0042	-0.0787	1.4237	-0.0144	0.0594	0.0004	0.0037	-0.0055	0	-0.2211	-0.0003	0.3182	-0.0867	-0.0009	-0.0013	-0.1423	-0.0053	-0.0549	-0.3855	-0.0099	-0.0003	1.1646	0.004	1.2348	1.4005	0.0008	0.8842	0.0045
248	Angiotensin-converting enzyme	IC50	B	1	-0.0381	1.3135	-6.4392	-2.302	-0.0645	-1.2196	0.1581	-35.306	0.0796	-0.0114	-0.0033	-0.018	0.0018	-10.9843	0.717	0.001	-1.7939	0.0016	1.5183	1.1157	0.0613	-0.1086	-0.0026	-0.0173	0.0473	0.0415	-0.9761	-0.0027	0.4362	-0.8797	0.0002	0.0097	0.5307	0.0014	-0.1979	-2.2755	0.0704	0.0125	2.6407	-0.0017	1.3618	1.5835	0.0096	2.1071	0.0042
249	Angiotensin-converting enzyme	IC50	B	1	0.0238	-0.1665	-0.4392	-0.302	0.0025	-0.2196	-0.1752	119.934	0.0796	-0.0025	0.0013	0.001	-0.0002	-2.9843	0.086	-0.0042	2.1101	0.0191	0.3133	0.7467	-0.0124	0.1994	0.0003	0.0047	0.0027	0.1149	-0.0331	0.0004	0.5562	0.0783	0.0007	-0.0009	0.0257	-0.0047	-0.2039	-1.1955	-0.0097	0.0008	1.3686	0.0019	-0.3462	0.2405	-0.0022	-0.0468	-0.0017
250	Angiotensin-converting enzyme	IC50	B	1	0.018	1.5135	2.5608	2.698	0.0125	1.7804	-0.0419	210.934	0.0796	0.0121	-0.001	-0.0011	-0.0002	23.0157	-0.3514	-0.0035	3.4081	0.0076	0.4203	-5.0083	-0.0244	0.4734	0.0006	0.0057	-0.0152	0.1336	0.6559	-0.0009	-0.9308	0.4353	0.0011	-0.003	-0.212	0.0049	-0.1799	-0.8755	-0.0291	0.0001	0.9246	-0.002	-3.0902	-2.6945	-0.0046	-3.4968	-0.0043
251	Angiotensin-converting enzyme	IC50	B	-1	-0.0761	0.7275	-6.4392	-1.302	-0.0645	-0.2196	0.1581	6.714	-0.1704	0.0088	0.0151	-0.018	0.0024	-27.9843	-0.107	-0.0016	-1.2239	0.008	0.5803	-0.0083	0.0526	-0.0606	-0.0013	-0.0543	-0.0081	0.1565	-1.1931	0.0087	2.2972	-0.7827	-0.0011	0.0063	-0.0383	-0.0021	0.1981	-2.7655	0.0385	-0.0049	0.5996	-0.0021	1.1048	1.3115	0.0034	1.7152	0.0013
252	Angiotensin-converting enzyme	IC50	B	1	0.0507	0.1475	2.5608	1.698	0.0355	0.7804	-0.0919	233.534	0.0796	0.006	-0.0072	-0.0002	-0.0002	73.0157	0.504	-0.0016	4.1411	0.0145	0.6673	-2.0433	-0.0252	0.4744	0.0008	0.0057	-0.024	0.1336	0.8289	0.0037	1.1902	0.4673	0.0014	-0.003	0.0277	0.0091	-0.3059	0.6545	-0.0383	0.0034	1.8096	-0.0025	-5.9362	-5.0865	-0.0052	-6.7788	-0.0053
253	Angiotensin-converting enzyme	IC50	B	-1	-0.0761	0.7275	-6.4392	-1.302	-0.0645	-0.2196	0.1581	6.714	-0.1704	0.0088	0.0151	-0.018	0.0024	-27.9843	-0.107	-0.0016	-1.2239	0.008	0.5803	-0.0083	0.0526	-0.0606	-0.0013	-0.0543	-0.0081	0.1565	-1.1931	0.0087	2.2972	-0.7827	-0.0011	0.0063	-0.0383	-0.0021	0.1981	-2.7655	0.0385	-0.0049	0.5996	-0.0021	1.1048	1.3115	0.0034	1.7152	0.0013
254	Angiotensin-converting enzyme	IC50	B	-1	-0.0137	6.7865	-6.4392	-2.302	-0.0645	-1.2196	0.1581	-26.776	-0.1204	-0.0018	-0.0134	-0.0198	0.0002	-0.9843	0.989	0.0056	-1.7549	-0.0009	2.1373	1.7927	0.0301	-0.0816	-0.0016	-0.0063	0.0037	0.0415	-1.0011	0.0093	2.3062	-0.7327	0.0038	0.0073	0.6537	0.0065	-0.2939	-1.5955	0.0464	0.0123	2.6121	0.0001	2.2744	1.2875	0.019	2.4307	-0.0024
255	Angiotensin-converting enzyme	IC50	F	1	0.0176	0.4085	1.5608	-0.302	-0.0645	0.7804	0.1581	27.434	0.0796	-0.0066	-0.0035	-0.0071	-0.0002	-18.9843	-0.3628	0.0077	-0.5029	-0.0046	0.2293	-0.0343	-0.0128	-0.0996	0.0006	0.0067	0.0071	0.0415	0.3579	-0.0005	0.1692	0.6813	-0.0006	-0.0011	-0.0163	-0.0023	-0.2099	-1.2455	-0.0035	-0.0038	-0.2034	0.0002	1.1908	0.6595	0.003	1.2652	-0.0002
256	Angiotensin-converting enzyme	IC50	B	-1	-0.0406	-0.5205	1.5608	-0.302	-0.0645	0.7804	0.1581	70.434	0.0796	0.0172	0.0076	-0.0019	-0.0001	-7.9843	-0.2572	-0.0042	0.8521	0.0108	1.2343	0.4407	-0.0002	0.2814	-0.0004	-0.0043	-0.0188	0.1006	-0.9461	-0.0029	-1.5398	-0.0257	0.0018	-0.0003	-0.1781	-0.0024	0.1451	-0.6155	-0.0337	-0.0025	0.7586	0.0006	1.3968	-0.9215	0.0104	2.0712	-0.0016
257	Angiotensin-converting enzyme	IC50	B	-1	0.014	2.5065	1.5608	-1.302	-0.0645	-0.2196	0.1581	2.454	-0.0871	0.0023	0.0065	0.0005	-0.0002	9.0157	0.07	0.0015	-0.3129	0.0041	-0.7537	-2.7163	0.0041	0.0474	-0.0009	0.0027	-0.0019	0.0415	-0.1811	0.0012	1.0932	-0.0117	-0.0017	0.0014	0.3447	-0.0018	-0.2279	-0.7855	-0.0043	-0.0055	-1.3374	-0.0017	1.6568	-0.3505	0.0097	2.0232	-0.0057
258	Angiotensin-converting enzyme	IC50	B	-1	-0.0363	14.0265	9.5608	2.698	0.0065	1.7804	-0.0419	-80.866	0.0796	0.0225	0.0147	0.0105	-0.0002	77.0157	-0.3515	-0.0124	0.2131	-0.0183	-0.1557	-0.0993	-0.0181	0.1994	-0.0008	0.0097	-0.0141	-0.0886	2.0069	0.0011	0.3512	1.0333	-0.0001	-0.0034	-0.482	-0.0003	0.4931	3.6445	-0.0509	-0.0053	-3.2034	0.0002	0.7298	0.3615	0.0018	0.8932	-0.0001
259	Angiotensin-converting enzyme	IC50	B	1	-0.0072	0.3325	-0.4392	-1.302	-0.0645	-0.2196	0.1581	-0.226	-0.0633	0.0019	-0.0072	-0.0127	-0.0002	-7.9843	-0.2249	0.0065	-0.9669	0	0.7503	0.9647	-0.0064	-0.0406	-0.0004	0.0037	-0.0056	0.0415	-0.4281	-0.0015	0.2102	-0.2427	0.0006	0.0011	0.1637	-0.0024	-0.2339	-1.3255	0.0138	-0.0058	-2.2294	-0.0016	0.1278	0.5985	0.0002	0.9932	-0.0004
260	Angiotensin-converting enzyme	IC50	B	1	-0.0028	-0.5205	-0.4392	0.698	0.0535	-0.2196	-0.1752	-80.866	-0.0633	-0.0087	0.0073	0.0101	-0.0002	-14.9843	-0.069	-0.0005	0.5101	0.002	0.5383	1.2977	-0.0074	0.0054	0.0003	0.0027	0.0096	-0.0886	-0.3541	-0.0024	-1.0048	0.0763	0.0003	-0.0018	-0.3349	0.0004	0.3921	2.6745	-0.0125	0.0041	1.9196	0.0048	0.6968	1.3455	-0.0032	-0.4218	0.0038
261	Angiotensin-converting enzyme	IC50	B	1	0.0251	1.8365	-0.4392	-1.302	-0.0645	-0.2196	0.1581	3.954	-0.0633	-0.0011	-0.0109	-0.0128	-0.0002	-4.9843	-0.1356	0.007	-0.9629	-0.0013	0.2813	0.8967	-0.0062	-0.0396	0	0.0047	-0.0018	0.0415	-0.2921	0.0015	1.1602	-0.2407	-0.0001	0.0008	0.2147	-0.003	-0.2589	-1.0555	0.0059	-0.0059	-3.1124	-0.0011	0.1198	0.5635	0.0001	0.9122	-0.0002
262	Angiotensin-converting enzyme	IC50	B	1	0.0437	0.7275	-0.4392	-1.302	-0.0645	-0.2196	0.1581	12.524	-0.0633	-0.0119	-0.005	-0.0115	-0.0002	-2.9843	0.182	0.0062	-0.8039	-0.001	0.0653	0.2847	-0.0067	-0.0386	-0.0003	0.0047	0.009	0.0415	-0.0411	0.0011	0.9632	-0.0997	-0.0002	0.0003	0.3007	-0.0051	-0.3019	-0.4955	-0.0048	-0.0059	-4.2634	-0.0028	0.3108	-0.1435	-0.0007	0.6412	-0.0017
263	Angiotensin-converting enzyme	IC50	B	1	0.0054	0.7275	-0.4392	-0.302	0.0025	-0.2196	-0.1752	103.234	0.0796	0.0075	-0.0034	0.0008	-0.0002	-4.9843	-0.2031	-0.0042	1.9511	0.0198	0.5203	1.2477	-0.0115	0.1984	0.0005	0.0047	-0.007	0.1149	-0.2841	0.0007	0.7562	-0.0517	0.0009	-0.0006	-0.0313	-0.0032	-0.1569	-1.5755	-0.0034	0.0008	1.4306	0.0042	0.3768	0.8615	-0.0021	0.1122	0.0002
264	Angiotensin-converting enzyme	IC50	B	1	-0.0016	0.7275	-0.4392	-1.302	-0.0645	-0.2196	0.1581	-80.866	-0.0633	-0.0088	-0.0135	-0.0042	-0.0002	-17.9843	-0.062	0.0087	-0.1629	0.0129	0.5863	1.0277	-0.0027	-0.1436	0.0007	0.0027	-0.0021	-0.0886	-0.4911	-0.0008	0.5532	-0.0837	0.0003	0.0003	0.0007	-0.0036	-0.0249	0.4145	-0.0009	-0.0028	0.7696	0.0002	0.0898	0.6995	0.0003	1.0062	-0.0004
265	Angiotensin-converting enzyme	IC50	B	1	-0.0028	-0.5205	-0.4392	-0.302	-0.0645	0.7804	0.1581	-80.866	-0.0454	-0.0054	-0.0009	0.008	-0.0002	-17.9843	-0.1672	0	0.7281	0.0054	0.4133	1.1997	-0.0084	0.0554	0.0007	0.0097	-0.0014	-0.0886	0.8909	-0.0004	0.3602	0.0083	0.0001	-0.0009	-0.1193	-0.0022	-0.0449	-0.7055	0.0052	0	1.2586	0.0054	1.0238	1.2275	-0.0006	0.5842	0.0031
266	Angiotensin-converting enzyme	IC50	B	1	-0.0099	-0.9565	-0.4392	-0.302	-0.0645	0.7804	0.1581	-80.866	-0.0454	-0.0059	-0.0083	0.0007	-0.0002	-17.9843	-0.1855	0.0025	0.8421	0.0089	0.2993	1.1417	-0.009	-0.1226	0.001	0.0027	0.0006	-0.0886	-0.3911	-0.0013	-0.1518	0.2843	0.0002	-0.0014	-0.1582	-0.0031	0.0291	0.2945	-0.007	0.0001	1.2426	0.0045	0.9908	1.0685	-0.0004	0.5922	0.0012
267	Angiotensin-converting enzyme	IC50	B	1	0.0007	-1.3455	-0.4392	-0.302	-0.0645	0.7804	0.1581	-80.866	-0.0454	-0.0114	-0.002	0.002	-0.0002	-14.9843	-0.1077	0.0021	0.9941	0.0091	0.5033	0.7387	-0.0098	-0.1176	0.0006	0.0027	0.0109	-0.0886	-0.2641	-0.0022	-0.9838	0.3463	0.0006	-0.0015	-0.1263	-0.0051	0.0001	0.4845	-0.0098	0.0001	1.2116	0.0029	0.5268	0.7335	-0.0022	-0.0348	-0.0004
268	Angiotensin-converting enzyme	IC50	B	1	-0.0172	-0.3635	-0.4392	-1.302	-0.0645	-0.2196	0.1581	-80.866	-0.0633	0.0085	-0.0118	0	-0.0002	6.0157	-0.055	0.0043	0.1801	0.0105	1.4763	1.4817	-0.0049	0.3024	0.0002	0.0027	-0.0226	-0.0886	-0.4511	-0.0002	0.6222	-0.3917	0.0025	-0.0002	0.0807	-0.0007	-0.0449	1.3445	0.0016	-0.0034	0.4116	0.0028	-0.1562	1.1845	-0.0042	-0.8848	0.0027
269	Angiotensin-converting enzyme	IC50	B	1	-0.0099	0.1475	-0.4392	-1.302	-0.0645	-0.2196	0.1581	-80.866	-0.0633	-0.0028	-0.0098	-0.0008	-0.0002	-6.9843	-0.056	0.0068	-0.0009	0.0115	-2.4507	1.2767	-0.0038	-0.0716	0.0002	0.0027	-0.0063	-0.0886	-0.4711	-0.0005	0.5822	-0.1177	-0.0016	0	0.0387	-0.0021	-0.0349	0.8845	-0.0002	-0.0033	0.5396	0.0019	-3.9182	0.9735	-0.0023	0.3012	0.0011
270	Angiotensin-converting enzyme	IC50	B	1	-0.0028	-0.5205	-0.4392	-0.302	-0.0645	0.7804	0.1581	-80.866	-0.0454	-0.0054	-0.0009	0.008	-0.0002	-17.9843	-0.1672	0	0.7281	0.0054	0.4133	1.1997	-0.0084	0.0554	0.0007	0.0097	-0.0014	-0.0886	0.8909	-0.0004	0.3602	0.0083	0.0001	-0.0009	-0.1193	-0.0022	-0.0449	-0.7055	0.0052	0	1.2586	0.0054	1.0238	1.2275	-0.0006	0.5842	0.0031
271	Angiotensin-converting enzyme	IC50	B	1	0.008	-0.9565	-0.4392	-0.302	-0.0645	0.7804	0.1581	-80.866	-0.0454	-0.0111	0.0053	0.0091	-0.0002	-14.9843	-0.089	-0.0003	0.8811	0.0058	0.4863	0.7947	-0.0092	0.0564	0.0003	0.0097	0.0093	-0.0886	0.9839	0.0019	1.0412	0.0823	0.0003	-0.0011	-0.0853	-0.0043	-0.0729	-0.5255	0.0021	0	1.2256	0.0037	0.5478	0.9185	-0.0024	-0.0858	0.0015
272	Angiotensin-converting enzyme	IC50	B	1	-0.0028	-0.5205	-0.4392	-0.302	-0.0645	0.7804	0.1581	-80.866	-0.0454	-0.0054	-0.0009	0.008	-0.0002	-17.9843	-0.1672	0	0.7281	0.0054	0.4133	1.1997	-0.0084	0.0554	0.0007	0.0097	-0.0014	-0.0886	0.8909	-0.0004	0.3602	0.0083	0.0001	-0.0009	-0.1193	-0.0022	-0.0449	-0.7055	0.0052	0	1.2586	0.0054	1.0238	1.2275	-0.0006	0.5842	0.0031
273	Angiotensin-converting enzyme	IC50	B	1	0.008	-0.9565	-0.4392	-0.302	-0.0645	0.7804	0.1581	-80.866	-0.0454	-0.0111	0.0053	0.0091	-0.0002	-14.9843	-0.089	-0.0003	0.8811	0.0058	0.4863	0.7947	-0.0092	0.0564	0.0003	0.0097	0.0093	-0.0886	0.9839	0.0019	1.0412	0.0823	0.0003	-0.0011	-0.0853	-0.0043	-0.0729	-0.5255	0.0021	0	1.2256	0.0037	0.5478	0.9185	-0.0024	-0.0858	0.0015
274	Angiotensin-converting enzyme	IC50	B	1	-0.0467	0.7275	-0.4392	-0.302	0.1575	-1.2196	-0.3419	-45.086	0.0796	0.0034	0.0173	0.0176	0.0005	-13.9843	0.454	-0.0096	-1.2169	-0.01	0.8523	1.6117	0.0636	-0.0136	-0.0009	-0.0173	0.0089	-0.0287	-0.7621	-0.0004	1.1462	-0.5937	-0.0007	0.0025	-0.2162	0.0036	0.5711	0.8545	0.0224	0.0055	2.2446	0.0072	2.1008	2.0437	0.0061	1.8452	0.0117
275	Angiotensin-converting enzyme	IC50	F	1	0.019	1.1605	1.5608	-0.302	-0.0645	0.7804	0.1581	39.534	0.0796	-0.0014	0.0004	-0.0037	-0.0002	8.0157	-0.2475	0.0024	-0.2079	-0.0059	0.2793	-0.9763	-0.0132	-0.0136	0.0002	0.0067	-0.0015	0.0415	0.6259	0.002	0.9252	0.6433	-0.0003	-0.0013	0.1237	-0.0029	-0.2579	-0.5755	-0.0139	-0.0039	-0.4934	-0.0019	1.1188	-0.0965	0.0036	1.3232	-0.0028
276	Angiotensin-converting enzyme	IC50	B	1	0.029	0.1115	-0.4392	0.698	0.0535	-0.2196	-0.1752	-80.866	-0.0633	-0.0144	0.0017	0.007	-0.0002	-10.9843	0.147	-0.0008	-0.0409	-0.0054	-0.1127	1.1447	-0.0071	0.0054	0.0006	0.0027	0.0041	-0.0886	-0.0811	0.0011	0.7812	0.0993	-0.0005	-0.002	-0.2807	0.0027	0.2991	2.9445	-0.022	0.0036	1.8396	0.0028	0.5958	1.1615	-0.0014	0.2762	0.0035
277	Angiotensin-converting enzyme	IC50	B	1	-0.0142	-1.2205	-0.4392	-0.302	-0.0645	0.7804	0.1581	14.504	-0.0454	0.0008	0.0031	0.0018	-0.0002	-7.9843	-0.3155	-0.0012	-0.0859	-0.0041	0.3643	1.5247	-0.0143	0.0854	0.0001	0.0037	-0.0013	0	-0.2231	0.0011	0.8242	-0.1117	-0.0002	-0.0013	-0.1473	-0.0047	-0.0369	-0.2355	-0.0094	0	1.2376	0.0045	1.2988	1.4665	0.0011	0.9472	0.005
278	Angiotensin-converting enzyme	IC50	B	1	-0.0099	0.8955	-0.4392	-0.302	-0.0645	0.7804	0.1581	15.354	-0.0454	0.0012	-0.0002	0.0015	-0.0002	-7.9843	-0.3155	-0.0007	-0.2299	-0.0055	-0.0787	1.4237	-0.0144	0.0594	0.0004	0.0037	-0.0055	0	-0.2211	-0.0003	0.3182	-0.0867	-0.0009	-0.0013	-0.1423	-0.0053	-0.0549	-0.3855	-0.0099	-0.0003	1.1646	0.0042	1.1838	1.4305	0	0.7102	0.0047
279	Angiotensin-converting enzyme	IC50	B	1	-0.0163	0.4085	-0.4392	-0.302	-0.0645	0.7804	0.1581	20.934	-0.0315	0.0083	-0.008	0.0019	-0.0002	5.0157	-0.3026	-0.0006	-0.0709	-0.0051	-0.4497	1.2847	-0.0162	0.0584	0.0004	0.0047	-0.0036	0	-0.1601	-0.0028	-1.9778	-0.0687	-0.0011	-0.0015	-0.1273	-0.0052	-0.0979	-0.3255	-0.0118	-0.0002	1.1606	0.0028	1.0258	1.2025	0.0003	0.7342	0.0034
280	Angiotensin-converting enzyme	IC50	B	1	-0.0121	2.5465	-0.4392	-0.302	-0.0645	0.7804	0.1581	20.934	-0.0315	0.0083	-0.008	0.0019	-0.0002	5.0157	-0.3026	-0.0006	-0.1769	-0.0063	-0.4497	1.2847	-0.0162	0.0584	0.0004	0.0047	-0.0036	0	-0.1601	-0.0028	-1.9778	-0.0687	-0.0011	-0.0015	-0.1273	-0.0052	-0.0979	-0.3255	-0.0118	-0.0002	1.1606	0.003	0.9668	1.2365	-0.0005	0.5442	0.0035
281	Angiotensin-converting enzyme	IC50	B	1	-0.0076	-0.8165	-0.4392	-0.302	-0.0645	0.7804	0.1581	12.354	-0.0454	-0.004	0.0016	0.0021	-0.0002	-18.9843	-0.3347	0.0007	-0.2609	-0.0043	-2.4177	1.4287	-0.0134	0.0534	0.0005	0.0037	0.0049	0	-0.2701	0.0005	0.6982	-0.1717	-0.0018	-0.0011	-0.1483	-0.0051	-0.0559	-0.7955	-0.0054	-0.0001	1.2326	0.0038	1.1068	1.3825	-0.0003	0.6572	0.0044
282	Angiotensin-converting enzyme	IC50	B	1	-0.0016	1.9765	-0.4392	-0.302	-0.0645	0.7804	0.1581	23.434	-0.0315	0.002	0.0006	0.0009	-0.0002	8.0157	-0.2211	-0.002	-0.1129	-0.0065	0.1163	1.5057	-0.0176	0.0894	-0.0003	0.0047	0.0031	0	-0.0771	-0.0002	0.2742	-0.0867	-0.0004	-0.0017	-0.1303	-0.0037	-0.0899	0.1345	-0.0129	0.0005	1.2896	0.0035	1.1208	1.2895	0.0012	0.9082	0.0042
283	Angiotensin-converting enzyme	IC50	B	1	-0.0142	-1.2205	-0.4392	-0.302	-0.0645	0.7804	0.1581	14.504	-0.0454	0.0008	0.0031	0.0018	-0.0002	-7.9843	-0.3155	-0.0012	-0.0859	-0.0041	0.3643	1.5247	-0.0143	0.0854	0.0001	0.0037	-0.0013	0	-0.2231	0.0011	0.8242	-0.1117	-0.0002	-0.0013	-0.1473	-0.0047	-0.0369	-0.2355	-0.0094	0	1.2376	0.0045	1.2988	1.4665	0.0011	0.9472	0.005
284	Angiotensin-converting enzyme	IC50	B	1	-0.0121	2.5465	-0.4392	-0.302	-0.0645	0.7804	0.1581	19.134	-0.0454	0.0061	-0.0008	0.0003	-0.0002	5.0157	-0.3026	-0.0018	-0.2189	-0.0064	-0.5407	1.2647	-0.0161	0.0614	0.0002	0.0047	-0.0154	0	-0.1591	0.0042	1.4812	-0.0567	-0.0011	-0.0015	-0.1373	-0.0052	-0.0649	-0.0555	-0.0108	-0.0006	1.0466	0.0029	0.9498	1.2245	-0.0006	0.5212	0.0034
285	Angiotensin-converting enzyme	IC50	B	1	-0.0016	1.9765	-0.4392	-0.302	-0.0645	0.7804	0.1581	21.434	0.0796	0.0011	0.0036	0.0049	-0.0002	8.0157	-0.2211	-0.0015	-0.0409	-0.0064	-0.8627	1.5147	-0.0169	0.0944	-0.0002	0.0047	0.0078	0	-0.1121	-0.0023	-1.2078	-0.0467	-0.0011	-0.0017	-0.1383	-0.0037	-0.0569	0.4245	-0.0155	0.0001	1.1926	0.0044	1.1238	1.4325	-0.0002	0.5712	0.0048
286	Angiotensin-converting enzyme	IC50	B	1	-0.0121	-1.0905	-0.4392	-0.302	-0.0645	0.7804	0.1581	16.804	0.0796	0.0023	-0.0028	0.0028	-0.0002	-7.9843	-0.3155	0.0003	-0.1839	-0.0049	-6.1897	1.3937	-0.0153	0.0554	0.0004	0.0047	0.0034	0	-0.2051	-0.0021	-0.8288	-0.1467	-0.0019	-0.0013	-0.1383	-0.0043	-0.0829	-0.6055	-0.0075	0	1.2326	0.0031	0.9368	1.2675	-0.001	0.4272	0.0036
287	Angiotensin-converting enzyme	IC50	B	1	-0.0099	0.8955	-0.4392	-0.302	-0.0645	0.7804	0.1581	16.804	0.0796	0.0023	-0.0028	0.0028	-0.0002	-7.9843	-0.3155	0.0003	-0.2119	-0.0053	-6.1897	1.3937	-0.0153	0.0554	0.0004	0.0047	0.0034	0	-0.2051	-0.0021	-0.8288	-0.1467	-0.0019	-0.0013	-0.1383	-0.0043	-0.0829	-0.6055	-0.0075	0	1.2326	0.003	0.9528	1.2485	-0.0005	0.5682	0.0037
288	Angiotensin-converting enzyme	Ki	B	1	-0.0314	1.9765	-6.4392	-2.302	-0.0645	-1.2196	0.1581	-39.116	-0.1704	-0.0018	-0.0054	-0.0211	0.003	-13.9843	0.64	0.0035	-1.8727	0.003	2.0343	1.6847	0.075	-0.1326	-0.0022	-0.0183	0.0161	0.0415	-1.1741	0.0026	1.9282	-0.9587	0.0023	0.0117	0.5037	0.005	-0.1719	-2.8355	0.0806	0.0138	2.6954	0.0012	1.2358	1.8685	-0.0024	1.1562	0.007
289	Angiotensin-converting enzyme	Ki	B	1	-0.0121	-2.8075	2.5608	2.698	0.1575	-0.2196	-0.3419	68.234	0.0796	0.0007	0.0186	0.0069	-0.0002	-10.9843	-0.1966	-0.0057	0.4571	-0.0048	0.8533	-8.6043	-0.0131	0.0094	-0.0002	-0.0173	0.0059	0.0813	0.4529	-0.0024	-1.2348	0.3543	0.0008	-0.0019	-0.3864	-0.0038	0.3011	0.0745	0.0032	-0.0056	-2.7674	-0.0049	-1.7342	-2.1355	-0.0035	-0.7388	-0.0047
290	Angiotensin-converting enzyme	Ki	B	1	-0.0099	-2.7035	2.5608	2.698	0.1575	-0.2196	-0.3419	61.834	-0.0454	0.0056	0.0186	0.0074	-0.0002	-15.9843	-0.2522	-0.0054	0.7591	-0.0009	1.1553	-1.4643	-0.0117	0.0064	0	-0.0173	-0.0064	0.0813	0.2589	-0.0008	0.0982	0.3113	0.0013	-0.0018	-0.3911	-0.0038	0.3311	-0.1255	0.0066	-0.0059	-4.9394	-0.0052	-2.1032	-1.8155	-0.0037	-0.7948	-0.0045
291	Angiotensin-converting enzyme	Ki	B	1	-0.0016	-1.3455	2.5608	2.698	0.1575	-0.2196	-0.3419	68.234	0.0796	0.0007	0.0186	0.0069	-0.0002	-10.9843	-0.1966	-0.0057	0.4821	-0.0045	0.8533	-8.6043	-0.0131	0.0094	-0.0002	-0.0173	0.0059	0.0813	0.4529	-0.0024	-1.2348	0.3543	0.0008	-0.0019	-0.3864	-0.0038	0.3011	0.0745	0.0032	-0.0056	-2.7674	-0.0049	-1.6942	-2.1605	-0.0036	-0.8498	-0.0044
292	Angiotensin-converting enzyme	Ki	B	1	-0.0121	-0.9565	2.5608	2.698	0.1575	-0.2196	-0.3419	61.834	-0.0454	0.0056	0.0186	0.0074	-0.0002	-15.9843	-0.2522	-0.0054	0.3871	-0.0045	1.1553	-1.4643	-0.0117	0.0064	0	-0.0173	-0.0064	0.0813	0.2589	-0.0008	0.0982	0.3113	0.0013	-0.0018	-0.3911	-0.0038	0.3311	-0.1255	0.0066	-0.0059	-4.9394	-0.0049	-5.1372	-2.0205	-0.0052	-3.5698	-0.0046
293	Angiotensin-converting enzyme	Ki	B	1	-0.0016	-1.3455	2.5608	2.698	0.1575	-0.2196	-0.3419	65.834	-0.0454	-0.0007	0.0256	0.0081	-0.0002	-10.9843	-0.1966	-0.0057	0.5191	-0.0045	-0.4127	-0.8043	-0.013	0.0394	-0.0006	-0.0173	0.0069	0.0813	0.4019	-0.0028	-1.9388	0.3203	-0.0007	-0.002	-0.3926	-0.0049	0.3351	0.3145	0.0029	-0.0056	-2.6114	-0.0048	-3.9892	-2.8595	-0.0047	-2.0388	-0.0056
294	Angiotensin-converting enzyme	Ki	B	1	-0.0099	-2.7035	2.5608	2.698	0.1575	-0.2196	-0.3419	55.834	0.0796	0.0005	0.022	0.0069	-0.0002	-24.9843	-0.2792	-0.0041	0.3481	-0.0033	0.7073	-0.8323	-0.0102	-0.0036	0	-0.0183	0.0022	0.0813	0.1359	-0.0027	-1.5878	0.2553	0.0004	-0.0016	-0.3975	-0.004	0.3551	-0.3755	0.0096	-0.0059	-5.4004	-0.0045	-3.0862	-1.2515	-0.0048	-2.1248	-0.0043
295	Angiotensin-converting enzyme	Ki	B	1	-0.0163	-3.0065	2.5608	2.698	0.1465	-0.2196	-0.3419	-10.286	0.0796	-0.0022	0.0223	0.0101	-0.0002	-24.9843	-0.2954	-0.0034	0.7201	-0.0012	0.4963	-0.2733	-0.0115	0.0454	0	0.0057	0.0029	0	0.1199	-0.0001	0.4022	0.1853	0.0004	-0.0019	-0.4152	-0.0037	0.4071	0.3845	0.0059	-0.0043	-0.4374	-0.0053	-1.3222	-4.3945	-0.0034	-0.6318	-0.0053
296	Angiotensin-converting enzyme	Ki	B	1	-0.0016	-1.3455	2.5608	2.698	0.1575	-0.2196	-0.3419	68.234	0.0796	0.0007	0.0186	0.0069	-0.0002	-10.9843	-0.1966	-0.0057	0.4821	-0.0045	0.8533	-8.6043	-0.0131	0.0094	-0.0002	-0.0173	0.0059	0.0813	0.4529	-0.0024	-1.2348	0.3543	0.0008	-0.0019	-0.3864	-0.0038	0.3011	0.0745	0.0032	-0.0056	-2.7674	-0.0049	-1.6942	-2.1605	-0.0036	-0.8498	-0.0044
297	Angiotensin-converting enzyme	Ki	B	1	-0.0099	-2.7035	2.5608	2.698	0.1575	-0.2196	-0.3419	61.834	-0.0454	0.0056	0.0186	0.0074	-0.0002	-15.9843	-0.2522	-0.0054	0.7591	-0.0009	1.1553	-1.4643	-0.0117	0.0064	0	-0.0173	-0.0064	0.0813	0.2589	-0.0008	0.0982	0.3113	0.0013	-0.0018	-0.3911	-0.0038	0.3311	-0.1255	0.0066	-0.0059	-4.9394	-0.0052	-2.1032	-1.8155	-0.0037	-0.7948	-0.0045
298	Angiotensin-converting enzyme	Ki	B	1	-0.0016	-3.1005	2.5608	2.698	0.1575	-0.2196	-0.3419	68.234	0.0796	0.0007	0.0186	0.0069	-0.0002	-10.9843	-0.1966	-0.0057	0.8931	-0.0006	0.8533	-8.6043	-0.0131	0.0094	-0.0002	-0.0173	0.0059	0.0813	0.4529	-0.0024	-1.2348	0.3543	0.0008	-0.0019	-0.3864	-0.0038	0.3011	0.0745	0.0032	-0.0056	-2.7674	-0.0047	-1.9012	-1.3365	-0.0029	-0.3808	-0.0035
299	Angiotensin-converting enzyme	Ki	B	1	0.0132	-2.5945	2.5608	0.698	0.0685	-0.2196	-0.1752	-10.556	0.0796	-0.0042	0.0095	-0.0025	-0.0002	-15.9843	-0.2195	-0.0001	-0.5019	-0.0058	0.7053	-1.5203	-0.0095	-0.0596	-0.0004	0.0047	0.0066	0	-0.0761	-0.0004	0.4042	0.3243	0.0005	-0.0007	-0.1353	0.0106	0.0001	-0.7855	0.0065	0.0058	2.1136	-0.0025	-0.0462	0.1115	-0.0036	-0.5878	-0.0022
300	Angiotensin-converting enzyme	Ki	B	1	-0.0163	-3.0065	2.5608	2.698	0.1465	-0.2196	-0.3419	-10.286	0.0796	-0.0022	0.0223	0.0101	-0.0002	-24.9843	-0.2954	-0.0034	0.7201	-0.0012	0.4963	-0.2733	-0.0115	0.0454	0	0.0057	0.0029	0	0.1199	-0.0001	0.4022	0.1853	0.0004	-0.0019	-0.4152	-0.0037	0.4071	0.3845	0.0059	-0.0043	-0.4374	-0.0053	-1.3222	-4.3945	-0.0034	-0.6318	-0.0053
301	Angiotensin-converting enzyme	Ki	B	1	0.008	-1.6965	2.5608	2.698	0.1575	-0.2196	-0.3419	74.834	-0.0315	-0.0039	0.0195	0.0069	-0.0002	-9.9843	-0.056	-0.0055	0.5411	-0.0046	0.9303	-1.2713	-0.0145	0.0114	0	-0.0163	0.0013	0.0813	0.6289	0.001	0.7062	0.3803	0.001	-0.0021	-0.3831	-0.004	0.2681	0.2445	-0.0006	-0.0054	-2.0574	-0.0042	-0.5742	-1.4005	-0.0014	0.2142	-0.0036
302	Angiotensin-converting enzyme	Ki	B	1	-0.0099	-2.7035	2.5608	2.698	0.1575	-0.2196	-0.3419	55.834	0.0796	0.0005	0.022	0.0069	-0.0002	-24.9843	-0.2792	-0.0041	0.3481	-0.0033	0.7073	-0.8323	-0.0102	-0.0036	0	-0.0183	0.0022	0.0813	0.1359	-0.0027	-1.5878	0.2553	0.0004	-0.0016	-0.3975	-0.004	0.3551	-0.3755	0.0096	-0.0059	-5.4004	-0.0045	-3.0862	-1.2515	-0.0048	-2.1248	-0.0043
303	Angiotensin-converting enzyme	Ki	B	1	-0.0016	-1.3455	2.5608	2.698	0.1575	-0.2196	-0.3419	68.234	0.0796	0.0007	0.0186	0.0069	-0.0002	-10.9843	-0.1966	-0.0057	0.4821	-0.0045	0.8533	-8.6043	-0.0131	0.0094	-0.0002	-0.0173	0.0059	0.0813	0.4529	-0.0024	-1.2348	0.3543	0.0008	-0.0019	-0.3864	-0.0038	0.3011	0.0745	0.0032	-0.0056	-2.7674	-0.0049	-1.6942	-2.1605	-0.0036	-0.8498	-0.0044
304	Angiotensin-converting enzyme	Ki	B	1	-0.0163	-3.0065	2.5608	2.698	0.1465	-0.2196	-0.3419	-10.286	0.0796	-0.0022	0.0223	0.0101	-0.0002	-24.9843	-0.2954	-0.0034	0.7201	-0.0012	0.4963	-0.2733	-0.0115	0.0454	0	0.0057	0.0029	0	0.1199	-0.0001	0.4022	0.1853	0.0004	-0.0019	-0.4152	-0.0037	0.4071	0.3845	0.0059	-0.0043	-0.4374	-0.0053	-1.3222	-4.3945	-0.0034	-0.6318	-0.0053
305	Angiotensin-converting enzyme	Ki	B	1	-0.0155	-3.6015	5.5608	3.698	0.1025	0.7804	-0.2419	89.834	0.0796	0.0013	0.0192	0.0069	-0.0002	-24.9843	-0.3669	-0.0055	1.0111	-0.0051	-0.0387	-1.3123	-0.0177	0.0234	0.0004	-0.0073	0.0035	0.0813	-0.2671	-0.0032	-4.3398	0.5923	0.0001	-0.0027	-0.4944	-0.003	0.3361	-0.2955	-0.0075	-0.004	-0.6084	-0.0052	-0.5752	-4.6425	-0.0014	0.0752	-0.005
306	Angiotensin-converting enzyme	Ki	B	1	0.0132	-2.5945	2.5608	0.698	0.0685	-0.2196	-0.1752	-10.556	0.0796	-0.0042	0.0095	-0.0025	-0.0002	-15.9843	-0.2195	-0.0001	-0.5019	-0.0058	0.7053	-1.5203	-0.0095	-0.0596	-0.0004	0.0047	0.0066	0	-0.0761	-0.0004	0.4042	0.3243	0.0005	-0.0007	-0.1353	0.0106	0.0001	-0.7855	0.0065	0.0058	2.1136	-0.0025	-0.0462	0.1115	-0.0036	-0.5878	-0.0022
307	Angiotensin-converting enzyme	Ki	B	1	-0.0016	-1.3455	2.5608	2.698	0.1575	-0.2196	-0.3419	68.234	0.0796	0.0007	0.0186	0.0069	-0.0002	-10.9843	-0.1966	-0.0057	0.4821	-0.0045	0.8533	-8.6043	-0.0131	0.0094	-0.0002	-0.0173	0.0059	0.0813	0.4529	-0.0024	-1.2348	0.3543	0.0008	-0.0019	-0.3864	-0.0038	0.3011	0.0745	0.0032	-0.0056	-2.7674	-0.0049	-1.6942	-2.1605	-0.0036	-0.8498	-0.0044
308	Angiotensin-converting enzyme	Ki	B	1	0.0132	-2.5945	2.5608	0.698	0.0685	-0.2196	-0.1752	-10.556	0.0796	-0.0042	0.0095	-0.0025	-0.0002	-15.9843	-0.2195	-0.0001	-0.5019	-0.0058	0.7053	-1.5203	-0.0095	-0.0596	-0.0004	0.0047	0.0066	0	-0.0761	-0.0004	0.4042	0.3243	0.0005	-0.0007	-0.1353	0.0106	0.0001	-0.7855	0.0065	0.0058	2.1136	-0.0025	-0.0462	0.1115	-0.0036	-0.5878	-0.0022
309	Angiotensin-converting enzyme	Ki	B	1	-0.0016	-1.3455	2.5608	2.698	0.1575	-0.2196	-0.3419	68.034	-0.0454	0.0007	0.0185	0.0083	-0.0002	-10.9843	-0.1966	-0.0061	0.4911	-0.0048	-0.3687	-0.9963	-0.0131	0.0144	-0.0002	-0.0173	0.006	0.0813	0.4589	-0.0028	-1.9868	0.3313	-0.0006	-0.0019	-0.3801	-0.0029	0.3071	0.1145	0.003	-0.0058	-3.6684	-0.005	-7.0842	-3.5815	-0.0045	-1.8348	-0.0054
310	Angiotensin-converting enzyme	Ki	B	1	0.0036	-3.5245	5.5608	1.698	0.0305	0.7804	-0.0919	10.234	0.0796	-0.0016	0.0095	-0.0015	-0.0002	-15.9843	-0.3102	-0.0014	0.1031	-0.0071	-0.2737	0.0117	-0.0183	-0.0416	-0.0001	0.0067	0.0072	0	0.4239	-0.0017	-0.7618	0.6853	0	-0.0021	-0.2787	0.0009	-0.0329	-1.1955	-0.0118	-0.002	0.5266	-0.0033	-2.7412	-0.8985	-0.0033	-0.8048	-0.0031
311	Angiotensin-converting enzyme	Ki	B	1	0.0269	-0.7875	5.5608	-0.302	-0.0645	0.7804	0.1581	-80.866	-0.0315	0.0051	-0.0241	-0.0084	-0.0002	8.0157	0.09	0.0033	1.3431	0.011	0.6743	-0.1623	-0.0139	0.2604	0.0011	0.0097	-0.0123	-0.0886	1.3999	-0.0009	-0.3038	0.3833	0.0012	-0.0016	0.0957	0.0024	-0.3119	-0.7055	-0.0238	-0.0002	1.0476	-0.001	-2.1802	-0.9505	-0.0051	-4.0338	-0.0037
312	Angiotensin-converting enzyme	Ki	B	1	0.0132	-2.5945	2.5608	0.698	0.0685	-0.2196	-0.1752	-10.556	0.0796	-0.0042	0.0095	-0.0025	-0.0002	-15.9843	-0.2195	-0.0001	-0.5019	-0.0058	0.7053	-1.5203	-0.0095	-0.0596	-0.0004	0.0047	0.0066	0	-0.0761	-0.0004	0.4042	0.3243	0.0005	-0.0007	-0.1353	0.0106	0.0001	-0.7855	0.0065	0.0058	2.1136	-0.0025	-0.0462	0.1115	-0.0036	-0.5878	-0.0022
313	Angiotensin-converting enzyme	Ki	B	1	-0.0099	-2.7035	2.5608	2.698	0.1575	-0.2196	-0.3419	55.834	0.0796	0.0005	0.022	0.0069	-0.0002	-24.9843	-0.2792	-0.0041	0.3481	-0.0033	0.7073	-0.8323	-0.0102	-0.0036	0	-0.0183	0.0022	0.0813	0.1359	-0.0027	-1.5878	0.2553	0.0004	-0.0016	-0.3975	-0.004	0.3551	-0.3755	0.0096	-0.0059	-5.4004	-0.0045	-3.0862	-1.2515	-0.0048	-2.1248	-0.0043
314	Angiotensin-converting enzyme	Ki	B	1	-0.0099	-2.7035	2.5608	2.698	0.1575	-0.2196	-0.3419	55.834	0.0796	0.0005	0.022	0.0069	-0.0002	-24.9843	-0.2792	-0.0041	0.3481	-0.0033	0.7073	-0.8323	-0.0102	-0.0036	0	-0.0183	0.0022	0.0813	0.1359	-0.0027	-1.5878	0.2553	0.0004	-0.0016	-0.3975	-0.004	0.3551	-0.3755	0.0096	-0.0059	-5.4004	-0.0045	-3.0862	-1.2515	-0.0048	-2.1248	-0.0043
315	Angiotensin-converting enzyme	Ki	B	1	-0.0099	-3.4455	2.5608	2.698	0.1575	-0.2196	-0.3419	74.534	0.0796	0.0077	0.0131	0.0041	-0.0002	0.0157	-0.1778	-0.0063	0.6171	-0.0042	0.0613	-3.3353	-0.0144	0.0164	0	-0.0163	-0.0077	0.0813	0.6179	-0.001	-0.1598	0.4243	-0.0001	-0.0021	-0.3793	-0.0035	0.2721	0.2745	-0.0004	-0.0054	-2.2594	-0.0047	-1.9532	-2.0665	-0.0049	-2.8828	-0.0049
316	Angiotensin-converting enzyme	Ki	B	1	-0.0037	-3.1915	3.5608	2.698	0.1465	-0.2196	-0.3419	-1.036	0.0796	0.0023	0.0132	0.002	-0.0002	-15.9843	-0.2823	-0.0033	0.1041	-0.0073	-0.8787	-2.8703	-0.0154	-0.0236	-0.0001	0.0067	0.0023	0	0.2559	-0.0013	-0.3158	0.5453	-0.0005	-0.0021	-0.3714	-0.0041	0.2261	-0.0455	-0.0035	-0.0051	-1.5444	-0.005	-0.5772	-3.7125	-0.0021	-0.0588	-0.0056
317	Angiotensin-converting enzyme	Ki	B	1	-0.0099	-2.7035	2.5608	2.698	0.1575	-0.2196	-0.3419	61.834	-0.0454	0.0056	0.0186	0.0074	-0.0002	-15.9843	-0.2522	-0.0054	0.7591	-0.0009	1.1553	-1.4643	-0.0117	0.0064	0	-0.0173	-0.0064	0.0813	0.2589	-0.0008	0.0982	0.3113	0.0013	-0.0018	-0.3911	-0.0038	0.3311	-0.1255	0.0066	-0.0059	-4.9394	-0.0052	-2.1032	-1.8155	-0.0037	-0.7948	-0.0045
318	Angiotensin-converting enzyme	Ki	B	1	-0.0099	-2.7035	2.5608	2.698	0.1575	-0.2196	-0.3419	61.834	-0.0454	0.0056	0.0186	0.0074	-0.0002	-15.9843	-0.2522	-0.0054	0.7591	-0.0009	1.1553	-1.4643	-0.0117	0.0064	0	-0.0173	-0.0064	0.0813	0.2589	-0.0008	0.0982	0.3113	0.0013	-0.0018	-0.3911	-0.0038	0.3311	-0.1255	0.0066	-0.0059	-4.9394	-0.0052	-2.1032	-1.8155	-0.0037	-0.7948	-0.0045
319	Angiotensin-converting enzyme	Ki	B	1	0.0036	-3.5245	5.5608	1.698	0.0305	0.7804	-0.0919	10.234	0.0796	-0.0016	0.0095	-0.0015	-0.0002	-15.9843	-0.3102	-0.0014	0.1031	-0.0071	-0.2737	0.0117	-0.0183	-0.0416	-0.0001	0.0067	0.0072	0	0.4239	-0.0017	-0.7618	0.6853	0	-0.0021	-0.2787	0.0009	-0.0329	-1.1955	-0.0118	-0.002	0.5266	-0.0033	-2.7412	-0.8985	-0.0033	-0.8048	-0.0031
320	Angiotensin-converting enzyme	Ki	B	1	0.0036	-3.5245	5.5608	1.698	0.0305	0.7804	-0.0919	10.234	0.0796	-0.0016	0.0095	-0.0015	-0.0002	-15.9843	-0.3102	-0.0014	0.1031	-0.0071	-0.2737	0.0117	-0.0183	-0.0416	-0.0001	0.0067	0.0072	0	0.4239	-0.0017	-0.7618	0.6853	0	-0.0021	-0.2787	0.0009	-0.0329	-1.1955	-0.0118	-0.002	0.5266	-0.0033	-2.7412	-0.8985	-0.0033	-0.8048	-0.0031
321	Angiotensin-converting enzyme	Ki	B	1	-0.0099	-2.7035	2.5608	2.698	0.1575	-0.2196	-0.3419	61.834	-0.0454	0.0056	0.0186	0.0074	-0.0002	-15.9843	-0.2522	-0.0054	0.7591	-0.0009	1.1553	-1.4643	-0.0117	0.0064	0	-0.0173	-0.0064	0.0813	0.2589	-0.0008	0.0982	0.3113	0.0013	-0.0018	-0.3911	-0.0038	0.3311	-0.1255	0.0066	-0.0059	-4.9394	-0.0052	-2.1032	-1.8155	-0.0037	-0.7948	-0.0045
322	Angiotensin-converting enzyme	Ki	B	1	-0.0016	-1.3455	2.5608	2.698	0.1575	-0.2196	-0.3419	68.234	0.0796	0.0007	0.0186	0.0069	-0.0002	-10.9843	-0.1966	-0.0057	0.4821	-0.0045	0.8533	-8.6043	-0.0131	0.0094	-0.0002	-0.0173	0.0059	0.0813	0.4529	-0.0024	-1.2348	0.3543	0.0008	-0.0019	-0.3864	-0.0038	0.3011	0.0745	0.0032	-0.0056	-2.7674	-0.0049	-1.6942	-2.1605	-0.0036	-0.8498	-0.0044
323	Angiotensin-converting enzyme	Ki	B	1	-0.0163	-3.0065	2.5608	2.698	0.1465	-0.2196	-0.3419	-10.286	0.0796	-0.0022	0.0223	0.0101	-0.0002	-24.9843	-0.2954	-0.0034	0.7201	-0.0012	0.4963	-0.2733	-0.0115	0.0454	0	0.0057	0.0029	0	0.1199	-0.0001	0.4022	0.1853	0.0004	-0.0019	-0.4152	-0.0037	0.4071	0.3845	0.0059	-0.0043	-0.4374	-0.0053	-1.3222	-4.3945	-0.0034	-0.6318	-0.0053
324	Angiotensin-converting enzyme	Ki	B	1	0.0007	-3.0065	5.5608	1.698	0.0305	0.7804	-0.0919	2.384	-0.0315	-0.0041	0.0105	0.0003	-0.0002	-24.9843	-0.3258	-0.0004	-0.0979	-0.0079	0.4123	0.1117	-0.0155	-0.0856	0.0003	0.0067	0.0068	0	0.2809	-0.0006	0.0892	0.6813	0.0005	-0.0018	-0.311	0.0017	0.0401	-1.3555	-0.0065	-0.0014	0.7886	-0.0036	-3.1172	-0.8885	-0.0037	-0.9498	-0.0034
325	Angiotensin-converting enzyme	Ki	B	1	0.0057	-0.1665	2.5608	2.698	0.1575	-0.2196	-0.3419	80.334	0.0796	-0.0009	0.0245	0.0098	-0.0002	7.0157	-0.138	-0.007	0.6551	-0.0058	-0.1447	-1.1053	-0.0152	0.0444	-0.0007	-0.0153	0.0101	0.0813	0.7069	-0.0024	-1.5058	0.3713	-0.0003	-0.0022	-0.3642	-0.0021	0.2681	0.6345	-0.0025	-0.0055	-2.6444	-0.0037	-2.5532	-1.2445	-0.004	-1.3638	-0.0048
326	Angiotensin-converting enzyme	Ki	B	1	-0.0037	-3.1915	3.5608	2.698	0.1465	-0.2196	-0.3419	-2.386	-0.0454	0.0004	0.0207	0.0058	-0.0002	-15.9843	-0.2823	-0.0041	0.1901	-0.0074	-0.6867	-0.6603	-0.0151	0.0644	-0.0004	0.0067	0.0032	0	0.2649	-0.0013	-0.3338	0.2743	-0.0004	-0.0021	-0.3776	-0.0031	0.2841	0.3545	0.0006	-0.0041	-0.4874	-0.0034	0.1118	-0.9245	-0.0009	0.3762	-0.0041
327	Angiotensin-converting enzyme	Ki	B	1	0.0526	1.0115	-0.4392	-2.302	-0.0645	-1.2196	0.1581	-80.866	0.0796	-0.0273	-0.031	-0.0146	0.0006	-19.9843	1.19	0.0178	-1.6909	0.0039	1.7393	1.3067	0.0243	-0.3356	0.0006	0.0097	0.0219	-0.0886	-0.3611	0.0045	1.9542	-0.5727	0.0014	0.0071	0.6377	0.0155	-0.3619	-2.1755	0.0241	0.0103	2.526	0.0015	2.3339	1.4325	0.0206	2.4759	0
328	Angiotensin-converting enzyme	Ki	B	1	0.023	0.5655	5.5608	-1.302	-0.0645	-0.2196	0.1581	-80.866	0.0796	0.0133	-0.0385	-0.0156	-0.0002	34.0157	0.874	0.0022	0.2381	0.0093	1.2383	1.0087	-0.0052	0.2294	0.0008	0.0097	-0.0225	-0.0886	0.8529	0.0003	0.6262	0.2143	0.0022	-0.0001	0.3927	0.0149	-0.3569	-0.1255	0.0023	0.0095	2.4636	-0.0011	0.7158	-2.8895	0.004	1.4372	-0.0047
329	Angiotensin-converting enzyme	Ki	B	1	0.0036	-3.5245	5.5608	1.698	0.0305	0.7804	-0.0919	10.234	0.0796	-0.0016	0.0095	-0.0015	-0.0002	-15.9843	-0.3102	-0.0014	0.1031	-0.0071	-0.2737	0.0117	-0.0183	-0.0416	-0.0001	0.0067	0.0072	0	0.4239	-0.0017	-0.7618	0.6853	0	-0.0021	-0.2787	0.0009	-0.0329	-1.1955	-0.0118	-0.002	0.5266	-0.0033	-2.7412	-0.8985	-0.0033	-0.8048	-0.0031
330	Angiotensin-converting enzyme	Ki	B	1	-0.0163	-3.0065	2.5608	2.698	0.1465	-0.2196	-0.3419	-10.286	0.0796	-0.0022	0.0223	0.0101	-0.0002	-24.9843	-0.2954	-0.0034	0.7201	-0.0012	0.4963	-0.2733	-0.0115	0.0454	0	0.0057	0.0029	0	0.1199	-0.0001	0.4022	0.1853	0.0004	-0.0019	-0.4152	-0.0037	0.4071	0.3845	0.0059	-0.0043	-0.4374	-0.0053	-1.3222	-4.3945	-0.0034	-0.6318	-0.0053
331	Angiotensin-converting enzyme	Ki	B	1	-0.0076	-2.5945	3.5608	2.698	0.1465	-0.2196	-0.3419	-10.286	0.0796	-0.0022	0.0223	0.0101	-0.0002	-24.9843	-0.2954	-0.0034	0.0111	-0.0083	0.4963	-0.2733	-0.0115	0.0454	0	0.0057	0.0029	0	0.1199	-0.0001	0.4022	0.1853	0.0004	-0.0019	-0.4152	-0.0037	0.4071	0.3845	0.0059	-0.0043	-0.4374	-0.0025	0.2008	-0.3095	-0.0013	0.3312	-0.0032
332	Angiotensin-converting enzyme	Ki	B	1	0.0007	-3.0065	5.5608	1.698	0.0305	0.7804	-0.0919	-0.226	0.0796	-0.0052	0.0127	0.0031	-0.0002	-24.9843	-0.3258	-0.0012	-0.0569	-0.0081	0.6913	-2.1623	-0.0152	-0.0696	0.0004	0.0067	0.0061	0	0.2879	-0.0007	-0.0008	0.6213	0.001	-0.0019	-0.332	-0.0014	0.1231	-0.7655	-0.0024	-0.0016	0.7426	-0.0051	-0.6012	-4.4255	-0.0021	-0.0618	-0.0055
333	Angiotensin-converting enzyme	Ki	B	1	-0.0099	-2.7035	2.5608	2.698	0.1575	-0.2196	-0.3419	55.834	0.0796	0.0005	0.022	0.0069	-0.0002	-24.9843	-0.2792	-0.0041	0.3481	-0.0033	0.7073	-0.8323	-0.0102	-0.0036	0	-0.0183	0.0022	0.0813	0.1359	-0.0027	-1.5878	0.2553	0.0004	-0.0016	-0.3975	-0.004	0.3551	-0.3755	0.0096	-0.0059	-5.4004	-0.0045	-3.0862	-1.2515	-0.0048	-2.1248	-0.0043
334	Angiotensin-converting enzyme	Ki	B	1	0.0103	-3.2785	2.5608	1.698	0.0305	0.7804	-0.0919	4.674	0.0796	-0.0096	0.02	0.0136	-0.0002	-24.9843	-0.34	-0.0019	0.4211	-0.0057	-1.7197	0.3407	-0.0141	0.0684	0.0004	0.0067	0.0122	0	0.4249	-0.0023	-1.3358	0.2283	-0.0015	-0.0017	-0.226	0.0096	0.0301	-1.0755	-0.001	-0.0008	0.9376	-0.0021	0.5008	-0.2545	0.0003	0.6822	-0.0029
335	Angiotensin-converting enzyme	Ki	B	1	0.0484	6.6365	-6.4392	-2.302	-0.0645	-1.2196	0.1581	30.334	0.0796	0.0195	-0.0162	-0.0082	-0.0002	151.016	1.334	-0.001	-0.1089	0.0024	-5.3227	1.2737	-0.0132	0.0894	-0.0015	0.0047	-0.0212	0	0.0099	0.0056	1.7222	0.1753	-0.0018	-0.0001	1.3157	-0.0013	-0.4799	5.3145	-0.0158	0.0059	2.1246	-0.0005	0.5348	1.2215	-0.0043	-1.5078	0.0048
336	Angiotensin-converting enzyme	Ki	B	1	0.0132	-2.5945	2.5608	0.698	0.0685	-0.2196	-0.1752	-10.556	0.0796	-0.0042	0.0095	-0.0025	-0.0002	-15.9843	-0.2195	-0.0001	-0.5019	-0.0058	0.7053	-1.5203	-0.0095	-0.0596	-0.0004	0.0047	0.0066	0	-0.0761	-0.0004	0.4042	0.3243	0.0005	-0.0007	-0.1353	0.0106	0.0001	-0.7855	0.0065	0.0058	2.1136	-0.0025	-0.0462	0.1115	-0.0036	-0.5878	-0.0022
337	Angiotensin-converting enzyme	Ki	B	1	0.0036	-3.5245	5.5608	1.698	0.0305	0.7804	-0.0919	10.234	0.0796	-0.0016	0.0095	-0.0015	-0.0002	-15.9843	-0.3102	-0.0014	0.1031	-0.0071	-0.2737	0.0117	-0.0183	-0.0416	-0.0001	0.0067	0.0072	0	0.4239	-0.0017	-0.7618	0.6853	0	-0.0021	-0.2787	0.0009	-0.0329	-1.1955	-0.0118	-0.002	0.5266	-0.0033	-2.7412	-0.8985	-0.0033	-0.8048	-0.0031
338	Angiotensin-converting enzyme	Ki	B	1	0.0318	1.6365	3.5608	-2.302	-0.0645	-1.2196	0.1581	-80.866	0.0796	-0.0273	-0.031	-0.0146	0.0004	-19.9843	1.19	0.0178	-1.918	-0.0042	1.7393	1.3067	0.0243	-0.3356	0.0006	0.0097	0.0219	-0.0886	-0.3611	0.0045	1.9542	-0.5727	0.0014	0.0071	0.6377	0.0155	-0.3619	-2.1755	0.0241	0.0103	2.526	0.0054	2.4842	1.7465	0.0247	2.5842	0.0035
339	Angiotensin-converting enzyme	Ki	B	1	0.0469	-0.6715	-0.4392	-1.302	-0.0645	-0.2196	0.1581	-80.866	0.0796	0.0009	-0.024	-0.0037	-0.0002	24.0157	-0.045	0.0075	1.2421	0.0201	0.9593	-2.2293	-0.0151	0.2614	0.0011	0.0097	-0.0242	-0.0886	1.1299	0.0013	0.8082	0.1843	0.0017	-0.0007	0.5057	-0.0043	-0.4239	0.4745	-0.0176	-0.0059	-4.8084	-0.0017	-0.1122	-0.4665	0.0026	1.1812	-0.0026
340	Angiotensin-converting enzyme	Ki	B	-1	0.0416	-0.7875	-0.4392	-0.302	-0.0645	0.7804	0.1581	-80.866	0.0796	-0.0026	-0.0194	-0.0033	-0.0002	-7.9843	-0.3777	0.0063	1.3781	0.0125	0.5863	-3.2913	-0.0151	0.2614	0.0015	0.0097	-0.0104	-0.0886	1.4109	-0.0013	-0.5188	0.3543	0.001	-0.0015	0.1397	-0.0044	-0.3189	-0.7755	-0.0287	-0.0058	-4.2144	-0.001	0.1178	-0.6615	0.0039	1.3622	-0.0025
341	Angiotensin-converting enzyme	Ki	B	-1	0.0909	9.3765	-0.4392	-2.302	-0.0645	-1.2196	0.1581	-80.866	-0.0454	0.0209	-0.0538	-0.0191	-0.0002	156.016	1.494	0.0065	0.2131	0.0089	-0.1077	-0.2703	-0.0156	-0.0096	0.0008	0.0097	-0.0397	-0.0886	1.3359	-0.001	-0.3688	0.7763	-0.0001	-0.001	1.4817	-0.0039	-0.5669	6.2045	-0.0297	0.0039	1.8556	-0.0019	-0.8412	0.1085	-0.0048	-2.7708	-0.0008
342	Angiotensin-converting enzyme	Ki	B	-1	0.0484	6.6365	-6.4392	-2.302	-0.0645	-1.2196	0.1581	30.334	0.0796	0.0195	-0.0162	-0.0082	-0.0002	151.016	1.334	-0.001	-0.1089	0.0024	-5.3227	1.2737	-0.0132	0.0894	-0.0015	0.0047	-0.0212	0	0.0099	0.0056	1.7222	0.1753	-0.0018	-0.0001	1.3157	-0.0013	-0.4799	5.3145	-0.0158	0.0059	2.1246	-0.0005	0.5348	1.2215	-0.0043	-1.5078	0.0048
343	Angiotensin-converting enzyme	Ki	B	-1	0.1015	7.7065	-6.4392	-3.302	-1.0645	-2.2196	-0.8419	-80.866	0.0796	0.0113	-0.0424	-0.0186	-0.0002	165.016	1.376	0.0117	-0.8019	0.0075	0.8243	0.5667	-0.0126	-0.0136	-0.0007	0.0097	-0.0255	-0.0886	0.8029	0.0063	1.8382	0.2763	0.0007	0.0012	3.9237	-0.001	-0.6919	14.5245	-0.16	-0.0059	3.4766	-0.0042	-1.9212	0.6195	-0.0021	0.1092	0.0016
344	Angiotensin-converting enzyme	Ki	B	-1	0.0972	9.1765	-6.4392	-3.302	-1.0645	-2.2196	-0.8419	-80.866	0.0796	0.0221	-0.0478	-0.0191	-0.0002	192.016	1.331	0.0103	-0.4189	0.0127	1.5023	0.6137	-0.0139	0.0404	-0.0005	0.0097	-0.0425	-0.0886	0.8789	0.009	2.1502	0.4273	0.0026	0.0009	4.0117	-0.0007	-0.6919	15.5245	-0.16	-0.0059	3.4766	0.0001	-0.1712	0.8275	-0.005	-2.7618	0.0015
345	Angiotensin-converting enzyme	Ki	B	-1	0.039	2.5065	-0.4392	-2.302	-0.0645	-1.2196	0.1581	-80.866	-0.0871	0.0211	-0.056	-0.0205	-0.0002	51.0157	1.084	0.0043	-0.0149	0.0233	1.5183	-0.0513	0.0146	0.2094	0.0006	0.0097	-0.0331	-0.0886	0.3489	-0.0025	-0.5798	-0.1207	0.0027	0.0028	1.1757	0.0145	-0.4769	1.1045	-0.0066	0.0057	2.1436	-0.0023	1.9418	-0.0905	0.0156	2.3642	-0.0049
346	Angiotensin-converting enzyme	Ki	B	-1	0.0892	8.8765	-0.4392	-2.302	-0.0645	-1.2196	0.1581	-80.866	0.0796	0.0129	-0.0425	-0.0133	-0.0002	128.016	1.483	0.0093	-0.3759	0.0019	-2.0857	0.6087	-0.0131	-0.0136	0.0006	0.0097	-0.0319	-0.0886	1.1779	0.0041	1.4322	0.6483	-0.0015	-0.0005	1.4327	-0.0052	-0.5569	5.2645	-0.0252	0.0044	1.9306	-0.0025	-0.1152	0.8405	-0.0049	-2.7428	0.0027
347	Angiotensin-converting enzyme	Ki	B	-1	0.1058	6.1865	-6.4392	-3.302	-1.0645	-2.2196	-0.8419	-80.866	0.0796	-0.0009	-0.0358	-0.0161	-0.0002	140.016	1.423	0.0127	-1.3979	-0.004	0.3643	0.6967	-0.0104	-0.0966	-0.0009	0.0097	-0.0074	-0.0886	0.7269	0.0033	1.3932	0.1563	-0.0002	0.0017	3.8887	-0.0007	-0.6919	13.5245	-0.16	-0.0059	3.4766	0.001	-0.0492	0.9635	-0.0051	-2.9638	0.0018
348	Angiotensin-converting enzyme	Ki	B	-1	0.0972	7.4265	-6.4392	-3.302	-1.0645	-2.2196	-0.8419	-80.866	0.0796	0.0113	-0.0424	-0.0186	-0.0002	165.016	1.376	0.0117	-0.6989	0.0097	0.8243	0.5667	-0.0126	-0.0136	-0.0007	0.0097	-0.0255	-0.0886	0.8029	0.0063	1.8382	0.2763	0.0007	0.0012	3.9237	-0.001	-0.6919	14.5245	-0.16	-0.0059	3.4766	-0.0039	-1.0282	0.9725	-0.0017	0.2562	0.0021
349	Angiotensin-converting enzyme	Ki	B	-1	0.019	-0.4265	5.5608	-0.302	-0.0645	0.7804	0.1581	-80.866	0.0796	0.0064	-0.0184	-0.0082	-0.0002	8.0157	0.111	0.0022	1.1031	0.0088	1.4513	0.7557	-0.0114	0.2994	0.0007	0.0097	-0.0071	-0.0886	1.3129	0.0019	0.8932	0.2133	0.003	-0.0014	0.0937	0.0056	-0.2879	-0.8355	-0.0205	-0.0003	1.0336	0.0019	-1.9882	-2.3495	-0.0049	-2.8648	-0.0046
350	Angiotensin-converting enzyme	Ki	B	-1	0.0318	1.0115	5.5608	-0.302	-0.0645	0.7804	0.1581	-80.866	0.0796	0.0012	-0.0103	-0.0081	-0.0002	11.0157	0.18	0.0027	1.1141	0.0079	1.4673	0.7807	-0.0115	0.2994	0.0003	0.0097	0.0026	-0.0886	1.3999	0.0036	1.2952	0.2693	0.0031	-0.0015	0.1217	0.0062	-0.3039	-0.6355	-0.0236	-0.0004	0.9966	0.0016	-3.6462	-2.1475	-0.0016	-0.0058	-0.0044
351	Angiotensin-converting enzyme	Ki	B	-1	0.0264	-0.0305	5.5608	-0.302	-0.0645	0.7804	0.1581	-80.866	0.0796	0.0004	-0.0172	-0.0046	-0.0002	-4.9843	0.104	0.0036	1.0371	0.0091	1.6703	0.6877	-0.0114	0.2994	0.001	0.0097	-0.0022	-0.0886	1.2369	0.0046	1.5222	0.0973	0.0037	-0.0013	0.0587	0.0049	-0.2709	-1.0455	-0.0172	-0.0003	1.0806	0.0018	-1.8302	-2.7625	-0.0048	-2.5318	-0.0049
352	Angiotensin-converting enzyme	Ki	B	-1	0.01	-3.7485	5.5608	2.698	0.0095	1.7804	-0.0419	38.634	0.0796	0.0015	-0.0007	-0.0028	-0.0002	-34.9843	-0.5315	-0.0014	1.0791	-0.0018	0.3293	-0.1673	-0.0188	0.2044	0.0016	0.0057	-0.0066	0.1006	1.1669	0.0007	0.4012	0.8903	0.0012	-0.0025	-0.3954	0.0041	0.0741	-1.4055	-0.0228	-0.0007	0.8426	-0.0033	-2.2432	-1.7075	-0.0042	-1.9248	-0.0041
353	Angiotensin-converting enzyme	Ki	B	-1	0.0343	-0.4265	-0.4392	-0.302	-0.0645	0.7804	0.1581	-80.866	-0.0454	-0.0016	-0.0136	-0.0029	-0.0002	-7.9843	-0.3661	0.0052	1.1381	0.0103	1.4383	-0.5063	-0.013	0.3014	0.0011	0.0097	-0.0051	-0.0886	1.3239	0.0015	0.7952	0.2063	0.0029	-0.0013	0.1407	-0.0038	-0.2959	-0.9055	-0.0178	-0.0049	-1.3934	0.0025	0.9388	-2.7545	0.0059	1.6682	-0.0056
354	Angiotensin-converting enzyme	Ki	B	-1	0.0245	0.5915	5.5608	-0.302	-0.0645	0.7804	0.1581	-80.866	0.0796	0.0069	-0.0095	-0.0094	-0.0002	26.0157	0.181	0.0025	1.1721	0.0076	1.5583	0.8277	-0.0115	0.3004	0.0004	0.0097	-0.0095	-0.0886	1.4739	0.0055	1.6532	0.3803	0.0034	-0.0016	0.1507	0.0069	-0.3189	-0.4355	-0.0264	-0.0004	0.9596	0.0013	-4.1012	-1.9615	0.0004	0.6342	-0.0042
355	Angiotensin-converting enzyme	Ki	B	-1	0.0451	-0.2005	-0.4392	-1.302	-0.0645	-0.2196	0.1581	-80.866	-0.0633	-0.022	-0.0164	-0.005	-0.0002	-12.9843	0.296	0.0087	-1.0209	-0.0068	0.1243	-0.4863	-0.0058	-0.2036	0.0012	0.0097	0.0021	-0.0886	0.8019	0.0026	1.2612	0.2793	-0.0004	0.0003	0.3967	-0.0006	-0.3559	-0.5655	-0.0058	-0.0055	-1.8624	-0.0038	-1.5542	-0.7755	-0.0051	-2.7058	-0.0039
356	Angiotensin-converting enzyme	Ki	B	-1	-0.0009	1.3135	6.5608	2.698	0.0125	1.7804	-0.0419	263.134	0.0796	0.0218	-0.0007	-0.0034	-0.0002	160.016	-0.2638	-0.0059	1.8391	-0.0079	0.2633	-1.0613	-0.0298	0.2894	-0.0002	0.0067	-0.0225	0.1196	0.6359	0.0033	1.0602	1.5173	-0.0003	-0.0038	-0.344	-0.0024	-0.1739	1.1945	-0.0437	-0.0009	0.4496	-0.0053	-3.8622	-1.8615	-0.0046	-4.2368	-0.0026
357	Angiotensin-converting enzyme	Ki	B	-1	0.0612	-0.3635	-0.4392	-1.302	-0.0645	-0.2196	0.1581	-80.866	-0.0633	-0.022	-0.0164	-0.005	-0.0002	-12.9843	0.296	0.0087	-0.8499	-0.004	0.1243	-0.4863	-0.0058	-0.2036	0.0012	0.0097	0.0021	-0.0886	0.8019	0.0026	1.2612	0.2793	-0.0004	0.0003	0.3967	-0.0006	-0.3559	-0.5655	-0.0058	-0.0055	-1.8624	-0.0048	0.1788	-1.9875	-0.0009	0.5422	-0.0055
358	Neprilysin	IC50	B	1	0.0247	0.3515	-1.4981	-0.8008	-0.0424	-0.046	0.1068	18.7854	-0.1196	0.0007	-0.0178	-0.0114	0.0002	-30.7011	-0.1493	0.0011	-0.9747	0.0018	1.507	-2.0549	0.031	-0.0466	0.0017	-0.0067	-0.0201	0.1311	-0.7232	0.0062	1.5509	-0.4079	0.0019	0.0042	0.0016	0.0068	-0.0437	-3.2159	0.0061	-0.0077	-0.8403	0.0045	1.3479	0.8173	0.0012	1.0213	-0.0031
359	Neprilysin	IC50	B	1	0.0357	0.6355	-1.4981	-1.8008	-0.0424	-1.046	0.1068	-40.1546	0.0804	-0.0222	-0.017	-0.0081	0.0007	-17.7011	0.8327	0.0138	-1.3667	0.003	1.702	1.1821	0.026	-0.3266	0.0001	0.0043	0.0235	-0.0581	-0.5792	0.0026	1.3249	-0.6279	0.0009	0.0069	0.4966	0.0105	-0.2637	-2.2559	0.024	0.0076	1.5491	0.0022	1.73	1.5173	0.017	1.771	0.0012
360	Neprilysin	IC50	B	-1	0.0374	-0.4065	-1.4981	-0.8008	-0.0424	-0.046	0.1068	23.5954	0.0804	-0.0014	-0.0214	-0.0163	0.0001	-30.7011	-0.1893	0.004	-0.8477	0.0061	2.32	0.9201	0.0178	-0.0346	0.0015	-0.0047	-0.0178	0.1311	-0.6692	0.0109	1.8305	-0.3609	0.0066	0.0033	0.0026	0.0071	-0.0987	-3.0959	0.0168	-0.0077	-0.9903	0.0072	0.7699	0.6513	-0.002	0.6683	0.0002
361	Neprilysin	IC50	B	1	-0.0318	-0.5765	-1.4981	-0.8008	-0.0424	-0.046	0.1068	-40.1546	-0.0625	0.0023	0.0042	0.0057	-0.0001	-4.7011	-0.4133	0.0029	-0.2367	0.0011	-2.488	1.1521	-0.0021	-0.0626	-0.0003	-0.0027	-0.0047	-0.0581	-0.6892	-0.0024	-0.0471	-0.1729	-0.0021	-0.0002	-0.1024	-0.0071	0.0633	0.8041	-0.0003	-0.006	-0.4373	0.001	-2.8001	1.0253	-0.0051	-0.1657	0.0025
362	Neprilysin	IC50	B	-1	-0.0427	-1.1925	-1.4981	0.1992	0.0196	-0.046	-0.2265	-40.1546	-0.0625	0.0089	0.0103	0.0105	-0.0001	-15.7011	-0.4854	-0.0053	0.4853	0.0011	1.123	1.4301	-0.0042	0.4384	-0.0005	-0.0027	-0.0176	-0.0581	-0.6272	-0.0025	-0.2461	-0.9619	0.0012	-0.0008	-0.3099	-0.0063	0.1553	-0.8759	0.0014	-0.0024	0.4197	0.0032	-0.3261	1.3083	-0.0087	-3.2637	0.0045
363	Neprilysin	IC50	B	1	-0.0386	-1.0475	-1.4981	-0.8008	-0.0424	-0.046	0.1068	-40.1546	-0.0625	0.0136	0.0022	0.0065	-0.0001	8.2989	-0.4123	0.0004	-0.1027	0.0002	1.439	1.3571	-0.0032	0.3114	-0.0003	-0.0027	-0.021	-0.0581	-0.6692	-0.0021	-0.0071	-0.4469	0.002	-0.0005	-0.0604	-0.0057	0.0533	1.2641	0.0015	-0.0061	-0.5653	0.0026	-0.8521	1.2513	-0.0076	-1.3747	0.004
364	Neprilysin	IC50	B	1	0.0587	1.9705	-1.4981	-0.8008	-0.0424	-0.046	0.1068	-40.1546	0.0804	-0.0052	-0.0223	-0.0095	-0.0001	1.2989	0.0787	0.0044	-0.4717	-0.004	-8.991	-0.5319	-0.0067	-0.2046	0.0009	0.0043	0.0082	-0.0581	0.7588	-0.0003	0.3299	0.2381	-0.0022	-0.0006	0.2896	-0.0003	-0.2937	-0.1159	-0.0179	-0.0078	-2.3053	-0.0028	-0.6581	-0.7407	-0.0035	0.0153	-0.0022
365	Neprilysin	IC50	B	-1	0.079	1.5205	-1.4981	-1.8008	-0.0424	-1.046	0.1068	-40.1546	-0.0625	-0.0139	-0.044	-0.0239	0.0004	-17.7011	1.2447	0.0173	-0.3317	0.0428	2.365	1.4861	0.0028	0.0604	0.0016	0.0043	-0.011	-0.0581	-0.3482	0.0118	1.8831	-0.7359	0.0089	0.0039	0.4116	0.0013	-0.3287	-1.5359	0.033	0.01	1.6417	0.0095	1.652	1.7383	0.0146	1.7123	0.0051
366	Neprilysin	IC50	B	1	-0.0386	-1.0475	-1.4981	-0.8008	-0.0424	-0.046	0.1068	-40.1546	-0.0625	0.0136	0.0022	0.0065	-0.0001	8.2989	-0.4123	0.0004	-0.1027	0.0002	1.439	1.3571	-0.0032	0.3114	-0.0003	-0.0027	-0.021	-0.0581	-0.6692	-0.0021	-0.0071	-0.4469	0.002	-0.0005	-0.0604	-0.0057	0.0533	1.2641	0.0015	-0.0061	-0.5653	0.0026	-0.8521	1.2513	-0.0076	-1.3747	0.004
367	Neprilysin	IC50	B	1	-0.088	-4.3915	-1.4981	-0.8008	-0.0424	-0.046	0.1068	-40.1546	-0.0863	-0.0194	0.0037	-0.0051	0.0003	-32.7011	-0.6669	0.0074	-0.4817	0.0075	0.144	1.1231	0.0149	-0.2356	0	0.0043	0.0194	-0.0581	0.0018	-0.0046	-1.2521	-0.1209	-0.0018	-0.0002	-0.3503	-0.0096	0.4343	1.9841	0.0178	-0.0046	0.1897	-0.0043	0.1989	-0.9387	-0.0034	0.3743	-0.0025
368	Neprilysin	IC50	B	1	-0.093	1.2605	-7.4981	-0.8008	-0.0424	-0.046	0.1068	24.7854	0.0804	0.0005	0.0182	0.0056	0	-2.7011	-0.4745	-0.0008	-0.0927	0.0035	1.246	-0.9219	0.0136	-0.0346	-0.0011	-0.0037	0.0023	0.0305	-0.4922	0.001	0.8439	-0.2349	0.0007	-0.0006	-0.2674	-0.0034	0.4203	3.2241	0.0026	-0.0033	0.3667	-0.002	-0.3681	0.5273	-0.0027	0.4023	-0.0001
369	Neprilysin	IC50	B	1	-0.0431	2.1305	-7.4981	-1.8008	-0.0424	-1.046	0.1068	-40.1546	0.0804	-0.0147	-0.0033	-0.0144	0	5.2989	0.2497	0.0082	-0.7247	0.0106	0.816	0.8811	0.0153	-0.2196	-0.0016	0.0043	0.0194	-0.0581	-0.0332	0.0028	1.1549	-0.1119	-0.0006	0.0005	0.1706	0.0036	0.1273	5.3841	0.0103	-0.0065	-0.4203	-0.0021	0.9949	-0.1197	0.0041	1.1883	-0.0038
370	Neprilysin	IC50	B	1	-0.0118	-0.7395	-7.4981	-1.8008	-0.0424	-1.046	0.1068	-40.1546	-0.0625	-0.0391	-0.0121	-0.0154	0.0002	-16.7011	0.7167	0.0129	-0.6677	0.0165	0.568	2.0518	0.0054	-0.2436	-0.0003	0.0043	0.033	-0.0581	-0.0042	-0.0053	2.8119	-0.3939	-0.001	0.0002	0.0836	-0.0033	0.1023	5.1041	0.0114	-0.0053	-0.0103	0.0093	1.898	1.9043	0.0205	1.9605	0.0094
371	Neprilysin	IC50	B	1	-0.0341	-0.8965	-7.4981	-1.8008	-0.0424	-1.046	0.1068	-40.1546	0.0804	-0.0066	-0.0248	-0.0221	0.0001	2.2989	0.5277	0.0114	-0.2617	0.0266	1.218	1.7371	0.0011	-0.0286	-0.0001	0.0043	-0.0088	-0.0581	0.0668	0.0076	1.5919	-0.2459	0.0005	-0.0001	0.1436	-0.0006	0.0613	5.4741	0.005	-0.005	0.0097	0.0002	1.1519	1.5823	0.0004	0.8443	0.0065
372	Neprilysin	IC50	B	1	0.0021	0.8755	-1.4981	-1.8008	-0.0424	-1.046	0.1068	-40.1546	0.0804	0.0265	-0.0295	-0.0155	-0.0001	69.2989	0.9777	0	-0.9727	-0.0061	1.899	-1.6699	-0.0062	0.2624	-0.0006	0.0043	-0.0276	-0.0581	0.3218	0.0085	1.6539	-0.1269	0.0041	0.0013	1.0036	0.003	-0.4097	1.8341	-0.0035	0.0044	1.2747	-0.0023	0.3109	0.2673	-0.0039	0.0963	-0.0021
373	Neprilysin	IC50	B	1	0.0051	1.2605	-1.4981	-0.8008	-0.0424	-0.046	0.1068	-40.1546	0.0804	0.025	-0.023	-0.015	-0.0001	28.2989	0.0667	-0.0046	-0.9097	-0.0084	1.166	-1.5679	-0.0062	0.2624	-0.0007	-0.0037	-0.0125	0.3084	-0.4522	0.002	0.9349	0.1771	0.0011	0.0011	0.3186	0.0019	-0.3277	-2.1559	-0.0021	-0.0005	0.7447	-0.0023	0.3019	0.2453	-0.0039	0.0883	-0.0022
374	Neprilysin	IC50	B	1	-0.0318	-0.5765	-1.4981	-0.8008	-0.0424	-0.046	0.1068	-40.1546	-0.0625	0.0045	0.0009	-0.0019	-0.0001	-4.7011	-0.4133	0.0015	-0.2867	0.0016	-1.188	1.1361	-0.0026	-0.0286	-0.0006	-0.0027	0.0005	-0.0581	-0.6522	-0.0018	0.1589	-0.2109	-0.0018	-0.0003	-0.1074	-0.0064	0.0573	0.7541	-0.0065	-0.0056	-0.3153	0.001	-2.4281	1.0173	-0.005	-0.1257	0.0025
375	Neprilysin	IC50	B	1	0.0482	2.3705	4.5019	-0.8008	-0.0424	-0.046	0.1068	-40.1546	-0.0446	-0.0009	-0.0264	-0.0132	-0.0001	12.2989	0.7407	0.0003	-0.1627	0.0004	-0.749	-0.3309	-0.0047	0.0614	0.0006	0.0043	0.0011	-0.0581	0.6598	0.0036	1.1069	0.4451	0	-0.0006	0.1786	0.0066	-0.2627	-0.2459	0.0018	0.0075	1.5384	-0.0046	1.0899	-0.0717	0.0057	1.3003	-0.0026
376	Neprilysin	IC50	B	1	0.0482	2.3705	4.5019	-0.8008	-0.0424	-0.046	0.1068	-40.1546	0.0804	-0.0003	-0.0258	-0.0104	-0.0001	10.2989	0.8097	0.0024	-0.1697	0.0003	-1.67	-2.2079	-0.0069	-0.0096	0.0012	0.0043	-0.0133	-0.0581	0.6598	-0.0024	-0.3371	0.3391	-0.0008	-0.0007	0.1516	0.0042	-0.2647	-0.2659	0.0015	0.0078	1.5605	0.0007	1.3679	0.9903	0.008	1.4822	0.001
377	Neprilysin	IC50	B	-1	0.0268	2.3705	5.5019	3.1992	0.2656	-1.046	-0.5599	16.3454	-0.0446	0.0086	0.0034	0.0084	-0.0001	9.2989	0.6847	-0.0095	0.6003	-0.0031	-0.175	-1.0619	-0.0068	0.2004	0.0008	-0.0017	-0.0234	0.0018	-0.2862	0.003	1.0149	0.3121	0.0005	-0.002	-0.4447	0.0142	0.3793	1.7341	-0.007	0.016	2.0737	0.003	1.1629	1.5523	0.0002	0.7043	0.0048
378	Neprilysin	IC50	B	1	-0.0037	0.6945	-1.4981	-0.8008	-0.0424	-0.046	0.1068	-40.1546	0.0804	-0.0094	0.0113	0.0126	-0.0001	1.2989	-0.2493	0.0017	0.0253	0.001	-1.098	1.1531	-0.0045	-0.0446	-0.0003	-0.0027	0.0028	-0.0581	-0.6402	-0.0026	-0.2761	-0.1299	-0.0018	-0.0008	-0.0464	-0.0053	0.0253	1.5541	0.0001	-0.0072	-1.3173	0.0012	-1.7851	0.9913	-0.0066	-0.8557	0.0024
379	Neprilysin	IC50	B	1	0.0213	3.0205	4.5019	-0.8008	-0.0424	-0.046	0.1068	-40.1546	0.0804	0.0124	-0.0255	-0.0083	-0.0001	21.2989	0.5387	0.0001	-0.2657	-0.0018	-0.516	0.4951	-0.0031	-0.0126	0.0008	0.0043	-0.0222	-0.0581	0.5518	0.0009	0.6789	0.4851	-0.0002	-0.0003	0.1796	0.0085	-0.2427	-0.4959	0.0065	0.0075	1.5276	-0.0022	0.7719	-2.4127	0.0031	1.0613	-0.0038
380	Neprilysin	IC50	B	1	0.0405	3.0205	4.5019	-0.8008	-0.0424	-0.046	0.1068	-40.1546	0.0804	0.0088	-0.0297	-0.0093	-0.0001	22.2989	0.6667	-0.0008	-0.2417	-0.0025	0.261	-0.3239	-0.0064	-0.0106	0.0011	0.0043	-0.0281	-0.0581	0.6468	0.0093	1.7249	0.4221	0.0004	-0.0007	0.1556	0.0042	-0.2557	-0.1759	0.0067	0.0063	1.4477	-0.0035	0.9419	0.1273	0.0025	0.9873	-0.0022
381	Neprilysin	IC50	B	1	-0.0228	-0.4065	1.5019	1.1992	0.1006	-0.046	-0.2265	141.145	0.0804	0.023	0.0077	-0.0016	-0.0001	28.2989	-0.0653	-0.0094	0.0353	-0.0084	1.14	-2.6999	-0.0114	0.3684	-0.0007	-0.0137	-0.016	0.1641	-0.6092	0.0047	1.2339	-0.0479	0.0012	-0.0014	-0.1734	0.0092	0.0103	-0.3259	0.0021	0.0059	1.4227	-0.0013	0.3449	0.2433	-0.0025	0.2213	-0.0013
382	Neprilysin	IC50	B	1	-0.0139	-1.5965	-1.4981	0.1992	-0.0424	0.954	0.1068	-40.1546	0.0804	0.0038	-0.001	0.0052	-0.0001	-15.7011	-0.5054	-0.0023	0.4703	0.0035	-2.905	1.1391	-0.0057	-0.0376	0.0004	-0.0027	-0.0053	0.4274	-0.7222	-0.0027	-0.3951	-0.1139	-0.0021	-0.0011	-0.2904	-0.0055	0.0863	-0.9559	0.0007	-0.0062	-0.7883	0.0008	-0.9211	0.8603	-0.0089	-5.2517	0.0019
383	Neprilysin	IC50	B	-1	-0.0089	6.2605	5.5019	3.1992	0.2656	-1.046	-0.5599	1.5354	0.0804	0.022	-0.0012	0.0061	-0.0001	-9.7011	0.2607	-0.0103	-0.2237	-0.0084	-1.396	0.7281	0.005	-0.0216	0.0011	-0.0047	-0.0377	0.0018	-0.7682	0.0147	2.0428	0.0081	-0.0021	-0.0013	-0.581	0.0113	0.7353	1.5841	0.0065	0.0111	1.7201	0.0018	1.625	1.9023	0.0051	1.2443	0.0076
384	Neprilysin	IC50	B	1	-0.0293	-2.2175	5.5019	4.1992	0.1796	-0.046	-0.3932	82.5454	0.0804	0.0193	0.018	0.0092	-0.0001	-23.7011	-0.3513	-0.013	0.3413	-0.0082	-2.994	0.1151	0.0016	-0.0156	0.0006	-0.0177	-0.0211	0.1646	-1.0242	0.0119	1.912	0.0741	-0.0019	-0.002	-0.6557	0.0075	0.8163	0.9041	-0.002	0.0046	1.2877	-0.0006	1.4179	1.4983	0.0048	1.2203	0.0043
385	Neprilysin	IC50	B	1	-0.0089	-1.4665	-1.4981	-0.8008	-0.0424	-0.046	0.1068	-40.1546	0.0804	-0.0094	0.0113	0.0126	-0.0001	1.2989	-0.2493	0.0017	0.1913	0.0035	-1.098	1.1531	-0.0045	-0.0446	-0.0003	-0.0027	0.0028	-0.0581	-0.6402	-0.0026	-0.2761	-0.1299	-0.0018	-0.0008	-0.0464	-0.0053	0.0253	1.5541	0.0001	-0.0072	-1.3173	0.0009	-1.3371	0.9313	-0.0077	-1.6077	0.0022
386	Neprilysin	IC50	B	-1	-0.0371	-1.9595	-1.4981	0.1992	-0.0424	0.954	0.1068	43.6554	0.0804	-0.0003	0.0153	0.0088	-0.0001	-15.7011	-0.5245	-0.0038	0.7733	0.0042	0.368	1.3001	-0.0066	0.0184	0.0001	-0.0027	-0.0016	0.1311	-0.7222	-0.0029	-0.5481	-0.1219	-0.0004	-0.0014	-0.3008	-0.0071	0.1463	-0.0659	-0.0008	-0.0019	0.4507	0.0019	-0.2501	1.0513	-0.0071	-1.3107	0.003
387	Neprilysin	IC50	B	1	-0.0167	2.8505	5.5019	9.1992	0.2656	-0.046	-0.5599	138.745	-0.0196	0.0211	0.0178	0.0157	-0.0001	-0.7011	-0.4689	-0.0113	1.6793	-0.0112	-1.276	-2.1199	-0.0205	0.0064	0.001	-0.0077	-0.0268	0.0583	0.2798	0.0027	0.8049	1.4461	-0.0011	-0.0038	-0.7419	-0.0086	0.5873	1.0941	-0.0268	-0.0082	-4.6073	-0.0028	-2.8301	-2.5927	-0.0073	-2.4117	-0.0035
388	Neprilysin	IC50	B	1	-0.0214	0.5625	6.5019	4.1992	0.1796	-0.046	-0.3932	82.5454	0.0804	0.0193	0.018	0.0092	-0.0001	-23.7011	-0.3513	-0.013	0.2253	-0.0094	-2.994	0.1151	0.0016	-0.0156	0.0006	-0.0177	-0.0211	0.1646	-1.0242	0.0119	1.912	0.0741	-0.0019	-0.002	-0.6557	0.0075	0.8163	0.9041	-0.002	0.0046	1.2877	-0.004	1.2989	0.9463	0.0047	1.2083	0.0002
389	Neprilysin	IC50	B	-1	0.0677	5.8905	-1.4981	-1.8008	-0.0424	-1.046	0.1068	-40.1546	-0.0863	-0.0015	-0.041	-0.0167	-0.0001	9.2989	1.0037	0.0061	-0.8887	0.0062	1.664	1.4131	0.0142	-0.0306	0.0013	0.0043	-0.0292	-0.0581	-0.0402	0.0125	1.9118	-0.2539	0.0032	0.0031	0.7866	0.0052	-0.3637	-0.0259	0.0082	0.0062	1.4197	0.0086	1.4609	1.6543	0.0096	1.5205	0.005
390	Neprilysin	IC50	B	1	-0.0228	-0.4065	-1.4981	1.1992	0.0906	-0.046	-0.2265	37.0854	0.0804	0.02	0.0014	0.0059	-0.0001	28.2989	-0.0893	-0.0104	0.3143	-0.0088	1.296	0.8791	-0.0083	0.3754	0	-0.0027	-0.013	0.0091	-0.1442	0.0016	0.6999	-0.1389	0.0018	-0.0015	-0.1214	-0.0078	0.0093	0.0641	-0.0128	0.0002	0.7477	0.0001	-0.5771	0.3063	-0.0056	-0.7157	0.0001
391	Neprilysin	IC50	B	1	-0.0066	-0.4065	-1.4981	0.1992	-0.0424	0.954	0.1068	68.4454	-0.0307	0.0083	0.0023	0.0023	-0.0001	-5.7011	-0.699	-0.0005	0.2573	-0.0036	0.193	-1.5429	-0.0144	0.3704	0.0001	-0.0017	-0.0026	0.0871	0.5298	-0.0031	-0.8901	-0.1389	-0.0002	-0.0013	-0.0684	-0.0077	-0.1867	-1.5959	-0.0131	-0.0079	-2.7143	-0.0026	-1.9771	-0.5147	-0.0089	-5.9967	-0.0021
392	Neprilysin	IC50	B	-1	0.0115	6.1505	5.5019	3.1992	0.2656	-1.046	-0.5599	13.0454	-0.0625	0.016	-0.0073	0.0049	-0.0001	8.2989	0.5147	-0.0086	-0.0017	-0.0085	-0.68	-0.5749	-0.0006	-0.0146	0.0012	-0.0027	-0.0297	0.0018	-0.3172	-0.0001	0.4609	0.2341	-0.0021	-0.0019	-0.473	0.0138	0.4443	1.7241	-0.0056	0.0139	1.9379	0.0017	1.4759	1.4823	0.0056	1.2883	0.0037
393	Neprilysin	IC50	B	-1	0.0256	2.5505	-1.4981	-1.8008	-0.0424	-1.046	0.1068	-40.1546	0.0804	0.0152	-0.0285	-0.0116	-0.0001	131.299	1.2717	0.0034	-0.3547	-0.0032	1.421	-0.2199	-0.0145	-0.0026	-0.0001	0.0043	-0.0416	-0.0581	1.0488	0.0088	1.7249	0.6261	0.0019	-0.0012	1.2006	0.0039	-0.4477	5.9241	-0.0224	0.002	0.9937	-0.0029	0.0499	-1.8177	-0.0022	0.2013	-0.0044
394	Neprilysin	IC50	B	1	-0.0139	1.7905	-1.4981	-0.8008	-0.0424	-0.046	0.1068	-40.1546	0.0804	0.0147	-0.0069	-0.0022	-0.0001	28.2989	-0.0153	-0.0033	-0.3147	-0.0065	1.258	0.4541	-0.0072	0.3774	-0.0006	0.0043	-0.0074	-0.0581	0.6348	0.0036	1.1069	-0.1449	0.0014	-0.0001	0.3246	-0.0002	-0.2447	-0.0659	-0.0076	-0.0079	-2.3213	-0.003	-1.7541	-1.4687	-0.0076	-1.7057	-0.003
395	Neprilysin	IC50	B	1	-0.0185	0.7845	5.5019	4.1992	0.1796	-0.046	-0.3932	78.0454	0.0804	0.0161	0.0118	0.005	-0.0001	-30.7011	-0.3813	-0.0113	-0.0217	-0.0094	-0.336	-0.9429	0.0031	-0.0176	0.0014	-0.0177	-0.0265	0.181	-1.0502	0.012	1.9099	0.1721	-0.0022	-0.0018	-0.6633	0.0097	0.8033	0.3441	0.0021	0.0047	1.3027	-0.0021	1.3219	1.3673	0.0018	0.9363	0.0023
396	Neprilysin	IC50	B	1	-0.0037	-1.1925	-1.4981	-0.8008	-0.0424	-0.046	0.1068	-40.1546	0.0804	-0.0094	0.0113	0.0126	-0.0001	1.2989	-0.2493	0.0017	0.0253	0.001	-1.098	1.1531	-0.0045	-0.0446	-0.0003	-0.0027	0.0028	-0.0581	-0.6402	-0.0026	-0.2761	-0.1299	-0.0018	-0.0008	-0.0464	-0.0053	0.0253	1.5541	0.0001	-0.0072	-1.3173	0.0016	-0.9501	1.0493	-0.0082	-2.1347	0.0029
397	Neprilysin	IC50	B	-1	0.0149	1.6005	5.5019	3.1992	0.2656	-1.046	-0.5599	19.5254	-0.0446	0.0175	-0.0034	0.0035	-0.0001	22.2989	0.6667	-0.0096	0.7033	-0.0024	-0.603	-0.8789	-0.009	0.2024	0.0009	-0.0007	-0.0381	0.0018	-0.2192	-0.0025	-0.4431	0.3471	0.0001	-0.0021	-0.4225	0.0141	0.3243	1.7841	-0.0088	0.0169	2.1513	0.0042	1.0699	1.6153	-0.0009	0.5253	0.0056
398	Neprilysin	IC50	B	1	-0.0228	-0.4065	-1.4981	1.1992	0.1886	-0.046	-0.2265	129.045	0.0804	0.0256	0.0044	0.0018	-0.0001	28.2989	-0.0413	-0.013	0.8023	-0.0021	0.832	0.7921	-0.0075	0.4844	-0.0004	-0.0027	-0.016	0.1311	-0.0892	0.0017	0.7639	-0.2399	0.0001	-0.0006	-0.0374	-0.0032	-0.1007	-1.6159	-0.008	-0.0026	0.2827	-0.0018	-2.4521	-0.4257	-0.0082	-2.5717	-0.0017
399	Neprilysin	IC50	B	1	0.0405	3.0205	4.5019	-0.8008	-0.0424	-0.046	0.1068	-40.1546	-0.0446	0.0023	-0.0258	-0.0098	-0.0001	9.2989	0.6867	0.0009	-0.2617	-0.0006	-0.621	-0.6699	-0.004	-0.0126	0.0012	0.0043	-0.0203	-0.0581	0.5638	0.0069	1.4979	0.3401	-0.0002	-0.0004	0.1446	0.0064	-0.2447	-0.5159	0.0063	0.0078	1.5541	-0.0031	1.1789	0.3363	0.0065	1.3603	-0.0019
400	Neprilysin	IC50	B	-1	0.0452	0.6355	4.5019	0.1992	-0.0424	0.954	0.1068	-40.1546	0.0804	-0.003	-0.0161	-0.0056	-0.0001	-12.7011	-0.1843	0.0026	0.6783	0.002	-1.042	-2.7919	-0.0147	0.0844	0.0012	0.0043	-0.0001	-0.0581	1.2038	0.0011	0.5189	0.7481	0.0001	-0.0021	-0.1204	-0.0072	-0.2247	-0.8859	-0.0232	-0.0026	0.1477	-0.0016	0.4619	-0.6057	-0.0006	0.5103	-0.0018
401	Neprilysin	IC50	B	1	-0.0009	-1.0475	-2.4981	-0.8008	-0.0424	-0.046	0.1068	140.145	0.0804	0.0147	-0.0022	-0.0165	-0.0001	13.2989	0.0527	-0.0063	-0.3997	0.0009	1.449	-0.4149	-0.0022	0.3594	-0.0008	-0.0137	-0.0102	0.2527	-0.7622	0.006	1.4229	-0.3249	0.0018	0.0013	0.3686	-0.0007	-0.2827	-1.7559	0.0044	-0.0068	-0.9543	-0.004	-0.8411	-1.3877	-0.0071	-1.0047	-0.0042
402	Neprilysin	IC50	B	1	0.0533	6.6405	-1.4981	-1.8008	-0.0424	-1.046	0.1068	-40.1546	-0.0863	-0.0005	-0.0314	-0.0102	0	6.2989	0.9527	0.0067	-0.7197	0.0108	2.346	1.5141	0.0153	0.0214	0.0013	0.0043	-0.0399	-0.0581	-0.1502	0.0008	0.9359	-0.4259	0.0072	0.0038	0.7726	0.0055	-0.3477	-0.4659	0.0104	0.0064	1.4397	0.0085	1.7708	1.7443	0.0172	1.8302	0.0052
403	Neprilysin	IC50	B	1	-0.0089	-1.4665	-1.4981	-0.8008	-0.0424	-0.046	0.1068	55.4854	0.0804	0.0179	-0.0073	-0.0081	-0.0001	28.2989	0.0107	-0.0041	-0.4257	-0.0053	1.322	0.2211	-0.0068	0.3634	-0.0007	-0.0027	-0.0092	0.0871	-0.1472	0.0024	0.9329	-0.2329	0.0016	0.0003	0.3356	0.0012	-0.2717	-0.7759	-0.0049	-0.0071	-1.3463	-0.0042	-1.0151	-2.7587	-0.008	-1.9817	-0.0043
404	Neprilysin	IC50	B	1	-0.0066	-2.1825	-1.4981	-0.8008	-0.0424	-0.046	0.1068	-40.1546	0.0804	-0.0087	0.0241	0.0126	-0.0001	19.2989	-0.1973	-0.002	0.4983	0.0033	-3.916	1.4151	-0.0066	0.0834	-0.0014	-0.0027	0.0099	-0.0581	-0.5022	-0.0028	-0.5021	-0.2229	-0.0024	-0.0012	0.0166	-0.0032	0.0053	2.4341	-0.0081	-0.0073	-1.6043	0.003	-0.1321	1.2463	-0.0072	-1.3657	0.0042
405	Neprilysin	IC50	B	1	0.0061	2.1705	4.5019	0.1992	-0.0424	0.954	0.1068	-40.1546	-0.0307	0.0111	-0.0136	-0.0041	-0.0001	-0.7011	-0.2923	-0.0013	0.1153	-0.0049	0.202	-1.9409	-0.0103	-0.0056	0.001	0.0043	-0.018	-0.0581	0.9298	0.0045	1.1999	0.8021	0.0007	-0.0016	-0.1594	-0.0031	-0.1477	-1.2659	-0.014	-0.0025	0.2477	-0.0038	0.0099	-3.6887	-0.001	0.4733	-0.0035
406	Neprilysin	IC50	B	-1	0.067	0.7845	4.5019	-0.8008	-0.0424	-0.046	0.1068	-40.1546	-0.0446	-0.0158	-0.0042	-0.0097	-0.0001	25.2989	0.8477	0.0014	0.3683	0.0056	0.07	0.0421	-0.0078	0.1474	0	0.0043	0.0049	-0.0581	0.9348	0.0047	1.2209	0.5381	0.0018	-0.0012	0.2746	0.0067	-0.3077	0.5941	-0.0102	0.0065	1.4887	-0.0009	0.7379	-1.9067	0.0024	0.9683	-0.0041
407	Neprilysin	IC50	B	-1	0.0369	2.8005	4.5019	-0.8008	-0.0424	-0.046	0.1068	-40.1546	-0.0446	0.0023	-0.0258	-0.0098	-0.0001	9.2989	0.6867	0.0009	0.1003	0.0054	-0.621	-0.6699	-0.004	-0.0126	0.0012	0.0043	-0.0203	-0.0581	0.5638	0.0069	1.4979	0.3401	-0.0002	-0.0004	0.1446	0.0064	-0.2447	-0.5159	0.0063	0.0078	1.5541	-0.0026	1.1019	0.5183	0.0062	1.3373	-0.0008
408	Neprilysin	IC50	B	-1	0.0443	3.2605	4.5019	-0.8008	-0.0424	-0.046	0.1068	-40.1546	-0.0446	0.0023	-0.0258	-0.0098	-0.0001	9.2989	0.6867	0.0009	1.0073	0.0202	-0.621	-0.6699	-0.004	-0.0126	0.0012	0.0043	-0.0203	-0.0581	0.5638	0.0069	1.4979	0.3401	-0.0002	-0.0004	0.1446	0.0064	-0.2447	-0.5159	0.0063	0.0078	1.5541	-0.0044	1.0719	0.4263	0.0064	1.3483	-0.0004
409	Neprilysin	IC50	B	-1	-0.0115	0.5195	1.5019	2.1992	0.0526	0.954	-0.1432	51.0454	-0.0196	0.0191	0.0066	0.0052	-0.0001	-5.7011	-0.7234	-0.0053	0.9913	-0.003	1.628	0.5251	-0.0169	0.2894	0.0004	0.0013	-0.0183	0.0305	0.1958	0.0033	0.9869	0.2081	0.003	-0.0024	-0.4451	-0.0044	0.0723	-1.2259	-0.002	-0.0012	0.4687	0.0004	-0.0051	0.1873	-0.0028	0.0713	-0.0009
410	Neprilysin	IC50	B	-1	-0.0483	1.6005	-7.4981	-1.8008	-0.0424	-1.046	0.1068	1.5954	-0.1696	0.0033	0.0086	-0.0146	0.0031	-11.7011	0.2827	-0.0004	-1.5485	0.0022	1.997	1.5601	0.0767	-0.1236	-0.0027	-0.0237	0.0177	0.072	-1.3922	0.0007	1.2989	-1.0139	0.0017	0.0114	0.3626	0	-0.0737	-2.9159	0.0805	0.0111	1.7185	0.002	0.6319	1.9533	-0.006	0.4513	0.0082
411	Neprilysin	IC50	B	1	0.0184	-0.0435	-1.4981	-0.8008	-0.0424	-0.046	0.1068	-40.1546	-0.0446	0.0021	-0.0133	-0.018	-0.0001	-13.7011	-0.5227	0.0039	-0.4397	0.0048	2.19	0.2071	-0.0077	0.1954	0.0001	0.0043	-0.0064	-0.0581	0.2808	0.0053	1.3659	-0.3649	0.0066	0.0002	0.0006	-0.0027	-0.1967	-1.4559	0.0088	-0.0077	-1.5403	0.0075	0.1539	1.3893	-0.0058	-0.3637	0.0031
412	Neprilysin	IC50	B	1	-0.0018	1.5205	-1.4981	-0.8008	-0.0424	-0.046	0.1068	-40.1546	-0.0625	0.0073	-0.0095	-0.0104	-0.0001	-13.7011	-0.4826	0.0012	-0.7067	-0.0014	2.19	-0.7459	0.0011	0.1874	0.0001	0.0043	-0.0106	-0.0581	0.0738	0.0067	1.5219	-0.1549	0.0065	0.0012	0.0006	-0.005	-0.1247	-1.8059	0.0152	-0.0061	-0.3503	0.0039	-0.7301	0.6353	-0.0073	-0.8647	-0.0025
413	Neprilysin	IC50	B	1	0.03	3.3805	-1.4981	-1.8008	-0.0424	-1.046	0.1068	-40.1546	0.0804	-0.001	-0.0281	-0.0123	0.0003	-8.7011	0.7917	0.012	-1.0667	0.0104	2.24	0.6421	0.019	-0.0376	0.0003	0.0043	-0.0072	-0.0581	-0.4822	0.0087	1.7339	-0.4119	0.006	0.006	0.5676	0.0105	-0.2907	-1.8359	0.0219	0.0078	1.5473	0.0016	1.3169	0.4763	0.0042	1.2533	-0.0013
414	Neprilysin	IC50	B	1	0.0625	0.7845	-1.4981	-1.8008	-0.0424	-1.046	0.1068	-40.1546	-0.0625	-0.0099	-0.0315	-0.0305	0.0001	-5.7011	1.2337	0.0147	-0.8837	0.0203	1.882	-5.8649	-0.0013	-0.0246	0.0001	0.0043	-0.008	-0.0581	-0.1352	0.0087	1.6949	-0.2069	0.0051	0.0028	0.5486	0.0068	-0.3677	-0.6859	0.0257	0.0085	1.5697	0.0012	0.7029	-1.0737	-0.001	0.7493	-0.0042
415	Neprilysin	IC50	B	1	0.0387	1.0965	4.5019	0.1992	-0.0424	0.954	0.1068	-40.1546	-0.0307	-0.0067	-0.0083	0.0009	-0.0001	-10.7011	-0.2183	0.0022	0.0463	-0.0065	-0.882	-0.7299	-0.0119	-0.1856	0.0011	0.0043	0.0074	-0.0581	1.1238	-0.0049	-3.8001	0.6501	-0.0017	-0.0018	-0.0924	-0.0035	-0.2007	-1.0159	-0.0207	-0.0026	0.1637	-0.0044	0.2849	-4.5657	0.0035	1.1123	-0.0039
416	Neprilysin	IC50	B	1	0.0587	0.1895	3.5019	-0.8008	-0.0424	-0.046	0.1068	63.7454	0.0804	-0.0111	-0.0101	-0.003	-0.0001	17.2989	0.8127	0.0008	-0.2987	-0.0023	-0.026	0.4411	-0.0022	-0.1996	0.0007	0.0003	0.0057	0.1311	0.1798	-0.0049	-2.9931	0.3081	-0.0012	-0.0003	0.2816	0.0073	-0.2957	-0.5759	-0.0029	0.0064	1.4487	-0.0009	-1.5851	0.2943	-0.0082	-2.3287	0.0002
417	Neprilysin	IC50	B	1	0.0357	1.9005	4.5019	-0.8008	-0.0424	-0.046	0.1068	-40.1546	0.0804	-0.0085	-0.0168	-0.0004	-0.0001	-2.7011	0.5697	0.0033	-0.6257	-0.0055	0.187	-0.2139	-0.0006	-0.2296	0.0011	0.0043	0.003	-0.0581	0.3888	-0.0048	-2.0821	0.1681	-0.0012	0.0002	0.0886	0.0072	-0.2037	-1.0459	0.016	0.0082	1.5649	-0.0014	1.0819	0.3063	0.0068	1.3693	-0.0018
418	Neprilysin	IC50	B	1	0.03	0.6355	4.5019	0.1992	-0.0424	0.954	0.1068	-40.1546	-0.0307	-0.0005	-0.0093	-0.0024	-0.0001	0.2989	-0.2063	0.0008	0.1223	-0.0064	-2.481	-0.6199	-0.0119	-0.1686	0.0008	0.0043	0.0024	-0.0581	1.1988	-0.0033	-1.2721	0.7341	-0.0023	-0.0019	-0.0584	-0.0031	-0.2157	-0.8059	-0.0239	-0.0027	0.1137	-0.0043	0.2279	-3.7627	0.0033	1.0943	-0.0041
419	Neprilysin	IC50	B	-1	-0.0009	-0.8965	9.5019	0.1992	-0.0424	0.954	0.1068	57.0454	-0.0307	0.0193	0.0051	-0.004	-0.0001	18.2989	0.0117	-0.0073	0.3933	-0.0024	0.747	0.0421	-0.0104	0.2894	-0.0003	-0.0027	-0.012	0.072	-0.3732	-0.0006	0.2399	-0.1569	0.0004	-0.0014	-0.2364	0.0012	-0.0727	-1.3859	0.0115	0.0074	1.5396	-0.0015	-1.7851	-1.7937	-0.0049	-0.3657	-0.0023
420	Neprilysin	IC50	B	1	0.0277	4.0805	-1.4981	-1.8008	-0.0424	-1.046	0.1068	-40.1546	0.0804	-0.0075	-0.026	-0.0083	0	8.2989	0.8577	0.0062	-1.2847	-0.0054	1.377	-0.1629	0.0208	-0.2476	0	0.0043	0.0072	-0.0581	-0.1432	0.0005	0.8789	-0.2649	0.0005	0.0041	0.8266	0.0115	-0.3457	-0.4559	0.0086	0.0059	1.4097	-0.0014	1.3009	0.6813	0.0065	1.3513	-0.0023
421	Neprilysin	IC50	B	1	0.0149	-0.2645	4.5019	-0.8008	-0.0424	-0.046	0.1068	-40.1546	0.0804	0.0038	-0.0072	-0.0117	-0.0001	44.2989	0.6107	-0.0007	-0.5307	-0.0083	0.628	0.7251	-0.0057	-0.1536	-0.0006	0.0043	0.0067	-0.0581	0.8268	0.0026	0.9119	0.6291	0.0004	-0.0009	0.2996	0.009	-0.2907	0.3441	-0.0062	0.0064	1.4707	-0.0033	0.3939	-1.7217	0.002	0.9203	-0.0027
422	Neprilysin	IC50	B	-1	0.1031	4.9905	-1.4981	-1.8008	-0.0424	-1.046	0.1068	-40.1546	-0.0625	-0.0247	-0.0244	-0.006	-0.0001	19.2989	1.3217	0.008	-0.8237	-0.0016	0.453	1.1471	0.0024	-0.2186	0.0009	0.0043	0.0123	-0.0581	0.3828	-0.0042	-1.2781	-0.1179	-0.001	0.0013	0.9996	-0.0018	-0.4117	1.8141	-0.0052	0.0047	1.2977	0.0026	1.5249	1.2193	0.016	1.8872	0.0051
423	Neprilysin	IC50	B	-1	-0.0518	-0.4065	-1.4981	1.1992	0.0826	-0.046	-0.2265	19.4954	-0.0625	0.0092	0.0202	0.0093	-0.0001	-16.7011	-0.6453	-0.0053	1.0693	0.0091	-2.16	1.4011	-0.0033	0.0504	-0.0004	-0.0037	-0.0058	0.0305	-0.8182	-0.0017	0.1139	-0.2919	-0.0024	-0.0014	-0.4763	-0.0067	0.4783	0.9541	0.0037	0.004	1.2397	0.004	-0.3981	1.3153	-0.009	-6.0977	0.0042
424	Neprilysin	IC50	B	-1	0.0482	0.5195	3.5019	-0.8008	-0.0424	-0.046	0.1068	63.7454	0.0804	-0.0111	-0.0101	-0.003	-0.0001	17.2989	0.8127	0.0008	-0.5487	-0.0063	-0.026	0.4411	-0.0022	-0.1996	0.0007	0.0003	0.0057	0.1311	0.1798	-0.0049	-2.9931	0.3081	-0.0012	-0.0003	0.2816	0.0073	-0.2957	-0.5759	-0.0029	0.0064	1.4487	-0.0027	-4.1701	-0.5967	-0.0087	-3.6567	-0.0018
425	Neprilysin	IC50	B	1	0.0021	-2.4895	4.5019	-0.8008	-0.0424	-0.046	0.1068	-40.1546	0.0804	0.0103	-0.006	-0.0128	-0.0001	61.2989	0.5897	-0.001	-0.4247	-0.0076	0.956	0.7981	-0.0068	-0.1256	-0.0004	0.0043	-0.007	-0.0581	0.9058	0.0049	1.2459	0.6851	0.0015	-0.001	0.3396	0.0091	-0.3047	0.6241	-0.01	0.006	1.4497	-0.0031	0.1129	-1.4447	0.0001	0.6633	-0.0023
426	Neprilysin	IC50	B	1	-0.0037	-2.9705	4.5019	0.1992	-0.0424	0.954	0.1068	-40.1546	-0.0307	-0.0026	0	0.0032	-0.0001	-25.7011	-0.7351	0.0029	-0.1647	-0.0052	-0.633	-1.9669	-0.0119	-0.2016	0.0008	0.0043	0.005	-0.0581	0.6848	-0.0027	-0.4611	0.5371	-0.002	-0.0012	-0.2424	-0.0058	-0.1017	-1.9959	-0.0021	-0.0022	0.3937	-0.0021	0.1679	-0.0117	-0.003	0.1603	-0.0019
427	Neprilysin	IC50	B	1	-0.0375	0.3515	4.5019	3.1992	0.0346	1.954	-0.0932	198.945	-0.0307	0.0113	0.0223	0.0037	-0.0001	-16.7011	-0.8031	-0.0063	0.7673	-0.0093	0.294	-0.6939	-0.0138	0.0074	0	-0.0017	0.002	0.187	-0.0862	-0.0026	-0.9671	0.8131	0	-0.0028	-0.4923	-0.0044	0.1203	-1.5559	-0.0312	-0.0051	-0.8023	-0.0031	-1.0171	-2.0407	-0.0036	-0.2447	-0.003
428	Neprilysin	IC50	B	1	-0.0268	-2.2875	4.5019	0.1992	-0.0424	0.954	0.1068	69.7454	0.0804	0.0102	0.0072	-0.0058	-0.0001	13.2989	-0.1093	-0.0046	-0.0107	-0.0069	0.918	1.0891	-0.0059	-0.0056	-0.0004	0.0003	-0.001	0.072	0.2888	0.0008	0.5269	0.3451	0.0008	-0.0014	-0.1134	0.0007	-0.1057	-0.9059	-0.01	-0.0031	0.1047	-0.0013	-0.3011	-0.1987	-0.001	0.4793	-0.0006
429	Neprilysin	IC50	B	1	0.0537	-0.2885	4.5019	0.1992	-0.0424	0.954	0.1068	-40.1546	-0.0307	-0.0106	-0.003	0.0027	-0.0001	7.2989	0.0737	0.0021	0.7523	-0.0019	-2.182	-0.5729	-0.0119	-0.1616	0.0008	0.0043	0.0125	-0.0581	1.4498	-0.0053	2.8119	0.8381	-0.0022	-0.0023	0.0076	-0.0018	-0.2577	-0.1959	-0.0319	-0.0028	0.0177	-0.004	0.0109	-4.1317	0.0019	0.9163	-0.0042
430	Neprilysin	IC50	B	1	0.03	6.4105	-1.4981	-1.8008	-0.0424	-1.046	0.1068	-40.1546	0.0804	-0.0161	-0.0134	-0.0041	0	-5.7011	0.8437	0.0093	-1.5318	-0.0089	-0.667	0.9431	0.0259	-0.1826	-0.0002	0.0043	0.0239	-0.0581	-0.3552	0.0006	0.9959	-0.5629	-0.002	0.0055	0.7046	0.0117	-0.3077	-1.3359	0.0123	0.0063	1.4597	0.0016	1.6328	1.3503	0.0121	1.6201	0.0004
431	Neprilysin	IC50	B	-1	0.0405	-1.0475	-1.4981	-1.8008	-0.0424	-1.046	0.1068	-40.1546	0.0804	-0.0189	-0.0295	-0.0116	-0.0001	12.2989	1.3907	0.0096	-1.0727	-0.0033	1.562	1.6351	-0.0058	-0.2566	0.0007	0.0043	0.0112	-0.0581	0.2818	0.0069	1.5159	-0.2689	0.002	0.0012	0.8066	-0.0078	-0.4057	1.2941	0.0014	0.0058	1.3927	0.0091	1.5639	1.9363	0.0063	1.3323	0.0084
432	Neprilysin	IC50	F	1	0.03	-1.9215	-1.4981	-1.8008	-0.0424	-1.046	0.1068	-40.1546	-0.0863	-0.0121	-0.0003	0	0.0002	8.2989	0.9177	0.014	-0.8817	0.0064	1.954	0.5641	0.0082	-0.1786	-0.0004	0.0043	-0.0006	-0.0581	-0.1432	0.0005	0.8789	-0.3429	0.0032	0.0039	0.7776	0.0119	-0.3537	-0.5359	0.0161	0.0072	1.4997	-0.0033	-0.1321	-0.4497	-0.0047	0.1703	-0.0034
433	Neprilysin	IC50	B	-1	-0.0574	-0.8965	-1.4981	1.1992	0.0756	-0.046	-0.2265	-40.1546	-0.0625	0.0061	0.0211	0.013	-0.0001	-16.7011	-0.6615	-0.0045	1.6093	0.0129	-1.336	1.4561	-0.0045	0.0954	-0.0004	-0.0037	-0.0029	-0.0581	-0.6082	-0.0021	-0.0681	-0.2729	-0.0021	-0.0018	-0.5084	-0.0057	0.5753	2.1641	-0.0004	0.0042	1.2497	0.0054	0.0039	1.3753	-0.007	-1.0347	0.0046
434	Neprilysin	IC50	F	1	0.0196	-0.1685	-1.4981	-1.8008	-0.0424	-1.046	0.1068	-40.1546	0.0804	-0.0093	-0.0177	-0.019	0.0005	-8.7011	0.7917	0.009	-1.2967	0.0055	2.396	-0.4379	0.0198	-0.2556	-0.0006	0.0043	0.0173	-0.0581	-0.4742	0.0083	1.7079	-0.4419	0.0071	0.006	0.5806	0.0127	-0.2917	-1.8359	0.0221	0.0077	1.5438	-0.0023	1.0809	0.5783	0.0036	1.2173	-0.0026
435	Neprilysin	IC50	B	1	-0.0574	-0.8965	-1.4981	1.1992	0.0756	-0.046	-0.2265	-40.1546	-0.0625	0.0061	0.0211	0.013	-0.0001	-16.7011	-0.6615	-0.0045	1.6093	0.0129	-1.336	1.4561	-0.0045	0.0954	-0.0004	-0.0037	-0.0029	-0.0581	-0.6082	-0.0021	-0.0681	-0.2729	-0.0021	-0.0018	-0.5084	-0.0057	0.5753	2.1641	-0.0004	0.0042	1.2497	0.0054	0.0039	1.3753	-0.007	-1.0347	0.0046
436	Neprilysin	IC50	B	-1	0.0149	-0.2285	-1.4981	-0.8008	-0.0424	-0.046	0.1068	-40.1546	-0.0446	-0.017	-0.0051	-0.0027	-0.0001	-24.7011	-0.5065	0.0098	-0.9417	-0.0073	-1.96	1.2141	-0.0098	-0.1466	0.0004	0.0043	0.0353	-0.0581	0.4018	-0.0053	2.8119	-0.3409	-0.0018	0.0001	0.0686	-0.0013	-0.2407	-1.3759	0.008	-0.0084	-3.2923	0.0021	0.9339	1.1263	-0.0001	0.7243	0.0014
437	Neprilysin	IC50	F	1	0.03	-1.9215	-1.4981	-1.8008	-0.0424	-1.046	0.1068	-40.1546	-0.0863	-0.0121	-0.0003	0	0.0002	8.2989	0.9177	0.014	-0.8817	0.0064	1.954	0.5641	0.0082	-0.1786	-0.0004	0.0043	-0.0006	-0.0581	-0.1432	0.0005	0.8789	-0.3429	0.0032	0.0039	0.7776	0.0119	-0.3537	-0.5359	0.0161	0.0072	1.4997	-0.0033	-0.1321	-0.4497	-0.0047	0.1703	-0.0034
438	Neprilysin	IC50	B	1	-0.0214	-2.6785	4.5019	1.1992	-0.0424	1.954	0.1068	83.6454	-0.0307	0.0025	0.014	0.0035	-0.0001	-16.7011	-0.7815	-0.0018	0.6433	-0.0055	-0.178	-0.5879	-0.0119	-0.0016	0.0002	0.0003	0.004	0.072	0.7458	-0.005	-4.7781	0.4511	-0.0007	-0.0023	-0.3136	-0.0048	-0.0557	-1.5559	-0.0228	-0.0047	-0.5723	-0.0037	-0.2381	-1.7847	-0.0037	-0.2337	-0.0041
439	Neprilysin	IC50	F	1	0.0196	-0.1685	-1.4981	-1.8008	-0.0424	-1.046	0.1068	-40.1546	0.0804	-0.0093	-0.0177	-0.019	0.0005	-8.7011	0.7917	0.009	-1.2967	0.0055	2.396	-0.4379	0.0198	-0.2556	-0.0006	0.0043	0.0173	-0.0581	-0.4742	0.0083	1.7079	-0.4419	0.0071	0.006	0.5806	0.0127	-0.2917	-1.8359	0.0221	0.0077	1.5438	-0.0023	1.0809	0.5783	0.0036	1.2173	-0.0026
440	Neprilysin	IC50	B	1	-0.0574	-0.8965	-1.4981	1.1992	0.0756	-0.046	-0.2265	-40.1546	-0.0625	0.0061	0.0211	0.013	-0.0001	-16.7011	-0.6615	-0.0045	1.6093	0.0129	-1.336	1.4561	-0.0045	0.0954	-0.0004	-0.0037	-0.0029	-0.0581	-0.6082	-0.0021	-0.0681	-0.2729	-0.0021	-0.0018	-0.5084	-0.0057	0.5753	2.1641	-0.0004	0.0042	1.2497	0.0054	0.0039	1.3753	-0.007	-1.0347	0.0046
441	Neprilysin	IC50	F	1	0.0196	-0.1685	-1.4981	-1.8008	-0.0424	-1.046	0.1068	-40.1546	0.0804	-0.0093	-0.0183	-0.0131	0.0005	-8.7011	0.7917	0.0086	-1.2997	0.0026	0.44	-0.1269	0.0212	-0.2756	-0.0006	0.0043	0.0128	-0.0581	-0.4742	-0.0044	-0.4181	-0.4599	-0.0022	0.0061	0.5966	0.0122	-0.2897	-1.8259	0.0203	0.0074	1.53	-0.0014	1.4659	0.8713	0.0107	1.5658	-0.0025
442	Neprilysin	IC50	B	1	-0.0287	-2.2875	2.5019	2.1992	0.0526	0.954	-0.1432	69.7454	-0.0446	0.0061	0.0171	0.0055	-0.0001	-16.7011	-0.7583	-0.0035	0.6133	-0.0058	0.241	0.2051	-0.0087	-0.0026	0.0002	0.0003	-0.0011	0.072	0.5638	-0.0053	-9.3281	0.5141	-0.0003	-0.0023	-0.4147	0.0029	0.1663	-0.5259	-0.023	0.0016	0.9447	0.0022	0.3609	0.9943	-0.0038	-0.1987	0.0024
443	Neprilysin	IC50	B	1	0.0426	5.1505	-1.4981	-1.8008	-0.0424	-1.046	0.1068	-40.1546	0.0804	-0.0183	-0.0251	-0.0032	0	-2.7011	0.8967	0.0098	-1.3767	-0.0062	1.925	0.8131	0.0259	-0.2886	0.0006	0.0043	0.0159	-0.0581	-0.2402	0.0063	1.5389	-0.4179	0.0031	0.0046	0.7336	0.0113	-0.3287	-0.9059	0.0117	0.0062	1.4497	0.0011	1.5439	1.2323	0.0096	1.5177	-0.0001
444	Neprilysin	IC50	B	-1	0.0541	5.9705	-1.4981	-1.8008	-0.0424	-1.046	0.1068	-40.1546	0.0804	-0.0145	-0.0215	-0.0006	0	-5.7011	0.8437	0.0118	-1.4267	-0.0058	2.128	0.9381	0.0259	-0.2946	0.0011	0.0043	-0.0098	-0.0581	-0.3552	0.0122	1.902	-0.4879	0.0044	0.0053	0.6686	0.0112	-0.3097	-1.3559	0.0142	0.0065	1.4697	0.0014	1.6737	1.3293	0.0148	1.7204	0.0004
445	Neprilysin	IC50	B	1	-0.0588	-1.5965	-7.4981	-0.8008	-0.0424	-0.046	0.1068	16.0454	-0.1196	0.008	0.0107	-0.0142	0.0012	-22.7011	-0.4253	-0.001	-0.1497	0.0186	-3.807	0.9281	0.0222	0.3094	-0.0018	-0.0047	0.0044	0.0871	-0.9412	-0.0038	-0.1561	-0.6869	-0.0011	0.0037	-0.0694	-0.0051	0.0603	-2.5259	0.0331	-0.0063	-0.0703	-0.0006	0.5089	0.6753	-0.0027	0.6183	-0.0016
446	Neprilysin	IC50	B	1	-0.0648	-2.0725	-7.4981	-0.8008	-0.0424	-0.046	0.1068	-40.1546	0.0804	0.0038	0.0104	-0.0054	0.001	-22.7011	-0.4513	-0.0001	0.3803	0.0227	0.573	0.9031	0.0182	0.3284	-0.0016	0.0043	0.0115	-0.0581	-0.2412	-0.0049	-1.4151	-0.5809	-0.0008	0.0027	-0.0884	-0.0082	0.0853	-1.8059	0.0225	-0.0075	-0.7903	-0.001	0.5819	0.5373	-0.0017	0.7023	-0.002
447	Neprilysin	IC50	B	1	0.0426	5.1505	-1.4981	-1.8008	-0.0424	-1.046	0.1068	-40.1546	0.0804	-0.0183	-0.0251	-0.0032	0	-2.7011	0.8967	0.0098	-1.3627	-0.0058	1.925	0.8131	0.0259	-0.2886	0.0006	0.0043	0.0159	-0.0581	-0.2402	0.0063	1.5389	-0.4179	0.0031	0.0046	0.7336	0.0113	-0.3287	-0.9059	0.0117	0.0062	1.4497	0.0011	1.5966	1.2323	0.0122	1.6311	0
448	Neprilysin	IC50	B	1	0.0405	-1.0475	-1.4981	-1.8008	-0.0424	-1.046	0.1068	-40.1546	0.0804	-0.0189	-0.0295	-0.0116	-0.0001	12.2989	1.3907	0.0096	-1.0577	-0.003	1.562	1.6351	-0.0058	-0.2566	0.0007	0.0043	0.0112	-0.0581	0.2818	0.0069	1.5159	-0.2689	0.002	0.0012	0.8066	-0.0078	-0.4057	1.2941	0.0014	0.0058	1.3927	0.0086	1.6213	1.9033	0.0078	1.4347	0.0077
449	Neprilysin	IC50	B	1	0.0247	-0.7395	-1.4981	-0.8008	-0.0424	-0.046	0.1068	-40.1546	-0.0446	-0.0187	-0.014	-0.0019	-0.0001	-23.7011	-0.3513	0.0101	-0.7987	-0.0058	1.233	1.2111	-0.0106	-0.2516	0.0009	0.0043	0.0289	-0.0581	0.4998	-0.0014	0.1579	-0.1309	0.0012	-0.0002	0.0926	-0.0004	-0.2597	-1.1059	0.0029	-0.0083	-2.8723	0.0022	0.8239	1.1243	-0.0011	0.5623	0.0017
450	Neprilysin	IC50	B	1	0.0533	4.0805	-1.4981	-1.8008	-0.0424	-1.046	0.1068	-40.1546	-0.0863	-0.0218	-0.0263	-0.008	0	-1.7011	1.0437	0.0084	-1.3447	-0.0061	1.771	1.1481	0.0171	-0.2796	0.0001	0.0043	0.0385	-0.0581	-0.1282	0.0012	0.9859	-0.3589	0.0024	0.0038	0.7676	0.0076	-0.3477	-0.4759	0.0106	0.0063	1.4397	0.0023	1.6114	1.3543	0.013	1.6696	0.002
451	Neprilysin	IC50	B	1	-0.0214	-2.0725	-1.4981	-0.8008	-0.0424	-0.046	0.1068	-40.1546	0.0804	-0.0088	0.0025	-0.0016	0.0002	-22.7011	-0.4999	0.0041	-0.1747	0.0102	0.866	-0.8349	0.0045	-0.2396	0.0001	0.0043	0.0115	-0.0581	-0.0122	-0.0053	2.8119	-0.0049	-0.0006	0.0014	-0.0644	-0.0094	-0.0417	-1.6559	0.013	-0.0086	-4.0803	-0.0022	0.5969	0.1223	-0.0006	0.7563	-0.0028
452	Neprilysin	IC50	B	1	0.0541	3.0205	-1.4981	-1.8008	-0.0424	-1.046	0.1068	-40.1546	0.0804	-0.0288	-0.0135	-0.0003	0.0002	-14.7011	0.8807	0.0142	-1.4939	-0.0049	1.86	1.0631	0.0259	-0.3196	0.0006	0.0043	0.0158	-0.0581	-0.4582	0.0074	1.6539	-0.5709	0.0021	0.006	0.5776	0.0107	-0.2887	-1.8059	0.0186	0.0071	1.5123	0.0018	1.6621	1.4253	0.0138	1.6802	0.0008
453	Neprilysin	IC50	B	-1	0.0319	-0.5765	-1.4981	-1.8008	-0.0424	-1.046	0.1068	-40.1546	0.0804	-0.0171	-0.0205	-0.0129	-0.0001	9.2989	1.3527	0.0092	-1.2157	-0.0052	-1.324	1.6571	-0.005	-0.1516	0.0001	0.0043	0.0174	-0.0581	0.1798	0.0029	1.1179	-0.4359	-0.0022	0.0016	0.7726	-0.0063	-0.3947	0.8241	0.0046	0.0065	1.4407	0.0093	1.6446	1.9573	0.0081	1.4442	0.0084
454	Neprilysin	IC50	B	-1	0.0418	7.3905	-1.4981	-1.8008	-0.0424	-1.046	0.1068	-40.1546	0.0804	-0.0091	-0.0168	-0.0076	0.0001	-8.7011	0.7917	0.0103	-1.5813	-0.0078	0.812	1.0661	0.0259	-0.2036	0.0004	0.0043	-0.0018	-0.0581	-0.4742	-0.0044	-0.4181	-0.6159	-0.0004	0.0063	0.6166	0.0113	-0.2867	-1.7859	0.0167	0.0067	1.4957	0.0019	1.7175	1.4383	0.0158	1.7442	0.0007
455	Neprilysin	IC50	B	1	0.03	6.4105	-1.4981	-1.8008	-0.0424	-1.046	0.1068	-40.1546	0.0804	-0.0161	-0.0134	-0.0041	0	-5.7011	0.8437	0.0093	-1.5203	-0.0086	-0.667	0.9431	0.0259	-0.1826	-0.0002	0.0043	0.0239	-0.0581	-0.3552	0.0006	0.9959	-0.5629	-0.002	0.0055	0.7046	0.0117	-0.3077	-1.3359	0.0123	0.0063	1.4597	0.0015	1.6687	1.3453	0.014	1.6922	0.0003
456	Neprilysin	IC50	B	1	-0.0473	0.6355	-1.4981	4.1992	0.1476	-0.046	-0.3932	-40.1546	-0.0625	0.0035	0.0256	0.0223	-0.0001	-0.7011	-0.3523	-0.0106	1.4173	-0.0063	-3.461	0.9761	-0.0102	0.1524	-0.0001	-0.0017	0.0043	-0.0581	-0.0852	-0.0027	-0.8261	-0.0009	-0.0023	-0.0033	-0.6391	0.0023	0.8333	4.8841	-0.0279	0.009	1.7702	0.0027	0.2659	1.0233	-0.0028	0.0463	0.0031
457	Neprilysin	IC50	B	-1	0.0324	1.7905	-1.4981	-1.8008	-0.0424	-1.046	0.1068	-40.1546	-0.1196	-0.0156	-0.0051	0.0052	0.0003	-3.7011	0.7387	0.0029	0.1233	0.0317	1.641	1.0391	0.0401	0.3454	-0.0006	0.0043	0.0271	-0.0581	-0.3632	-0.0007	0.8019	-0.7449	0.0017	0.0062	0.8196	0.0131	-0.2927	-1.1959	0.0065	0.0048	1.3697	0.0162	1.9354	2.0163	0.0332	2.1936	0.0065
458	Neprilysin	IC50	B	1	0.0087	0.2345	-1.4981	2.1992	0.0576	0.954	-0.1432	196.245	-0.0307	0.0002	0.0085	-0.0029	-0.0001	-9.7011	-0.1423	-0.0063	1.6283	0.0029	-5.373	-1.1169	-0.0156	0.3724	0.0002	-0.0047	0.0015	0.2005	0.0138	0.0022	0.7369	0.0271	-0.0017	-0.0025	-0.3081	0	-0.0477	-1.1959	-0.0242	-0.0011	0.4427	0.0016	-0.6371	0.7423	-0.0086	-4.4767	0.0002
459	Neprilysin	IC50	B	-1	0.0324	1.7905	-1.4981	-1.8008	-0.0424	-1.046	0.1068	-40.1546	-0.1196	-0.0156	-0.0051	0.0052	0.0003	-3.7011	0.7387	0.0029	0.1233	0.0317	1.641	1.0391	0.0401	0.3454	-0.0006	0.0043	0.0271	-0.0581	-0.3632	-0.0007	0.8019	-0.7449	0.0017	0.0062	0.8196	0.0131	-0.2927	-1.1959	0.0065	0.0048	1.3697	0.0162	1.9354	2.0163	0.0332	2.1936	0.0065
460	Neprilysin	IC50	B	-1	0.0405	3.0205	4.5019	-0.8008	-0.0424	-0.046	0.1068	-40.1546	-0.0446	0.0023	-0.0258	-0.0098	-0.0001	9.2989	0.6867	0.0009	-0.2617	-0.0006	-0.621	-0.6699	-0.004	-0.0126	0.0012	0.0043	-0.0203	-0.0581	0.5638	0.0069	1.4979	0.3401	-0.0002	-0.0004	0.1446	0.0064	-0.2447	-0.5159	0.0063	0.0078	1.5541	-0.0031	1.1789	0.3363	0.0065	1.3603	-0.0019
461	Neprilysin	IC50	B	-1	0.0519	0.6945	-1.4981	-0.8008	-0.0424	-0.046	0.1068	-40.1546	-0.0625	-0.0128	-0.0148	-0.0025	-0.0001	-9.7011	0.1097	0.0038	-0.3157	-0.0009	0.083	-0.4499	-0.0005	-0.2006	0.0013	0.0043	-0.003	-0.0581	0.5838	-0.0002	0.4309	0.1261	-0.0013	0	0.2526	-0.0044	-0.2547	-0.6159	-0.0132	-0.008	-2.3583	-0.0023	1.0309	-0.1747	0.0063	1.3443	-0.0031
462	Neprilysin	IC50	B	1	0.0379	-1.7215	-1.4981	-0.8008	-0.0424	-0.046	0.1068	52.2354	0.0804	-0.0097	-0.0016	0.0006	-0.0001	-9.7011	0.1447	0.0024	0.2333	0.0091	0.778	1.4391	-0.0106	0.3634	0	-0.0017	0.0105	0.0871	-0.3732	0.0002	0.5579	-0.6599	0.0002	0	0.1646	0.006	-0.2717	-1.2159	0.0037	-0.0067	-0.9373	0.001	0.3129	0.9993	-0.006	-0.5637	0.0011
463	Neprilysin	IC50	B	-1	0.03	0.4915	-1.4981	-0.8008	-0.0424	-0.046	0.1068	-40.1546	0.0804	-0.0062	0.0002	0.0049	-0.0001	34.2989	-0.2743	0.004	-0.1767	-0.0067	-0.498	-1.3149	-0.015	-0.0986	0.0001	0.0043	0.0024	-0.0581	1.0948	-0.0011	-0.0911	0.5721	-0.0009	-0.0013	0.4286	-0.0083	-0.3447	1.0141	-0.0219	-0.0086	-6.7493	-0.0031	-2.2361	-1.2367	-0.0085	-3.7387	-0.0029
464	Neprilysin	IC50	B	1	0.0128	-0.8445	2.5019	3.1992	0.1686	-0.046	-0.3932	69.7454	0.0804	0.014	0.0091	0.008	-0.0001	31.2989	-0.4533	-0.0048	1.6793	-0.0018	0.237	-6.3849	-0.0204	0.2164	0.0005	0.0023	-0.0223	0.0305	0.6688	-0.0023	-0.8811	1.0221	0.0007	-0.0031	-0.3801	-0.0061	0.0663	0.7241	-0.0246	-0.0072	-2.4943	-0.0041	-2.3081	-5.4317	-0.0062	-1.4217	-0.004
465	Neprilysin	IC50	B	-1	0.0324	1.7905	-1.4981	-1.8008	-0.0424	-1.046	0.1068	-40.1546	-0.1196	-0.0156	-0.0051	0.0052	0.0003	-3.7011	0.7387	0.0029	0.1233	0.0317	1.641	1.0391	0.0401	0.3454	-0.0006	0.0043	0.0271	-0.0581	-0.3632	-0.0007	0.8019	-0.7449	0.0017	0.0062	0.8196	0.0131	-0.2927	-1.1959	0.0065	0.0048	1.3697	0.0162	1.9354	2.0163	0.0332	2.1936	0.0065
466	Neprilysin	IC50	B	1	0.026	2.6205	4.5019	-0.8008	-0.0424	-0.046	0.1068	-40.1546	-0.0625	0.0038	-0.0183	-0.0046	-0.0001	-6.7011	0.3687	0.0024	-0.3617	0.0023	0.827	-0.2159	0.0024	-0.0226	0.0015	0.0043	-0.0285	-0.0581	0.1788	-0.005	-2.4251	0.1171	-0.0007	0.0008	0.0216	0.0073	-0.1527	-1.5459	0.0284	0.0086	1.5764	-0.0028	1.0849	0.6183	0.0023	1.0093	-0.0013
467	Neprilysin	IC50	B	1	0.0149	3.4605	4.5019	-0.8008	-0.0424	-0.046	0.1068	-40.1546	-0.0625	0.0095	-0.0215	-0.0051	-0.0001	-9.7011	0.3037	0.001	-0.5497	-0.0005	-0.155	-0.7719	0.0035	-0.0206	0.0012	0.0043	-0.0229	-0.0581	0.0738	0.0067	1.5219	0.1261	-0.0001	0.0012	-0.0114	0.0069	-0.1227	-1.7859	0.0349	0.0087	1.5787	-0.0024	1.2299	0.8543	0.0034	1.1213	-0.0008
468	Neprilysin	IC50	B	-1	0.0038	-1.7625	4.5019	0.1992	-0.0424	0.954	0.1068	41.1454	-0.0625	0.0044	-0.0063	-0.005	-0.0001	-30.7011	-0.3543	-0.002	-0.3477	-0.0031	-2.739	0.5851	0.0017	-0.0176	0.0015	-0.0017	-0.0122	0.1311	-0.2302	-0.0014	0.2659	0.2461	-0.0009	0.0001	-0.2654	0.0033	0.0063	-2.7559	0.0215	-0.0021	0.5347	0.0011	0.7389	-4.0737	0.0002	0.7803	-0.0032
469	Neprilysin	IC50	B	1	0.0319	-0.5765	-1.4981	-1.8008	-0.0424	-1.046	0.1068	-40.1546	0.0804	-0.0171	-0.0205	-0.0129	-0.0001	9.2989	1.3527	0.0092	-1.2267	-0.0055	-1.324	1.6571	-0.005	-0.1516	0.0001	0.0043	0.0174	-0.0581	0.1798	0.0029	1.1179	-0.4359	-0.0022	0.0016	0.7726	-0.0063	-0.3947	0.8241	0.0046	0.0065	1.4407	0.0097	1.5947	1.9843	0.0067	1.3543	0.009
470	Neprilysin	IC50	B	1	-0.0055	-1.0475	2.5019	1.1992	0.0906	-0.046	-0.2265	27.1554	-0.0863	0.0098	-0.0034	-0.0028	0	-30.7011	-0.2943	-0.0048	-0.3777	-0.0036	0.038	-1.7069	0.0117	-0.0266	0.0015	-0.0027	-0.021	0.1311	-0.3732	0.0004	0.7709	0.0481	-0.002	0	-0.434	0.0108	0.3913	-1.1459	0.0118	0.0021	1.0997	-0.0025	1.3939	0.9773	0.0054	1.2693	-0.0007
471	Neprilysin	IC50	B	1	0.0426	5.1505	-1.4981	-1.8008	-0.0424	-1.046	0.1068	-40.1546	-0.0863	-0.0198	-0.0153	-0.0093	0	-4.7011	0.9967	0.0079	-1.4877	-0.0084	-1.063	1.2221	0.0176	-0.1736	-0.0007	0.0043	0.0472	-0.0581	-0.2402	-0.0045	-0.8221	-0.5109	-0.0017	0.0046	0.7376	0.0081	-0.3287	-0.9059	0.0128	0.0066	1.4697	0.0026	1.736	1.4333	0.0169	1.8038	0.0022
472	Neprilysin	IC50	B	-1	0.0349	-0.5205	1.5019	1.1992	0.0906	-0.046	-0.2265	64.4454	0.0804	0.0085	-0.0022	0.0016	-0.0001	31.2989	-0.4113	-0.0008	1.1893	0.0025	0.146	-0.6919	-0.0185	0.2124	0.0007	0.0013	-0.0236	0.0305	0.4528	-0.0052	-8.1881	0.5501	0.0001	-0.0024	-0.0914	0.0015	-0.1597	0.4241	-0.0234	0.0009	0.8327	-0.0007	-0.8661	0.3313	-0.0073	-2.0447	0.0007
473	Neprilysin	IC50	B	1	0.0288	-0.1685	1.5019	1.1992	0.0906	-0.046	-0.2265	60.2454	-0.0307	0.0109	-0.0026	0.0028	-0.0001	31.2989	-0.3963	-0.0022	1.0473	0.0009	0.725	-3.0019	-0.017	0.2124	0.0007	0.0013	-0.023	0.0305	0.3858	-0.0016	-0.3391	0.5721	0.0009	-0.0022	-0.0914	0.0041	-0.1347	0.3041	-0.0198	0.0012	0.8767	-0.0035	-1.6771	-0.6417	-0.0083	-3.4267	-0.0019
474	Neprilysin	IC50	B	1	0.0357	0.7845	1.5019	0.1992	0.1796	-1.046	-0.3932	43.6054	0.0804	0.0095	0.0015	0.007	-0.0001	65.2989	0.9687	-0.0016	0.5703	0.0027	0.738	-1.2119	-0.0109	0.2054	0.0001	0.0003	-0.0296	0.0305	-0.0102	-0.0046	-2.4621	0.3991	0.0007	-0.0011	0.2186	0.0145	-0.1707	1.6141	-0.0031	0.015	2.0782	-0.004	-0.0801	-0.2827	-0.0051	-0.4797	-0.0023
475	Neprilysin	IC50	B	1	0.03	2.3705	1.5019	0.1992	0.1796	-1.046	-0.3932	32.8254	-0.0625	0.0153	-0.0108	0.0009	-0.0001	40.2989	0.8707	-0.0018	-0.0617	-0.0014	0.78	-0.8579	-0.0069	-0.0086	0.0005	-0.0007	-0.036	0.0305	-0.2842	0.0001	0.5059	0.3391	0.0001	-0.0006	0.0926	0.0142	-0.1007	0.8741	0.0044	0.0173	2.1084	-0.0033	0.8399	0.8753	-0.0011	0.5433	0.0006
476	Neprilysin	IC50	B	1	0.0263	1.1195	1.5019	1.1992	0.0906	-0.046	-0.2265	64.1454	0.0804	0.0157	-0.0055	0.0037	-0.0001	48.2989	-0.3923	-0.0026	1.0933	-0.0002	0.451	-1.6189	-0.018	0.2134	0.0006	0.0013	-0.0284	0.0305	0.4508	-0.0049	-4.1281	0.6231	0.0006	-0.0023	-0.0804	0.003	-0.1507	0.5141	-0.0226	0.0007	0.7977	-0.003	-1.6251	-0.5667	-0.0079	-2.7327	-0.0015
477	Neprilysin	IC50	B	1	0.017	-0.6315	1.5019	3.1992	0.1796	-0.046	-0.3932	175.645	0.0804	0.0163	0.0086	0.0055	-0.0001	31.2989	-0.4393	-0.0051	1.4773	-0.002	0.427	-4.2679	-0.0197	0.2154	0.0005	-0.0067	-0.0258	0.1118	0.3398	-0.0049	-4.2311	0.7521	0.0006	-0.0029	-0.3596	-0.0099	0.0293	0.0741	-0.0235	-0.0085	-6.9543	-0.0046	-4.2071	-2.6147	-0.0073	-2.2497	-0.0034
478	Neprilysin	IC50	B	1	-0.006	-2.2175	4.5019	0.1992	-0.0424	0.954	0.1068	44.9554	-0.0625	0.0078	0.0064	-0.0039	-0.0001	-23.7011	-0.3253	-0.0049	-0.2807	-0.0041	1.277	0.9961	0.0006	0.0474	0.0008	-0.0017	-0.0207	0.1311	-0.1332	0.001	0.7549	0.1181	0.0032	0	-0.2144	0.0053	-0.0227	-2.5559	0.0162	-0.0022	0.4857	0.0029	0.2979	-0.0847	-0.0019	0.4693	-0.0009
479	Neprilysin	IC50	B	1	-0.0069	-4.1245	4.5019	3.1992	0.0316	1.954	-0.0932	79.3454	0.0804	0.0066	0.0133	0.0037	-0.0001	-32.7011	-0.8888	-0.0053	1.4033	-0.0026	0.292	-0.2919	-0.0171	0.2134	0.0011	0.0003	-0.005	0.1311	0.9488	-0.0012	-0.2281	0.8351	0.0007	-0.0028	-0.5365	-0.0009	0.1723	-1.4859	-0.0229	-0.0034	-0.1343	-0.0025	-2.8471	-1.6227	-0.0078	-2.6297	-0.0029
480	Neprilysin	IC50	B	1	0.0115	-0.2285	4.5019	0.1992	-0.0424	0.954	0.1068	56.8954	0.0804	0.0053	-0.0089	-0.0073	-0.0001	-23.7011	-0.3763	-0.0006	-0.3077	-0.0045	-0.124	0.5131	-0.0029	-0.0126	0.0013	0.0003	-0.0121	0.1311	0.0698	0.001	0.7029	0.4241	0.0005	-0.0006	-0.1914	0.0025	-0.0997	-2.3559	0.0018	-0.0013	0.5807	0	0.7199	-0.6577	0.0035	1.0953	-0.0012
481	Neprilysin	IC50	B	-1	0.0189	3.7605	4.5019	-0.8008	-0.0424	-0.046	0.1068	-40.1546	-0.0625	0.0095	-0.0215	-0.0051	-0.0001	-9.7011	0.3037	0.001	-0.6307	-0.002	-0.155	-0.7719	0.0035	-0.0206	0.0012	0.0043	-0.0229	-0.0581	0.0738	0.0067	1.5219	0.1261	-0.0001	0.0012	-0.0114	0.0069	-0.1227	-1.7859	0.0349	0.0087	1.5787	-0.003	1.1949	0.9633	0.0027	1.0643	0.0001
482	Neprilysin	IC50	B	1	-0.0241	-0.0435	-1.4981	-0.8008	-0.0424	-0.046	0.1068	40.4854	-0.0625	0.007	0.0068	-0.0062	-0.0001	-5.7011	-0.5822	0.0026	-0.6427	-0.0009	0.713	0.8401	-0.0047	-0.0316	-0.0009	-0.0017	-0.004	0.072	-0.6462	-0.0034	-0.4191	-0.2979	0	0.0008	0.0226	-0.0074	-0.1357	-1.4059	0.0137	-0.0085	-3.2063	-0.0008	-0.4761	0.6833	-0.0034	0.2883	0.0008
483	Neprilysin	IC50	B	1	0.0221	4.5905	4.5019	-0.8008	-0.0424	-0.046	0.1068	-40.1546	-0.0625	0.0065	-0.0074	0.0028	-0.0001	6.2989	0.3257	-0.0023	-0.3597	-0.0033	0.509	0.1041	0.002	-0.0186	0.0004	0.0043	-0.0153	-0.0581	0.2678	0.0048	1.3099	-0.0419	-0.0011	0.0004	0.0496	0.0047	-0.1047	-0.6559	0.029	0.0083	1.5638	-0.003	1.3529	1.3703	0.0031	1.0723	0.0026
484	Neprilysin	IC50	B	-1	0.011	0.7845	4.5019	-0.8008	-0.0424	-0.046	0.1068	-40.1546	-0.0625	0.0095	-0.0215	-0.0051	0	-9.7011	0.3037	0.001	-0.5167	0.0001	-0.155	-0.7719	0.0035	-0.0206	0.0012	0.0043	-0.0229	-0.0581	0.0738	0.0067	1.5219	0.1261	-0.0001	0.0012	-0.0114	0.0069	-0.1227	-1.7859	0.0349	0.0087	1.5787	-0.0026	1.2259	0.8763	0.003	1.0923	-0.0008
485	Neprilysin	IC50	B	-1	0.0149	3.4605	4.5019	-0.8008	-0.0424	-0.046	0.1068	-40.1546	-0.0625	0.0095	-0.0215	-0.0051	-0.0001	-9.7011	0.3037	0.001	-0.5497	-0.0005	-0.155	-0.7719	0.0035	-0.0206	0.0012	0.0043	-0.0229	-0.0581	0.0738	0.0067	1.5219	0.1261	-0.0001	0.0012	-0.0114	0.0069	-0.1227	-1.7859	0.0349	0.0087	1.5787	-0.0024	1.2299	0.8543	0.0034	1.1213	-0.0008
486	Neprilysin	IC50	B	1	0.03	0.5625	-1.4981	-0.8008	-0.0424	-0.046	0.1068	36.0954	0.0804	0.0072	-0.019	-0.0112	0	-8.7011	0.0207	-0.0005	-0.7377	-0.0013	1.603	1.2171	0.0076	-0.0236	0.0015	-0.0027	-0.0359	0.1311	-0.3802	0.0129	1.9385	-0.0659	0.0025	0.0016	0.0766	-0.0037	-0.1617	-2.0959	0.0186	-0.0038	0.3097	0.0054	0.1459	0.4483	0.0035	1.1303	0.0012
487	Neprilysin	IC50	B	-1	0.0357	1.9005	4.5019	-0.8008	-0.0424	-0.046	0.1068	-40.1546	-0.0625	0.002	-0.0258	-0.0042	-0.0001	-3.7011	0.4317	0.0037	-0.1597	0.0045	-0.696	-0.2579	0.001	-0.0216	0.0016	0.0043	-0.0199	-0.0581	0.2808	0.0053	1.3659	0.1041	-0.0021	0.0004	0.0466	0.0071	-0.1807	-1.3059	0.022	0.0086	1.58	-0.0043	0.9979	0.6243	0.0018	0.9473	-0.0009
488	Neprilysin	IC50	B	-1	0.0213	2.8005	-1.4981	-1.8008	-0.0424	-1.046	0.1068	-40.1546	0.0804	0.0134	-0.0257	-0.0093	-0.0001	80.2989	1.1087	0.0064	-0.6367	-0.0021	1.793	0.3851	-0.0079	-0.0086	0.0001	0.0043	-0.0455	-0.0581	0.6158	0.01	1.7829	0.4831	0.0037	-0.0001	0.9966	0.0069	-0.4097	3.6041	-0.0099	0.0033	1.1597	-0.0034	0.2259	-0.6297	-0.0036	0.0403	-0.0035
489	Neprilysin	IC50	B	1	-0.0518	1.6805	-1.4981	1.1992	0.0826	-0.046	-0.2265	19.4954	-0.0625	0.0092	0.0202	0.0093	-0.0001	-16.7011	-0.6453	-0.0053	-0.0477	-0.0054	-2.16	1.4011	-0.0033	0.0504	-0.0004	-0.0037	-0.0058	0.0305	-0.8182	-0.0017	0.1139	-0.2919	-0.0024	-0.0014	-0.4763	-0.0067	0.4783	0.9541	0.0037	0.004	1.2397	0.0035	-0.9581	1.3833	-0.0063	-0.6497	0.0047
490	Neprilysin	IC50	B	1	-0.0574	-0.8965	-1.4981	1.1992	0.0756	-0.046	-0.2265	-40.1546	-0.0625	0.0061	0.0211	0.013	-0.0001	-16.7011	-0.6615	-0.0045	1.5793	0.0125	-1.336	1.4561	-0.0045	0.0954	-0.0004	-0.0037	-0.0029	-0.0581	-0.6082	-0.0021	-0.0681	-0.2729	-0.0021	-0.0018	-0.5084	-0.0057	0.5753	2.1641	-0.0004	0.0042	1.2497	0.0049	-0.0321	1.3683	-0.0072	-1.1807	0.0045
491	Neprilysin	IC50	B	-1	0.0149	3.4605	4.5019	-0.8008	-0.0424	-0.046	0.1068	-40.1546	-0.0863	0.0063	-0.0115	0.002	-0.0001	-9.7011	0.3037	-0.0021	-0.4547	-0.0014	-2.239	0.7731	0.0074	-0.0216	0.001	0.0043	-0.0218	-0.0581	0.0738	0.0067	1.5219	-0.1269	-0.0016	0.0007	-0.1034	0.0077	0.0623	-0.3059	0.0005	-0.0017	0.6697	-0.0032	1.6076	1.5763	0.008	1.437	0.004
492	Neprilysin	IC50	B	1	0.0115	-0.2285	4.5019	0.1992	-0.0424	0.954	0.1068	48.0254	-0.0625	0.0019	0.0055	0.002	-0.0001	-20.7011	-0.2493	-0.0045	-0.1587	-0.0052	0.542	-2.1269	0.0001	-0.0146	0.0007	-0.0007	-0.0059	0.1311	-0.0312	-0.0026	-0.2611	0.1211	-0.0009	-0.0004	-0.2214	0.001	0.0113	-1.9259	0.0176	-0.0015	0.5737	-0.0029	0.9389	0.3743	0	0.7153	-0.0023
493	Neprilysin	IC50	B	-1	0.0007	-3.3825	4.5019	1.1992	-0.0424	1.954	0.1068	62.4454	0.0804	0.0025	0.0021	0.0024	-0.0001	-30.7011	-0.5191	-0.0034	0.3673	-0.0057	-0.63	0.4571	-0.0082	0.0014	0.0015	-0.0017	-0.0081	0.072	0.1468	-0.0031	-0.8951	0.4831	-0.0017	-0.002	-0.4322	-0.0069	0.1133	-1.6059	-0.0066	-0.0078	-2.4863	0.0003	-1.3101	0.0963	-0.0045	-0.3107	0.0002
494	Neprilysin	IC50	B	-1	0.0038	-1.7625	-1.4981	0.1992	-0.0424	0.954	0.1068	38.0254	-0.1196	-0.0015	0.0109	0.0111	-0.0001	-30.7011	-0.3543	-0.0091	-0.1047	-0.0049	-2.511	0.6831	0.0229	0.0614	0.0011	-0.0027	-0.0092	0.1311	-0.0432	0.0005	0.7059	-0.1599	-0.002	0.001	-0.1064	0.0032	0.0513	-2.4559	-0.0015	-0.0083	-2.7753	-0.0024	1.618	1.3593	0.0076	1.4189	0.0018
495	Neprilysin	IC50	B	1	0.0412	0.1895	4.5019	-0.8008	-0.0424	-0.046	0.1068	-40.1546	0.0804	-0.0057	-0.0208	-0.0115	-0.0001	10.2989	0.8097	0.0011	-0.4287	-0.0033	1.198	-3.8579	-0.0072	-0.2356	0.001	0.0043	-0.0112	-0.0581	0.6658	0.0043	1.1939	0.2961	0.002	-0.0007	0.1546	0.0045	-0.2647	-0.2659	0.0015	0.0078	1.5598	0.0016	1.2119	0.9513	0.0061	1.3333	0.0012
496	Neprilysin	IC50	B	1	0.0021	-0.8025	-1.4981	0.1992	-0.0424	0.954	0.1068	78.3454	-0.0196	0.0001	0.0102	-0.0024	-0.0001	-2.7011	-0.6192	0.0014	0.1023	-0.0039	0.047	0.7011	-0.0185	-0.0166	-0.0005	0.0013	0.0104	0.072	0.1728	-0.0046	-2.6371	0.0381	-0.0001	-0.0021	-0.2294	-0.0041	-0.1637	-1.0359	-0.0087	-0.005	-0.5513	-0.0027	-7.5281	-0.8867	-0.0075	-1.9087	-0.0008
497	Neprilysin	IC50	B	1	0.0334	0.6945	4.5019	-0.8008	-0.0424	-0.046	0.1068	-40.1546	-0.0446	-0.0032	-0.0192	-0.0059	-0.0001	9.2989	0.6867	0.003	-0.5017	-0.0045	1.141	-0.4649	-0.0044	-0.2386	0.001	0.0043	-0.0073	-0.0581	0.5708	-0.0044	-1.6591	0.3111	0.0016	-0.0004	0.1466	0.0065	-0.2457	-0.5259	0.0063	0.0078	1.5537	-0.001	1.0139	0.3263	0.0052	1.2553	-0.0014
498	Neprilysin	IC50	B	1	0.0288	-1.4935	3.5019	1.1992	-0.0424	1.954	0.1068	239.945	0.0804	-0.0004	-0.0003	-0.0064	-0.0001	-9.7011	-0.1653	-0.0036	0.4513	-0.0065	-1.26	-1.6109	-0.0159	-0.1686	0.001	-0.0027	-0.0054	0.2902	0.5588	0.0022	0.7249	0.9081	-0.0017	-0.0025	-0.2624	-0.0079	-0.1827	-1.9859	-0.0315	-0.0085	-6.0513	-0.0034	-4.7461	-2.0287	-0.0086	-4.6117	-0.0032
499	Neprilysin	IC50	B	1	0.0545	-0.6745	4.5019	-0.8008	-0.0424	-0.046	0.1068	-40.1546	-0.0446	-0.0152	-0.0117	-0.0018	-0.0001	20.2989	0.8197	0.0014	0.0583	-0.0002	-1.07	0.1301	-0.0058	-0.1936	0.0008	0.0043	0.0066	-0.0581	0.8508	0.0018	0.7709	0.4571	-0.0022	-0.001	0.2616	0.0073	-0.2927	0.3241	-0.0065	0.0067	1.4917	-0.0021	0.6189	-0.3087	0.0031	1.0523	-0.0023
500	Neprilysin	IC50	B	1	0.0513	0.7845	4.5019	-0.8008	-0.0424	-0.046	0.1068	-40.1546	-0.0446	-0.0071	-0.0162	-0.0042	-0.0001	33.2989	0.8047	0.0012	0.0643	-0.0011	-0.771	0.2241	-0.0068	-0.1906	0.0005	0.0043	0.0122	-0.0581	0.9298	-0.0011	0.0009	0.5681	-0.0018	-0.0011	0.3006	0.0074	-0.3057	0.6141	-0.0101	0.0063	1.4697	-0.0029	0.6179	-0.8837	0.0038	1.1343	-0.0031
501	Neprilysin	IC50	B	-1	-0.0427	-1.0475	1.5019	2.1992	0.0576	0.954	-0.1432	142.645	0.0804	0.0175	0.006	0.0055	-0.0001	-16.7011	-0.7334	-0.0045	1.4853	0.0047	1.346	0.9301	-0.0153	0.2834	0.0009	-0.0077	-0.017	0.1501	-1.2942	-0.0018	-0.2541	-0.1429	0.0021	-0.0022	-0.4783	-0.0067	0.1463	-1.3759	-0.0044	0	0.7087	-0.0034	-2.4621	0.1783	-0.0073	-1.6667	0.0003
502	Neprilysin	IC50	B	1	-0.0318	-0.4065	-1.4981	1.1992	0.0756	-0.046	-0.2265	-40.1546	-0.0625	0.0023	0.015	0.0155	-0.0001	-15.7011	-0.5054	-0.0042	0.6813	0.0007	0.413	1.4581	-0.0049	0.0134	0.0001	-0.0037	0.0001	-0.0581	-0.7012	-0.0027	-0.3941	-0.0889	-0.0005	-0.002	-0.5064	-0.0066	0.5403	2.4441	-0.0092	0.0016	0.9737	0.0074	0.5349	1.6563	-0.005	-0.2837	0.0067
503	Neprilysin	IC50	B	1	0.0334	0.6945	4.5019	-0.8008	-0.0424	-0.046	0.1068	-40.1546	-0.0446	-0.0032	-0.0192	-0.0059	-0.0001	9.2989	0.6867	0.003	-0.5017	-0.0045	1.141	-0.4649	-0.0044	-0.2386	0.001	0.0043	-0.0073	-0.0581	0.5708	-0.0044	-1.6591	0.3111	0.0016	-0.0004	0.1466	0.0065	-0.2457	-0.5259	0.0063	0.0078	1.5537	-0.001	1.0139	0.3263	0.0052	1.2553	-0.0014
504	Neprilysin	IC50	F	1	0.0357	0.6355	-1.4981	-1.8008	-0.0424	-1.046	0.1068	-40.1546	0.0804	-0.0222	-0.017	-0.0081	0.0007	-17.7011	0.8327	0.0138	-1.3667	0.003	1.702	1.1821	0.026	-0.3266	0.0001	0.0043	0.0235	-0.0581	-0.5792	0.0026	1.3249	-0.6279	0.0009	0.0069	0.4966	0.0105	-0.2637	-2.2559	0.024	0.0076	1.5491	0.0022	1.73	1.5173	0.017	1.771	0.0012
505	Neprilysin	IC50	B	1	0.0357	0.6355	-1.4981	-1.8008	-0.0424	-1.046	0.1068	-40.1546	0.0804	-0.0222	-0.017	-0.0081	0.0007	-17.7011	0.8327	0.0138	-1.3667	0.003	1.702	1.1821	0.026	-0.3266	0.0001	0.0043	0.0235	-0.0581	-0.5792	0.0026	1.3249	-0.6279	0.0009	0.0069	0.4966	0.0105	-0.2637	-2.2559	0.024	0.0076	1.5491	0.0022	1.73	1.5173	0.017	1.771	0.0012
506	Neprilysin	IC50	B	1	0.0288	-1.4935	4.5019	1.1992	-0.0424	1.954	0.1068	103.945	-0.0196	-0.0023	-0.0008	-0.0016	-0.0001	-9.7011	-0.1873	-0.0023	0.9233	-0.0036	-1.236	-3.0299	-0.0168	-0.1666	0.0011	0.0023	-0.0016	0.1311	0.9478	-0.0015	-0.4361	1.0281	-0.0016	-0.0026	-0.2734	-0.01	-0.1747	-1.6359	-0.0324	-0.0079	-3.4693	-0.0045	-3.9261	-2.5907	-0.0088	-6.3937	-0.0034
507	Neprilysin	IC50	B	1	-0.0241	-0.0435	-1.4981	-0.8008	-0.0424	-0.046	0.1068	-40.1546	-0.0625	-0.0037	0.0005	0.0023	0	-15.7011	-0.4193	0.0048	-0.3957	0.0017	0.549	0.9031	-0.001	-0.1346	0.0002	-0.0027	-0.0005	-0.0581	-0.7092	-0.0027	-0.0761	-0.1389	-0.0002	0	-0.1404	-0.0086	0.0733	0.3341	-0.001	-0.0055	-0.2073	-0.0005	-0.3671	0.7433	-0.0026	0.4243	0.001
508	Neprilysin	IC50	B	1	-0.0118	-0.5765	-1.4981	-0.8008	-0.0424	-0.046	0.1068	44.7354	-0.0625	0	0.0146	-0.0039	-0.0001	-2.7011	-0.4929	0.0016	-0.5057	-0.0003	0.941	0.2671	-0.0053	-0.0296	-0.0013	-0.0007	0.009	0.072	-0.5202	-0.003	-0.2831	-0.1629	0.0005	0.0006	0.0766	-0.0097	-0.1587	-1.1159	0.0092	-0.0086	-4.6683	-0.0025	0.0899	0.0503	-0.0015	0.5503	-0.0008
509	Neprilysin	IC50	B	1	-0.0364	-0.7395	-1.4981	1.1992	0.0756	-0.046	-0.2265	-40.1546	-0.0625	0.0023	0.015	0.0155	-0.0001	-15.7011	-0.5054	-0.0042	0.0803	-0.0065	0.413	1.4581	-0.0049	0.0134	0.0001	-0.0037	0.0001	-0.0581	-0.7012	-0.0027	-0.3941	-0.0889	-0.0005	-0.002	-0.5064	-0.0066	0.5403	2.4441	-0.0092	0.0016	0.9737	0.0058	0.4919	1.6323	-0.0052	-0.3697	0.007
510	Neprilysin	IC50	B	1	-0.0009	-1.0475	-1.4981	-0.8008	-0.0424	-0.046	0.1068	49.5054	0.0804	-0.0016	0.0095	-0.0097	-0.0001	-2.7011	-0.5107	0.0019	-0.4707	0.001	1.459	0.7231	-0.0088	-0.0276	-0.0013	-0.0007	0.0068	0.072	-0.4472	0.0026	1.0129	-0.2719	0.0014	0.0001	0.0746	-0.0078	-0.1917	-0.9359	0.0046	-0.0085	-3.9443	0	-0.5921	0.7443	-0.0029	0.2943	0.0016
511	Neprilysin	IC50	B	1	0.0174	-0.8025	4.5019	0.1992	-0.0424	0.954	0.1068	-40.1546	0.0804	-0.001	-0.004	0.0016	-0.0001	1.2989	-0.0343	-0.0019	0.3163	-0.0052	-5.419	0.5421	-0.0087	-0.0946	0.0008	0.0043	-0.0043	-0.0581	1.1118	-0.0012	-0.1121	0.5281	-0.0018	-0.0018	-0.0704	0.0013	-0.1827	-0.8559	-0.0202	-0.0029	0.0767	-0.0026	-2.8011	-0.8497	-0.0048	-0.5177	-0.0023
512	Neprilysin	IC50	B	1	-0.0162	-1.7215	-1.4981	0.1992	-0.0424	0.954	0.1068	-40.1546	-0.0446	-0.0082	0.0202	0.0155	-0.0001	-12.7011	-0.465	-0.0025	1.3013	0.006	0.442	0.8581	-0.0085	0.0244	-0.0001	-0.0027	0.0137	-0.0581	-0.3972	-0.0039	-1.4611	0.0801	-0.0002	-0.0018	-0.2734	-0.01	0.1263	0.6341	-0.0052	-0.0015	0.4617	0.003	-0.0881	1.1193	-0.0061	-0.8947	0.0034
513	Neprilysin	IC50	B	1	-0.006	-0.2285	-1.4981	-0.8008	-0.0424	-0.046	0.1068	-40.1546	-0.0625	-0.0103	0.0085	0.0041	-0.0001	-12.7011	-0.3373	0.0039	0.3263	0.0123	0.87	0.3971	-0.0016	-0.1286	-0.0003	-0.0027	0.0124	-0.0581	-0.5792	-0.0037	-0.7341	-0.0319	0.0004	-0.0002	-0.0894	-0.0099	0.0413	0.6141	-0.0057	-0.0055	-0.2773	-0.0012	0.0869	0.2383	-0.0011	0.6173	-0.0007
514	Neprilysin	IC50	B	1	-0.0089	-1.3325	-1.4981	0.1992	-0.0424	0.954	0.1068	-40.1546	-0.0446	-0.006	0.0193	0.0156	-0.0001	-12.7011	-0.4463	-0.0042	1.2053	0.0049	0.449	0.6701	-0.0075	0.0654	-0.0002	0.0043	0.0109	-0.0581	0.7658	0	0.4119	0.0271	-0.0002	-0.0014	-0.2264	-0.0093	0.0253	-0.6059	0.002	-0.0027	0.2487	0.0045	-0.0561	1.0033	-0.0061	-0.7907	0.0027
515	Neprilysin	IC50	B	1	-0.0185	0.3515	-1.4981	-0.8008	-0.0424	-0.046	0.1068	-40.1546	-0.0625	-0.0037	0.0005	0.0023	-0.0001	-15.7011	-0.4193	0.0048	0.1743	0.0122	0.549	0.9031	-0.001	-0.1346	0.0002	-0.0027	-0.0005	-0.0581	-0.7092	-0.0027	-0.0761	-0.1389	-0.0002	0	-0.1404	-0.0086	0.0733	0.3341	-0.001	-0.0055	-0.2073	0.0005	-0.4351	0.7763	-0.0028	0.3933	0.0008
516	Neprilysin	IC50	B	-1	-0.0268	-1.3325	-1.4981	0.1992	-0.0424	0.954	0.1068	-40.1546	-0.0446	-0.0008	0.0057	0.0072	-0.0001	-15.7011	-0.5428	-0.0015	1.1663	0.008	0.262	1.0171	-0.0073	-0.1136	0.0005	-0.0027	0.0022	-0.0581	-0.6092	-0.0032	-0.7811	0.2291	-0.0003	-0.0016	-0.2993	-0.0081	0.1273	0.2141	-0.0071	-0.0026	0.2657	0.0053	0.3869	1.1533	-0.004	-0.1127	0.0023
517	Neprilysin	IC50	B	1	0.0215	-0.5205	-1.4981	0.1992	-0.0424	0.954	0.1068	92.2454	0.0804	0.001	0.0068	0.0024	-0.0001	30.2989	-0.5638	-0.0014	0.8083	-0.0024	-1.05	-3.7229	-0.0203	-0.0146	-0.0001	-0.0007	0.006	0.0305	-0.1032	-0.0022	-0.7411	-0.1029	-0.0011	-0.0026	-0.1044	-0.0103	-0.2077	0.3041	-0.0289	-0.0074	-2.5773	-0.0042	-2.9141	-5.8397	-0.0075	-2.3947	-0.0044
518	Neprilysin	IC50	B	-1	0.0649	-0.2645	-1.4981	-0.8008	-0.0424	-0.046	0.1068	-40.1546	0.0804	-0.0146	-0.02	-0.0108	-0.0001	-9.7011	0.0447	0.0065	-0.0707	0.0046	0.975	-1.5079	-0.0064	-0.2316	0.0011	0.0043	0.0022	-0.0581	0.7718	0.0059	1.3839	0.1511	0.0006	-0.0007	0.2546	-0.0052	-0.3007	-0.1959	-0.0184	-0.0083	-3.4323	-0.0036	-0.3241	-1.4487	-0.001	0.5203	-0.003
519	Neprilysin	IC50	B	-1	0.0366	0.0845	-1.4981	-0.8008	-0.0424	-0.046	0.1068	-40.1546	0.0804	-0.0078	-0.0064	0.0054	-0.0001	35.2989	-0.1443	0.0047	-0.0067	-0.0053	-1.6	-1.3809	-0.0157	-0.1506	0.0005	0.0043	-0.0015	-0.0581	1.1808	-0.0039	-1.8581	0.6831	-0.002	-0.0015	0.4456	-0.0077	-0.3547	1.3141	-0.0246	-0.0085	-5.2253	-0.0033	-2.3341	-1.5557	-0.0084	-3.4567	-0.0032
520	Neprilysin	IC50	B	1	0.0519	0.6945	-1.4981	-0.8008	-0.0424	-0.046	0.1068	-40.1546	-0.0625	-0.0129	-0.0136	-0.0001	-0.0001	-9.7011	0.1097	0.0072	-0.3587	-0.001	1.584	-0.5239	-0.001	-0.2596	0.0015	0.0043	-0.0053	-0.0581	0.5838	-0.0039	-1.1661	0.2101	0.0023	-0.0001	0.2416	-0.004	-0.2557	-0.6259	-0.0133	-0.0079	-2.2693	-0.0023	0.9019	-0.2137	0.0043	1.1743	-0.003
521	Neprilysin	IC50	B	1	0.0256	-0.4065	-1.4981	0.1992	-0.0424	0.954	0.1068	-40.1546	0.0804	-0.0077	0.0037	0.0099	-0.0001	-12.7011	-0.501	0.0016	0.2283	-0.0051	-0.198	-3.0859	-0.009	-0.1416	0.0011	0.0043	-0.0025	-0.0581	1.0358	-0.0021	-0.4241	0.6221	-0.0011	-0.0017	-0.1344	-0.0037	-0.0767	-0.2859	-0.0181	-0.007	-1.6713	-0.003	-0.5611	-1.1097	-0.0028	0.0883	-0.002
522	Neprilysin	IC50	B	-1	0.0313	-0.1685	-1.4981	-0.8008	-0.0424	-0.046	0.1068	-40.1546	0.0804	-0.0004	-0.0116	0.0025	-0.0001	52.2989	-0.1463	0.0037	0.0383	-0.0055	-4.699	-0.9889	-0.0164	-0.1436	0.0006	0.0043	-0.0131	-0.0581	1.2548	-0.0018	-0.4391	0.7671	-0.0023	-0.0017	0.4776	-0.0067	-0.3637	1.6141	-0.027	-0.0084	-4.8703	-0.0027	-2.2071	-1.1097	-0.0083	-3.4767	-0.0025
523	Neprilysin	IC50	B	1	-0.0318	-0.5765	-1.4981	-0.8008	-0.0424	-0.046	0.1068	-40.1546	-0.0625	0.0023	0.0042	0.0057	-0.0001	-4.7011	-0.4133	0.0029	-0.2367	0.0011	-2.488	1.1521	-0.0021	-0.0626	-0.0003	-0.0027	-0.0047	-0.0581	-0.6892	-0.0024	-0.0471	-0.1729	-0.0021	-0.0002	-0.1024	-0.0071	0.0633	0.8041	-0.0003	-0.006	-0.4373	0.001	-2.8001	1.0253	-0.0051	-0.1657	0.0025
524	Neprilysin	IC50	B	1	-0.0483	-1.5965	-1.4981	0.1992	0.0166	-0.046	-0.2265	35.8554	-0.0625	0.0059	0.0194	0.0123	-0.0001	-15.7011	-0.5054	-0.0051	0.7743	0.0027	0.676	1.5141	-0.0052	0.4014	-0.0004	-0.0037	-0.0049	0.0871	-0.7372	-0.0026	-0.3481	-0.5029	0.0002	-0.0012	-0.3113	-0.0069	0.1903	-0.1759	0.0002	0.0001	0.7827	0.0038	0.0359	1.3823	-0.007	-1.1487	0.0051
525	Neprilysin	IC50	B	1	-0.0115	0.1895	-1.4981	-0.8008	-0.0424	-0.046	0.1068	55.4854	0.0804	0.0179	-0.0073	-0.0081	-0.0001	28.2989	0.0107	-0.0041	-0.4107	-0.0051	1.322	0.2211	-0.0068	0.3634	-0.0007	-0.0027	-0.0092	0.0871	-0.1472	0.0024	0.9329	-0.2329	0.0016	0.0003	0.3356	0.0012	-0.2717	-0.7759	-0.0049	-0.0071	-1.3463	-0.0041	-0.9031	-3.2917	-0.007	-1.1157	-0.004
526	Neprilysin	IC50	B	-1	0.0095	-2.2875	-1.4981	-1.8008	-0.0424	-1.046	0.1068	-40.1546	0.0804	-0.0129	-0.0321	-0.0133	0.0018	-20.7011	0.7857	0.0151	-1.2657	0.0119	2.205	1.2961	0.026	-0.3686	0.0008	0.0043	0.0048	-0.0581	-0.7042	0.0098	1.8236	-0.6699	0.0044	0.0076	0.3856	0.0099	-0.2387	-2.7159	0.032	0.0085	1.6015	-0.0036	0.8559	1.9763	-0.0088	-1.5287	0.0127
527	Neprilysin	IC50	B	1	-0.0609	-1.1925	-1.4981	1.1992	0.0756	-0.046	-0.2265	-40.1546	-0.0625	0.0061	0.0211	0.013	-0.0001	-16.7011	-0.6615	-0.0045	0.7793	0.0028	-1.336	1.4561	-0.0045	0.0954	-0.0004	-0.0037	-0.0029	-0.0581	-0.6082	-0.0021	-0.0681	-0.2729	-0.0021	-0.0018	-0.5084	-0.0057	0.5753	2.1641	-0.0004	0.0042	1.2497	0.0034	-0.1291	1.3443	-0.0079	-1.7707	0.0047
528	Neprilysin	IC50	B	-1	0.0247	-2.8575	-1.4981	-1.8008	-0.0424	-1.046	0.1068	-40.1546	-0.0863	-0.0146	-0.0381	-0.0178	0.0015	-19.7011	0.9507	0.0174	-1.1747	0.0155	0.783	0.7141	0.0155	-0.4066	0.0009	0.0043	0.0174	-0.0581	-0.5792	0.0006	1.1149	-0.5129	-0.0023	0.0061	0.3866	0.0094	-0.2777	-2.3659	0.0362	0.0099	1.6473	-0.0027	0.5219	1.6113	-0.009	-3.6837	0.0072
529	Neprilysin	IC50	B	1	-0.0037	-1.1925	-1.4981	-0.8008	-0.0424	-0.046	0.1068	49.2054	0.0804	-0.0006	0.0113	0.0019	-0.0001	17.2989	-0.0793	-0.0046	-0.1037	-0.0009	0.785	0.5921	-0.0051	-0.0416	-0.001	-0.0037	0.0179	0.0305	-0.8282	-0.005	-3.0421	-0.7679	0	0	0.1426	-0.0016	-0.1717	-0.2859	-0.0004	-0.008	-2.3423	-0.0008	-1.4621	0.3223	-0.0054	-0.3687	-0.0003
530	Neprilysin	IC50	B	-1	0.017	-0.7395	-1.4981	0.1992	-0.0424	0.954	0.1068	97.2454	-0.0105	-0.0011	0.0056	0.003	-0.0001	30.2989	-0.5753	0.0003	0.7653	-0.0028	-0.872	-1.9369	-0.0216	-0.0136	0.0001	-0.0007	0.0022	0.0305	0.1728	-0.0033	-1.5741	-0.1819	-0.001	-0.0027	-0.1144	-0.0094	-0.2267	0.4541	-0.0336	-0.0084	-5.5623	-0.0039	-1.6461	-2.3997	-0.0067	-1.7277	-0.0039
531	Neprilysin	IC50	B	1	-0.0089	-1.4665	-1.4981	-0.8008	-0.0424	-0.046	0.1068	54.1954	-0.0446	-0.0034	0.0095	0.0027	-0.0001	17.2989	-0.1043	-0.0022	-0.1467	-0.0016	0.938	0.7281	-0.0097	-0.0366	-0.0006	-0.0027	0.0121	0.0305	-0.7702	0.0014	0.7769	-0.8879	0	-0.0005	0.1256	-0.0019	-0.2027	-0.1059	0.0017	-0.0083	-3.2443	-0.0004	-1.1141	0.4073	-0.0085	-2.9587	-0.0004
532	Neprilysin	IC50	B	-1	-0.058	0.6355	-7.4981	-1.8008	-0.0424	-1.046	0.1068	-40.1546	-0.1696	-0.0083	0.0294	0.0082	0.0025	-11.7011	0.2327	0.0014	-1.0317	0.0085	2	1.9211	0.0845	-0.0536	-0.0024	0.0043	-0.0062	-0.0581	-0.8512	0.003	1.4549	-0.8379	0.0023	0.0081	0.2366	-0.0073	0.0503	-1.2259	0.0318	-0.0023	0.9657	0.0052	1.3529	2.1233	-0.0029	0.8113	0.0125
533	Neprilysin	IC50	B	1	-0.0918	-0.5765	-7.4981	-0.8008	-0.0424	-0.046	0.1068	21.4854	0.0804	-0.0049	0.0172	-0.0049	0.0001	-13.7011	-0.4826	-0.0001	-0.1917	0.008	1.246	-2.7079	0.0167	-0.0376	-0.0013	-0.0037	0.0082	0.072	-0.5072	0.001	0.8719	-0.2529	0.0005	-0.0004	-0.3066	-0.0056	0.4623	2.8941	0.008	-0.0029	0.4797	-0.0029	0.0649	0.2993	-0.002	0.5523	-0.0007
534	Neprilysin	IC50	B	1	-0.0431	-2.2175	-7.4981	-1.8008	-0.0424	-1.046	0.1068	-40.1546	-0.0863	-0.0356	-0.0085	-0.0122	0.0006	-18.7011	0.4127	0.0107	-0.7237	0.0181	0.79	1.8451	0.0241	-0.2626	-0.0006	0.0043	0.0308	-0.0581	-0.2252	-0.0053	2.8119	-0.4209	-0.0009	0.0011	0.0236	-0.0023	0.2143	4.5241	0.0259	-0.0066	-0.2703	0.0075	1.6622	1.7823	0.012	1.6199	0.0054
535	Neprilysin	IC50	B	1	-0.1042	-1.5965	-7.4981	-1.8008	-0.0424	-1.046	0.1068	-40.1546	-0.5863	-0.0265	-0.0134	-0.016	0.001	-22.7011	-0.4253	0.0163	-0.1317	0.0471	0.715	0.7591	0.0855	-0.3446	-0.0003	-0.0107	0.0188	-0.0581	-0.6992	-0.0047	-0.8921	-0.6339	-0.0012	0.0002	-0.2694	-0.0066	0.6723	7.9741	0.0424	-0.0022	0.7697	0.0028	-0.7971	1.7343	-0.006	0.0103	0.0071
536	Neprilysin	IC50	B	1	0.0149	1.6005	4.5019	0.1992	-0.0424	0.954	0.1068	-40.1546	0.0804	0.0062	-0.0036	0.0029	-0.0001	-0.7011	-0.3133	0.0002	0.2643	-0.0047	-2.64	0.5481	-0.0108	-0.0036	0.0008	0.0043	-0.0104	-0.0581	1.0188	-0.003	-0.8821	0.6711	-0.0024	-0.0016	-0.0904	-0.0001	-0.1727	-1.1259	-0.0163	-0.0029	0.1217	-0.0013	-1.2771	-0.3567	-0.0042	-0.2807	-0.0009
537	Neprilysin	IC50	B	-1	-0.0185	5.2105	5.5019	3.1992	0.2656	-1.046	-0.5599	4.2454	0.0804	0.029	-0.0027	0.0048	-0.0001	1.2989	0.2497	-0.0106	-0.2267	-0.0095	-4.367	-0.2049	0.0025	0.1674	0.0007	-0.0037	-0.0386	0.0018	-0.6832	0.0071	1.5349	0.2721	-0.0008	-0.0014	-0.5462	0.013	0.6553	1.6241	0.0028	0.0113	1.7428	-0.0003	1.3979	1.6313	0.0022	0.9873	0.0048
538	Neprilysin	IC50	B	1	-0.0185	-0.2645	-1.4981	-0.8008	-0.0424	-0.046	0.1068	-40.1546	0.0804	0.0147	-0.0069	-0.0022	-0.0001	28.2989	-0.0153	-0.0033	0.1203	-0.0003	1.258	0.4541	-0.0072	0.3774	-0.0006	0.0043	-0.0074	-0.0581	0.6348	0.0036	1.1069	-0.1449	0.0014	-0.0001	0.3246	-0.0002	-0.2447	-0.0659	-0.0076	-0.0079	-2.3213	-0.0033	-2.0171	-1.8367	-0.0082	-2.3257	-0.0032
539	Neprilysin	IC50	B	1	0.0551	1.7905	4.5019	-0.8008	-0.0424	-0.046	0.1068	-40.1546	-0.0307	-0.0056	-0.0195	-0.012	-0.0001	11.2989	0.9267	0.0016	-0.1557	0	-0.916	-1.4239	-0.0091	-0.0076	0.0008	0.0043	-0.0088	-0.0581	0.7528	0.0057	1.3609	0.3771	-0.0003	-0.001	0.1746	0.0033	-0.2817	0.0041	-0.0031	0.0075	1.5531	0.0007	1.5109	0.8553	0.0122	1.7829	0.001
540	Neprilysin	IC50	B	-1	0.0172	4.5005	5.5019	4.1992	0.1686	-0.046	-0.3932	43.0454	0.0804	0.0117	0.0233	0.0141	-0.0001	46.2989	-0.468	-0.0085	1.3603	-0.0065	0.773	-4.5519	-0.019	0.2134	-0.0005	0.0013	-0.0079	0.0018	0.4068	0.0017	0.6209	1.0371	0.0014	-0.0031	-0.4858	0.0073	0.2313	1.4041	-0.0213	0.0057	1.5012	-0.0028	-0.8011	-1.0497	-0.0044	-0.4927	-0.002
541	Neprilysin	IC50	B	1	-0.006	1.9005	-1.4981	-0.8008	-0.0424	-0.046	0.1068	43.3554	-0.0625	0.0061	-0.0002	0.0031	-0.0001	-0.7011	-0.1213	-0.0003	-0.5087	-0.0041	1.431	0.7661	0.0002	0.3514	-0.0005	-0.0027	0.0041	0.0871	-0.4352	0.0015	0.8839	-0.4419	0.0018	0.0013	0.2436	0.0011	-0.2147	-1.6059	0.0067	-0.0079	-1.8703	-0.0022	-0.4921	-0.5187	-0.0058	-0.3787	-0.0021
542	Neprilysin	IC50	B	1	-0.0089	-1.4665	-1.4981	-0.8008	-0.0424	-0.046	0.1068	-40.1546	0.0804	-0.0094	0.0113	0.0126	-0.0001	1.2989	-0.2493	0.0017	0.1913	0.0035	-1.098	1.1531	-0.0045	-0.0446	-0.0003	-0.0027	0.0028	-0.0581	-0.6402	-0.0026	-0.2761	-0.1299	-0.0018	-0.0008	-0.0464	-0.0053	0.0253	1.5541	0.0001	-0.0072	-1.3173	0.0009	-1.3371	0.9313	-0.0077	-1.6077	0.0022
543	Neprilysin	IC50	B	1	-0.0018	-0.2645	-1.4981	-0.8008	-0.0424	-0.046	0.1068	59.9454	-0.0446	0.0124	-0.0046	-0.0093	-0.0001	33.2989	0.0567	-0.005	-0.3507	-0.0052	1.176	0.5711	-0.0089	0.3654	-0.0011	-0.0017	-0.0018	0.0871	-0.0852	-0.0025	-0.3511	-0.2159	0.0014	-0.0001	0.3386	0.0002	-0.2837	-0.4559	-0.0085	-0.0077	-2.1073	-0.0034	-2.4011	-2.1417	-0.0087	-3.5807	-0.0029
544	Neprilysin	IC50	B	1	-0.0241	-1.9215	4.5019	4.1992	0.1796	-0.046	-0.3932	78.0454	0.0804	0.0161	0.0118	0.005	-0.0001	-30.7011	-0.3813	-0.0113	0.3063	-0.0057	-0.336	-0.9429	0.0031	-0.0176	0.0014	-0.0177	-0.0265	0.181	-1.0502	0.012	1.9099	0.1721	-0.0022	-0.0018	-0.6633	0.0097	0.8033	0.3441	0.0021	0.0047	1.3027	-0.0028	1.1489	0.4583	0.0036	1.1103	-0.002
545	Neprilysin	IC50	B	-1	-0.0162	-1.8425	-1.4981	-0.8008	-0.0424	-0.046	0.1068	-40.1546	0.0804	-0.0004	0.0046	0.0109	-0.0001	14.2989	-0.2483	0.0005	0.3423	0.004	-0.863	1.1381	-0.0057	-0.0376	0.0001	-0.0027	-0.014	-0.0581	-0.6112	-0.0023	-0.2061	-0.0809	-0.0019	-0.001	-0.0184	-0.0045	0.0043	1.8941	-0.0013	-0.0077	-1.9433	0.0008	-0.9331	0.8603	-0.0089	-4.8507	0.0019
546	Neprilysin	IC50	B	-1	-0.0197	-0.7395	3.5019	2.1992	0.0576	0.954	-0.1432	124.845	0.0804	0.0217	0.0111	0.008	-0.0001	-16.7011	-0.7063	-0.008	1.7283	0.0068	1.412	0.0171	-0.0103	0.2794	0.0006	-0.0177	-0.02	0.1501	-1.1062	-0.0007	0.2159	-0.0109	0.0024	-0.0018	-0.4765	-0.0033	0.2433	-1.4259	0.0053	-0.0025	0.3037	0.0006	-2.0611	-1.0377	-0.005	-0.3887	-0.0015
547	Neprilysin	IC50	B	-1	-0.0162	-1.4665	9.5019	3.1992	0.0346	1.954	-0.0932	163.245	-0.0196	0.0159	0.0178	0.0072	-0.0001	-25.7011	-0.8136	-0.0077	0.8413	-0.0081	1.144	0.0711	-0.017	0.2904	0.0007	-0.0147	-0.0089	0.1501	0.2498	-0.0015	-0.2811	0.1941	0.0019	-0.0027	-0.5781	-0.0089	0.2013	-1.8959	-0.0049	-0.007	-1.8813	-0.0029	-0.4311	-3.3527	-0.0019	0.2653	-0.004
548	Neprilysin	IC50	B	1	0.0387	1.0965	4.5019	0.1992	-0.0424	0.954	0.1068	-40.1546	-0.0307	-0.0067	-0.0083	0.0009	-0.0001	-10.7011	-0.2183	0.0022	0.0463	-0.0065	-0.882	-0.7299	-0.0119	-0.1856	0.0011	0.0043	0.0074	-0.0581	1.1238	-0.0049	-3.8001	0.6501	-0.0017	-0.0018	-0.0924	-0.0035	-0.2007	-1.0159	-0.0207	-0.0026	0.1637	-0.0044	0.2849	-4.5657	0.0035	1.1123	-0.0039
549	Neprilysin	IC50	F	1	0.0357	0.6355	-1.4981	-1.8008	-0.0424	-1.046	0.1068	-40.1546	0.0804	-0.0244	-0.0091	-0.0153	0.0007	-17.7011	0.8327	0.0123	-1.3687	0.006	2.6093	0.8971	0.0241	-0.4376	0.0002	0.0043	-0.0007	-0.0581	-0.5792	0.0164	2.0728	-0.5139	0.0111	0.0067	0.4766	0.0108	-0.2667	-2.2759	0.0253	0.008	1.5663	0.0013	1.4779	1.4043	0.0094	1.5184	0.0011
550	Neprilysin	IC50	B	1	-0.0375	0.3515	4.5019	3.1992	0.0346	1.954	-0.0932	198.945	-0.0307	0.0113	0.0223	0.0037	-0.0001	-16.7011	-0.8031	-0.0063	0.7673	-0.0093	0.294	-0.6939	-0.0138	0.0074	0	-0.0017	0.002	0.187	-0.0862	-0.0026	-0.9671	0.8131	0	-0.0028	-0.4923	-0.0044	0.1203	-1.5559	-0.0312	-0.0051	-0.8023	-0.0031	-1.0171	-2.0407	-0.0036	-0.2447	-0.003
551	Neprilysin	IC50	B	-1	-0.0287	-2.2875	2.5019	2.1992	0.0526	0.954	-0.1432	67.8454	0.0804	0.0048	0.0215	0.0069	-0.0001	-16.7011	-0.7583	-0.0045	0.6583	-0.0059	0.166	0.9781	-0.0084	0.0154	0	0.0003	0.0004	0.072	0.5648	-0.0052	-7.9781	0.5491	-0.0004	-0.0023	-0.4216	0.0037	0.2193	-0.1359	-0.015	0.0023	1.0367	0.0039	0.5099	1.3133	-0.0035	-0.1007	0.0044
552	Neprilysin	IC50	B	-1	-0.0037	-2.9705	4.5019	0.1992	-0.0424	0.954	0.1068	-40.1546	-0.0307	-0.0026	0	0.0032	-0.0001	-25.7011	-0.7351	0.0029	-0.1647	-0.0052	-0.633	-1.9669	-0.0119	-0.2016	0.0008	0.0043	0.005	-0.0581	0.6848	-0.0027	-0.4611	0.5371	-0.002	-0.0012	-0.2424	-0.0058	-0.1017	-1.9959	-0.0021	-0.0022	0.3937	-0.0021	0.1679	-0.0117	-0.003	0.1603	-0.0019
553	Neprilysin	IC50	B	-1	0.0031	0.0845	4.5019	1.1992	-0.0424	1.954	0.1068	87.7454	-0.0307	0.0006	0.011	0.0026	-0.0001	-13.7011	-0.7058	-0.0022	0.6733	-0.0058	-0.659	-0.3119	-0.0119	-0.0006	0.0004	0.0003	0.0048	0.072	0.8408	-0.0038	-1.8291	0.4511	-0.0011	-0.0024	-0.2854	-0.004	-0.0747	-1.4059	-0.0257	-0.0047	-0.6093	-0.0038	0.1419	-2.6917	0.0032	1.0953	-0.0045
554	Neprilysin	IC50	B	1	0.03	0.6355	4.5019	0.1992	-0.0424	0.954	0.1068	-40.1546	-0.0307	-0.0005	-0.0093	-0.0024	-0.0001	0.2989	-0.2063	0.0008	0.1223	-0.0064	-2.481	-0.6199	-0.0119	-0.1686	0.0008	0.0043	0.0024	-0.0581	1.1988	-0.0033	-1.2721	0.7341	-0.0023	-0.0019	-0.0584	-0.0031	-0.2157	-0.8059	-0.0239	-0.0027	0.1137	-0.0043	0.2279	-3.7627	0.0033	1.0943	-0.0041
555	Neprilysin	IC50	B	1	-0.0518	-0.4065	-1.4981	1.1992	0.0826	-0.046	-0.2265	19.4954	-0.0625	0.0092	0.0202	0.0093	-0.0001	-16.7011	-0.6453	-0.0053	1.0693	0.0091	-2.16	1.4011	-0.0033	0.0504	-0.0004	-0.0037	-0.0058	0.0305	-0.8182	-0.0017	0.1139	-0.2919	-0.0024	-0.0014	-0.4763	-0.0067	0.4783	0.9541	0.0037	0.004	1.2397	0.004	-0.3981	1.3153	-0.009	-6.0977	0.0042
556	Neprilysin	IC50	B	-1	-0.0287	-2.2875	2.5019	2.1992	0.0526	0.954	-0.1432	67.8454	0.0804	0.0048	0.0215	0.0069	-0.0001	-16.7011	-0.7583	-0.0045	0.6583	-0.0059	0.166	0.9781	-0.0084	0.0154	0	0.0003	0.0004	0.072	0.5648	-0.0052	-7.9781	0.5491	-0.0004	-0.0023	-0.4216	0.0037	0.2193	-0.1359	-0.015	0.0023	1.0367	0.0039	0.5099	1.3133	-0.0035	-0.1007	0.0044
557	Neprilysin	IC50	B	1	-0.0386	-0.8965	-1.4981	1.1992	0.0826	-0.046	-0.2265	22.8754	-0.0625	0.0025	0.0268	0.0107	-0.0001	-13.7011	-0.5595	-0.0056	1.2213	0.0093	-1.118	1.0981	-0.004	0.0514	-0.0008	-0.0027	0.0063	0.0305	-0.6822	-0.0049	-2.5321	-0.1769	-0.002	-0.0015	-0.4421	-0.0045	0.4263	1.0841	-0.0002	0.0038	1.2117	0.0022	-1.7691	1.0063	-0.0071	-1.1377	0.0025
558	Neprilysin	IC50	B	1	-0.0214	-2.6785	4.5019	1.1992	-0.0424	1.954	0.1068	83.6454	-0.0307	0.0025	0.014	0.0035	-0.0001	-16.7011	-0.7815	-0.0018	0.6433	-0.0055	-0.178	-0.5879	-0.0119	-0.0016	0.0002	0.0003	0.004	0.072	0.7458	-0.005	-4.7781	0.4511	-0.0007	-0.0023	-0.3136	-0.0048	-0.0557	-1.5559	-0.0228	-0.0047	-0.5723	-0.0037	-0.2381	-1.7847	-0.0037	-0.2337	-0.0041
559	Neprilysin	IC50	B	-1	0.0449	3.1205	4.5019	0.1992	-0.0424	0.954	0.1068	-40.1546	-0.0307	-0.0067	-0.0083	0.0009	-0.0001	-10.7011	-0.2183	0.0022	-0.3157	-0.0109	-0.882	-0.7299	-0.0119	-0.1856	0.0011	0.0043	0.0074	-0.0581	1.1238	-0.0049	-3.8001	0.6501	-0.0017	-0.0018	-0.0924	-0.0035	-0.2007	-1.0159	-0.0207	-0.0026	0.1637	-0.0033	-0.4521	-1.4567	-0.0036	-0.1397	-0.0028
560	Neprilysin	IC50	B	1	-0.0123	-1.5965	-1.4981	-0.8008	-0.0424	-0.046	0.1068	27.3954	0.0804	0.0001	0.0079	-0.009	0.0003	-22.7011	-0.4764	0.002	-0.6197	0.0045	0.507	0.9561	0.0131	0.3204	-0.0013	-0.0037	0.0102	0.0871	-0.7442	-0.0046	-1.0901	-0.6299	-0.0003	0.0032	0.1136	0.0013	-0.1187	-2.7459	0.0271	-0.0085	-3.0503	-0.0038	-0.4961	-1.4257	-0.0075	-0.8107	-0.0043
561	Neprilysin	IC50	B	1	-0.0064	-1.3325	-1.4981	-0.8008	-0.0424	-0.046	0.1068	51.1154	-0.0625	0.0114	-0.0031	-0.0091	-0.0001	13.2989	0.0227	-0.0037	-0.5447	-0.0052	1.294	-0.1329	-0.0046	0.3614	-0.0007	-0.0027	-0.007	0.0871	-0.1852	-0.0023	-0.1301	-0.2699	0.0015	0.0007	0.3246	0.0028	-0.2597	-1.1059	-0.0003	-0.0066	-0.9183	-0.0043	-0.7441	-1.1087	-0.0067	-0.8787	-0.0036
562	Neprilysin	IC50	B	1	-0.0009	-1.0475	-2.4981	-0.8008	-0.0424	-0.046	0.1068	140.145	0.0804	0.0147	-0.0022	-0.0165	-0.0001	13.2989	0.0527	-0.0063	-0.3537	0.0017	1.449	-0.4149	-0.0022	0.3594	-0.0008	-0.0137	-0.0102	0.2527	-0.7622	0.006	1.4229	-0.3249	0.0018	0.0013	0.3686	-0.0007	-0.2827	-1.7559	0.0044	-0.0068	-0.9543	-0.0028	-0.7111	-1.1857	-0.0066	-0.7667	-0.0044
563	Neprilysin	IC50	B	-1	0.0369	6.6405	4.5019	-0.8008	-0.0424	-0.046	0.1068	-40.1546	-0.0446	0.0141	-0.0073	-0.0115	-0.0001	37.2989	0.6437	-0.0046	1.3443	0.0201	2.35	0.5481	-0.0046	0.3714	0.0004	0.0043	-0.0417	-0.0581	0.7218	0.0117	1.9295	-0.2039	0.0075	-0.0006	0.2856	0.0089	-0.2737	0.0841	-0.0022	0.0065	1.4737	-0.0007	0.5659	-3.4857	0.0038	1.1313	-0.0041
564	Neprilysin	IC50	B	1	-0.0064	-1.3325	-1.4981	-0.8008	-0.0424	-0.046	0.1068	51.1154	-0.0625	0.0114	-0.0031	-0.0091	-0.0001	13.2989	0.0227	-0.0037	-0.5537	-0.0054	1.294	-0.1329	-0.0046	0.3614	-0.0007	-0.0027	-0.007	0.0871	-0.1852	-0.0023	-0.1301	-0.2699	0.0015	0.0007	0.3246	0.0028	-0.2597	-1.1059	-0.0003	-0.0066	-0.9183	-0.0041	-0.9761	-0.8787	-0.0073	-1.2417	-0.0032
565	Neprilysin	IC50	B	-1	-0.0268	-1.4665	-1.4981	-0.8008	-0.0424	-0.046	0.1068	-40.1546	-0.0625	0.0047	0.0163	-0.0001	-0.0001	11.2989	-0.3293	0.0003	-0.0667	0.0014	1.407	1.2741	-0.0057	0.0514	-0.001	-0.0027	-0.0083	-0.0581	-0.5122	-0.0042	-1.3741	-0.2439	0.0019	-0.0008	-0.0484	-0.0035	0.0183	1.4841	-0.0174	-0.0059	-0.5593	0.002	-0.8441	1.1293	-0.0082	-2.1487	0.0033
566	Neprilysin	IC50	B	1	0.0121	3.1205	5.5019	3.1992	0.2656	-1.046	-0.5599	25.0454	0.0804	0.0184	-0.0015	0.0076	-0.0001	42.2989	0.6367	-0.0072	0.4083	-0.0072	-1.992	-3.5729	-0.0078	-0.0066	0.0008	-0.0007	-0.0394	0.0018	0.0278	0.0057	1.3499	0.6181	-0.0014	-0.0023	-0.3611	0.0152	0.2473	2.0941	-0.015	0.0151	2.1167	0.0016	1.0269	1.0383	0.0016	0.8713	0.0015
567	Neprilysin	IC50	B	-1	-0.0154	0.9375	5.5019	6.1992	0.2186	-0.046	-0.4932	32.6454	-0.0307	0.0184	0.0181	0.0131	-0.0001	-13.7011	-0.6935	-0.0094	1.5323	-0.0059	0.435	-2.8949	-0.0171	0.2124	0.0008	0.0013	-0.0217	0.0018	0.2398	0.002	0.7109	0.9251	0.0009	-0.0033	-0.6871	-0.0036	0.5923	1.0141	-0.0158	-0.0038	-0.2323	-0.0026	-2.3751	-0.5927	-0.0081	-2.9987	-0.0021
568	Neprilysin	IC50	B	-1	0.0124	3.7605	5.5019	4.1992	0.1686	-0.046	-0.3932	37.0054	0.0804	0.014	0.0142	0.0095	-0.0001	22.2989	-0.5091	-0.0085	1.1693	-0.0058	0.222	-1.5789	-0.0174	0.2124	0.0001	0.0013	-0.0123	0.0018	0.2468	0.0022	0.7529	0.7681	0.0008	-0.003	-0.5131	0.0075	0.2683	0.9641	-0.0185	0.007	1.6006	-0.0006	-0.0231	0.2453	-0.0032	-0.0797	0.0002
569	Neprilysin	IC50	B	-1	0.0685	1.6005	-1.4981	-0.8008	-0.0424	-0.046	0.1068	-40.1546	0.0804	-0.011	-0.0191	-0.0092	-0.0001	-12.7011	-0.0523	0.0082	0.4293	0.0132	1.814	1.1321	-0.0126	0.1194	0.0014	0.0043	-0.0067	-0.0581	0.7648	-0.0046	-2.3811	-0.1529	0.004	-0.0009	0.1896	0.0022	-0.3057	-0.2459	-0.0136	-0.008	-2.6353	0.0027	-0.5941	1.3883	-0.0069	-1.2377	0.0048
570	Neprilysin	IC50	B	1	0.0319	3.7605	4.5019	-0.8008	-0.0424	-0.046	0.1068	-40.1546	0.0804	0.0051	-0.0248	-0.0045	-0.0001	8.2989	0.5567	0.0021	-0.3277	-0.0016	-2.856	0.1851	-0.0016	-0.0146	0.0012	0.0043	-0.0168	-0.0581	0.4678	-0.0021	-0.0791	0.3461	-0.0011	-0.0001	0.1316	0.0078	-0.2237	-0.7759	0.011	0.0078	1.5476	-0.0029	0.9909	-0.5667	0.0045	1.1953	-0.004
571	Neprilysin	IC50	B	1	-0.0206	-1.9595	-1.4981	0.1992	-0.0424	0.954	0.1068	-40.1546	0.0804	-0.0026	0.0111	0.0089	-0.0001	-16.7011	-0.7201	0.0003	0.4573	-0.0012	-3.223	0.6751	-0.0116	0.0144	0.0002	-0.0027	0.0037	-0.0581	0.1078	-0.0026	-0.5561	0.0491	-0.002	-0.0019	-0.3108	-0.0082	0.1073	0.4741	-0.0197	-0.0042	-0.1583	0.0012	-0.1171	0.8533	-0.0058	-0.7317	0.0019
572	Neprilysin	IC50	B	-1	0.0172	4.5005	5.5019	4.1992	0.1686	-0.046	-0.3932	42.3654	0.0804	0.0115	0.0261	0.0134	-0.0001	46.2989	-0.468	-0.0088	1.3483	-0.0066	-0.544	-2.5239	-0.0188	0.2144	-0.0008	0.0013	-0.0068	0.0018	0.4108	0.0009	0.4269	0.7721	-0.0002	-0.0031	-0.4908	0.0067	0.2553	1.6141	-0.0221	0.0057	1.5	-0.0033	-1.0151	-1.4347	-0.0048	-0.6497	-0.0025
573	Neprilysin	IC50	B	1	0.0031	-1.4935	4.5019	0.1992	-0.0424	0.954	0.1068	-40.1546	0.0804	0.0082	-0.0075	-0.002	-0.0001	28.2989	-0.1963	-0.0005	0.1693	-0.0082	-0.25	-1.0059	-0.0145	-0.1386	0.0004	0.0043	-0.0012	-0.0581	1.3448	0.0007	0.3849	0.9671	-0.0007	-0.0022	-0.0164	-0.0033	-0.2397	-0.3559	-0.0287	-0.0032	-0.0633	-0.0045	-0.6741	-5.3467	-0.0036	-0.2117	-0.0041
574	Neprilysin	IC50	B	1	0.0007	-1.8425	-1.4981	-0.8008	-0.0424	-0.046	0.1068	55.8854	0.0804	0.0096	-0.0065	-0.0137	-0.0001	13.2989	-0.0053	-0.0028	-0.3577	-0.0016	1.543	0.6891	-0.0082	0.3654	-0.0007	-0.0017	-0.0006	0.0871	-0.1862	0.0025	0.9579	-0.3369	0.0021	0.0002	0.3126	0.0042	-0.2847	-0.8959	-0.0035	-0.0067	-1.0763	-0.0008	-3.4361	0.1443	-0.0076	-1.5937	-0.0006
575	Neprilysin	IC50	B	1	0.0387	1.0965	4.5019	0.1992	-0.0424	0.954	0.1068	-40.1546	-0.0307	-0.0025	-0.0103	-0.0048	-0.0001	-12.7011	-0.1603	0.0019	0.5213	0.0005	0.456	-1.2109	-0.0122	0.1074	0.0012	0.0043	-0.0072	-0.0581	1.1178	0.004	1.1109	0.7571	0.0022	-0.0019	-0.1204	-0.0042	-0.2027	-1.0359	-0.0203	-0.0026	0.1627	0.0007	0.1829	-5.1997	-0.0015	0.3523	-0.0044
576	Neprilysin	IC50	B	-1	0.0172	4.5005	5.5019	4.1992	0.1686	-0.046	-0.3932	42.3654	0.0804	0.0122	0.0197	0.014	-0.0001	46.2989	-0.468	-0.0096	1.3303	-0.007	-0.365	-2.7719	-0.0188	0.2144	-0.0003	0.0013	-0.0076	0.0018	0.4118	0.0009	0.4289	0.9911	0.0001	-0.0031	-0.4902	0.0067	0.2483	1.5441	-0.024	0.006	1.5356	-0.0031	-0.9681	-1.3217	-0.0047	-0.6287	-0.0024
577	Neprilysin	IC50	B	-1	-0.0133	1.0965	5.5019	6.1992	0.2186	-0.046	-0.4932	32.6454	-0.0307	0.0184	0.0181	0.0131	-0.0001	-13.7011	-0.6935	-0.0094	1.4173	-0.0068	0.435	-2.8949	-0.0171	0.2124	0.0008	0.0013	-0.0217	0.0018	0.2398	0.002	0.7109	0.9251	0.0009	-0.0033	-0.6871	-0.0036	0.5923	1.0141	-0.0158	-0.0038	-0.2323	-0.0029	-1.9781	-0.7817	-0.0087	-4.7117	-0.0026
578	Neprilysin	IC50	B	-1	0.0558	2.8005	-1.4981	-0.8008	-0.0424	-0.046	0.1068	-40.1546	0.0804	-0.0065	-0.02	-0.0054	-0.0001	-12.7011	0.0097	0.0059	0.2553	0.0102	1.829	-0.0319	-0.0049	0.1144	0.0014	0.0043	-0.0097	-0.0581	0.5768	-0.0046	-1.9941	-0.0539	0.004	-0.0002	0.2056	-0.0004	-0.2647	-0.7059	-0.0096	-0.0078	-2.0733	0.0006	-0.3651	0.0143	-0.0007	0.6013	-0.0007
579	Neprilysin	IC50	B	-1	0.0021	5.2605	5.5019	3.1992	0.2656	-1.046	-0.5599	15.8954	-0.0625	0.0226	-0.0086	0.0009	-0.0001	21.2989	0.4987	-0.0097	0.0603	-0.0084	-7.621	-2.2609	-0.0022	-0.0126	0.0008	-0.0017	-0.0345	0.0018	-0.2332	0.0037	1.1179	0.4041	-0.0018	-0.002	-0.4403	0.0147	0.3903	1.8241	-0.0082	0.0139	1.9617	0.0007	1.3229	1.2443	0.0042	1.1603	0.0021
580	Neprilysin	IC50	B	1	0.0061	-1.4665	4.5019	0.1992	-0.0424	0.954	0.1068	-40.1546	0.0804	0.0011	-0.013	-0.0026	-0.0001	-23.7011	-0.4223	0.0023	0.0963	-0.0017	-2.527	-0.8379	-0.0078	-0.0086	0.0014	0.0043	-0.0023	-0.0581	0.7718	-0.0002	0.3629	0.5041	-0.0011	-0.0013	-0.1984	-0.0042	-0.1207	-1.7759	-0.0083	-0.0023	0.3307	-0.0043	0.4999	-0.9557	0.0001	0.6813	-0.0041
581	Neprilysin	IC50	B	1	0.0221	2.3705	4.5019	-0.8008	-0.0424	-0.046	0.1068	-40.1546	-0.0625	0.002	-0.0258	-0.0042	-0.0001	-3.7011	0.4317	0.0037	-0.3917	0.0004	-0.696	-0.2579	0.001	-0.0216	0.0016	0.0043	-0.0199	-0.0581	0.2808	0.0053	1.3659	0.1041	-0.0021	0.0004	0.0466	0.0071	-0.1807	-1.3059	0.022	0.0086	1.58	-0.0021	0.8459	0.0273	0.0006	0.8263	-0.0027
582	Neprilysin	IC50	B	1	0.0387	1.0965	4.5019	0.1992	-0.0424	0.954	0.1068	-40.1546	-0.0307	-0.0067	-0.0083	0.0009	-0.0001	-10.7011	-0.2183	0.0022	0.0463	-0.0065	-0.882	-0.7299	-0.0119	-0.1856	0.0011	0.0043	0.0074	-0.0581	1.1238	-0.0049	-3.8001	0.6501	-0.0017	-0.0018	-0.0924	-0.0035	-0.2007	-1.0159	-0.0207	-0.0026	0.1637	-0.0044	0.2849	-4.5657	0.0035	1.1123	-0.0039
583	Neprilysin	IC50	B	1	0.0115	-2.4895	-2.4981	-0.8008	-0.0424	-0.046	0.1068	110.545	0.0804	-0.0043	0.0154	0.0007	0.0001	-5.7011	0.1847	-0.0037	-0.0287	0.0085	0.666	0.9681	0.0076	0.3484	-0.001	-0.0157	0.0085	0.2005	-1.1682	-0.0021	0.1979	-0.6119	-0.0005	0.0024	0.2306	0.0036	-0.1837	-2.2759	0.0177	-0.0034	0.3897	0.0024	0.2509	0.0743	-0.0033	0.3363	-0.0019
584	Neprilysin	IC50	B	-1	0.0418	7.3905	-1.4981	-1.8008	-0.0424	-1.046	0.1068	-40.1546	-0.1196	0.0073	-0.0398	-0.0125	0.0003	-9.7011	0.6207	0.0078	-1.1767	0.0082	2.103	0.2261	0.031	-0.0486	0.0013	0.0043	-0.0354	-0.0581	-0.6042	0.0139	1.9854	-0.4809	0.0058	0.0072	0.5406	0.0136	-0.2607	-2.2259	0.0243	0.0067	1.5057	0.0027	1.4309	1.3383	0.0017	1.1163	-0.0001
585	Neprilysin	IC50	B	-1	0.0149	3.4605	4.5019	-0.8008	-0.0424	-0.046	0.1068	-40.1546	0.0804	0.0081	-0.0181	-0.0027	-0.0001	-9.7011	0.3037	0.0003	-0.5237	-0.0007	-4.425	-0.3449	0.0044	-0.0216	0.0012	0.0043	-0.0236	-0.0581	0.0738	0.0067	1.5219	0.0641	-0.0011	0.0009	-0.0604	0.0073	-0.0327	-1.0659	0.0125	0.008	1.5347	-0.0041	1.4289	1.2553	0.0056	1.2873	0.0015
586	Neprilysin	IC50	B	-1	0.026	2.6205	4.5019	-0.8008	-0.0424	-0.046	0.1068	-40.1546	0.0804	0.0061	-0.0214	-0.0117	-0.0001	-8.7011	0.4517	0.0022	-0.5957	-0.0007	1.019	-0.7659	-0.0013	-0.0246	0.0011	0.0043	-0.0246	-0.0581	0.1788	0.0036	1.2029	0.0581	0.0008	0.0007	-0.0044	0.0048	-0.1557	-1.5759	0.0278	0.0092	1.6135	-0.0037	1.3469	1.2773	0.0042	1.1793	0.002
587	Neprilysin	IC50	B	1	-0.0609	-1.1925	-1.4981	1.1992	0.0756	-0.046	-0.2265	-40.1546	-0.0625	0.0061	0.0211	0.013	-0.0001	-16.7011	-0.6615	-0.0045	0.7793	0.0028	-1.336	1.4561	-0.0045	0.0954	-0.0004	-0.0037	-0.0029	-0.0581	-0.6082	-0.0021	-0.0681	-0.2729	-0.0021	-0.0018	-0.5084	-0.0057	0.5753	2.1641	-0.0004	0.0042	1.2497	0.0034	-0.1291	1.3443	-0.0079	-1.7707	0.0047
588	Neprilysin	IC50	B	1	-0.0129	-0.1685	-1.4981	-0.8008	-0.0424	-0.046	0.1068	31.3754	-0.0863	0.0028	-0.0173	-0.0184	-0.0001	-23.7011	-0.2063	0.005	-1.0907	-0.003	1.749	0.6931	0.0043	-0.0216	0.0009	-0.0027	-0.02	0.1311	-0.5652	0.0062	1.4979	-0.0379	0.0042	0.0018	-0.0064	0.0051	-0.1227	-2.2759	0.0151	-0.0068	-0.5903	0.0019	0.8409	-0.8597	-0.0034	0.3743	-0.0038
589	Neprilysin	IC50	B	1	-0.0556	-0.7395	-1.4981	1.1992	0.0826	-0.046	-0.2265	19.4954	-0.0625	0.0092	0.0202	0.0093	-0.0001	-16.7011	-0.6453	-0.0053	0.4183	0.0007	-2.16	1.4011	-0.0033	0.0504	-0.0004	-0.0037	-0.0058	0.0305	-0.8182	-0.0017	0.1139	-0.2919	-0.0024	-0.0014	-0.4763	-0.0067	0.4783	0.9541	0.0037	0.004	1.2397	0.0029	-0.5041	1.2993	-0.0084	-2.4427	0.0043
590	Neprilysin	IC50	B	1	0.0069	2.9305	5.5019	4.1992	0.1686	-0.046	-0.3932	32.9754	0.0804	0.0138	0.0029	0.0087	-0.0001	-0.7011	-0.3523	-0.007	0.7263	-0.0081	-2.429	-3.0709	-0.013	-0.0016	0.0011	0.0003	-0.0242	0.0018	0.2478	0.0003	0.3129	0.8021	-0.0016	-0.0028	-0.5	0.0099	0.2833	0.7141	-0.0231	0.007	1.5848	0.0006	0.3379	0.4953	-0.0024	0.1333	-0.0001
591	Neprilysin	IC50	B	1	0.04	1.1195	4.5019	0.1992	-0.0424	0.954	0.1068	-40.1546	0.0804	-0.0065	0.0015	0.002	-0.0001	26.2989	0.0177	-0.0011	0.5743	-0.0055	-0.651	-0.8609	-0.015	-0.1516	0.0001	0.0043	0.0073	-0.0581	1.4388	-0.0021	-0.6841	1.0201	-0.0013	-0.0024	-0.0384	-0.0046	-0.2207	0.1741	-0.0301	-0.004	-0.3683	-0.0036	-2.3131	-2.2387	-0.0044	-0.5157	-0.0039
592	Neprilysin	IC50	B	1	0.0334	0.6945	4.5019	-0.8008	-0.0424	-0.046	0.1068	-40.1546	-0.0446	-0.0032	-0.0192	-0.0059	-0.0001	9.2989	0.6867	0.003	-0.5017	-0.0045	1.141	-0.4649	-0.0044	-0.2386	0.001	0.0043	-0.0073	-0.0581	0.5708	-0.0044	-1.6591	0.3111	0.0016	-0.0004	0.1466	0.0065	-0.2457	-0.5259	0.0063	0.0078	1.5537	-0.001	1.0139	0.3263	0.0052	1.2553	-0.0014
593	Neprilysin	IC50	B	1	-0.0518	-0.4065	-1.4981	1.1992	0.0826	-0.046	-0.2265	19.4954	-0.0625	0.0092	0.0202	0.0093	-0.0001	-16.7011	-0.6453	-0.0053	1.2253	0.0112	-2.16	1.4011	-0.0033	0.0504	-0.0004	-0.0037	-0.0058	0.0305	-0.8182	-0.0017	0.1139	-0.2919	-0.0024	-0.0014	-0.4763	-0.0067	0.4783	0.9541	0.0037	0.004	1.2397	0.0045	-0.3611	1.3233	-0.0088	-3.4597	0.0041
594	Neprilysin	IC50	B	-1	-0.0268	-1.3325	-1.4981	0.1992	-0.0424	0.954	0.1068	-40.1546	-0.0446	-0.0028	0.0142	0.0144	-0.0001	-15.7011	-0.5428	-0.0022	1.1483	0.0057	0.347	1.2071	-0.0077	0.0234	0.0002	-0.0027	0.0034	-0.0581	-0.5132	-0.0033	-0.9001	-0.0149	-0.0004	-0.0017	-0.3061	-0.0088	0.1573	0.4541	-0.0025	-0.0015	0.4877	0.0046	0.3909	1.3973	-0.0043	-0.1887	0.005
595	Neprilysin	IC50	B	1	0.0443	5.2605	4.5019	-0.8008	-0.0424	-0.046	0.1068	-40.1546	-0.0446	0.0023	-0.0258	-0.0098	-0.0001	9.2989	0.6867	0.0009	-0.4227	-0.0032	-0.621	-0.6699	-0.004	-0.0126	0.0012	0.0043	-0.0203	-0.0581	0.5638	0.0069	1.4979	0.3401	-0.0002	-0.0004	0.1446	0.0064	-0.2447	-0.5159	0.0063	0.0078	1.5541	-0.0034	1.2019	0.1863	0.0077	1.4522	-0.0016
596	Neprilysin	IC50	B	1	-0.0324	-2.5855	-1.4981	0.1992	-0.0424	0.954	0.1068	61.1454	0.0804	0.0009	0.0167	0.008	-0.0001	-2.7011	-0.5908	-0.0054	1.3443	0.0075	0.351	0.3431	-0.0131	-0.0216	-0.0004	-0.0007	0.0096	0.0305	-0.4362	-0.0034	-1.0341	-0.0139	-0.0001	-0.0014	-0.1814	-0.0093	-0.0727	-1.0059	-0.0059	-0.0025	0.2627	-0.003	-1.6421	-0.6737	-0.0081	-2.5357	-0.0024
597	Neprilysin	IC50	B	-1	0.0324	0.7195	-1.4981	0.1992	-0.0424	0.954	0.1068	97.2454	-0.0105	-0.0011	0.0056	0.003	-0.0001	30.2989	-0.5753	0.0003	0.6493	-0.0041	-0.872	-1.9369	-0.0216	-0.0136	0.0001	-0.0007	0.0022	0.0305	0.1728	-0.0033	-1.5741	-0.1819	-0.001	-0.0027	-0.1144	-0.0094	-0.2267	0.4541	-0.0336	-0.0084	-5.5623	-0.0046	-1.3891	-4.3847	-0.0047	-0.6387	-0.0035
598	Neprilysin	IC50	B	-1	-0.0287	-2.2875	2.5019	2.1992	0.0526	0.954	-0.1432	69.7454	-0.0446	0.0061	0.0171	0.0055	-0.0001	-16.7011	-0.7583	-0.0035	0.6133	-0.0058	0.241	0.2051	-0.0087	-0.0026	0.0002	0.0003	-0.0011	0.072	0.5638	-0.0053	-9.3281	0.5141	-0.0003	-0.0023	-0.4147	0.0029	0.1663	-0.5259	-0.023	0.0016	0.9447	0.0022	0.3609	0.9943	-0.0038	-0.1987	0.0024
599	Neprilysin	IC50	B	-1	0.0124	3.7605	5.5019	4.1992	0.1686	-0.046	-0.3932	35.5854	-0.0307	0.0128	0.0202	0.0096	-0.0001	22.2989	-0.5091	-0.0082	1.1883	-0.0057	0.429	-3.1429	-0.0172	0.2124	-0.0003	0.0013	-0.0115	0.0018	0.2518	0.0022	0.7639	0.8671	0.0009	-0.003	-0.524	0.0061	0.3243	1.4041	-0.0181	0.0061	1.5046	-0.0021	-0.4451	-0.3207	-0.0045	-0.4637	-0.0012
600	Neprilysin	IC50	B	-1	0.0723	5.3005	-1.4981	-0.8008	-0.0424	-0.046	0.1068	-40.1546	-0.0307	-0.0066	-0.0221	-0.0053	-0.0001	-1.7011	-0.0743	0.0084	-0.1147	0	1.632	0.9651	-0.0159	0.1244	0.0014	0.0043	-0.006	-0.0581	0.9348	-0.0043	-2.0671	-0.0459	0.0031	-0.0013	0.2306	0.0006	-0.3327	0.3241	-0.0162	-0.0081	-3.2023	-0.0006	0.6429	0.5683	0.0014	0.8403	0.001
601	Neprilysin	IC50	B	1	-0.0206	-1.9595	1.5019	1.1992	0.1006	-0.046	-0.2265	134.845	0.0804	0.0184	0.01	-0.0046	-0.0001	13.2989	-0.0593	-0.0084	-0.0187	-0.007	1.08	-1.9579	-0.01	0.3674	-0.0008	-0.0137	-0.0086	0.1641	-0.6512	0.0046	1.2239	-0.1159	0.0011	-0.0012	-0.1754	0.0114	0.0103	-0.7259	0.0051	0.0063	1.4507	-0.0019	0.3179	0.1113	-0.0024	0.2663	-0.0016
602	Neprilysin	IC50	B	1	0.0581	2.5105	-1.4981	-0.8008	-0.0424	-0.046	0.1068	107.245	0.0804	0.0078	-0.0114	0.0002	-0.0001	106.299	0.7937	-0.0007	1.3063	0.0042	-0.38	-1.9959	-0.0217	0.3794	0.0001	0.0003	-0.02	0.0871	0.9388	0.0028	0.8459	0.0111	-0.0007	-0.0023	0.5316	-0.005	-0.4037	2.7041	-0.034	-0.0026	0.0437	-0.0033	-0.9341	-0.7887	-0.0064	-1.5537	-0.0018
603	Neprilysin	IC50	B	1	-0.0364	-0.7395	-1.4981	0.1992	0.0246	-0.046	-0.2265	-40.1546	-0.0625	0.0121	0.0055	0.0069	-0.0001	-15.7011	-0.4645	-0.005	0.1183	-0.0009	-0.011	1.3641	-0.0032	0.3114	-0.0004	-0.0037	-0.0078	0.3084	-0.7552	-0.0024	-0.1201	-0.2399	-0.0014	-0.0006	-0.3191	-0.0065	0.1523	-1.3359	0.0016	-0.0029	0.3457	0.0027	-0.8181	1.2593	-0.0077	-1.4227	0.0041
604	Neprilysin	IC50	B	1	0.0011	1.1375	1.5019	3.1992	0.0346	1.954	-0.0932	251.645	0.0804	0.0172	0.013	0.0054	-0.0001	25.2989	-0.7087	-0.0075	3.7323	0.0067	0.383	-5.1329	-0.0227	0.4824	0.0001	0.0003	-0.0136	0.1641	0.4378	-0.0028	-1.5601	0.3801	0.0006	-0.0033	-0.3531	-0.0001	-0.0817	-0.9559	-0.0292	-0.0026	-0.0523	-0.0012	-3.6941	-2.6097	-0.0082	-4.2017	-0.0031
605	Neprilysin	IC50	B	1	0.0338	-0.2285	1.5019	2.1992	0.0576	0.954	-0.1432	274.245	0.0804	0.0111	0.0068	0.0063	-0.0001	75.2989	0.1467	-0.0055	4.4653	0.0137	0.63	-2.1679	-0.0235	0.4834	0.0003	0.0003	-0.0224	0.1641	0.6108	0.0018	0.5609	0.4121	0.0009	-0.0033	-0.1134	0.0041	-0.2077	0.5741	-0.0384	0.0007	0.8327	-0.0017	-6.5401	-5.0017	-0.0088	-7.4837	-0.0041
606	Neprilysin	IC50	B	1	-0.0162	-1.8425	-1.4981	-0.8008	-0.0424	-0.046	0.1068	-40.1546	0.0804	-0.0023	0.0134	0.0094	-0.0001	14.2989	-0.2483	-0.0018	0.3293	0.0032	0.008	1.3441	-0.0055	0.0654	-0.001	-0.0027	0.0015	-0.0581	-0.5772	-0.0018	-0.0191	-0.2449	-0.0012	-0.001	-0.0114	-0.004	0.0173	2.0241	-0.0038	-0.0072	-1.4103	0.0024	-0.4211	1.1723	-0.0084	-2.6117	0.0037
607	Neprilysin	IC50	B	1	0.0256	2.7405	-7.4981	-0.8008	-0.0424	-0.046	0.1068	54.8954	0.0804	-0.0047	-0.0052	-0.0063	-0.0001	8.2989	0.5587	-0.0039	0.5343	0.0094	-0.858	-1.8049	-0.0072	0.3634	-0.0002	-0.0037	0.0004	0.0871	0.2028	0.0054	1.3369	-0.3639	-0.001	0	0.2576	-0.0019	-0.2627	-0.6859	-0.0108	-0.008	-2.4153	-0.0024	-0.9961	-0.2617	0.0005	0.7653	-0.0042
608	Neprilysin	IC50	B	1	-0.0332	0.0325	-1.4981	0.1992	-0.0424	0.954	0.1068	156.045	0.0804	0.021	0.0035	-0.0045	-0.0001	-5.7011	-0.659	-0.0049	0.2403	-0.0012	-0.925	0.5371	-0.0083	0.4114	-0.0005	-0.0027	-0.0084	0.2138	-0.6512	-0.0002	0.3979	-0.1549	-0.0019	-0.0003	-0.0454	-0.0051	-0.1437	-2.3159	0.0032	-0.006	-0.7503	-0.0028	-3.3031	-1.1767	-0.0088	-4.0377	-0.0027
609	Neprilysin	IC50	B	1	0.0374	2.3705	4.5019	0.1992	-0.0424	0.954	0.1068	-40.1546	0.0804	-0.0002	-0.0025	-0.0001	-0.0001	41.2989	0.0187	-0.0012	0.5793	-0.0061	-0.541	-1.0389	-0.0151	-0.1496	-0.0001	0.0043	0.0118	-0.0581	1.5098	-0.0042	-2.5021	1.1081	-0.0011	-0.0025	-0.0104	-0.0048	-0.2337	0.3841	-0.033	-0.0041	-0.4253	-0.0038	-2.5901	-2.6847	-0.0051	-0.8017	-0.0041
610	Neprilysin	IC50	B	1	-0.0236	1.5205	-7.4981	-1.8008	-0.0424	-1.046	0.1068	22.3754	0.0804	0.0092	-0.0023	-0.0193	0.0002	15.2989	0.7497	-0.0007	-1.3427	-0.0023	1.799	1.3841	0.0165	-0.0536	-0.0024	-0.0077	0.0079	0.072	-1.0662	0.0028	1.2629	-0.5849	0.0019	0.0051	0.6146	0.0024	-0.2537	-0.8259	0.036	0.0085	1.5717	0.0026	0.6869	1.6443	-0.0064	-0.1047	0.0054
611	Neprilysin	IC50	B	-1	-0.0029	-0.0435	4.5019	-0.8008	-0.0424	-0.046	0.1068	-40.1546	0.0804	0.0177	-0.0013	-0.0059	-0.0001	18.2989	0.1597	-0.0038	0.2293	0.0068	1.309	0.7831	0.001	0.2784	-0.0008	0.0043	-0.0113	-0.0581	0.2548	-0.0028	-0.2261	-0.1159	0.0013	0.0006	0.0826	0.0042	-0.1527	-1.0659	0.0289	0.0024	1.1007	0.0002	0.5149	-0.3497	0.001	0.8633	-0.0024
612	Neprilysin	IC50	B	1	0.0038	2.6205	4.5019	-0.8008	-0.0424	-0.046	0.1068	-40.1546	0.0804	0.0172	-0.0265	-0.0047	-0.0001	1.2989	0.2897	-0.0009	-0.4177	-0.0007	0.761	-0.5959	0.0006	-0.0186	0.0011	0.0043	-0.0322	-0.0581	0.1648	0.01	1.7629	0.2001	0.0007	0.0007	0.0056	0.0039	-0.1427	-1.4559	0.0337	0.0064	1.4327	-0.0023	1.1319	0.6463	0.0027	1.0493	-0.0014
613	Neprilysin	IC50	B	-1	0.0319	1.6805	4.5019	-0.8008	-0.0424	-0.046	0.1068	-40.1546	0.0804	-0.0004	-0.0191	-0.0026	-0.0001	8.2989	0.5567	0.0018	-0.7747	-0.0094	0.598	0.3661	-0.0014	-0.2086	0.0008	0.0043	-0.0006	-0.0581	0.4738	-0.0014	0.1579	0.3251	-0.0003	0	0.1446	0.0083	-0.2227	-0.7659	0.011	0.0077	1.5372	-0.0021	0.4459	-0.0507	0.0002	0.7343	-0.0019
614	Neprilysin	IC50	B	1	0.0334	0.6945	4.5019	-0.8008	-0.0424	-0.046	0.1068	-40.1546	-0.0446	-0.0031	-0.0202	-0.0078	-0.0001	9.2989	0.6867	0.0006	-0.4447	-0.0041	-0.065	-0.4359	-0.0039	-0.2066	0.0008	0.0043	-0.0047	-0.0581	0.5708	0.0002	0.5359	0.3251	-0.0014	-0.0004	0.1566	0.0067	-0.2447	-0.5059	0.0063	0.0077	1.5452	-0.0009	1.1119	0.3513	0.0068	1.3833	-0.0014
615	Neprilysin	IC50	B	1	0.0443	1.2605	4.5019	-0.8008	-0.0424	-0.046	0.1068	-40.1546	-0.0446	-0.0109	-0.0181	-0.006	-0.0001	-1.7011	0.7007	0.0021	-0.5557	-0.0043	-0.826	-1.9769	-0.0036	-0.2266	0.0011	0.0043	-0.0014	-0.0581	0.4868	0.0039	1.1759	0.1611	-0.0022	-0.0002	0.1006	0.0056	-0.2267	-0.7959	0.0108	0.0083	1.576	0.0005	1.2799	0.7963	0.0082	1.4756	0
616	Neprilysin	IC50	F	1	0.0357	0.6355	-1.4981	-1.8008	-0.0424	-1.046	0.1068	-40.1546	0.0804	-0.0244	-0.0091	-0.0153	0.0007	-17.7011	0.8327	0.0123	-1.3687	0.006	2.6093	0.8971	0.0241	-0.4376	0.0002	0.0043	-0.0007	-0.0581	-0.5792	0.0164	2.0728	-0.5139	0.0111	0.0067	0.4766	0.0108	-0.2667	-2.2759	0.0253	0.008	1.5663	0.0013	1.4779	1.4043	0.0094	1.5184	0.0011
617	Neprilysin	IC50	B	1	0.0551	1.7905	4.5019	-0.8008	-0.0424	-0.046	0.1068	-40.1546	0.0804	-0.0111	-0.0107	-0.0111	-0.0001	15.2989	0.8347	0.0013	-0.3967	-0.0039	0.97	-1.7909	-0.0073	-0.2326	0.0005	0.0043	-0.0004	-0.0581	0.7588	0.0013	0.6999	0.4111	0.0012	-0.0009	0.1986	0.0052	-0.2797	0.0241	-0.0027	0.0073	1.5326	0.0004	1.1369	0.6563	0.0055	1.2933	0.0001
618	Neprilysin	IC50	B	1	-0.0072	-2.4105	3.5019	2.1992	-0.0424	2.954	0.1068	269.945	0.0804	0.0066	0.0064	-0.0026	-0.0001	-13.7011	-0.7612	-0.0044	1.5733	-0.0021	-8.081	-1.3399	-0.0169	-0.1546	0.0009	-0.0007	-0.0051	0.2902	0.6188	0.0005	0.2339	1.2071	-0.0024	-0.003	-0.3926	-0.0076	-0.1247	-2.2959	-0.0353	-0.0083	-5.4833	-0.0045	-1.8391	-6.5037	-0.005	-0.9057	-0.0041
619	Neprilysin	IC50	B	1	0.0247	1.2605	4.5019	-0.8008	-0.0424	-0.046	0.1068	-40.1546	0.0804	-0.0018	-0.0125	-0.012	-0.0001	8.2989	0.5567	-0.0007	-0.6217	-0.0049	1.464	0.2881	-0.0018	-0.2406	0.0007	0.0043	-0.0177	-0.0581	0.4738	0.0053	1.3459	0.3111	0.0029	-0.0001	0.1336	0.008	-0.2247	-0.7759	0.0111	0.0078	1.5474	-0.0029	0.8019	-0.4917	0.0042	1.1653	-0.0032
620	Neprilysin	IC50	B	1	0.0443	1.2605	4.5019	-0.8008	-0.0424	-0.046	0.1068	-40.1546	-0.0446	-0.0111	-0.0171	-0.0015	-0.0001	-1.7011	0.7007	0.0057	-0.5647	-0.0045	0.916	-1.9169	-0.0041	-0.2436	0.0014	0.0043	-0.0023	-0.0581	0.4868	-0.0028	-0.3861	0.0691	0.0006	-0.0002	0.0916	0.0054	-0.2277	-0.8059	0.0108	0.0084	1.5851	0.0004	1.1699	0.7683	0.0063	1.3363	0
621	Neprilysin	IC50	B	1	0.0288	-1.6975	-1.4981	-0.8008	-0.0424	-0.046	0.1068	-40.1546	0.0804	0.0061	-0.0216	-0.0091	-0.0001	58.2989	0.1547	-0.0019	0.2223	-0.0014	0.079	-1.2879	-0.0106	-0.1796	0.0005	0.0043	-0.0197	-0.0581	1.0828	-0.0049	-3.7791	0.6611	-0.001	-0.0015	0.3566	-0.0075	-0.3187	1.3141	-0.0261	-0.0084	-4.7093	-0.0033	-1.8471	-1.5437	-0.0048	-0.4977	-0.0029
622	Neprilysin	IC50	B	-1	0.0519	0.6945	-1.4981	-0.8008	-0.0424	-0.046	0.1068	-40.1546	-0.0625	-0.0129	-0.0136	-0.0001	-0.0001	-9.7011	0.1097	0.0072	-0.3587	-0.001	1.584	-0.5239	-0.001	-0.2596	0.0015	0.0043	-0.0053	-0.0581	0.5838	-0.0039	-1.1661	0.2101	0.0023	-0.0001	0.2416	-0.004	-0.2557	-0.6259	-0.0133	-0.0079	-2.2693	-0.0023	0.9019	-0.2137	0.0043	1.1743	-0.003
623	Neprilysin	IC50	B	1	0.0405	0.5935	-1.4981	1.1992	-0.0424	1.954	0.1068	-40.1546	0.0804	-0.0063	-0.0063	0.0019	-0.0001	-9.7011	-0.2473	0.0013	0.7023	-0.0075	-1.782	-2.0469	-0.0203	-0.1746	0.0016	0.0043	-0.0014	-0.0581	1.7748	0.0013	0.4729	0.8881	-0.0018	-0.0031	-0.2874	-0.0084	-0.2037	-1.0459	-0.0352	-0.0085	-7.4093	-0.0033	-3.2121	-2.2587	-0.0079	-3.2757	-0.0031
624	Neprilysin	IC50	B	1	0.0482	-0.2645	4.5019	-0.8008	-0.0424	-0.046	0.1068	-40.1546	-0.0307	-0.008	-0.0207	-0.0118	-0.0001	11.2989	0.9267	0.0027	-0.3017	-0.0018	1.036	-0.2819	-0.0101	-0.2326	0.0011	0.0043	-0.0046	-0.0581	0.7588	-0.0044	-2.0221	0.2981	0.0015	-0.001	0.1576	0.0019	-0.2827	-0.0059	-0.0033	0.0077	1.5643	0.0044	1.3689	1.3973	0.0067	1.3928	0.0041
625	Neprilysin	IC50	B	-1	0.0394	-1.0475	3.5019	1.1992	-0.0424	1.954	0.1068	239.945	0.0804	-0.0004	-0.0003	-0.0064	-0.0001	-9.7011	-0.1653	-0.0036	0.9093	-0.0017	-1.26	-1.6109	-0.0159	-0.1686	0.001	-0.0027	-0.0054	0.2902	0.5588	0.0022	0.7249	0.9081	-0.0017	-0.0025	-0.2624	-0.0079	-0.1827	-1.9859	-0.0315	-0.0085	-6.0513	-0.0035	-8.0981	-1.9297	-0.0077	-2.6347	-0.003
626	Neprilysin	IC50	B	1	-0.0011	5.3405	1.5019	1.1992	0.0906	-0.046	-0.2265	62.5454	-0.0307	0.0249	0.0085	0.0071	-0.0001	83.2989	-0.4353	-0.0063	1.2033	-0.0019	1.413	-3.3189	-0.0185	0.1844	-0.0005	0.0013	-0.0268	0.0305	0.4108	0.0052	1.2869	0.4341	0.0028	-0.0024	-0.1174	0.0006	-0.0877	1.1341	-0.0196	-0.0008	0.5027	-0.0004	-0.0921	-4.9157	-0.0013	0.3573	-0.0031
627	Neprilysin	IC50	B	1	0.0192	-1.8905	4.5019	1.1992	-0.0424	1.954	0.1068	-40.1546	0.0804	-0.0041	-0.0013	0.0029	-0.0001	-9.7011	-0.2083	-0.0011	0.9373	-0.0054	-1.224	-1.8569	-0.0179	-0.1636	0.0011	0.0043	0.0019	-0.0581	1.6178	-0.0024	-0.9311	1.1471	-0.0016	-0.0028	-0.2834	-0.0081	-0.1677	-1.2959	-0.0324	-0.0085	-6.4123	-0.0033	-5.5461	-2.0547	-0.0083	-3.8977	-0.0031
628	Neprilysin	IC50	B	1	0.0613	1.2605	4.5019	-0.8008	-0.0424	-0.046	0.1068	-40.1546	-0.0446	-0.0152	-0.0117	-0.0018	-0.0001	20.2989	0.8197	0.0014	-0.1177	-0.0027	-1.07	0.1301	-0.0058	-0.1936	0.0008	0.0043	0.0066	-0.0581	0.8508	0.0018	0.7709	0.4571	-0.0022	-0.001	0.2616	0.0073	-0.2927	0.3241	-0.0065	0.0066	1.4917	-0.0027	0.7519	-0.6817	0.0049	1.2443	-0.0027
629	Neprilysin	IC50	B	1	-0.0311	-1.5965	-1.4981	1.1992	0.0826	-0.046	-0.2265	-40.1546	-0.0446	0.0035	0.0187	0.0123	-0.0001	-2.7011	-0.5759	-0.0066	0.3613	-0.0054	0.156	0.8381	-0.0115	0.0744	-0.0005	0.0043	0.0089	-0.0581	0.7538	-0.0004	0.3089	0.0241	-0.0004	-0.002	-0.3799	-0.0003	0.2233	0.9841	-0.0053	0.0022	1.0357	0.0022	-0.0261	1.0893	-0.006	-0.7677	0.0033
630	Neprilysin	IC50	B	1	-0.0118	-0.5765	-1.4981	-0.8008	-0.0424	-0.046	0.1068	44.7354	-0.0625	0	0.0146	-0.0039	-0.0001	-2.7011	-0.4929	0.0016	-0.5057	-0.0003	0.941	0.2671	-0.0053	-0.0296	-0.0013	-0.0007	0.009	0.072	-0.5202	-0.003	-0.2831	-0.1629	0.0005	0.0006	0.0766	-0.0097	-0.1587	-1.1159	0.0092	-0.0086	-4.6683	-0.0025	0.0899	0.0503	-0.0015	0.5503	-0.0008
631	Neprilysin	IC50	B	1	-0.0118	-0.5765	-1.4981	-0.8008	-0.0424	-0.046	0.1068	47.9854	-0.0625	0.0063	0.0146	-0.0039	-0.0001	10.2989	-0.4892	-0.0006	-0.3177	0.0004	1.167	-0.7509	-0.0072	-0.0276	-0.0016	-0.0007	0.0013	0.072	-0.4352	0.0021	0.9419	0.0701	0.001	0.0001	0.0736	-0.0086	-0.1397	-0.4659	0.0057	-0.0082	-2.4543	-0.0043	0.4309	-1.8227	0.0002	0.7593	-0.0027
632	Neprilysin	IC50	B	1	-0.0197	-1.0475	-1.4981	-0.8008	-0.0424	-0.046	0.1068	48.9954	-0.0625	0.0081	0.0127	-0.0046	-0.0001	10.2989	-0.4892	-0.0002	-0.4107	-0.0006	1.387	-0.8519	-0.006	-0.0246	-0.001	-0.0007	-0.0079	0.072	-0.4142	0.0014	0.8399	0.0701	0.0017	0.0003	0.1346	-0.0089	-0.1787	-0.8159	0.0049	-0.0086	-5.0363	-0.0042	0.4399	-1.3387	0.0002	0.7583	-0.0025
633	Neprilysin	IC50	B	1	-0.0245	-1.1925	-1.4981	1.1992	0.0906	-0.046	-0.2265	30.5054	0.0804	0.0037	0.0275	0.0176	-0.0001	-2.7011	-0.5604	-0.0079	0.1683	-0.0079	0.008	1.0731	-0.0102	0.0764	-0.0007	-0.0007	0.0057	0.0018	-0.4282	-0.0035	-0.9261	-0.0699	-0.001	-0.0016	-0.3566	-0.0011	0.2103	0.4241	-0.0003	0.0029	1.1217	0.0036	-0.0371	1.3333	-0.0069	-1.1787	0.0049
634	Neprilysin	IC50	B	1	-0.0197	-1.0475	-1.4981	-0.8008	-0.0424	-0.046	0.1068	48.9954	-0.0625	0.0081	0.0127	-0.0046	-0.0001	10.2989	-0.4892	-0.0002	-0.4107	-0.0006	1.387	-0.8519	-0.006	-0.0246	-0.001	-0.0007	-0.0079	0.072	-0.4142	0.0014	0.8399	0.0701	0.0017	0.0003	0.1346	-0.0089	-0.1787	-0.8159	0.0049	-0.0086	-5.0363	-0.0042	0.4399	-1.3387	0.0002	0.7583	-0.0025
635	Neprilysin	IC50	B	1	-0.0066	-2.0725	-1.4981	0.1992	-0.0424	0.954	0.1068	66.0454	-0.0307	-0.0007	0.014	0.0053	-0.0001	-2.7011	-0.6052	-0.0025	1.2873	0.0079	0.456	-0.6569	-0.0147	-0.0206	-0.0001	-0.0007	0.0071	0.0305	-0.4132	-0.0032	-0.9851	-0.0719	0.0001	-0.0017	-0.1814	-0.0083	-0.1027	-0.8759	-0.0083	-0.0038	-0.1013	0.003	-0.5091	-0.2697	-0.0046	-0.3697	-0.0034
636	Neprilysin	IC50	B	1	-0.0197	-1.0475	-1.4981	-0.8008	-0.0424	-0.046	0.1068	47.9854	-0.0625	0.0063	0.0146	-0.0039	-0.0001	10.2989	-0.4892	-0.0006	-0.3487	-0.0002	1.167	-0.7509	-0.0072	-0.0276	-0.0016	-0.0007	0.0013	0.072	-0.4352	0.0021	0.9419	0.0701	0.001	0.0001	0.0736	-0.0086	-0.1397	-0.4659	0.0057	-0.0082	-2.4543	-0.0041	0.4139	-1.3247	0	0.7383	-0.0025
637	Neprilysin	IC50	B	1	-0.006	-0.4065	-7.4981	-1.8008	-0.0424	-1.046	0.1068	35.2654	-0.0863	0.0048	0.0095	-0.0079	0.0001	36.2989	0.8777	0.0047	-0.6847	0.0081	1.3	0.8031	0.0033	-0.0386	-0.0022	-0.0037	-0.0076	0.072	-0.7882	-0.0028	0.0209	-0.3569	0.0007	0.0029	0.7536	0.0028	-0.3177	0.4841	0.0201	0.0068	1.4697	0.0021	-0.7581	1.3753	-0.007	-0.6017	0.0042
638	Neprilysin	IC50	B	1	-0.0154	-2.3905	1.5019	2.1992	0.0576	0.954	-0.1432	155.745	0.0804	0.002	0.0264	0.005	-0.0001	-13.7011	-0.6675	-0.005	0.6093	-0.0058	0.167	0.6411	-0.0086	0.0054	-0.0004	-0.0027	0.0092	0.1501	-0.5572	-0.0048	-3.2041	0.3871	-0.0004	-0.0022	-0.3711	0.0015	0.1373	-0.7459	-0.013	0.0014	0.9067	0.0021	-0.1691	0.9963	-0.0064	-1.2417	0.0029
639	Neprilysin	IC50	B	1	0.0189	-1.4225	-1.4981	-1.8008	-0.0424	-1.046	0.1068	-40.1546	-0.0863	-0.0033	-0.0164	-0.0031	0.0002	3.2989	0.9017	0.0134	-1.1097	0.0024	0.159	0.4931	0.0091	-0.2566	0.0003	0.0043	-0.0175	-0.0581	-0.2552	-0.0053	2.8119	-0.2879	-0.0023	0.0044	0.6816	0.012	-0.3387	-1.0059	0.022	0.008	1.5457	-0.0034	0.6859	-0.3237	-0.0003	0.8513	-0.0042
640	Neprilysin	IC50	B	1	0.03	-1.9215	-1.4981	-1.8008	-0.0424	-1.046	0.1068	-40.1546	-0.0863	-0.0113	-0.0061	-0.0005	0.0002	8.2989	0.9177	0.0114	-0.9567	0.0033	0.201	-0.2059	0.0087	-0.2336	-0.0003	0.0043	-0.0014	-0.0581	-0.1432	-0.001	0.6199	-0.2319	-0.0011	0.0039	0.7816	0.0108	-0.3527	-0.5259	0.0151	0.0072	1.4897	-0.0023	0.8309	0.2143	0.0011	0.9613	-0.0032
641	Neprilysin	IC50	B	1	0.0482	-0.1685	-1.4981	-1.8008	-0.0424	-1.046	0.1068	-40.1546	-0.0863	-0.0251	-0.019	-0.0163	0.0005	-16.7011	0.9917	0.0112	-1.2957	0.0056	0.206	1.5071	0.0161	-0.3186	0.0001	0.0043	0.0158	-0.0581	-0.4582	0.0056	1.5349	-0.6179	-0.0024	0.0056	0.5056	0.0059	-0.2937	-1.8559	0.0251	0.0085	1.5786	0.0059	1.7361	1.7783	0.0152	1.7253	0.0048
642	Neprilysin	IC50	B	1	-0.0241	-0.0435	-1.4981	-0.8008	-0.0424	-0.046	0.1068	40.4854	-0.0625	0.007	0.0068	-0.0062	-0.0001	-5.7011	-0.5822	0.0026	-0.6427	-0.0009	0.713	0.8401	-0.0047	-0.0316	-0.0009	-0.0017	-0.004	0.072	-0.6462	-0.0034	-0.4191	-0.2979	0	0.0008	0.0226	-0.0074	-0.1357	-1.4059	0.0137	-0.0085	-3.2063	-0.0008	-0.4761	0.6833	-0.0034	0.2883	0.0008
643	Neprilysin	IC50	F	1	0.0196	-0.1685	-1.4981	-1.8008	-0.0424	-1.046	0.1068	-40.1546	0.0804	-0.0093	-0.0183	-0.0131	0.0005	-8.7011	0.7917	0.0086	-1.2997	0.0026	0.44	-0.1269	0.0212	-0.2756	-0.0006	0.0043	0.0128	-0.0581	-0.4742	-0.0044	-0.4181	-0.4599	-0.0022	0.0061	0.5966	0.0122	-0.2897	-1.8259	0.0203	0.0074	1.53	-0.0014	1.4659	0.8713	0.0107	1.5658	-0.0025
644	Neprilysin	IC50	B	1	0.0196	-0.1685	-1.4981	-1.8008	-0.0424	-1.046	0.1068	-40.1546	0.0804	-0.0093	-0.0183	-0.0131	0.0005	-8.7011	0.7917	0.0086	-1.2997	0.0026	0.44	-0.1269	0.0212	-0.2756	-0.0006	0.0043	0.0128	-0.0581	-0.4742	-0.0044	-0.4181	-0.4599	-0.0022	0.0061	0.5966	0.0122	-0.2897	-1.8259	0.0203	0.0074	1.53	-0.0014	1.4659	0.8713	0.0107	1.5658	-0.0025
645	Neprilysin	IC50	B	1	-0.0197	-0.8965	-1.4981	1.1992	0.0756	-0.046	-0.2265	-40.1546	-0.0625	-0.0036	0.0213	0.0166	-0.0001	-12.7011	-0.4263	-0.0045	0.8343	0.0011	0.501	1.1731	-0.0057	0.0144	-0.0002	-0.0027	0.0112	-0.0581	-0.5722	-0.0043	-1.6341	0.0211	-0.0002	-0.0021	-0.476	-0.0046	0.4903	2.5941	-0.0126	0.0014	0.9427	0.0056	0.0929	1.4303	-0.0068	-1.1267	0.005
646	Neprilysin	IC50	B	1	0.0089	-1.4665	-1.4981	-0.8008	-0.0424	-0.046	0.1068	52.7854	-0.0625	-0.0115	0.0211	0.0038	-0.0001	3.2989	-0.2773	0.0012	-0.2357	-0.0001	0.504	0.5931	-0.0057	-0.0156	-0.0012	-0.0007	0.0163	0.072	-0.2972	-0.003	-0.4751	-0.0779	-0.0003	0.0001	0.1856	-0.0084	-0.1977	-0.5259	0.0003	-0.0084	-3.2463	-0.0013	-0.7961	0.3853	-0.0038	0.0783	0.0003
647	Neprilysin	IC50	F	1	0.0357	0.6355	-1.4981	-1.8008	-0.0424	-1.046	0.1068	-40.1546	0.0804	-0.0222	-0.017	-0.0081	0.0007	-17.7011	0.8327	0.0138	-1.3667	0.003	1.702	1.1821	0.026	-0.3266	0.0001	0.0043	0.0235	-0.0581	-0.5792	0.0026	1.3249	-0.6279	0.0009	0.0069	0.4966	0.0105	-0.2637	-2.2559	0.024	0.0076	1.5491	0.0022	1.73	1.5173	0.017	1.771	0.0012
648	Neprilysin	IC50	B	1	0.0357	0.6355	-1.4981	-1.8008	-0.0424	-1.046	0.1068	-40.1546	0.0804	-0.0222	-0.017	-0.0081	0.0007	-17.7011	0.8327	0.0138	-1.3667	0.003	1.702	1.1821	0.026	-0.3266	0.0001	0.0043	0.0235	-0.0581	-0.5792	0.0026	1.3249	-0.6279	0.0009	0.0069	0.4966	0.0105	-0.2637	-2.2559	0.024	0.0076	1.5491	0.0022	1.73	1.5173	0.017	1.771	0.0012
649	Neprilysin	IC50	B	1	-0.0437	-0.4065	-1.4981	-0.8008	-0.0424	-0.046	0.1068	15.1354	0.0804	-0.0018	0.0139	0.0068	0.0005	-22.7011	0.1267	-0.0028	-0.4247	0.0051	1.206	1.5171	0.0273	-0.0236	-0.0002	-0.0147	0.004	0.0305	-0.6992	0.0031	1.2919	-0.6509	0.0005	0.003	-0.1624	0.0028	0.1843	-1.6959	0.0301	0.0024	1.2097	0.0056	1.8622	1.7433	0.0202	1.8891	0.0043
650	Neprilysin	IC50	B	1	-0.0175	-2.5855	4.5019	0.1992	-0.0424	0.954	0.1068	74.4454	-0.0307	0.0123	0.0029	-0.0046	-0.0001	13.2989	-0.1333	-0.0047	0.1673	-0.0058	0.656	0.6061	-0.0151	0.3724	-0.0004	0.0003	-0.0032	0.0871	0.1348	-0.0042	-2.0281	-0.1209	0.0008	-0.0016	-0.0754	0.0038	-0.1977	-1.3359	-0.0133	-0.0014	0.4517	-0.0032	-0.4301	-1.8747	-0.0033	-0.0257	-0.0027
651	Neprilysin	IC50	B	1	-0.1042	-1.2395	-1.4981	3.1992	0.2246	-1.046	-0.5599	-40.1546	-0.3196	0.0076	0.0501	0.0338	0.0004	-22.7011	-0.4764	-0.0145	0.5433	-0.0022	-0.133	-0.3099	0.087	0.0534	-0.0013	-0.0177	0.0078	-0.0581	-0.4952	-0.0011	0.5989	-0.4079	-0.0019	-0.0014	-0.7538	-0.0093	2.0773	7.5541	0.019	-0.0073	-0.7303	-0.0004	1.3189	0.7213	0.0086	1.4652	-0.0021
652	Neprilysin	IC50	B	1	-0.0437	-0.4065	-1.4981	-0.8008	-0.0424	-0.046	0.1068	15.1354	0.0804	-0.0018	0.0139	0.0068	0.0005	-22.7011	0.1267	-0.0028	-0.4247	0.0051	1.206	1.5171	0.0273	-0.0236	-0.0002	-0.0147	0.004	0.0305	-0.6992	0.0031	1.2919	-0.6509	0.0005	0.003	-0.1624	0.0028	0.1843	-1.6959	0.0301	0.0024	1.2097	0.0056	1.8622	1.7433	0.0202	1.8891	0.0043
653	Neprilysin	IC50	B	1	-0.0185	0.3515	-1.4981	-0.8008	-0.0424	-0.046	0.1068	-40.1546	-0.0625	-0.0037	0.0005	0.0023	-0.0001	-15.7011	-0.4193	0.0048	0.1613	0.012	0.549	0.9031	-0.001	-0.1346	0.0002	-0.0027	-0.0005	-0.0581	-0.7092	-0.0027	-0.0761	-0.1389	-0.0002	0	-0.1404	-0.0086	0.0733	0.3341	-0.001	-0.0055	-0.2073	0.001	-0.5141	0.7843	-0.0033	0.3013	0.0008
654	Neprilysin	IC50	B	-1	-0.0197	-0.8965	-1.4981	0.1992	-0.0424	0.954	0.1068	-40.1546	-0.0446	-0.0003	0.0131	0.0145	-0.0001	-15.7011	-0.5245	-0.0039	1.0523	0.0046	0.376	1.0751	-0.0067	0.0644	0.0002	0.0043	0.0002	-0.0581	0.6728	-0.0023	-0.2691	-0.0469	-0.0004	-0.0012	-0.2604	-0.0072	0.0533	-0.7859	0.0051	-0.0027	0.2817	0.0062	0.4199	1.3123	-0.0042	-0.1207	0.0043
655	Neprilysin	IC50	B	1	-0.0268	-1.3325	-1.4981	0.1992	-0.0424	0.954	0.1068	-40.1546	-0.0446	-0.0008	0.0057	0.0072	-0.0001	-15.7011	-0.5428	-0.0015	1.1663	0.008	0.262	1.0171	-0.0073	-0.1136	0.0005	-0.0027	0.0022	-0.0581	-0.6092	-0.0032	-0.7811	0.2291	-0.0003	-0.0016	-0.2993	-0.0081	0.1273	0.2141	-0.0071	-0.0026	0.2657	0.0053	0.3869	1.1533	-0.004	-0.1127	0.0023
656	Neprilysin	IC50	B	1	-0.0162	-1.7215	-1.4981	0.1992	-0.0424	0.954	0.1068	-40.1546	-0.0446	-0.0063	0.012	0.0085	-0.0001	-12.7011	-0.465	-0.0018	1.3183	0.0082	0.466	0.6141	-0.0081	-0.1086	0.0001	-0.0027	0.0125	-0.0581	-0.4822	-0.0041	-1.6131	0.2911	0.0001	-0.0018	-0.2674	-0.0101	0.0983	0.4041	-0.0099	-0.0026	0.2347	0.0037	-0.0771	0.8183	-0.0058	-0.7397	0.0008
657	Neprilysin	IC50	B	-1	-0.0341	-0.7395	-1.4981	-0.8008	-0.0424	-0.046	0.1068	-40.1546	-0.0625	0.0136	0.0022	0.0065	-0.0001	8.2989	-0.4123	0.0004	0.5043	0.0097	1.439	1.3571	-0.0032	0.3114	-0.0003	-0.0027	-0.021	-0.0581	-0.6692	-0.0021	-0.0071	-0.4469	0.002	-0.0005	-0.0604	-0.0057	0.0533	1.2641	0.0015	-0.0061	-0.5653	0.0035	-0.7601	1.2693	-0.0078	-1.5897	0.0039
658	Neprilysin	IC50	B	1	-0.0268	-0.2285	-1.4981	-0.8008	-0.0424	-0.046	0.1068	-40.1546	-0.0625	0.0023	0.0042	0.0057	-0.0001	-4.7011	-0.4133	0.0029	0.3233	0.0106	-2.488	1.1521	-0.0021	-0.0626	-0.0003	-0.0027	-0.0047	-0.0581	-0.6892	-0.0024	-0.0471	-0.1729	-0.0021	-0.0002	-0.1024	-0.0071	0.0633	0.8041	-0.0003	-0.006	-0.4373	0.0027	-4.5221	1.0583	-0.0059	-0.4037	0.0023
659	Neprilysin	IC50	B	-1	-0.0197	-0.8965	-1.4981	0.1992	-0.0424	0.954	0.1068	-40.1546	-0.0446	-0.0003	0.0131	0.0145	-0.0001	-15.7011	-0.5245	-0.0039	1.0523	0.0046	0.376	1.0751	-0.0067	0.0644	0.0002	0.0043	0.0002	-0.0581	0.6728	-0.0023	-0.2691	-0.0469	-0.0004	-0.0012	-0.2604	-0.0072	0.0533	-0.7859	0.0051	-0.0027	0.2817	0.0062	0.4199	1.3123	-0.0042	-0.1207	0.0043
660	Neprilysin	IC50	B	1	-0.0089	-1.3325	-1.4981	0.1992	-0.0424	0.954	0.1068	-40.1546	-0.0446	-0.006	0.0193	0.0156	-0.0001	-12.7011	-0.4463	-0.0042	1.2053	0.0049	0.449	0.6701	-0.0075	0.0654	-0.0002	0.0043	0.0109	-0.0581	0.7658	0	0.4119	0.0271	-0.0002	-0.0014	-0.2264	-0.0093	0.0253	-0.6059	0.002	-0.0027	0.2487	0.0045	-0.0561	1.0033	-0.0061	-0.7907	0.0027
661	Neprilysin	IC50	B	1	-0.0197	-0.8965	-1.4981	0.1992	-0.0424	0.954	0.1068	-40.1546	-0.0446	-0.0003	0.0131	0.0145	-0.0001	-15.7011	-0.5245	-0.0039	1.0523	0.0046	0.376	1.0751	-0.0067	0.0644	0.0002	0.0043	0.0002	-0.0581	0.6728	-0.0023	-0.2691	-0.0469	-0.0004	-0.0012	-0.2604	-0.0072	0.0533	-0.7859	0.0051	-0.0027	0.2817	0.0062	0.4199	1.3123	-0.0042	-0.1207	0.0043
662	Neprilysin	IC50	B	1	-0.0089	-1.3325	-1.4981	0.1992	-0.0424	0.954	0.1068	-40.1546	-0.0446	-0.006	0.0193	0.0156	-0.0001	-12.7011	-0.4463	-0.0042	1.2053	0.0049	0.449	0.6701	-0.0075	0.0654	-0.0002	0.0043	0.0109	-0.0581	0.7658	0	0.4119	0.0271	-0.0002	-0.0014	-0.2264	-0.0093	0.0253	-0.6059	0.002	-0.0027	0.2487	0.0045	-0.0561	1.0033	-0.0061	-0.7907	0.0027
663	Neprilysin	IC50	B	-1	0.0374	-0.6315	0.5019	-1.8008	-0.0424	-1.046	0.1068	-40.1546	-0.1196	-0.0329	-0.0061	0.0024	0.0008	-12.7011	0.7697	0.0079	-0.1677	0.0333	1.595	0.8021	0.0407	-0.1936	-0.0005	0.0043	0.0507	-0.0581	-0.4582	-0.0035	0.1239	-0.6359	0.0011	0.0065	0.6596	0.0134	-0.2777	-1.7159	0.0151	0.0056	1.4377	0.0093	1.8571	1.8883	0.0319	2.1349	0.0043
664	Neprilysin	IC50	B	-1	0.0073	0.3515	-7.4981	-1.8008	-0.0424	-1.046	0.1068	-40.1546	-0.1196	-0.0156	-0.0051	0.0052	0.0008	-3.7011	0.7387	0.0029	1.5543	0.0694	1.641	1.0391	0.0401	0.3454	-0.0006	0.0043	0.0271	-0.0581	-0.3632	-0.0007	0.8019	-0.7449	0.0017	0.0062	0.8196	0.0131	-0.2927	-1.1959	0.0065	0.0048	1.3697	0.0044	1.4019	0.7193	0.0241	1.9929	-0.0036
665	Neprilysin	IC50	B	1	0.0038	0.3515	2.5019	0.1992	0.1576	-1.046	-0.3932	-40.1546	-0.0863	-0.0037	0.0031	0.0112	0	-3.7011	0.5237	-0.006	0.8243	0.0147	0.982	-0.3879	0.0175	0.3754	-0.0002	0.0043	0.0178	-0.0581	0.0738	-0.0019	0.2619	-0.3459	0.0004	0.0007	-0.1064	0.0166	0.1883	0.7041	0.0027	0.0099	1.6477	0.0098	1.713	1.8143	0.0211	2.0077	0.0066
666	Neprilysin	IC50	B	1	0.0149	1.6005	0.5019	0.1992	-0.0424	0.954	0.1068	-40.1546	0.0804	0.0014	0.0033	0.0046	-0.0001	-2.7011	-0.6192	0.0001	0.1033	-0.0066	-0.553	-1.4099	-0.0091	-0.1186	0.0007	0.0043	-0.0034	-0.0581	1.0248	-0.0024	-0.5911	0.7331	-0.0013	-0.0016	-0.0874	-0.0086	-0.1237	-0.6959	-0.0206	-0.0086	-6.2403	-0.0023	-0.6021	-0.6437	-0.0023	0.2073	-0.0015
667	Neprilysin	IC50	B	1	-0.0089	-1.4225	-1.4981	-0.8008	-0.0424	-0.046	0.1068	-40.1546	-0.0625	-0.006	-0.0045	-0.0052	0.0001	-25.7011	-0.6117	0.0058	-0.8747	-0.0027	1.175	-0.4579	0.001	-0.2716	-0.0001	0.0043	0.0261	-0.0581	-0.0122	-0.004	-0.5901	0.1071	0.0002	0.0015	-0.0634	-0.0101	-0.0857	-1.9959	0.0228	-0.0084	-2.7503	-0.0034	-0.0201	-0.1327	-0.0026	0.5043	-0.0026
668	Neprilysin	IC50	B	1	0.0511	-1.2765	-1.4981	0.1992	-0.0424	0.954	0.1068	-40.1546	-0.0307	-0.0101	-0.0045	0.0012	-0.0001	-13.7011	-0.6935	0.0053	1.0413	0.0055	-0.828	0.7891	-0.016	-0.1576	0.0011	0.0043	0.0035	-0.0581	1.2948	-0.005	-4.2311	0.5071	-0.0015	-0.002	-0.0214	-0.0045	-0.2427	-0.7159	-0.0194	-0.0066	-1.6203	-0.0042	0.3469	0.6863	-0.0033	-0.1007	0.0026
669	Neprilysin	IC50	B	-1	0.0177	0.0325	0.5019	0.1992	-0.0424	0.954	0.1068	-40.1546	-0.0446	-0.0021	-0.0041	0.002	-0.0001	-13.7011	-0.6396	0.0008	0.0623	-0.0052	-2.145	0.3651	-0.0078	-0.1746	0.001	0.0043	-0.003	-0.0581	0.9478	-0.0012	-0.0191	0.5631	-0.0022	-0.0014	-0.0894	-0.0096	-0.1497	-1.2859	-0.0166	-0.0073	-1.8663	-0.0043	0.1849	-3.1477	-0.0005	0.5653	-0.004
670	Neprilysin	IC50	B	-1	0.0177	0.0325	0.5019	0.1992	-0.0424	0.954	0.1068	-40.1546	-0.0625	-0.0044	0.0062	0.0061	-0.0001	-13.7011	-0.6396	0.001	0.0803	-0.0057	-0.367	-1.7209	-0.0069	-0.1056	0.0008	0.0043	-0.0022	-0.0581	0.9478	-0.0012	-0.0191	0.5721	-0.0012	-0.0015	-0.1274	-0.0048	-0.0707	-0.6059	-0.0141	-0.0069	-1.5063	-0.001	-1.1661	0.0683	-0.0036	-0.0697	0
671	Neprilysin	IC50	B	-1	0.0405	-2.8575	-1.4981	-0.8008	-0.0424	-0.046	0.1068	-40.1546	-0.0625	-0.0234	-0.0081	0.0021	-0.0001	-18.7011	0.1027	0.0044	-0.3417	-0.0007	0.474	-2.1089	0.0019	-0.2026	0.0012	0.0043	0.0142	-0.0581	0.4998	-0.0033	-0.6431	0.0851	-0.0009	0.0003	0.2286	-0.0055	-0.2357	-0.8859	-0.0087	-0.0081	-2.4913	-0.004	0.3839	-1.5727	0	0.7203	-0.0043
672	Neprilysin	IC50	B	1	0.0387	-0.6745	-1.4981	-0.8008	-0.0424	-0.046	0.1068	-40.1546	-0.0625	-0.0046	-0.0068	0.0057	-0.0001	19.2989	0.1457	0.005	0.0333	-0.001	-1.057	-2.4049	-0.0051	-0.1646	0.0009	0.0043	-0.0128	-0.0581	0.8388	-0.0033	-0.9501	0.4371	-0.002	-0.0006	0.3916	0.0009	-0.2987	0.2541	-0.0243	-0.0076	-2.1883	-0.0041	0.4249	-2.3047	0.0008	0.7683	-0.004
673	Neprilysin	IC50	B	1	0.0394	-1.1635	-1.4981	0.1992	-0.0424	0.954	0.1068	-40.1546	0.0804	-0.0083	-0.0047	0.0027	-0.0001	-13.7011	-0.6807	0.004	0.4553	-0.0016	-0.138	0.1631	-0.0136	-0.1586	0.0012	0.0043	0.0053	-0.0581	1.2098	-0.0024	-0.6621	0.5611	-0.0009	-0.0018	-0.0164	-0.0068	-0.2227	-0.8759	-0.0183	-0.0071	-1.9163	-0.0008	0.2649	0.0513	-0.0017	0.3063	-0.0012
674	Neprilysin	IC50	B	1	0.0443	1.2605	-1.4981	-0.8008	-0.0424	-0.046	0.1068	-40.1546	0.0804	-0.0105	-0.0135	0.0029	-0.0001	-10.7011	-0.0313	0.005	-0.3857	-0.002	0.887	-1.5149	0.0021	-0.2016	0.0013	0.0043	0.0011	-0.0581	0.4868	-0.0009	0.2949	0.1241	-0.0001	0.0003	0.2426	-0.0049	-0.2347	-0.8759	-0.0086	-0.0081	-2.5043	-0.0038	0.2269	-1.4187	0.0014	0.8883	-0.0031
675	Neprilysin	IC50	B	1	0.0511	0.2155	-1.4981	0.1992	-0.0424	0.954	0.1068	-40.1546	-0.0307	-0.0101	-0.0045	0.0012	-0.0001	-13.7011	-0.6935	0.0053	0.2983	-0.0035	-0.828	0.7891	-0.016	-0.1576	0.0011	0.0043	0.0035	-0.0581	1.2948	-0.005	-4.2311	0.5071	-0.0015	-0.002	-0.0214	-0.0045	-0.2427	-0.7159	-0.0194	-0.0066	-1.6203	-0.0004	1.1109	0.1533	0.0067	1.4791	0.0001
676	Neprilysin	IC50	B	-1	0.0649	-0.2645	-1.4981	-0.8008	-0.0424	-0.046	0.1068	-40.1546	-0.0625	-0.0213	-0.0088	-0.0025	-0.0001	-3.7011	0.2387	0.0025	-0.1447	-0.0004	0.002	-0.0199	-0.0022	-0.1846	0.0009	0.0043	0.0069	-0.0581	0.7718	-0.0007	0.2179	0.2131	-0.0012	-0.0004	0.3366	-0.0074	-0.2837	-0.0159	-0.0208	-0.0082	-3.2873	-0.001	0.7859	0.2173	0.0015	0.8723	-0.002
677	Neprilysin	IC50	B	-1	0.0288	-0.2885	-1.4981	-0.8008	-0.0424	-0.046	0.1068	-40.1546	0.0804	-0.0004	-0.0116	0.0025	-0.0001	52.2989	-0.1463	0.0037	0.0853	-0.0049	-4.699	-0.9889	-0.0164	-0.1436	0.0006	0.0043	-0.0131	-0.0581	1.2548	-0.0018	-0.4391	0.7671	-0.0023	-0.0017	0.4776	-0.0067	-0.3637	1.6141	-0.027	-0.0084	-4.8703	-0.0028	-2.0111	-1.1827	-0.008	-2.8987	-0.0027
678	Neprilysin	IC50	B	-1	0.0215	-0.5205	-1.4981	0.1992	-0.0424	0.954	0.1068	92.2454	0.0804	0.001	0.0068	0.0024	-0.0001	30.2989	-0.5638	-0.0014	0.8083	-0.0024	-1.05	-3.7229	-0.0203	-0.0146	-0.0001	-0.0007	0.006	0.0305	-0.1032	-0.0022	-0.7411	-0.1029	-0.0011	-0.0026	-0.1044	-0.0103	-0.2077	0.3041	-0.0289	-0.0074	-2.5773	-0.0042	-2.9141	-5.8397	-0.0075	-2.3947	-0.0044
679	Neprilysin	IC50	B	1	-0.0185	1.4305	-1.4981	-0.8008	-0.0424	-0.046	0.1068	-40.1546	-0.0625	0.0065	0.0013	0.0088	-0.0001	30.2989	-0.1073	-0.0005	0.0503	-0.0032	1.154	0.0231	-0.0064	0.3144	-0.0003	-0.0017	-0.0101	-0.0581	-0.1992	-0.0022	-0.2821	-0.2189	0.0014	-0.0012	0.1076	-0.0078	-0.0567	2.3241	-0.0135	-0.0056	-0.6443	-0.0025	-1.9431	-0.5107	-0.007	-1.3107	-0.0017
680	Neprilysin	IC50	B	1	-0.0133	-2.3905	4.5019	0.1992	-0.0424	0.954	0.1068	72.5454	0.0804	0.0024	0.0147	0.0045	-0.0001	17.2989	-0.2163	-0.0053	0.5223	-0.0036	-2.126	0.4181	-0.0158	-0.0306	-0.0007	0.0003	0.0169	0.0305	-0.2692	-0.0051	-4.8021	-0.4719	-0.0005	-0.0019	-0.1804	-0.0008	-0.1307	-0.7559	-0.0099	-0.0032	0.0447	-0.0029	-0.3191	-1.4227	-0.0022	0.2363	-0.0024
681	Neprilysin	IC50	B	1	0.0206	1.7905	4.5019	-0.8008	-0.0424	-0.046	0.1068	-40.1546	0.0804	0.013	-0.0147	-0.0073	-0.0001	37.2989	0.6847	-0.0011	-0.0487	-0.0007	1.343	0.0111	-0.012	0.0034	0.0004	0.0043	-0.0319	-0.0581	0.7288	0.0065	1.4549	0.5931	0.0036	-0.0008	0.2106	0.0061	-0.2827	-0.0059	-0.0032	0.0076	1.5661	-0.002	0.5649	-0.9947	-0.0008	0.5533	-0.0042
682	Neprilysin	IC50	B	1	-0.0115	3.9905	-1.4981	1.1992	0.0756	-0.046	-0.2265	-40.1546	-0.0625	-0.003	0.0125	0.0166	-0.0001	2.2989	-0.1993	-0.0043	-0.1137	-0.0121	-0.329	0.3201	-0.0083	0.0174	0.0001	-0.0017	0.0077	-0.0581	-0.2272	-0.0026	-0.6181	0.2131	-0.0011	-0.0024	-0.3959	-0.0002	0.3503	2.9641	-0.0216	0.0013	0.9137	0.0012	-1.0621	0.7433	-0.0085	-3.3937	0.0016
683	Neprilysin	IC50	B	1	-0.0162	1.7905	-1.4981	1.1992	0.0756	-0.046	-0.2265	-40.1546	-0.0625	-0.003	0.0125	0.0166	-0.0001	2.2989	-0.1993	-0.0043	0.2333	-0.0084	-0.329	0.3201	-0.0083	0.0174	0.0001	-0.0017	0.0077	-0.0581	-0.2272	-0.0026	-0.6181	0.2131	-0.0011	-0.0024	-0.3959	-0.0002	0.3503	2.9641	-0.0216	0.0013	0.9137	0.0005	-0.6631	0.5663	-0.0065	-1.1437	0.001
684	Neprilysin	IC50	B	-1	-0.0037	-1.1925	-1.4981	-0.8008	-0.0424	-0.046	0.1068	49.2054	0.0804	-0.0006	0.0113	0.0019	-0.0001	17.2989	-0.0793	-0.0046	-0.1037	-0.0009	0.785	0.5921	-0.0051	-0.0416	-0.001	-0.0037	0.0179	0.0305	-0.8282	-0.005	-3.0421	-0.7679	0	0	0.1426	-0.0016	-0.1717	-0.2859	-0.0004	-0.008	-2.3423	-0.0008	-1.4621	0.3223	-0.0054	-0.3687	-0.0003
685	Neprilysin	Ki	B	1	0.0357	0.6355	-1.4981	-1.8008	-0.0424	-1.046	0.1068	-40.1546	0.0804	-0.0222	-0.017	-0.0081	0.0007	-17.7011	0.8327	0.0138	-1.3667	0.003	1.702	1.1821	0.026	-0.3266	0.0001	0.0043	0.0235	-0.0581	-0.5792	0.0026	1.3249	-0.6279	0.0009	0.0069	0.4966	0.0105	-0.2637	-2.2559	0.024	0.0076	1.5491	0.0022	1.73	1.5173	0.017	1.771	0.0012
686	Neprilysin	Ki	B	1	0.0277	4.0805	-1.4981	-1.8008	-0.0424	-1.046	0.1068	-40.1546	0.0804	-0.0075	-0.026	-0.0083	0	8.2989	0.8577	0.0062	-1.2847	-0.0054	1.377	-0.1629	0.0208	-0.2476	0	0.0043	0.0072	-0.0581	-0.1432	0.0005	0.8789	-0.2649	0.0005	0.0041	0.8266	0.0115	-0.3457	-0.4559	0.0086	0.0059	1.4097	-0.0014	1.3009	0.6813	0.0065	1.3513	-0.0023
687	Neprilysin	Ki	B	-1	0.0357	0.6355	-1.4981	-1.8008	-0.0424	-1.046	0.1068	-40.1546	-0.0625	-0.0027	-0.004	-0.0066	-0.0001	92.2989	1.1437	0.0037	-0.5997	-0.0056	-0.476	-3.3129	-0.0096	-0.0776	-0.0011	0.0043	0.0112	-0.0581	0.8088	-0.0037	-1.2231	0.3771	-0.0015	-0.0001	1.3256	0.0012	-0.4527	4.1341	-0.0191	0.003	1.1257	-0.0038	-0.1721	-1.7587	-0.0037	-0.0717	-0.0044
688	Neprilysin	Ki	B	1	0.0357	0.6355	-1.4981	-1.8008	-0.0424	-1.046	0.1068	-40.1546	-0.0625	-0.0027	-0.004	-0.0066	-0.0001	92.2989	1.1437	0.0037	-0.5997	-0.0056	-0.476	-3.3129	-0.0096	-0.0776	-0.0011	0.0043	0.0112	-0.0581	0.8088	-0.0037	-1.2231	0.3771	-0.0015	-0.0001	1.3256	0.0012	-0.4527	4.1341	-0.0191	0.003	1.1257	-0.0038	-0.1721	-1.7587	-0.0037	-0.0717	-0.0044
689	Neprilysin	Ki	B	1	-0.1042	-1.2395	-1.4981	3.1992	0.2246	-1.046	-0.5599	-40.1546	-0.3196	0.0076	0.0501	0.0338	0.0004	-22.7011	-0.4764	-0.0145	0.5433	-0.0022	-0.133	-0.3099	0.087	0.0534	-0.0013	-0.0177	0.0078	-0.0581	-0.4952	-0.0011	0.5989	-0.4079	-0.0019	-0.0014	-0.7538	-0.0093	2.0773	7.5541	0.019	-0.0073	-0.7303	-0.0004	1.3189	0.7213	0.0086	1.4652	-0.0021
690	Neprilysin	Ki	B	1	-0.0222	-2.9705	-1.4981	1.1992	0.0826	-0.046	-0.2265	-40.1546	-0.0446	0.004	0.0087	0.0025	-0.0001	-25.7011	-0.704	-0.0053	0.2653	-0.0013	0.473	1.3361	-0.0088	0.3854	-0.0007	0.0043	0.0207	-0.0581	0.4878	-0.0027	-0.3001	-0.3529	-0.0004	-0.0012	-0.3759	-0.0025	0.2003	-0.5459	0.0081	0.0043	1.2667	0.0018	1.1929	0.9813	0.0066	1.3633	0.0023
691	Neprilysin	Ki	B	1	-0.0154	-2.3905	-1.4981	2.1992	0.0486	0.954	-0.1432	-40.1546	-0.0446	0.0037	0.0099	0.008	-0.0001	-25.7011	-0.8018	-0.0047	0.9733	-0.0038	-0.302	0.0571	-0.0095	0.3874	0	0.0043	0.0189	-0.0581	1.1248	-0.0051	-4.7931	-0.0629	-0.0009	-0.0023	-0.3998	0.0006	0.1383	-0.7359	-0.0084	0.0014	0.9077	-0.0031	0.0319	-1.5887	0.0012	0.8043	-0.0022
692	Neprilysin	Ki	B	1	0.0357	0.6355	-1.4981	-1.8008	-0.0424	-1.046	0.1068	-40.1546	0.0804	-0.0222	-0.017	-0.0081	0.0007	-17.7011	0.8327	0.0138	-1.3667	0.003	1.702	1.1821	0.026	-0.3266	0.0001	0.0043	0.0235	-0.0581	-0.5792	0.0026	1.3249	-0.6279	0.0009	0.0069	0.4966	0.0105	-0.2637	-2.2559	0.024	0.0076	1.5491	0.0022	1.73	1.5173	0.017	1.771	0.0012
693	Neprilysin	Ki	B	1	-0.0145	-2.6175	-1.4981	1.1992	0.0826	-0.046	-0.2265	-40.1546	-0.0446	-0.0019	0.0087	0.0037	0	-32.7011	-0.7432	-0.0029	0.1493	-0.0009	1.024	1.4901	-0.0087	0.3824	-0.0003	0.0043	0.0283	-0.0581	0.4018	-0.0045	-1.6311	-0.5089	0.0007	-0.0011	-0.4238	-0.004	0.2383	-0.7359	0.014	0.0048	1.3117	0.0029	1.3109	1.2113	0.0076	1.4221	0.0033
694	Neprilysin	Ki	B	-1	-0.0407	-0.4065	-1.4981	4.1992	0.1476	-0.046	-0.3932	-40.1546	-0.0625	0.0067	0.0257	0.0203	-0.0001	-13.7011	-0.6396	-0.0112	1.3013	-0.005	-2.3	1.6811	-0.0065	0.1484	0.0001	-0.0027	-0.0018	-0.0581	-0.3982	-0.0007	0.1319	-0.1089	-0.0022	-0.0031	-0.6949	-0.0018	1.0413	4.8941	-0.0216	0.0092	1.7201	0.0074	0.8219	1.7613	-0.0018	0.3373	0.0081
695	Neprilysin	Ki	B	1	-0.1042	-1.2395	-1.4981	3.1992	0.2246	-1.046	-0.5599	-40.1546	-0.3196	0.0076	0.0501	0.0338	0.0004	-22.7011	-0.4764	-0.0145	0.5433	-0.0022	-0.133	-0.3099	0.087	0.0534	-0.0013	-0.0177	0.0078	-0.0581	-0.4952	-0.0011	0.5989	-0.4079	-0.0019	-0.0014	-0.7538	-0.0093	2.0773	7.5541	0.019	-0.0073	-0.7303	-0.0004	1.3189	0.7213	0.0086	1.4652	-0.0021
696	Neprilysin	Ki	B	1	-0.0195	-1.1635	-1.4981	0.1992	-0.0424	0.954	0.1068	-40.1546	0.0804	0.0009	0.0171	0.0162	-0.0001	12.2989	-0.3053	-0.0033	0.6173	-0.0057	-10.201	1.1691	-0.0084	0.0824	-0.0001	-0.0027	-0.0047	-0.0581	0.0888	-0.002	-0.4451	0.2711	-0.0024	-0.0023	-0.2304	-0.0048	0.1243	1.9041	-0.0288	-0.0081	-3.2973	0.0024	-0.4131	1.0413	-0.0074	-1.9447	0.0033
697	Neprilysin	Ki	B	1	0.0446	4.2205	-1.4981	1.1992	0.0906	-0.046	-0.2265	51.0854	0.0804	-0.0003	-0.0066	-0.0049	-0.0001	-14.7011	-0.4003	0.0003	-0.0537	-0.0042	-2.629	0.8361	-0.0138	-0.1766	0.0008	0.0013	0.0012	0.072	0.1318	0.0006	0.5239	0.3021	-0.0023	-0.0017	-0.2454	-0.0041	-0.0587	-0.8959	-0.0104	0.0016	0.9507	0.0023	0.9769	0.7223	0.0043	1.1773	0.0008
698	Neprilysin	Ki	B	1	0.0822	-2.3565	-1.4981	-1.8008	-0.0424	-1.046	0.1068	-40.1546	-0.0446	-0.034	-0.0217	-0.0183	0.0002	-12.7011	1.5267	0.0166	-0.8527	0.0141	0.441	1.7611	-0.0072	-0.2966	0.0006	0.0043	0.0227	-0.0581	-0.0042	0.0028	1.1549	-0.6269	-0.0015	0.0018	0.4906	-0.0075	-0.3777	-0.1859	0.0176	0.0084	1.5607	0.0105	1.5739	2.0193	0.0081	1.4381	0.0103
699	Neprilysin	Ki	B	1	-0.0685	-1.7215	-1.4981	4.1992	0.1476	-0.046	-0.3932	-40.1546	-0.0625	0.0091	0.0296	0.0222	-0.0001	-16.7011	-0.7201	-0.011	1.2643	-0.0047	-2.961	1.7551	-0.0066	0.1484	-0.0001	-0.0037	-0.0029	-0.0581	-0.5392	-0.0027	-0.5921	-0.1309	-0.0024	-0.003	-0.7154	-0.0033	1.1103	4.8341	-0.0174	0.0101	1.7653	0.0077	0.9279	1.8253	-0.0015	0.4093	0.0086
700	Neprilysin	Ki	B	1	-0.0268	-2.2875	-1.4981	1.1992	0.0756	-0.046	-0.2265	-40.1546	0.0804	0.0064	0.0127	0.0164	-0.0001	12.2989	-0.2663	-0.0051	0.6583	-0.0046	-1.946	1.4421	-0.0085	0.0154	0.0002	-0.0027	-0.0114	-0.0581	-0.3442	-0.0018	-0.2561	-0.0459	-0.0019	-0.0026	-0.4439	-0.0078	0.4333	3.6741	-0.0183	0.0005	0.7887	0.0046	0.3279	1.4433	-0.0049	-0.4447	0.0056
701	Neprilysin	Ki	B	1	-0.006	-2.2175	-1.4981	1.1992	0.0906	-0.046	-0.2265	17.8954	0.0804	-0.0011	0.013	0.0071	0	-32.7011	-0.7257	-0.0038	-0.0477	-0.0032	1.52	1.5341	-0.0075	0.3464	-0.0001	-0.0017	0.0232	0.0091	-0.8572	-0.0053	-7.1711	-0.9119	0.002	-0.0006	-0.4005	-0.0062	0.1973	-1.4659	0.0208	0.0041	1.2577	0.0027	1.2499	1.1903	0.0066	1.3523	0.0031
702	Neprilysin	Ki	B	1	-0.0185	-3.5675	-1.4981	1.1992	0.0826	-0.046	-0.2265	-40.1546	-0.0446	0.0052	0.0142	0.0029	-0.0001	-13.7011	-0.5935	-0.0054	0.4303	-0.0019	0.841	0.9911	-0.0089	0.3874	-0.0009	0.0043	0.0161	-0.0581	0.6658	-0.0021	-0.1801	-0.1579	0.0007	-0.0014	-0.2924	0	0.1283	-0.2159	-0.0017	0.0036	1.1877	0	0.9339	0.4703	0.0049	1.2323	0.0007
703	Neprilysin	Ki	B	1	-0.0011	5.3405	1.5019	1.1992	0.0906	-0.046	-0.2265	62.5454	-0.0307	0.0249	0.0085	0.0071	-0.0001	83.2989	-0.4353	-0.0063	1.2033	-0.0019	1.413	-3.3189	-0.0185	0.1844	-0.0005	0.0013	-0.0268	0.0305	0.4108	0.0052	1.2869	0.4341	0.0028	-0.0024	-0.1174	0.0006	-0.0877	1.1341	-0.0196	-0.0008	0.5027	-0.0004	-0.0921	-4.9157	-0.0013	0.3573	-0.0031
704	Neprilysin	Ki	B	1	0.0357	0.6355	-1.4981	-1.8008	-0.0424	-1.046	0.1068	-40.1546	0.0804	-0.0222	-0.017	-0.0081	0.0007	-17.7011	0.8327	0.0138	-1.3667	0.003	1.702	1.1821	0.026	-0.3266	0.0001	0.0043	0.0235	-0.0581	-0.5792	0.0026	1.3249	-0.6279	0.0009	0.0069	0.4966	0.0105	-0.2637	-2.2559	0.024	0.0076	1.5491	0.0022	1.73	1.5173	0.017	1.771	0.0012
705	Neprilysin	Ki	B	1	-0.0702	-2.2175	-1.4981	3.1992	0.1686	-0.046	-0.3932	21.2054	-0.0625	0.0107	0.0264	0.0063	0.0001	-37.7011	-0.8013	-0.0086	0.3373	-0.0038	1.138	0.8491	-0.0007	0.3744	-0.0004	-0.0007	0.0161	0.072	-0.3522	-0.0047	-1.7221	-0.3839	0.0009	-0.0014	-0.6522	-0.0082	0.7693	-0.3259	0.0144	-0.0085	-3.9923	-0.0019	0.8029	0.0373	0.0034	1.1033	-0.0022
706	Neprilysin	Ki	B	1	-0.0734	-2.6175	-1.4981	1.1992	0.0826	-0.046	-0.2265	-40.1546	-0.0625	0.0126	0.0128	0.0037	0.0001	-22.7011	-0.5437	-0.0091	0.8343	0.0066	0.559	1.3171	0.0059	0.3704	-0.0009	0.0043	0.0062	-0.0581	0.1868	0.0012	0.8719	-0.3269	-0.0006	-0.0005	-0.437	0.0022	0.4283	-0.4159	0.0128	0.0063	1.4297	0.0061	1.3989	1.6493	0.0066	1.3513	0.0057
707	Neprilysin	Ki	B	1	-0.0866	0.3515	-1.4981	3.1992	0.2246	-1.046	-0.5599	-40.1546	-0.1196	0.0071	0.033	0.0283	0	-11.7011	-0.1213	-0.014	0.5013	-0.0056	-2.646	1.5391	0.0418	0.0994	-0.0007	-0.0157	0.0039	-0.0581	-0.1252	0.0014	0.9079	-0.2959	-0.0021	-0.002	-0.7009	-0.0049	1.6283	7.3841	-0.0019	-0.0071	-0.9133	0.0039	1.2489	1.6903	0.0019	0.9793	0.0065
708	Neprilysin	Ki	B	1	-0.0222	-2.9705	-1.4981	1.1992	0.0826	-0.046	-0.2265	-40.1546	-0.0625	-0.0007	0.0158	0.008	-0.0001	-21.7011	-0.4263	-0.0073	0.4383	-0.0014	0.377	0.1311	-0.0005	0.3784	-0.0009	0.0043	0.0274	-0.0581	0.4878	-0.0027	-0.3001	-0.1849	-0.0006	-0.0009	-0.3183	0.0043	0.2403	-0.2559	0.0049	0.0033	1.1647	-0.0021	0.1989	-0.2217	-0.0016	0.4773	-0.0025
709	Neprilysin	Ki	B	1	-0.0123	-1.5965	-1.4981	0.1992	0.1576	-1.046	-0.3932	-40.1546	0.0804	-0.0037	0.0015	-0.0057	0.0003	-17.7011	0.5697	-0.0077	-0.2377	0.0031	1.286	1.8711	0.0123	0.3604	-0.0015	0.0043	0.0315	-0.0581	-0.1292	-0.0014	0.5169	-0.5759	0.0007	0.001	-0.2424	0.0094	0.3073	0.3841	0.0111	0.0118	1.7277	0.0101	1.9407	2.0073	0.0213	1.9623	0.0096
710	Neprilysin	Ki	B	1	-0.0172	-2.8575	-1.4981	0.1992	0.1576	-1.046	-0.3932	-40.1546	-0.0863	0.0036	0.012	0.0073	0.0001	9.2989	0.4737	-0.0079	0.1213	0.0013	0.657	0.3791	0.0089	0.3684	-0.0016	0.0043	0.0136	-0.0581	0.1648	0.0013	0.8929	-0.2799	-0.0006	0.0004	-0.0624	0.015	0.1513	0.9841	0.0018	0.0113	1.7318	0.0012	1.2489	0.9893	0.0073	1.3958	0.0006
711	Neprilysin	Ki	B	1	-0.1042	-1.2395	-1.4981	3.1992	0.2246	-1.046	-0.5599	-40.1546	-0.3196	0.0076	0.0501	0.0338	0.0004	-22.7011	-0.4764	-0.0145	0.5433	-0.0022	-0.133	-0.3099	0.087	0.0534	-0.0013	-0.0177	0.0078	-0.0581	-0.4952	-0.0011	0.5989	-0.4079	-0.0019	-0.0014	-0.7538	-0.0093	2.0773	7.5541	0.019	-0.0073	-0.7303	-0.0004	1.3189	0.7213	0.0086	1.4652	-0.0021
712	Neprilysin	Ki	B	1	0.0213	-2.8575	-1.4981	0.1992	0.1576	-1.046	-0.3932	-40.1546	-0.0446	-0.0119	-0.003	-0.0065	0.0001	-14.7011	0.9847	-0.0041	0.1553	0.0077	1.056	2.0996	-0.0072	0.3804	-0.0005	0.0043	0.0156	-0.0581	0.1918	0.0013	0.8929	-0.6009	0.0005	-0.0004	-0.2164	0.0018	0.1033	0.5841	0.0158	0.0205	2.1255	0.015	1.8454	2.294	0.0127	1.6964	0.0148
713	Neprilysin	Ki	B	1	-0.0685	-1.7215	-1.4981	4.1992	0.1476	-0.046	-0.3932	-40.1546	-0.0625	0.0091	0.0296	0.0222	-0.0001	-16.7011	-0.7201	-0.011	1.2643	-0.0047	-2.961	1.7551	-0.0066	0.1484	-0.0001	-0.0037	-0.0029	-0.0581	-0.5392	-0.0027	-0.5921	-0.1309	-0.0024	-0.003	-0.7154	-0.0033	1.1103	4.8341	-0.0174	0.0101	1.7653	0.0077	0.9279	1.8253	-0.0015	0.4093	0.0086
714	Neprilysin	Ki	B	1	-0.0866	0.3515	-1.4981	3.1992	0.2246	-1.046	-0.5599	-40.1546	-0.1196	0.0071	0.033	0.0283	0	-11.7011	-0.1213	-0.014	0.5013	-0.0056	-2.646	1.5391	0.0418	0.0994	-0.0007	-0.0157	0.0039	-0.0581	-0.1252	0.0014	0.9079	-0.2959	-0.0021	-0.002	-0.7009	-0.0049	1.6283	7.3841	-0.0019	-0.0071	-0.9133	0.0039	1.2489	1.6903	0.0019	0.9793	0.0065
715	Neprilysin	Ki	B	1	0.0277	4.0805	-1.4981	-1.8008	-0.0424	-1.046	0.1068	-40.1546	0.0804	-0.0075	-0.026	-0.0083	0	8.2989	0.8577	0.0062	-1.2847	-0.0054	1.377	-0.1629	0.0208	-0.2476	0	0.0043	0.0072	-0.0581	-0.1432	0.0005	0.8789	-0.2649	0.0005	0.0041	0.8266	0.0115	-0.3457	-0.4559	0.0086	0.0059	1.4097	-0.0014	1.3009	0.6813	0.0065	1.3513	-0.0023
[truncated: 1,080 more columns]

## Sheet: Prepared Des. by Box–Jen. mt2
ID	tn	bs	BEq(cr)	avg_molweight_tn	S_AbSA_tn	ringC_AbSA_tn	com_C_3A_tn	com_N_2A_tn	com_N_3A_tn	com_O_3A_tn	com_O_4A_tn	com_S_5A_tn	com_acc_2A_tn	com_acc_4A_tn	com_acc_5A_tn	com_don_3A_tn	com_lipo_2A_tn	com_lipoplus_3A_tn	com_lipoplus_4A_tn	com_ringC_2A_tn	com_ringC_3A_tn	com_ringC_5A_tn	com_ringN_3A_tn	ringC_O_1B_tn	ringC_don_1B_tn	fringCC2B_tn	fCringC2A_tn	N_S_2B_tn	fNacc2A_tn	fCO2B_tn	fringCO2B_tn	O_ringN_2B_tn	fringCdon2B_tn	lipo_O_2B_tn	fOringC2B_tn	fSringC2B_tn	fdonringC2B_tn	fliporingC2B_tn	faccringN2B_tn	flipoC3B_tn	fringCC3B_tn	fON3B_tn	fNdon3A_tn	flipoO3B_tn	acc_S_3B_tn	fdonacc3A_tn	fOringC3B_tn	fdonringC3B_tn	fliporingC3B_tn
1	Type-1 angiotensin II receptor	F	Inactive	0.0222	-3.1351	-88.6637	-0.7895	0.8183	1.0323	0.5823	-0.3345	-0.4024	1.8964	0.8455	-0.674	0.9491	-1.4261	-2.8981	-4.2801	1.3565	-1.927	-10.2394	0.0764	0.8217	0.2547	0.0849	-2.2835	-0.4924	-0.7046	-0.6418	-1.9202	-0.0594	0.1138	-1.2173	-1.3243	-1.056	-1	-0.5416	-1.455	0.4652	-1.5314	0.5823	-0.6842	-0.399	-1.1885	-1.8761	-3.7267	-1.8676	1.2258
2	Type-1 angiotensin II receptor	F	Inactive	-0.3878	-3.1351	-56.5737	3.2105	0.8183	0.0323	0.5823	-0.3345	-0.4024	0.8964	-0.1545	-1.674	0.9491	0.5739	2.1019	0.7199	2.3565	4.073	-4.2394	0.0764	-0.1783	1.2547	-1.9151	-2.2835	-0.4924	-0.7046	-0.6418	-1.9202	-1.0594	-0.8862	-1.2173	-0.3243	-1.056	1	-0.5416	-1.455	-1.5348	-1.5314	0.5823	1.3158	-0.399	-1.1885	-1.8761	-1.7267	0.1324	-0.7742
3	Type-1 angiotensin II receptor	F	Inactive	0.8822	36.3849	-48.7437	0.2105	-0.1817	1.0323	-0.4177	-1.3345	0.5976	-0.1036	-1.1545	-2.674	-0.0509	0.5739	-0.8981	-2.2801	-0.6435	-2.927	-9.2394	0.0764	-1.1783	-0.7453	0.0849	-3.2835	0.5076	-0.7046	-0.6418	-1.9202	-1.0594	-0.8862	-2.2173	-2.3243	-1.056	-2	-0.5416	-1.455	-0.5348	0.4686	-0.4177	-0.6842	-0.399	-1.1885	-2.8761	-3.7267	-2.8676	-0.7742
4	Type-1 angiotensin II receptor	F	Inactive	-0.0978	-3.1351	22.5363	0.2105	-0.1817	-0.9677	3.5823	2.6655	-0.4024	-0.1036	1.8455	0.326	0.9491	-1.4261	-1.8981	-3.2801	0.3565	-0.927	-5.2394	-0.9236	2.8217	-0.7453	-1.9151	-2.2835	-0.4924	-0.7046	-0.6418	0.0798	-1.0594	0.1138	1.7827	1.6757	-1.056	-1	-0.5416	-1.455	-1.5348	-1.5314	-0.4177	-0.6842	1.601	-1.1885	-2.8761	-3.7267	-0.8676	-0.7742
5	Type-1 angiotensin II receptor	F	Inactive	-0.7478	-3.1351	61.2363	0.2105	-0.1817	-0.9677	0.5823	0.6655	-0.4024	-0.1036	-0.1545	-1.674	-0.0509	0.5739	0.1019	-2.2801	-1.6435	-1.927	-3.2394	-0.9236	0.8217	-0.7453	-0.9151	-2.2835	-0.4924	-0.7046	-0.6418	-0.9202	-1.0594	-0.8862	0.7827	-0.3243	-1.056	-2	-0.5416	-1.455	-1.5348	-1.5314	-0.4177	-0.6842	-0.399	-1.1885	-2.8761	-3.7267	-2.8676	-0.7742
6	Type-1 angiotensin II receptor	F	Inactive	0.9722	-3.1351	-78.9637	1.2105	0.8183	0.0323	2.5823	3.6655	-0.4024	-0.1036	2.8455	1.326	3.9491	-1.4261	-3.8981	-7.2801	2.3565	0.073	-8.2394	0.0764	1.8217	4.2547	-0.9151	-3.2835	-0.4924	-0.7046	-0.6418	-0.9202	-1.0594	0.1138	-2.2173	-0.3243	-1.056	-2	-0.5416	-1.455	-1.5348	-0.5314	0.5823	-0.6842	-0.399	-1.1885	0.1239	-3.7267	-2.8676	-0.7742
7	Type-1 angiotensin II receptor	F	Inactive	-0.2578	-3.1351	9.2363	0.2105	0.8183	1.0323	-0.4177	-1.3345	-0.4024	0.8964	-0.1545	0.326	-0.0509	0.5739	0.1019	-3.2801	1.3565	1.073	-6.2394	-0.9236	-1.1783	1.2547	-1.9151	-4.2835	-0.4924	1.2954	1.3582	0.0798	-1.0594	-0.8862	-2.2173	-1.3243	-1.056	-1	-0.5416	-0.455	-1.5348	-1.5314	-0.4177	0.3158	1.601	-1.1885	-0.8761	-1.7267	-2.8676	-0.7742
8	Type-1 angiotensin II receptor	F	Inactive	3.1022	-3.1351	-39.7037	-2.7895	2.8183	2.0323	-0.4177	-0.3345	-0.4024	0.8964	-0.1545	-1.674	1.9491	-1.4261	-2.8981	-3.2801	-0.6435	-2.927	-8.2394	0.0764	-1.1783	0.2547	-1.9151	-4.2835	-0.4924	-0.7046	-0.6418	-1.9202	-1.0594	0.1138	-1.2173	-2.3243	-1.056	-1	-0.5416	-1.455	-1.5348	-0.5314	0.5823	1.3158	-0.399	-1.1885	-0.8761	-3.7267	-0.8676	-0.7742
9	Type-1 angiotensin II receptor	F	Inactive	-0.5778	-3.1351	42.8363	-0.7895	0.8183	0.0323	0.5823	-0.3345	-0.4024	-0.1036	-1.1545	-2.674	0.9491	-1.4261	-1.8981	-2.2801	-1.6435	-1.927	-3.2394	-0.9236	-1.1783	0.2547	-0.9151	-2.2835	-0.4924	-0.7046	-0.6418	-0.9202	-1.0594	-0.8862	-1.2173	-1.3243	-1.056	0	-0.5416	-1.455	-1.5348	-1.5314	0.5823	-0.6842	-0.399	-1.1885	-1.8761	-1.7267	0.1324	-0.7742
10	Type-1 angiotensin II receptor	F	Inactive	2.3422	77.1149	-15.5437	-2.7895	1.8183	2.0323	-0.4177	-1.3345	1.5976	0.8964	-0.1545	-1.674	0.9491	-1.4261	-1.8981	-4.2801	-1.6435	-2.927	-7.2394	-0.9236	-1.1783	0.2547	-0.9151	-4.2835	3.5076	-0.7046	-0.6418	-1.9202	-1.0594	-0.8862	-2.2173	-2.3243	-1.056	0	-0.5416	-1.455	-1.5348	-1.5314	-0.4177	1.3158	-0.399	0.8115	-0.8761	-3.7267	-0.8676	-0.7742
11	Type-1 angiotensin II receptor	F	Inactive	-0.2878	-3.1351	30.1363	2.2105	0.8183	1.0323	0.5823	0.6655	-0.4024	-0.1036	-0.1545	-1.674	0.9491	-0.4261	-1.8981	-2.2801	1.3565	3.073	-0.2394	0.0764	0.8217	0.2547	-1.9151	-4.2835	-0.4924	-0.7046	-0.6418	-1.9202	-1.0594	-0.8862	-0.2173	0.6757	-1.056	0	0.4584	-1.455	-0.5348	-1.5314	0.5823	0.3158	-0.399	-1.1885	-1.8761	-0.7267	-1.8676	0.2258
12	Type-1 angiotensin II receptor	B	Inactive	0.8122	11.9549	17.4363	-1.7895	-0.1817	-0.9677	0.5823	-0.3345	0.5976	-0.1036	-1.1545	-1.674	-0.0509	0.5739	0.1019	-2.2801	-0.6435	-1.927	-4.2394	-0.9236	2.8217	0.2547	-1.9151	-3.2835	-0.4924	-0.7046	-0.6418	-1.9202	-1.0594	-0.8862	-0.2173	-1.3243	1.944	0	0.4584	-1.455	-0.5348	-1.5314	-0.4177	-0.6842	0.601	-0.1885	-2.8761	-3.7267	-1.8676	0.2258
13	Type-1 angiotensin II receptor	B	Inactive	0.9422	13.7949	3.6163	-1.7895	-0.1817	-0.9677	0.5823	-0.3345	0.5976	-0.1036	0.8455	0.326	-0.0509	0.5739	-0.8981	-4.2801	-0.6435	-1.927	-6.2394	-0.9236	2.8217	0.2547	-1.9151	-3.2835	1.5076	-0.7046	-0.6418	-1.9202	-1.0594	-0.8862	-0.2173	-1.3243	-0.056	0	0.4584	-1.455	-0.5348	-1.5314	-0.4177	-0.6842	0.601	1.8115	-2.8761	-3.7267	-1.8676	0.2258
14	Type-1 angiotensin II receptor	F	Inactive	-0.6978	-3.1351	2.3563	3.2105	0.8183	0.0323	-0.4177	-0.3345	-0.4024	0.8964	-0.1545	-1.674	-0.0509	0.5739	1.1019	2.7199	2.3565	4.073	0.7606	-0.9236	-0.1783	1.2547	-1.9151	-3.2835	-0.4924	-0.7046	-0.6418	-1.9202	-0.0594	-0.8862	-2.2173	-1.3243	-1.056	1	0.4584	-0.455	-1.5348	-1.5314	0.5823	-0.6842	0.601	-1.1885	-1.8761	-1.7267	-0.8676	-0.7742
15	Type-1 angiotensin II receptor	F	Inactive	-0.5278	-3.1351	23.8363	1.2105	-0.1817	-0.9677	-0.4177	-0.3345	-0.4024	-0.1036	-1.1545	-2.674	-0.0509	4.5739	2.1019	1.7199	4.3565	1.073	-4.2394	-0.9236	-1.1783	-0.7453	-0.9151	-3.2835	-0.4924	-0.7046	-0.6418	-0.9202	-1.0594	-0.8862	-1.2173	-1.3243	-1.056	-2	-0.5416	-1.455	-1.5348	-1.5314	0.5823	-0.6842	-0.399	-1.1885	-1.8761	-1.7267	-1.8676	-0.7742
16	Type-1 angiotensin II receptor	F	Inactive	-0.5278	-3.1351	21.3363	-0.7895	0.8183	0.0323	0.5823	-0.3345	-0.4024	-0.1036	-1.1545	-2.674	0.9491	-1.4261	-1.8981	-2.2801	-1.6435	-1.927	-3.2394	-0.9236	-1.1783	0.2547	-0.9151	-1.2835	-0.4924	-0.7046	-0.6418	-0.9202	-1.0594	-0.8862	-1.2173	-1.3243	-1.056	0	-0.5416	-1.455	-1.5348	-1.5314	0.5823	-0.6842	-0.399	-1.1885	-1.8761	-1.7267	0.1324	-0.7742
17	Type-1 angiotensin II receptor	F	Inactive	-0.4778	-3.1351	7.5663	3.2105	0.8183	0.0323	-0.4177	-0.3345	-0.4024	0.8964	-0.1545	-1.674	-0.0509	1.5739	1.1019	2.7199	3.3565	4.073	0.7606	-0.9236	-0.1783	1.2547	-1.9151	-4.2835	-0.4924	-0.7046	-0.6418	-1.9202	-0.0594	-0.8862	-2.2173	-1.3243	-1.056	1	0.4584	-0.455	-1.5348	-1.5314	0.5823	-0.6842	0.601	-1.1885	-1.8761	-1.7267	-0.8676	-0.7742
18	Type-1 angiotensin II receptor	F	Inactive	2.1922	37.6549	-18.6237	-1.7895	0.8183	1.0323	-0.4177	-1.3345	1.5976	0.8964	-0.1545	1.326	-0.0509	-1.4261	-1.8981	-4.2801	0.3565	-0.927	-6.2394	1.0764	-1.1783	-0.7453	-1.9151	-4.2835	2.5076	1.2954	1.3582	0.0798	-1.0594	-0.8862	-2.2173	-1.3243	0.944	-2	0.4584	-1.455	-0.5348	-1.5314	-0.4177	-0.6842	1.601	2.8115	-2.8761	-2.7267	-2.8676	0.2258
19	Type-1 angiotensin II receptor	F	Inactive	-0.1978	-3.1351	-43.2037	-1.7895	1.8183	1.0323	0.5823	-0.3345	-0.4024	-0.1036	-0.1545	-0.674	1.9491	-1.4261	-2.8981	-4.2801	-1.6435	-1.927	-4.2394	-0.9236	-0.1783	0.2547	-1.9151	-0.2835	-0.4924	-0.7046	-0.6418	-0.9202	-0.0594	0.1138	-0.2173	-0.3243	-1.056	1	-0.5416	-1.455	-1.5348	-1.5314	0.5823	0.3158	0.601	-1.1885	-0.8761	-3.7267	0.1324	-0.7742
20	Type-1 angiotensin II receptor	F	Inactive	-0.0878	-3.1351	-36.4737	1.2105	0.8183	0.0323	1.5823	2.6655	-0.4024	0.8964	1.8455	0.326	-0.0509	-1.4261	-1.8981	-3.2801	0.3565	0.073	-5.2394	0.0764	0.8217	-0.7453	-0.9151	-4.2835	-0.4924	-0.7046	-0.6418	-1.9202	-0.0594	-0.8862	0.7827	-1.3243	-1.056	-2	0.4584	-0.455	0.4652	-0.5314	-0.4177	-0.6842	0.601	-1.1885	-2.8761	-1.7267	-2.8676	-0.7742
21	Type-1 angiotensin II receptor	F	Inactive	0.8422	33.1749	42.0363	-0.7895	1.8183	2.0323	-0.4177	-1.3345	0.5976	0.8964	-1.1545	-1.674	0.9491	-1.4261	-0.8981	-3.2801	-1.6435	-1.927	-4.2394	0.0764	0.8217	-0.7453	-0.9151	-3.2835	1.5076	0.2954	-0.6418	-1.9202	-1.0594	-0.8862	-2.2173	-0.3243	-1.056	-2	-0.5416	-1.455	0.4652	-1.5314	0.5823	0.3158	-0.399	-0.1885	-1.8761	-3.7267	0.1324	1.2258
22	Type-1 angiotensin II receptor	B	Inactive	0.8922	13.2149	-25.0437	-1.7895	-0.1817	0.0323	0.5823	-0.3345	0.5976	-0.1036	0.8455	0.326	-0.0509	0.5739	-0.8981	-4.2801	-0.6435	-1.927	-5.2394	0.0764	2.8217	0.2547	-1.9151	-2.2835	1.5076	-0.7046	-0.6418	-1.9202	-1.0594	-0.8862	-0.2173	-1.3243	-0.056	0	0.4584	-1.455	-0.5348	-1.5314	-0.4177	-0.6842	0.601	1.8115	-2.8761	-3.7267	-1.8676	0.2258
23	Type-1 angiotensin II receptor	F	Inactive	-0.6578	-3.1351	0.5963	0.2105	0.8183	1.0323	0.5823	-0.3345	-0.4024	1.8964	-0.1545	-1.674	0.9491	-0.4261	-1.8981	-1.2801	1.3565	1.073	0.7606	0.0764	-0.1783	1.2547	-1.9151	-2.2835	-0.4924	-0.7046	-0.6418	-1.9202	-0.0594	-0.8862	-2.2173	-1.3243	-1.056	1	0.4584	-0.455	-1.5348	-1.5314	0.5823	-0.6842	0.601	-1.1885	-1.8761	-1.7267	-0.8676	-0.7742
24	Type-1 angiotensin II receptor	B	Inactive	1.0122	11.9549	-6.9637	-0.7895	-0.1817	-0.9677	0.5823	-0.3345	0.5976	-0.1036	-1.1545	-1.674	-0.0509	0.5739	1.1019	-1.2801	-0.6435	-0.927	-2.2394	-0.9236	2.8217	0.2547	-1.9151	-3.2835	-0.4924	-0.7046	-0.6418	-1.9202	-1.0594	-0.8862	-0.2173	-1.3243	1.944	0	0.4584	-1.455	-0.5348	-1.5314	-0.4177	-0.6842	0.601	-0.1885	-2.8761	-3.7267	-1.8676	0.2258
25	Type-1 angiotensin II receptor	F	Inactive	1.0322	-3.1351	-42.7337	0.2105	0.8183	1.0323	0.5823	1.6655	-0.4024	-0.1036	0.8455	-0.674	-0.0509	0.5739	0.1019	0.7199	3.3565	1.073	-4.2394	0.0764	-0.1783	-0.7453	-0.9151	-4.2835	-0.4924	1.2954	1.3582	0.0798	-0.0594	-0.8862	-2.2173	-1.3243	-1.056	-2	0.4584	-0.455	-1.5348	-0.5314	-0.4177	-0.6842	2.601	-1.1885	-2.8761	-1.7267	-2.8676	-0.7742
26	Type-1 angiotensin II receptor	F	Inactive	2.0022	36.7949	0.0863	-1.7895	0.8183	1.0323	-0.4177	-1.3345	1.5976	-0.1036	-0.1545	-1.674	0.9491	-0.4261	-1.8981	-2.2801	-1.6435	-1.927	-4.2394	-0.9236	-1.1783	0.2547	-0.9151	-4.2835	2.5076	-0.7046	-0.6418	-1.9202	-1.0594	-0.8862	-2.2173	-2.3243	-0.056	0	-0.5416	-1.455	-1.5348	-1.5314	-0.4177	0.3158	-0.399	0.8115	-1.8761	-3.7267	0.1324	-0.7742
27	Type-1 angiotensin II receptor	F	Inactive	0.2422	-0.3101	32.4363	2.2105	0.8183	0.0323	0.5823	-0.3345	0.5976	0.8964	-0.1545	-1.674	0.9491	-0.4261	2.1019	5.7199	0.3565	2.073	-0.2394	0.0764	-0.1783	0.2547	-1.9151	-2.2835	-0.4924	-0.7046	-0.6418	-1.9202	-1.0594	-0.8862	-1.2173	-0.3243	0.944	0	-0.5416	-1.455	-1.5348	-1.5314	0.5823	0.3158	-0.399	-1.1885	-2.8761	-1.7267	-0.8676	-0.7742
28	Type-1 angiotensin II receptor	F	Inactive	-0.4978	-3.1351	-9.2337	0.2105	0.8183	0.0323	0.5823	-0.3345	-0.4024	-0.1036	-1.1545	-2.674	0.9491	-1.4261	-0.8981	-2.2801	-1.6435	-0.927	-3.2394	-0.9236	-1.1783	0.2547	-0.9151	-0.2835	-0.4924	-0.7046	-0.6418	-0.9202	-1.0594	-0.8862	-1.2173	-1.3243	-1.056	0	-0.5416	-1.455	-1.5348	-1.5314	0.5823	-0.6842	-0.399	-1.1885	-1.8761	-1.7267	0.1324	-0.7742
29	Type-1 angiotensin II receptor	F	Inactive	-0.3878	-3.1351	47.2363	-1.7895	0.8183	0.0323	0.5823	0.6655	-0.4024	-0.1036	-0.1545	-0.674	0.9491	-1.4261	-2.8981	-3.2801	-0.6435	-2.927	-4.2394	-0.9236	-1.1783	0.2547	-0.9151	-2.2835	-0.4924	-0.7046	-0.6418	1.0798	-1.0594	0.1138	-0.2173	-0.3243	-1.056	0	-0.5416	-1.455	-1.5348	-1.5314	0.5823	-0.6842	-0.399	-1.1885	-0.8761	0.2733	0.1324	-0.7742
30	Type-1 angiotensin II receptor	F	Inactive	0.4122	7.1449	27.4363	-0.7895	-0.1817	-0.9677	1.5823	0.6655	0.5976	0.8964	-0.1545	-1.674	-0.0509	-0.4261	0.1019	-0.2801	-1.6435	-0.927	-1.2394	-0.9236	-0.1783	-0.7453	-1.9151	-2.2835	-0.4924	-0.7046	-0.6418	-0.9202	-1.0594	-0.8862	1.7827	0.6757	1.944	-2	-0.5416	-1.455	-1.5348	-1.5314	-0.4177	-0.6842	-0.399	0.8115	-2.8761	0.2733	-2.8676	-0.7742
31	Type-1 angiotensin II receptor	F	Inactive	-0.2878	-3.1351	35.9363	-1.7895	1.8183	1.0323	0.5823	-0.3345	-0.4024	0.8964	-0.1545	-0.674	0.9491	-1.4261	-1.8981	-3.2801	-1.6435	-3.927	-6.2394	-0.9236	-1.1783	-0.7453	-0.9151	-2.2835	-0.4924	0.2954	-0.6418	-0.9202	-1.0594	0.1138	-1.2173	-1.3243	-1.056	-1	-0.5416	-1.455	-1.5348	-1.5314	0.5823	0.3158	-0.399	-1.1885	-0.8761	-1.7267	0.1324	-0.7742
32	Type-1 angiotensin II receptor	F	Inactive	-0.2878	-3.1351	28.9363	-0.7895	0.8183	2.0323	0.5823	-0.3345	-0.4024	-0.1036	0.8455	-0.674	0.9491	-1.4261	-1.8981	-3.2801	-1.6435	-1.927	-2.2394	0.0764	-1.1783	-0.7453	-0.9151	-2.2835	-0.4924	0.2954	-0.6418	-0.9202	-1.0594	0.1138	-1.2173	-1.3243	-1.056	-1	-0.5416	-1.455	-1.5348	-1.5314	0.5823	0.3158	-0.399	-1.1885	0.1239	-1.7267	0.1324	-0.7742
33	Type-1 angiotensin II receptor	F	Inactive	0.4722	20.7749	-13.8337	0.2105	1.8183	1.0323	-0.4177	-0.3345	0.5976	1.8964	1.8455	0.326	-0.0509	-0.4261	-0.8981	-2.2801	2.3565	1.073	-3.2394	1.0764	-0.1783	0.2547	-0.9151	-3.2835	0.5076	-0.7046	-0.6418	-1.9202	-0.0594	-0.8862	-1.2173	-1.3243	0.944	-1	0.4584	-1.455	-1.5348	-1.5314	-0.4177	0.3158	-0.399	-0.1885	-2.8761	-0.7267	0.1324	-0.7742
34	Type-1 angiotensin II receptor	F	Inactive	-0.9178	-3.1351	60.1363	0.2105	1.8183	1.0323	-0.4177	-0.3345	-0.4024	1.8964	0.8455	-0.674	-0.0509	0.5739	-0.8981	-0.2801	2.3565	1.073	-1.2394	1.0764	-0.1783	-0.7453	-1.9151	-4.2835	-0.4924	-0.7046	-0.6418	-1.9202	-1.0594	-0.8862	-0.2173	-0.3243	-1.056	-2	-0.5416	-1.455	-1.5348	-1.5314	-0.4177	-0.6842	-0.399	-1.1885	-2.8761	0.2733	-2.8676	-0.7742
35	Type-1 angiotensin II receptor	F	Inactive	-0.1778	-3.1351	11.8363	-1.7895	-0.1817	0.0323	0.5823	-0.3345	-0.4024	-0.1036	-1.1545	-2.674	0.9491	-1.4261	-1.8981	-2.2801	-1.6435	-2.927	-3.2394	-0.9236	-0.1783	0.2547	0.0849	-3.2835	-0.4924	-0.7046	-0.6418	-0.9202	-1.0594	-0.8862	0.7827	0.6757	-1.056	0	-0.5416	-1.455	-0.5348	-1.5314	0.5823	-0.6842	-0.399	-1.1885	-1.8761	-1.7267	0.1324	-0.7742
36	Type-1 angiotensin II receptor	F	Inactive	-0.1778	-3.1351	16.0363	-0.7895	-0.1817	-0.9677	1.5823	0.6655	-0.4024	0.8964	-0.1545	-1.674	0.9491	-1.4261	-1.8981	-2.2801	-0.6435	-1.927	-5.2394	-0.9236	-0.1783	-0.7453	-0.9151	-4.2835	-0.4924	-0.7046	-0.6418	-1.9202	-1.0594	-0.8862	-0.2173	-0.3243	-1.056	-2	-0.5416	-1.455	0.4652	-0.5314	0.5823	-0.6842	-0.399	-1.1885	-1.8761	-0.7267	-2.8676	-0.7742
37	Type-1 angiotensin II receptor	F	Inactive	0.6022	-3.1351	35.6363	-1.7895	1.8183	1.0323	0.5823	-0.3345	-0.4024	1.8964	-0.1545	-0.674	0.9491	-0.4261	-1.8981	-3.2801	-0.6435	-2.927	-6.2394	-0.9236	-1.1783	-0.7453	-1.9151	-2.2835	-0.4924	0.2954	-0.6418	-0.9202	-1.0594	0.1138	-1.2173	-1.3243	-1.056	-1	-0.5416	-1.455	-1.5348	-1.5314	0.5823	0.3158	-0.399	-1.1885	-0.8761	-1.7267	0.1324	-0.7742
38	Type-1 angiotensin II receptor	F	Inactive	0.6022	-3.1351	21.6363	-0.7895	0.8183	0.0323	0.5823	-0.3345	-0.4024	-0.1036	-1.1545	-2.674	0.9491	-0.4261	-1.8981	-2.2801	0.3565	-1.927	-4.2394	-0.9236	-1.1783	0.2547	-0.9151	-2.2835	-0.4924	-0.7046	-0.6418	-0.9202	-1.0594	-0.8862	-1.2173	-1.3243	-1.056	0	-0.5416	-1.455	-1.5348	-1.5314	0.5823	-0.6842	-0.399	-1.1885	-1.8761	-1.7267	0.1324	-0.7742
39	Type-1 angiotensin II receptor	F	Inactive	0.6022	-3.1351	11.2363	0.2105	0.8183	0.0323	0.5823	-0.3345	-0.4024	-0.1036	-1.1545	-2.674	0.9491	-1.4261	-0.8981	-2.2801	-1.6435	-0.927	-3.2394	-0.9236	-1.1783	0.2547	-0.9151	-2.2835	-0.4924	-0.7046	-0.6418	-0.9202	-1.0594	-0.8862	-1.2173	-1.3243	-1.056	0	-0.5416	-1.455	-1.5348	-1.5314	0.5823	-0.6842	-0.399	-1.1885	-1.8761	-1.7267	0.1324	-0.7742
40	Type-1 angiotensin II receptor	F	Inactive	-0.0178	-3.1351	-56.1037	5.2105	-0.1817	-0.9677	0.5823	1.6655	-0.4024	-0.1036	0.8455	0.326	0.9491	0.5739	4.1019	3.7199	2.3565	4.073	-1.2394	-0.9236	2.8217	0.2547	-1.9151	-1.2835	-0.4924	-0.7046	-0.6418	-1.9202	-1.0594	-0.8862	2.7827	2.6757	-1.056	0	-0.5416	-1.455	-1.5348	-1.5314	-0.4177	-0.6842	-0.399	-1.1885	-2.8761	-0.7267	1.1324	-0.7742
41	Type-1 angiotensin II receptor	F	Inactive	-0.7078	-3.1351	65.5363	0.2105	1.8183	1.0323	-0.4177	-1.3345	-0.4024	1.8964	-0.1545	-1.674	-0.0509	-0.4261	-0.8981	-0.2801	1.3565	1.073	0.7606	1.0764	-1.1783	0.2547	-1.9151	-4.2835	-0.4924	-0.7046	-0.6418	-1.9202	-1.0594	0.1138	-2.2173	-2.3243	-1.056	-2	-0.5416	-1.455	-0.5348	-1.5314	-0.4177	1.3158	-0.399	-1.1885	-0.8761	-3.7267	-0.8676	0.2258
42	Type-1 angiotensin II receptor	F	Inactive	0.8022	35.6349	0.6963	0.2105	0.8183	2.0323	-0.4177	-0.3345	0.5976	0.8964	-0.1545	-1.674	0.9491	-1.4261	-1.8981	-4.2801	-0.6435	-0.927	-3.2394	0.0764	0.8217	-0.7453	-0.9151	-2.2835	1.5076	0.2954	-0.6418	-1.9202	-1.0594	-0.8862	-2.2173	-0.3243	-1.056	-2	-0.5416	-1.455	0.4652	-1.5314	0.5823	0.3158	-0.399	-0.1885	-1.8761	-3.7267	0.1324	1.2258
43	Type-1 angiotensin II receptor	F	Inactive	0.8522	0.8119	4.4063	0.2105	0.8183	0.0323	1.5823	0.6655	0.5976	0.8964	0.8455	0.326	-0.0509	-0.4261	-0.8981	-2.2801	0.3565	1.073	-2.2394	0.0764	-1.1783	-0.7453	-1.9151	-4.2835	0.5076	1.2954	3.3582	2.0798	-1.0594	-0.8862	-1.2173	0.6757	1.944	-2	0.4584	-1.455	-1.5348	-1.5314	0.5823	-0.6842	1.601	1.8115	-2.8761	1.2733	-2.8676	-0.7742
44	Type-1 angiotensin II receptor	F	Inactive	-0.6178	-3.1351	-8.4637	2.2105	0.8183	0.0323	-0.4177	-1.3345	-0.4024	0.8964	-1.1545	-1.674	-0.0509	1.5739	2.1019	1.7199	2.3565	3.073	0.7606	-0.9236	-0.1783	1.2547	-0.9151	-3.2835	-0.4924	-0.7046	-0.6418	-0.9202	-0.0594	-0.8862	-0.2173	-0.3243	-1.056	1	0.4584	-0.455	-1.5348	-1.5314	0.5823	-0.6842	0.601	-1.1885	-1.8761	0.2733	-0.8676	-0.7742
45	Type-1 angiotensin II receptor	B	Inactive	0.8522	13.2649	-52.1137	-1.7895	-0.1817	0.0323	0.5823	-0.3345	0.5976	-0.1036	0.8455	0.326	-0.0509	0.5739	-0.8981	-4.2801	-0.6435	-1.927	-4.2394	0.0764	2.8217	0.2547	-1.9151	-1.2835	1.5076	-0.7046	-0.6418	-1.9202	-1.0594	-0.8862	-0.2173	-1.3243	-0.056	0	0.4584	-1.455	-0.5348	-1.5314	-0.4177	-0.6842	0.601	1.8115	-2.8761	-3.7267	-1.8676	0.2258
46	Type-1 angiotensin II receptor	F	Inactive	0.1422	5.9089	57.1363	-0.7895	-0.1817	0.0323	-0.4177	-1.3345	0.5976	-0.1036	-1.1545	-2.674	-0.0509	1.5739	1.1019	1.7199	-0.6435	-0.927	-0.2394	0.0764	-1.1783	-0.7453	-1.9151	-2.2835	-0.4924	-0.7046	-0.6418	-1.9202	-1.0594	-0.8862	-2.2173	-2.3243	1.944	-2	-0.5416	-1.455	-1.5348	-1.5314	-0.4177	-0.6842	-0.399	-0.1885	-2.8761	-3.7267	-2.8676	-0.7742
47	Type-1 angiotensin II receptor	F	Inactive	1.8422	41.9849	-18.8037	-2.7895	1.8183	2.0323	0.5823	-0.3345	1.5976	0.8964	0.8455	0.326	0.9491	-1.4261	-2.8981	-6.2801	-0.6435	-2.927	-9.2394	1.0764	-1.1783	0.2547	-0.9151	-3.2835	2.5076	-0.7046	-0.6418	-0.9202	-1.0594	-0.8862	-2.2173	-1.3243	-1.056	-1	-0.5416	-1.455	-1.5348	-0.5314	0.5823	0.3158	0.601	0.8115	0.1239	-1.7267	-0.8676	-0.7742
48	Type-1 angiotensin II receptor	F	Inactive	-0.4578	-3.1351	22.6363	1.2105	-0.1817	-0.9677	-0.4177	-0.3345	-0.4024	-0.1036	-1.1545	-2.674	-0.0509	2.5739	2.1019	-0.2801	2.3565	1.073	-4.2394	-0.9236	-1.1783	-0.7453	-0.9151	-3.2835	-0.4924	-0.7046	-0.6418	-0.9202	-1.0594	-0.8862	-1.2173	-1.3243	-1.056	-2	-0.5416	-1.455	-1.5348	-1.5314	0.5823	-0.6842	-0.399	-1.1885	-1.8761	-1.7267	-1.8676	-0.7742
49	Type-1 angiotensin II receptor	F	Inactive	1.0322	39.7049	-52.7437	1.2105	-0.1817	0.0323	-0.4177	-1.3345	-0.4024	-0.1036	-0.1545	-1.674	-0.0509	2.5739	2.1019	-0.2801	3.3565	2.073	-5.2394	0.0764	-1.1783	-0.7453	0.0849	-3.2835	1.5076	-0.7046	-0.6418	-1.9202	-1.0594	-0.8862	-2.2173	-2.3243	-1.056	-2	-0.5416	-0.455	-0.5348	-0.5314	-0.4177	-0.6842	-0.399	0.8115	-2.8761	-3.7267	-2.8676	-0.7742
50	Type-1 angiotensin II receptor	F	Inactive	0.2922	21.8249	12.3363	0.2105	0.8183	0.0323	0.5823	-0.3345	0.5976	0.8964	-0.1545	-1.674	-0.0509	-0.4261	-0.8981	-0.2801	2.3565	1.073	-1.2394	-0.9236	-0.1783	1.2547	-0.9151	-4.2835	-0.4924	-0.7046	-0.6418	-1.9202	-0.0594	-0.8862	-2.2173	-1.3243	0.944	1	0.4584	-0.455	-1.5348	-1.5314	0.5823	-0.6842	0.601	-1.1885	-1.8761	-1.7267	-0.8676	-0.7742
51	Type-1 angiotensin II receptor	F	Inactive	0.2922	11.9049	50.4363	-1.7895	1.8183	1.0323	-0.4177	-1.3345	0.5976	0.8964	-0.1545	-0.674	0.9491	-0.4261	-1.8981	-4.2801	0.3565	-0.927	-5.2394	0.0764	-1.1783	1.2547	-1.9151	-3.2835	1.5076	-0.7046	-0.6418	-1.9202	-1.0594	-0.8862	-2.2173	-2.3243	-0.056	-1	-0.5416	-1.455	-1.5348	-1.5314	-0.4177	0.3158	-0.399	-0.1885	-0.8761	-3.7267	1.1324	-0.7742
52	Type-1 angiotensin II receptor	F	Inactive	-0.3678	-3.1351	33.6363	0.2105	0.8183	0.0323	-0.4177	-0.3345	-0.4024	-0.1036	-1.1545	-2.674	0.9491	-0.4261	-0.8981	-2.2801	0.3565	-0.927	-5.2394	-0.9236	-1.1783	0.2547	-0.9151	-2.2835	-0.4924	-0.7046	-0.6418	1.0798	-1.0594	-0.8862	-0.2173	-0.3243	-1.056	0	-0.5416	-1.455	-0.5348	-0.5314	0.5823	-0.6842	-0.399	-1.1885	-1.8761	0.2733	0.1324	-0.7742
53	Type-1 angiotensin II receptor	F	Inactive	-0.3178	-3.1351	10.5363	-0.7895	0.8183	1.0323	0.5823	-0.3345	-0.4024	-0.1036	0.8455	-0.674	0.9491	0.5739	0.1019	-2.2801	0.3565	-0.927	-5.2394	-0.9236	-1.1783	-0.7453	-1.9151	-2.2835	-0.4924	2.2954	1.3582	1.0798	-1.0594	0.1138	-1.2173	-0.3243	-1.056	-1	-0.5416	-1.455	-1.5348	-1.5314	0.5823	0.3158	1.601	-1.1885	0.1239	-0.7267	0.1324	-0.7742
54	Type-1 angiotensin II receptor	F	Inactive	0.4222	-3.1351	-1.2137	0.2105	0.8183	1.0323	0.5823	-0.3345	-0.4024	1.8964	-0.1545	-1.674	0.9491	-0.4261	-0.8981	-0.2801	2.3565	1.073	-0.2394	0.0764	-0.1783	1.2547	-1.9151	-3.2835	-0.4924	-0.7046	-0.6418	-1.9202	-0.0594	-0.8862	-2.2173	-1.3243	-1.056	1	0.4584	-0.455	-1.5348	-1.5314	0.5823	-0.6842	0.601	-1.1885	-1.8761	-1.7267	-0.8676	-0.7742
55	Type-1 angiotensin II receptor	F	Inactive	0.4222	-3.1351	0.0663	1.2105	1.8183	1.0323	0.5823	-0.3345	-0.4024	0.8964	-0.1545	-1.674	0.9491	-0.4261	-0.8981	-1.2801	1.3565	2.073	0.7606	0.0764	-0.1783	1.2547	-1.9151	-3.2835	-0.4924	-0.7046	-0.6418	-1.9202	-0.0594	-0.8862	-2.2173	-1.3243	-1.056	1	0.4584	-0.455	-1.5348	-1.5314	0.5823	-0.6842	0.601	-1.1885	-1.8761	-1.7267	-0.8676	-0.7742
56	Type-1 angiotensin II receptor	F	Inactive	-0.2678	-3.1351	14.0363	-1.7895	0.8183	1.0323	0.5823	-0.3345	-0.4024	1.8964	-0.1545	-1.674	0.9491	-0.4261	-1.8981	-2.2801	0.3565	-1.927	-4.2394	-0.9236	-0.1783	0.2547	-0.9151	-3.2835	-0.4924	2.2954	1.3582	0.0798	-1.0594	-0.8862	-0.2173	0.6757	-1.056	0	-0.5416	-1.455	-0.5348	-1.5314	-0.4177	0.3158	1.601	-1.1885	-2.8761	-1.7267	-0.8676	-0.7742
57	Type-1 angiotensin II receptor	F	Inactive	-0.2578	-3.1351	9.9363	-0.7895	0.8183	0.0323	0.5823	-0.3345	-0.4024	0.8964	-1.1545	-2.674	0.9491	-1.4261	-1.8981	-3.2801	-1.6435	-1.927	-3.2394	-0.9236	-0.1783	0.2547	0.0849	-2.2835	-0.4924	-0.7046	-0.6418	0.0798	-1.0594	0.1138	1.7827	1.6757	-1.056	0	-0.5416	-1.455	-0.5348	-1.5314	0.5823	-0.6842	-0.399	-1.1885	-1.8761	0.2733	0.1324	-0.7742
58	Type-1 angiotensin II receptor	F	Inactive	0.4722	-3.1351	-25.0337	2.2105	0.8183	0.0323	0.5823	-0.3345	-0.4024	-0.1036	-1.1545	-1.674	-0.0509	-0.4261	0.1019	1.7199	1.3565	3.073	0.7606	0.0764	0.8217	-0.7453	-1.9151	-3.2835	-0.4924	-0.7046	-0.6418	-1.9202	-0.0594	-0.8862	-1.2173	-1.3243	-1.056	-2	0.4584	-0.455	-1.5348	-1.5314	-0.4177	-0.6842	0.601	-1.1885	-2.8761	-0.7267	-2.8676	-0.7742
59	Type-1 angiotensin II receptor	F	Inactive	-0.2178	-3.1351	-19.7237	2.2105	1.8183	1.0323	-0.4177	2.6655	-0.4024	-0.1036	1.8455	0.326	0.9491	-0.4261	-0.8981	-2.2801	0.3565	2.073	-2.2394	1.0764	0.8217	1.2547	-1.9151	-3.2835	-0.4924	-0.7046	-0.6418	0.0798	0.9406	-0.8862	1.7827	0.6757	-1.056	0	-0.5416	0.545	-1.5348	-0.5314	-0.4177	0.3158	-0.399	-1.1885	-0.8761	-0.7267	1.1324	-0.7742
60	Type-1 angiotensin II receptor	F	Inactive	-0.2178	-3.1351	22.2363	-1.7895	0.8183	0.0323	0.5823	0.6655	-0.4024	-0.1036	-0.1545	-1.674	0.9491	-1.4261	-2.8981	-2.2801	-1.6435	-2.927	-3.2394	-0.9236	-1.1783	0.2547	-0.9151	-2.2835	-0.4924	-0.7046	-0.6418	0.0798	-1.0594	0.1138	-0.2173	-0.3243	-1.056	0	-0.5416	-1.455	-1.5348	-1.5314	0.5823	-0.6842	-0.399	-1.1885	-0.8761	0.2733	0.1324	-0.7742
61	Type-1 angiotensin II receptor	F	Inactive	-0.8578	-3.1351	29.8363	0.2105	1.8183	1.0323	-0.4177	-0.3345	-0.4024	1.8964	0.8455	-0.674	-0.0509	0.5739	-0.8981	-0.2801	2.3565	1.073	-0.2394	1.0764	-0.1783	-0.7453	-1.9151	-3.2835	-0.4924	-0.7046	-0.6418	-1.9202	-1.0594	-0.8862	-0.2173	-0.3243	-1.056	-2	-0.5416	-1.455	-1.5348	-1.5314	-0.4177	-0.6842	-0.399	-1.1885	-2.8761	0.2733	-2.8676	-0.7742
62	Type-1 angiotensin II receptor	F	Inactive	0.5522	11.6649	30.1363	-1.7895	1.8183	1.0323	0.5823	-0.3345	0.5976	0.8964	-0.1545	-0.674	0.9491	-0.4261	-1.8981	-3.2801	-0.6435	-1.927	-4.2394	0.0764	-1.1783	0.2547	-1.9151	-3.2835	1.5076	-0.7046	-0.6418	-0.9202	-1.0594	-0.8862	-2.2173	-1.3243	0.944	-1	-0.5416	-1.455	-1.5348	-1.5314	0.5823	0.3158	0.601	-0.1885	0.1239	-1.7267	0.1324	-0.7742
63	Type-1 angiotensin II receptor	F	Inactive	-0.1578	-3.1351	-54.2437	-2.7895	1.8183	1.0323	-0.4177	-0.3345	-0.4024	-0.1036	-1.1545	-2.674	1.9491	-0.4261	-2.8981	-3.2801	0.3565	-2.927	-4.2394	-0.9236	-0.1783	0.2547	0.0849	-0.2835	-0.4924	-0.7046	-0.6418	-0.9202	-0.0594	0.1138	-0.2173	-0.3243	-1.056	1	-0.5416	-1.455	-1.5348	-1.5314	0.5823	-0.6842	-0.399	-1.1885	-1.8761	-3.7267	1.1324	-0.7742
64	Type-1 angiotensin II receptor	F	Inactive	0.5822	-3.1351	25.3363	-2.7895	0.8183	2.0323	0.5823	-0.3345	-0.4024	-0.1036	0.8455	-0.674	0.9491	-0.4261	-1.8981	-3.2801	-0.6435	-2.927	-2.2394	0.0764	-1.1783	-0.7453	-0.9151	-2.2835	-0.4924	0.2954	-0.6418	-0.9202	-1.0594	0.1138	-1.2173	-1.3243	-1.056	-1	-0.5416	-1.455	-1.5348	-1.5314	0.5823	0.3158	-0.399	-1.1885	0.1239	-1.7267	0.1324	-0.7742
65	Type-1 angiotensin II receptor	F	Inactive	0.5822	-3.1351	8.4363	-1.7895	1.8183	1.0323	0.5823	-0.3345	-0.4024	0.8964	-0.1545	-0.674	0.9491	-1.4261	-1.8981	-4.2801	-1.6435	-2.927	-6.2394	-0.9236	-1.1783	-0.7453	-1.9151	-1.2835	-0.4924	0.2954	-0.6418	-0.9202	-1.0594	0.1138	-1.2173	-1.3243	-1.056	-1	-0.5416	-1.455	-1.5348	-1.5314	0.5823	0.3158	-0.399	-1.1885	-0.8761	-1.7267	0.1324	-0.7742
66	Type-1 angiotensin II receptor	F	Inactive	0.5822	-3.1351	29.6363	-1.7895	1.8183	1.0323	0.5823	-0.3345	-0.4024	0.8964	-0.1545	-1.674	0.9491	-1.4261	-1.8981	-2.2801	-1.6435	-2.927	-5.2394	-0.9236	-1.1783	-0.7453	-0.9151	-2.2835	-0.4924	0.2954	-0.6418	-0.9202	-1.0594	0.1138	-1.2173	-1.3243	-1.056	-1	-0.5416	-1.455	-1.5348	-1.5314	0.5823	0.3158	-0.399	-1.1885	-0.8761	-1.7267	0.1324	-0.7742
67	Type-1 angiotensin II receptor	F	Inactive	0.5822	-3.1351	-8.3137	-1.7895	0.8183	0.0323	-0.4177	-0.3345	-0.4024	-0.1036	-1.1545	-2.674	0.9491	-1.4261	-2.8981	-2.2801	-1.6435	-2.927	-3.2394	-0.9236	-1.1783	0.2547	-0.9151	-1.2835	-0.4924	-0.7046	-0.6418	-0.9202	-1.0594	-0.8862	-1.2173	-1.3243	-1.056	0	-0.5416	-1.455	-1.5348	-1.5314	0.5823	-0.6842	-0.399	-1.1885	-1.8761	-1.7267	0.1324	-0.7742
68	Type-1 angiotensin II receptor	F	Inactive	0.5822	-3.1351	-10.3437	-1.7895	-0.1817	0.0323	0.5823	-0.3345	-0.4024	-0.1036	-1.1545	-2.674	0.9491	-0.4261	-1.8981	-2.2801	-0.6435	-2.927	-3.2394	-0.9236	-1.1783	0.2547	-0.9151	-1.2835	-0.4924	-0.7046	-0.6418	-0.9202	-1.0594	-0.8862	-1.2173	-1.3243	-1.056	0	-0.5416	-1.455	-1.5348	-1.5314	0.5823	-0.6842	-0.399	-1.1885	-1.8761	-1.7267	0.1324	-0.7742
69	Type-1 angiotensin II receptor	F	Inactive	0.6322	-3.1351	6.7763	-0.7895	1.8183	1.0323	0.5823	-0.3345	-0.4024	-0.1036	-1.1545	-2.674	1.9491	-1.4261	-0.8981	-2.2801	-1.6435	-0.927	-3.2394	-0.9236	-1.1783	0.2547	-0.9151	-2.2835	-0.4924	-0.7046	-0.6418	-0.9202	-1.0594	0.1138	-1.2173	-1.3243	-1.056	1	-0.5416	-1.455	-1.5348	-1.5314	0.5823	-0.6842	-0.399	-1.1885	-1.8761	-1.7267	1.1324	-0.7742
70	Type-1 angiotensin II receptor	F	Inactive	0.6822	-3.1351	13.4363	-1.7895	0.8183	0.0323	0.5823	-0.3345	-0.4024	-0.1036	-1.1545	-1.674	0.9491	-1.4261	-1.8981	-2.2801	-1.6435	-2.927	-3.2394	-0.9236	-0.1783	0.2547	0.0849	-3.2835	-0.4924	-0.7046	-0.6418	-0.9202	-1.0594	-0.8862	-0.2173	0.6757	-1.056	0	-0.5416	-1.455	-0.5348	-1.5314	0.5823	-0.6842	-0.399	-1.1885	-0.8761	0.2733	0.1324	-0.7742
71	Type-1 angiotensin II receptor	F	Inactive	-0.6678	-3.1351	35.8363	1.2105	0.8183	1.0323	-0.4177	-1.3345	-0.4024	0.8964	-0.1545	-1.674	-0.0509	-0.4261	0.1019	-0.2801	1.3565	2.073	-0.2394	1.0764	-1.1783	0.2547	-1.9151	-3.2835	-0.4924	-0.7046	-0.6418	-1.9202	-1.0594	0.1138	-2.2173	-2.3243	-1.056	-2	-0.5416	-1.455	-0.5348	-1.5314	-0.4177	1.3158	-0.399	-1.1885	-0.8761	-3.7267	-0.8676	0.2258
72	Type-1 angiotensin II receptor	F	Inactive	1.5322	19.0949	-47.4237	-0.7895	-0.1817	-0.9677	-0.4177	-1.3345	1.5976	-0.1036	-2.1545	-3.674	-0.0509	2.5739	2.1019	3.7199	1.3565	0.073	-1.2394	-0.9236	-1.1783	1.2547	-1.9151	-2.2835	-0.4924	-0.7046	-0.6418	-1.9202	-1.0594	-0.8862	-2.2173	-2.3243	2.944	2	-0.5416	-1.455	-1.5348	-1.5314	-0.4177	-0.6842	-0.399	-1.1885	-2.8761	-3.7267	1.1324	-0.7742
73	Type-1 angiotensin II receptor	F	Inactive	-0.6178	-3.1351	41.6363	-1.7895	0.8183	0.0323	-0.4177	-0.3345	-0.4024	0.8964	-0.1545	-1.674	-0.0509	0.5739	-0.8981	-1.2801	-0.6435	-2.927	-2.2394	0.0764	0.8217	0.2547	-0.9151	-2.2835	-0.4924	-0.7046	-0.6418	-1.9202	-1.0594	-0.8862	0.7827	1.6757	-1.056	0	-0.5416	-1.455	-0.5348	-1.5314	0.5823	0.3158	-0.399	-1.1885	-2.8761	0.2733	-0.8676	-0.7742
74	Type-1 angiotensin II receptor	F	Inactive	-0.6178	-3.1351	18.4363	-0.7895	1.8183	1.0323	-0.4177	-1.3345	-0.4024	1.8964	-0.1545	-0.674	-0.0509	-1.4261	-0.8981	-0.2801	-0.6435	0.073	-0.2394	-0.9236	-0.1783	0.2547	-1.9151	-2.2835	-0.4924	-0.7046	-0.6418	-1.9202	-1.0594	-0.8862	-1.2173	-0.3243	-1.056	0	-0.5416	-1.455	-1.5348	-1.5314	0.5823	0.3158	-0.399	-1.1885	-2.8761	-1.7267	-0.8676	-0.7742
75	Type-1 angiotensin II receptor	F	Inactive	-0.6178	-3.1351	21.9363	0.2105	1.8183	1.0323	-0.4177	-1.3345	-0.4024	1.8964	-0.1545	-0.674	-0.0509	-1.4261	0.1019	-1.2801	-0.6435	1.073	0.7606	-0.9236	-0.1783	0.2547	-1.9151	-2.2835	-0.4924	-0.7046	-0.6418	-1.9202	-1.0594	-0.8862	-1.2173	-0.3243	-1.056	0	-0.5416	-1.455	-1.5348	-1.5314	0.5823	0.3158	-0.399	-1.1885	-2.8761	-1.7267	-0.8676	-0.7742
76	Type-1 angiotensin II receptor	F	Inactive	1.5822	28.2149	21.2363	-0.7895	0.8183	1.0323	0.5823	0.6655	1.5976	-0.1036	0.8455	-0.674	0.9491	0.5739	-0.8981	-3.2801	1.3565	-0.927	-5.2394	0.0764	1.8217	0.2547	-1.9151	-2.2835	2.5076	-0.7046	-0.6418	-1.9202	-0.0594	-0.8862	1.7827	0.6757	0.944	-2	-0.5416	-0.455	-1.5348	-1.5314	-0.4177	0.3158	-0.399	0.8115	-1.8761	-1.7267	0.1324	-0.7742
77	Type-1 angiotensin II receptor	F	Inactive	-0.5778	-3.1351	52.2363	0.2105	1.8183	1.0323	-0.4177	-0.3345	-0.4024	1.8964	0.8455	-0.674	-0.0509	-0.4261	-0.8981	-1.2801	1.3565	1.073	-0.2394	1.0764	-0.1783	1.2547	-1.9151	-4.2835	-0.4924	-0.7046	-0.6418	-1.9202	-1.0594	0.1138	-0.2173	-0.3243	-1.056	0	-0.5416	-1.455	-0.5348	-1.5314	-0.4177	2.3158	-0.399	-1.1885	-0.8761	-0.7267	1.1324	0.2258
78	Type-1 angiotensin II receptor	F	Inactive	0.8822	43.9649	-44.9737	1.2105	-0.1817	1.0323	-0.4177	-1.3345	0.5976	-0.1036	-1.1545	-2.674	0.9491	0.5739	2.1019	2.7199	0.3565	1.073	-3.2394	-0.9236	-1.1783	-0.7453	-1.9151	-1.2835	1.5076	0.2954	-0.6418	-1.9202	-1.0594	-0.8862	-2.2173	-2.3243	-1.056	-2	-0.5416	-1.455	-1.5348	-1.5314	-0.4177	1.3158	-0.399	-0.1885	-1.8761	-3.7267	-1.8676	-0.7742
79	Type-1 angiotensin II receptor	F	Inactive	0.8922	-3.1351	-61.5937	-2.7895	1.8183	1.0323	-0.4177	-0.3345	-0.4024	-0.1036	-1.1545	-0.674	1.9491	-0.4261	-2.8981	-3.2801	-0.6435	-2.927	-4.2394	-0.9236	-0.1783	0.2547	-1.9151	-0.2835	-0.4924	-0.7046	-0.6418	-0.9202	-0.0594	0.1138	-0.2173	-0.3243	-1.056	1	-0.5416	-1.455	-1.5348	-1.5314	0.5823	-0.6842	-0.399	-1.1885	-1.8761	-3.7267	1.1324	-0.7742
80	Type-1 angiotensin II receptor	F	Inactive	1.7322	-3.1351	10.1363	-1.7895	-0.1817	0.0323	0.5823	-0.3345	-0.4024	-0.1036	-1.1545	-2.674	0.9491	-1.4261	-1.8981	-2.2801	-1.6435	-2.927	-3.2394	-0.9236	-1.1783	0.2547	-0.9151	-3.2835	-0.4924	-0.7046	-0.6418	-0.9202	-1.0594	-0.8862	-1.2173	-1.3243	-1.056	0	-0.5416	-1.455	-1.5348	-1.5314	0.5823	-0.6842	-0.399	-1.1885	-1.8761	-1.7267	0.1324	-0.7742
81	Type-1 angiotensin II receptor	F	Inactive	-0.4278	-3.1351	-29.1937	-1.7895	2.8183	3.0323	-0.4177	-1.3345	-0.4024	1.8964	1.8455	0.326	0.9491	-1.4261	-3.8981	-3.2801	0.3565	-0.927	-1.2394	2.0764	-1.1783	1.2547	-1.9151	-1.2835	-0.4924	-0.7046	-0.6418	-1.9202	-1.0594	-0.8862	-2.2173	-2.3243	-1.056	-2	-0.5416	-1.455	0.4652	-1.5314	-0.4177	0.3158	-0.399	-1.1885	1.1239	-3.7267	1.1324	1.2258
82	Type-1 angiotensin II receptor	F	Inactive	0.2622	-3.1351	12.4363	4.2105	0.8183	0.0323	0.5823	-0.3345	-0.4024	0.8964	-0.1545	-1.674	0.9491	-0.4261	3.1019	4.7199	1.3565	3.073	1.7606	0.0764	-0.1783	0.2547	-1.9151	-2.2835	-0.4924	-0.7046	-0.6418	-1.9202	-1.0594	-0.8862	-1.2173	-0.3243	-1.056	0	-0.5416	-1.455	-1.5348	-1.5314	0.5823	0.3158	-0.399	-1.1885	-2.8761	-1.7267	-0.8676	-0.7742
83	Type-1 angiotensin II receptor	F	Inactive	-0.3378	-3.1351	-19.9437	-1.7895	1.8183	3.0323	0.5823	-0.3345	-0.4024	0.8964	0.8455	-0.674	0.9491	-1.4261	-3.8981	-6.2801	0.3565	-0.927	-3.2394	1.0764	0.8217	1.2547	-1.9151	-2.2835	-0.4924	0.2954	-0.6418	-1.9202	0.9406	-0.8862	-1.2173	-0.3243	-1.056	3	-0.5416	0.545	-0.5348	-1.5314	0.5823	1.3158	-0.399	-1.1885	0.1239	-1.7267	0.1324	0.2258
84	Type-1 angiotensin II receptor	F	Inactive	0.3422	27.3049	34.7363	-2.7895	2.8183	2.0323	-0.4177	-1.3345	0.5976	0.8964	-1.1545	-2.674	1.9491	-1.4261	-3.8981	-1.2801	-1.6435	-3.927	-6.2394	-0.9236	-1.1783	0.2547	0.0849	-2.2835	1.5076	0.2954	-0.6418	-1.9202	-1.0594	-0.8862	-2.2173	-2.3243	-1.056	0	-0.5416	-1.455	-1.5348	-1.5314	-0.4177	1.3158	-0.399	-0.1885	-1.8761	-3.7267	0.1324	-0.7742
85	Type-1 angiotensin II receptor	F	Inactive	1.9422	35.5849	-1.0137	-1.7895	0.8183	2.0323	-0.4177	-1.3345	0.5976	0.8964	-1.1545	-1.674	0.9491	-0.4261	-1.8981	-3.2801	0.3565	-1.927	-3.2394	0.0764	0.8217	-0.7453	-0.9151	-3.2835	1.5076	0.2954	-0.6418	-1.9202	-1.0594	-0.8862	-2.2173	-0.3243	-1.056	-2	-0.5416	-1.455	0.4652	-1.5314	0.5823	0.3158	-0.399	-0.1885	-1.8761	-3.7267	0.1324	1.2258
86	Type-1 angiotensin II receptor	F	Inactive	2.8622	51.9949	-26.8437	-1.7895	0.8183	2.0323	-0.4177	-1.3345	1.5976	0.8964	-0.1545	-1.674	0.9491	-1.4261	-1.8981	-2.2801	-0.6435	-1.927	-4.2394	0.0764	-1.1783	0.2547	-0.9151	-3.2835	2.5076	-0.7046	-0.6418	-1.9202	-1.0594	-0.8862	-2.2173	-2.3243	-0.056	0	-0.5416	-1.455	-1.5348	-1.5314	-0.4177	0.3158	-0.399	0.8115	-1.8761	-3.7267	0.1324	-0.7742
87	Type-1 angiotensin II receptor	F	Inactive	0.3922	0.5319	51.7363	0.2105	0.8183	1.0323	0.5823	0.6655	0.5976	-0.1036	0.8455	-0.674	0.9491	-0.4261	0.1019	1.7199	0.3565	1.073	1.7606	0.0764	-1.1783	0.2547	-1.9151	-4.2835	0.5076	-0.7046	1.3582	0.0798	-1.0594	-0.8862	-1.2173	-1.3243	1.944	1	-0.5416	-1.455	-1.5348	-1.5314	-0.4177	0.3158	-0.399	0.8115	0.1239	-0.7267	1.1324	-0.7742
88	Type-1 angiotensin II receptor	F	Inactive	2.0722	-3.1351	-10.2637	0.2105	-0.1817	-0.9677	0.5823	-0.3345	-0.4024	-0.1036	-1.1545	-2.674	-0.0509	0.5739	0.1019	-1.2801	0.3565	-0.927	-5.2394	-0.9236	-1.1783	1.2547	-0.9151	-2.2835	-0.4924	-0.7046	-0.6418	-0.9202	-1.0594	-0.8862	-1.2173	-1.3243	-1.056	0	-0.5416	-1.455	-1.5348	-1.5314	0.5823	-0.6842	-0.399	-1.1885	-1.8761	-1.7267	-0.8676	-0.7742
89	Type-1 angiotensin II receptor	F	Inactive	-0.1978	-3.1351	-33.6437	-1.7895	2.8183	3.0323	0.5823	0.6655	-0.4024	1.8964	2.8455	1.326	0.9491	-1.4261	-3.8981	-5.2801	0.3565	-0.927	-4.2394	2.0764	1.8217	2.2547	-1.9151	-2.2835	-0.4924	-0.7046	-0.6418	-0.9202	0.9406	-0.8862	-0.2173	1.6757	-1.056	-1	-0.5416	-1.455	0.4652	-0.5314	0.5823	1.3158	0.601	-1.1885	1.1239	-0.7267	0.1324	1.2258
90	Type-1 angiotensin II receptor	F	Inactive	3.0622	18.7949	-1.1637	-1.7895	1.8183	1.0323	0.5823	-0.3345	0.5976	-0.1036	-1.1545	-2.674	1.9491	-1.4261	-1.8981	-1.2801	-1.6435	-1.927	-3.2394	-0.9236	-1.1783	0.2547	-1.9151	-3.2835	-0.4924	-0.7046	-0.6418	-0.9202	-1.0594	0.1138	-1.2173	-1.3243	0.944	1	-0.5416	-1.455	-1.5348	-1.5314	0.5823	-0.6842	-0.399	-0.1885	-1.8761	-2.7267	0.1324	-0.7742
91	Type-1 angiotensin II receptor	F	Inactive	-0.1478	-3.1351	7.7063	-1.7895	-0.1817	-0.9677	1.5823	1.6655	-0.4024	1.8964	0.8455	0.326	-0.0509	-1.4261	-1.8981	-4.2801	-1.6435	-2.927	-6.2394	-0.9236	-1.1783	-0.7453	-0.9151	-2.2835	-0.4924	1.2954	1.3582	3.0798	-1.0594	-0.8862	-1.2173	0.6757	-1.056	-2	-0.5416	-1.455	-1.5348	-1.5314	0.5823	-0.6842	2.601	-1.1885	-2.8761	0.2733	-2.8676	-0.7742
92	Type-1 angiotensin II receptor	F	Inactive	0.5622	-3.1351	-57.3637	0.2105	1.8183	1.0323	0.5823	-0.3345	-0.4024	0.8964	-0.1545	-0.674	-0.0509	-0.4261	-0.8981	-0.2801	1.3565	1.073	-3.2394	1.0764	-0.1783	-0.7453	1.0849	-2.2835	-0.4924	0.2954	-0.6418	-1.9202	-0.0594	-0.8862	-1.2173	-1.3243	-1.056	-2	-0.5416	-1.455	-1.5348	-1.5314	0.5823	-0.6842	-0.399	-1.1885	-2.8761	-1.7267	-2.8676	-0.7742
93	Type-1 angiotensin II receptor	F	Inactive	1.3222	24.8349	26.2363	2.2105	-0.1817	0.0323	-0.4177	-1.3345	0.5976	-0.1036	-1.1545	-2.674	-0.0509	2.5739	4.1019	7.7199	3.3565	3.073	2.7606	0.0764	-1.1783	-0.7453	-1.9151	-4.2835	0.5076	-0.7046	-0.6418	-1.9202	-1.0594	-0.8862	-2.2173	-2.3243	-0.056	-2	-0.5416	-1.455	-1.5348	-1.5314	-0.4177	-0.6842	-0.399	-0.1885	-2.8761	-3.7267	-2.8676	-0.7742
94	Type-1 angiotensin II receptor	F	Inactive	-0.7278	-3.1351	24.6363	-0.7895	1.8183	1.0323	-0.4177	-0.3345	-0.4024	1.8964	0.8455	-0.674	-0.0509	0.5739	-0.8981	-0.2801	2.3565	0.073	-0.2394	1.0764	0.8217	-0.7453	-0.9151	-4.2835	-0.4924	-0.7046	-0.6418	-1.9202	-1.0594	-0.8862	1.7827	1.6757	-1.056	-2	-0.5416	-1.455	-0.5348	-1.5314	-0.4177	-0.6842	-0.399	-1.1885	-2.8761	2.2733	-2.8676	-0.7742
95	Type-1 angiotensin II receptor	F	Inactive	0.5922	-1.5851	-20.9737	1.2105	-0.1817	-0.9677	-0.4177	-0.3345	0.5976	-0.1036	-1.1545	-1.674	-0.0509	3.5739	3.1019	4.7199	1.3565	0.073	-1.2394	-0.9236	-1.1783	0.2547	-0.9151	-2.2835	-0.4924	1.2954	1.3582	-1.9202	-1.0594	-0.8862	-2.2173	-2.3243	1.944	0	-0.5416	-1.455	-1.5348	-1.5314	-0.4177	-0.6842	1.601	-1.1885	-2.8761	-3.7267	-0.8676	-0.7742
96	Type-1 angiotensin II receptor	F	Inactive	0.6122	-3.1351	16.1363	-0.7895	0.8183	0.0323	0.5823	0.6655	-0.4024	0.8964	-0.1545	-1.674	0.9491	-1.4261	-1.8981	-3.2801	-1.6435	-1.927	-3.2394	-0.9236	-1.1783	0.2547	-0.9151	-2.2835	-0.4924	-0.7046	-0.6418	0.0798	-1.0594	0.1138	-0.2173	-0.3243	-1.056	0	-0.5416	-1.455	-1.5348	-1.5314	0.5823	-0.6842	-0.399	-1.1885	-0.8761	0.2733	0.1324	-0.7742
97	Type-1 angiotensin II receptor	F	Inactive	0.6122	-3.1351	-16.6137	-0.7895	0.8183	1.0323	-0.4177	-0.3345	-0.4024	-0.1036	-1.1545	-2.674	1.9491	-1.4261	-0.8981	-1.2801	-1.6435	-0.927	-2.2394	-0.9236	-1.1783	0.2547	-0.9151	-1.2835	-0.4924	-0.7046	-0.6418	-0.9202	-1.0594	0.1138	-1.2173	-1.3243	-1.056	1	-0.5416	-1.455	-1.5348	-1.5314	0.5823	-0.6842	-0.399	-1.1885	-1.8761	-1.7267	1.1324	-0.7742
98	Type-1 angiotensin II receptor	F	Inactive	-0.6778	-3.1351	83.7363	-1.7895	1.8183	1.0323	0.5823	-0.3345	-0.4024	1.8964	-0.1545	-1.674	0.9491	-1.4261	-1.8981	-2.2801	-1.6435	-2.927	-3.2394	-0.9236	-1.1783	-0.7453	-0.9151	-2.2835	-0.4924	0.2954	-0.6418	-0.9202	-1.0594	0.1138	-1.2173	-1.3243	-1.056	-1	-0.5416	-1.455	-1.5348	-1.5314	0.5823	0.3158	-0.399	-1.1885	-0.8761	-1.7267	0.1324	-0.7742
99	Type-1 angiotensin II receptor	F	Inactive	3.2422	-3.1351	40.4363	-0.7895	0.8183	0.0323	-0.4177	-0.3345	-0.4024	-0.1036	-1.1545	-2.674	0.9491	-0.4261	-0.8981	-2.2801	0.3565	-0.927	-5.2394	-0.9236	-1.1783	0.2547	-0.9151	-3.2835	-0.4924	-0.7046	-0.6418	-0.9202	-1.0594	-0.8862	-1.2173	-1.3243	-1.056	0	-0.5416	-1.455	-1.5348	-1.5314	0.5823	-0.6842	-0.399	-1.1885	-1.8761	-1.7267	0.1324	-0.7742
100	Type-1 angiotensin II receptor	F	Inactive	0.6922	20.8049	-58.4537	-2.7895	1.8183	1.0323	-0.4177	-0.3345	0.5976	-0.1036	-1.1545	-2.674	1.9491	-0.4261	-2.8981	-3.2801	0.3565	-2.927	-5.2394	-0.9236	-1.1783	0.2547	1.0849	-1.2835	1.5076	-0.7046	-0.6418	-0.9202	-1.0594	0.1138	-1.2173	-1.3243	-0.056	1	-0.5416	-1.455	-1.5348	-1.5314	0.5823	-0.6842	-0.399	1.8115	-1.8761	-2.7267	0.1324	-0.7742
101	Type-1 angiotensin II receptor	F	Inactive	0.7322	11.6649	10.1363	-1.7895	1.8183	1.0323	0.5823	-0.3345	0.5976	0.8964	-0.1545	-0.674	0.9491	-0.4261	-1.8981	-3.2801	-0.6435	-1.927	-4.2394	0.0764	-1.1783	0.2547	-1.9151	-3.2835	1.5076	-0.7046	-0.6418	-0.9202	-1.0594	-0.8862	-2.2173	-1.3243	0.944	-1	-0.5416	-1.455	-1.5348	-1.5314	0.5823	0.3158	0.601	-0.1885	0.1239	-1.7267	0.1324	-0.7742
102	Type-1 angiotensin II receptor	F	Inactive	-0.5878	-3.1351	51.1363	0.2105	0.8183	1.0323	-0.4177	-0.3345	-0.4024	-0.1036	-0.1545	-0.674	0.9491	0.5739	0.1019	-0.2801	0.3565	-0.927	-3.2394	-0.9236	-0.1783	0.2547	-1.9151	-2.2835	-0.4924	0.2954	-0.6418	-0.9202	-1.0594	0.1138	-0.2173	-0.3243	-1.056	0	-0.5416	-1.455	-1.5348	-1.5314	0.5823	0.3158	-0.399	-1.1885	-0.8761	-1.7267	0.1324	-0.7742
103	Type-1 angiotensin II receptor	F	Inactive	0.7522	-3.1351	-24.6837	1.2105	0.8183	2.0323	-0.4177	0.6655	-0.4024	-0.1036	2.8455	2.326	0.9491	0.5739	-1.8981	-4.2801	2.3565	2.073	-4.2394	0.0764	-1.1783	1.2547	-1.9151	-4.2835	-0.4924	1.2954	2.3582	1.0798	-0.0594	-0.8862	-2.2173	0.6757	-1.056	1	1.4584	-1.455	-1.5348	-1.5314	-0.4177	0.3158	0.601	-1.1885	-1.8761	-1.7267	1.1324	-0.7742
104	Type-1 angiotensin II receptor	F	Inactive	0.7922	17.5349	-44.4537	-2.7895	0.8183	1.0323	0.5823	-0.3345	0.5976	0.8964	-1.1545	-0.674	1.9491	-1.4261	-1.8981	-3.2801	-1.6435	-3.927	-7.2394	-0.9236	-0.1783	0.2547	0.0849	-3.2835	1.5076	1.2954	-0.6418	-0.9202	-1.0594	0.1138	0.7827	0.6757	-1.056	-1	-0.5416	-1.455	0.4652	-0.5314	-0.4177	0.3158	-0.399	-1.1885	0.1239	-1.7267	-0.8676	0.2258
105	Type-1 angiotensin II receptor	B	Inactive	0.7922	13.3349	-32.5237	-0.7895	-0.1817	-0.9677	0.5823	0.6655	0.5976	0.8964	0.8455	1.326	-0.0509	0.5739	-0.8981	-4.2801	0.3565	-0.927	-7.2394	-0.9236	2.8217	-0.7453	-0.9151	-2.2835	1.5076	-0.7046	-0.6418	-1.9202	-1.0594	-0.8862	0.7827	-1.3243	-0.056	-2	0.4584	-1.455	-0.5348	-0.5314	-0.4177	-0.6842	-0.399	1.8115	-2.8761	-3.7267	-2.8676	0.2258
106	Type-1 angiotensin II receptor	F	Inactive	0.8522	-3.1351	-25.4037	-1.7895	0.8183	2.0323	0.5823	-0.3345	-0.4024	1.8964	0.8455	0.326	1.9491	-1.4261	-2.8981	-4.2801	-1.6435	-1.927	-5.2394	0.0764	-0.1783	1.2547	-1.9151	-3.2835	-0.4924	2.2954	1.3582	0.0798	-1.0594	-0.8862	-0.2173	0.6757	-1.056	1	-0.5416	-1.455	-1.5348	-1.5314	-0.4177	1.3158	1.601	-1.1885	-0.8761	-1.7267	0.1324	-0.7742
107	Type-1 angiotensin II receptor	F	Inactive	1.6522	-3.1351	14.9363	-1.7895	0.8183	1.0323	0.5823	-0.3345	-0.4024	-0.1036	-0.1545	-1.674	0.9491	0.5739	-0.8981	-2.2801	0.3565	-1.927	-6.2394	-0.9236	-1.1783	-0.7453	-1.9151	-2.2835	-0.4924	0.2954	-0.6418	-0.9202	-1.0594	0.1138	-1.2173	-1.3243	-1.056	-1	-0.5416	-1.455	-1.5348	-1.5314	0.5823	0.3158	-0.399	-1.1885	-0.8761	-1.7267	0.1324	-0.7742
108	Type-1 angiotensin II receptor	F	Inactive	2.5322	5.9729	-92.0637	0.2105	-0.1817	-0.9677	0.5823	2.6655	1.5976	-0.1036	1.8455	0.326	-0.0509	0.5739	2.1019	2.7199	-1.6435	-4.927	-13.2394	-0.9236	-1.1783	-0.7453	-1.9151	-4.2835	-0.4924	-0.7046	3.3582	-1.9202	-1.0594	-0.8862	1.7827	-2.3243	-1.056	-2	-0.5416	-1.455	-1.5348	-1.5314	-0.4177	-0.6842	-0.399	2.8115	-2.8761	-3.7267	-2.8676	-0.7742
109	Type-1 angiotensin II receptor	F	Inactive	-0.4078	-3.1351	39.8363	0.2105	0.8183	0.0323	0.5823	0.6655	-0.4024	-0.1036	-0.1545	-1.674	-0.0509	-0.4261	-0.8981	-3.2801	-1.6435	-2.927	-4.2394	0.0764	1.8217	-0.7453	0.0849	-3.2835	-0.4924	-0.7046	-0.6418	-1.9202	-0.0594	-0.8862	1.7827	0.6757	-1.056	-2	0.4584	-0.455	-1.5348	-0.5314	-0.4177	-0.6842	0.601	-1.1885	-2.8761	0.2733	-2.8676	-0.7742
110	Type-1 angiotensin II receptor	F	Inactive	-0.4078	-3.1351	-25.2837	-1.7895	1.8183	3.0323	-0.4177	-1.3345	-0.4024	-0.1036	0.8455	0.326	0.9491	-1.4261	-2.8981	-4.2801	-0.6435	-0.927	-1.2394	2.0764	-0.1783	2.2547	-1.9151	-1.2835	-0.4924	0.2954	-0.6418	-1.9202	-0.0594	-0.8862	-1.2173	-1.3243	-1.056	2	-0.5416	-1.455	-0.5348	-1.5314	-0.4177	1.3158	-0.399	-1.1885	-1.8761	-1.7267	2.1324	0.2258
111	Type-1 angiotensin II receptor	F	Inactive	-0.3978	-3.1351	9.5363	-1.7895	0.8183	1.0323	0.5823	-0.3345	-0.4024	-0.1036	-0.1545	-1.674	0.9491	-0.4261	-1.8981	-2.2801	-0.6435	-2.927	-5.2394	-0.9236	-1.1783	-0.7453	2.0849	-1.2835	-0.4924	0.2954	-0.6418	-0.9202	-1.0594	0.1138	-1.2173	-1.3243	-1.056	-1	-0.5416	-1.455	-1.5348	-1.5314	0.5823	0.3158	-0.399	-1.1885	-0.8761	-1.7267	0.1324	-0.7742
112	Type-1 angiotensin II receptor	F	Inactive	0.9422	31.5149	25.8363	-0.7895	1.8183	2.0323	-0.4177	-1.3345	0.5976	0.8964	-1.1545	-2.674	1.9491	-1.4261	-0.8981	-0.2801	-0.6435	-0.927	-1.2394	-0.9236	-1.1783	-0.7453	-1.9151	-4.2835	1.5076	0.2954	-0.6418	-1.9202	-1.0594	0.1138	-2.2173	-2.3243	-1.056	-1	-0.5416	-1.455	-1.5348	-0.5314	-0.4177	1.3158	-0.399	-0.1885	-1.8761	-3.7267	-0.8676	-0.7742
113	Type-1 angiotensin II receptor	F	Inactive	-5.5908	15.6849	-92.0637	-3.7895	-0.1817	1.0323	-0.4177	-1.3345	3.5976	-0.1036	-2.1545	-3.674	-0.0509	2.5739	0.1019	-3.2801	-1.6435	-4.927	-13.2394	-0.9236	-1.1783	-0.7453	-1.9151	-4.2835	1.5076	-0.7046	-0.6418	-1.9202	-1.0594	-0.8862	-2.2173	-2.3243	-1.056	-2	-0.5416	-1.455	-1.5348	-1.5314	-0.4177	-0.6842	-0.399	-1.1885	-2.8761	-3.7267	-2.8676	-0.7742
114	Type-1 angiotensin II receptor	F	Inactive	-0.3178	-3.1351	-19.5437	1.2105	0.8183	1.0323	0.5823	-0.3345	-0.4024	0.8964	-0.1545	-1.674	0.9491	-0.4261	-0.8981	-2.2801	1.3565	2.073	0.7606	0.0764	-0.1783	1.2547	-1.9151	-3.2835	-0.4924	1.2954	1.3582	1.0798	-0.0594	0.1138	-1.2173	0.6757	-1.056	2	0.4584	-0.455	-1.5348	-1.5314	0.5823	-0.6842	2.601	-1.1885	-1.8761	2.2733	1.1324	-0.7742
115	Type-1 angiotensin II receptor	F	Inactive	1.0422	-0.0321	-58.7337	-0.7895	-0.1817	-0.9677	1.5823	1.6655	0.5976	0.8964	0.8455	-0.674	-0.0509	0.5739	1.1019	-0.2801	0.3565	-0.927	-7.2394	-0.9236	-1.1783	0.2547	0.0849	-4.2835	-0.4924	-0.7046	1.3582	0.0798	-1.0594	-0.8862	2.7827	-1.3243	0.944	0	-0.5416	-1.455	-1.5348	0.4686	-0.4177	-0.6842	-0.399	0.8115	-1.8761	-0.7267	-0.8676	-0.7742
116	Type-1 angiotensin II receptor	F	Inactive	0.3322	-3.1351	4.8563	1.2105	-0.1817	-0.9677	0.5823	-0.3345	-0.4024	-0.1036	-1.1545	-1.674	-0.0509	1.5739	1.1019	-2.2801	1.3565	0.073	-3.2394	-0.9236	-0.1783	1.2547	1.0849	-2.2835	-0.4924	-0.7046	-0.6418	-0.9202	-1.0594	-0.8862	0.7827	0.6757	-1.056	0	-0.5416	-1.455	-0.5348	-1.5314	0.5823	-0.6842	-0.399	-1.1885	-1.8761	-1.7267	-0.8676	-0.7742
117	Type-1 angiotensin II receptor	F	Inactive	0.3822	0.5779	24.8363	0.2105	0.8183	1.0323	-0.4177	0.6655	0.5976	-0.1036	0.8455	-0.674	0.9491	-1.4261	0.1019	1.7199	0.3565	1.073	1.7606	0.0764	-1.1783	0.2547	-1.9151	-3.2835	0.5076	-0.7046	1.3582	0.0798	-1.0594	-0.8862	-1.2173	-1.3243	1.944	1	-0.5416	-1.455	-1.5348	-1.5314	-0.4177	0.3158	-0.399	0.8115	0.1239	-0.7267	1.1324	-0.7742
118	Type-1 angiotensin II receptor	F	Inactive	0.3822	0.7409	21.3363	0.2105	0.8183	1.0323	0.5823	0.6655	0.5976	-0.1036	0.8455	-0.674	0.9491	-1.4261	0.1019	2.7199	-0.6435	1.073	1.7606	0.0764	-1.1783	0.2547	-1.9151	-3.2835	0.5076	-0.7046	1.3582	0.0798	-1.0594	-0.8862	-1.2173	-1.3243	1.944	1	-0.5416	-1.455	-1.5348	-1.5314	-0.4177	0.3158	-0.399	0.8115	0.1239	-0.7267	1.1324	-0.7742
119	Type-1 angiotensin II receptor	F	Inactive	-0.2178	-3.1351	74.6363	-1.7895	1.8183	1.0323	1.5823	0.6655	-0.4024	0.8964	-0.1545	-0.674	1.9491	-1.4261	-1.8981	-3.2801	-1.6435	-2.927	-2.2394	-0.9236	-1.1783	-0.7453	-1.9151	-2.2835	-0.4924	-0.7046	-0.6418	0.0798	-1.0594	1.1138	-1.2173	-0.3243	-1.056	0	-0.5416	-1.455	-1.5348	-1.5314	0.5823	0.3158	0.601	-1.1885	0.1239	0.2733	1.1324	-0.7742
120	Type-1 angiotensin II receptor	F	Inactive	-0.1778	-3.1351	-11.8837	1.2105	-0.1817	-0.9677	2.5823	2.6655	-0.4024	1.8964	1.8455	0.326	-0.0509	-1.4261	0.1019	-2.2801	0.3565	1.073	-4.2394	-0.9236	0.8217	-0.7453	0.0849	-2.2835	-0.4924	1.2954	1.3582	-0.9202	-1.0594	-0.8862	0.7827	0.6757	-1.056	-2	-0.5416	-1.455	-0.5348	-1.5314	-0.4177	-0.6842	1.601	-1.1885	-2.8761	0.2733	-2.8676	-0.7742
121	Type-1 angiotensin II receptor	F	Inactive	-0.1778	-3.1351	-2.3737	-0.7895	-0.1817	-0.9677	1.5823	1.6655	-0.4024	0.8964	0.8455	-0.674	-0.0509	-0.4261	-0.8981	-3.2801	-0.6435	-1.927	-5.2394	-0.9236	-1.1783	-0.7453	-0.9151	-1.2835	-0.4924	1.2954	1.3582	3.0798	-1.0594	-0.8862	-0.2173	0.6757	-1.056	-2	-0.5416	-1.455	-1.5348	-1.5314	-0.4177	-0.6842	1.601	-1.1885	-2.8761	1.2733	-2.8676	-0.7742
122	Type-1 angiotensin II receptor	F	Inactive	-0.1778	-3.1351	-16.0737	2.2105	-0.1817	0.0323	0.5823	0.6655	-0.4024	0.8964	0.8455	1.326	-0.0509	1.5739	1.1019	2.7199	0.3565	-1.927	-5.2394	0.0764	-1.1783	-0.7453	-0.9151	-3.2835	-0.4924	2.2954	1.3582	0.0798	-1.0594	-0.8862	-1.2173	-1.3243	-1.056	-2	-0.5416	-1.455	-0.5348	-0.5314	0.5823	-0.6842	1.601	-1.1885	-2.8761	-1.7267	-2.8676	0.2258
123	Type-1 angiotensin II receptor	F	Inactive	2.9022	-3.1351	20.7363	2.2105	0.8183	0.0323	0.5823	-0.3345	-0.4024	1.8964	-0.1545	-1.674	-0.0509	-0.4261	1.1019	-1.2801	0.3565	3.073	-2.2394	-0.9236	-0.1783	1.2547	-1.9151	-4.2835	-0.4924	-0.7046	-0.6418	-1.9202	-0.0594	-0.8862	-2.2173	-1.3243	-1.056	1	0.4584	-0.455	-1.5348	-1.5314	0.5823	-0.6842	0.601	-1.1885	-1.8761	-1.7267	-0.8676	-0.7742
124	Type-1 angiotensin II receptor	F	Inactive	-0.1378	-3.1351	-9.4337	-0.7895	-0.1817	-0.9677	1.5823	1.6655	-0.4024	0.8964	0.8455	0.326	-0.0509	-0.4261	-0.8981	-3.2801	-0.6435	-1.927	-6.2394	-0.9236	-1.1783	-0.7453	-0.9151	-1.2835	-0.4924	1.2954	1.3582	3.0798	-1.0594	-0.8862	-1.2173	0.6757	-1.056	-2	-0.5416	-1.455	-1.5348	-1.5314	0.5823	-0.6842	2.601	-1.1885	-2.8761	0.2733	-2.8676	-0.7742
125	Type-1 angiotensin II receptor	F	Inactive	-0.7278	-3.1351	111.636	-0.7895	1.8183	2.0323	-0.4177	-0.3345	-0.4024	0.8964	0.8455	-0.674	0.9491	-1.4261	-1.8981	-0.2801	-0.6435	-1.927	-1.2394	0.0764	-1.1783	-0.7453	-1.9151	-1.2835	-0.4924	0.2954	-0.6418	-0.9202	-1.0594	0.1138	-1.2173	-1.3243	-1.056	-1	-0.5416	-1.455	-1.5348	-1.5314	0.5823	0.3158	-0.399	-1.1885	-0.8761	-1.7267	1.1324	-0.7742
126	Type-1 angiotensin II receptor	F	Inactive	0.5422	-3.1351	-30.4237	1.2105	0.8183	1.0323	0.5823	-0.3345	-0.4024	1.8964	0.8455	0.326	-0.0509	0.5739	-0.8981	-1.2801	2.3565	2.073	-1.2394	1.0764	0.8217	-0.7453	-0.9151	-3.2835	-0.4924	-0.7046	-0.6418	-1.9202	-0.0594	-0.8862	-1.2173	0.6757	-1.056	-2	0.4584	-1.455	-0.5348	0.4686	1.5823	-0.6842	-0.399	-1.1885	-2.8761	-1.7267	-2.8676	0.2258
127	Type-1 angiotensin II receptor	F	Inactive	2.1322	-3.1351	4.5863	1.2105	0.8183	1.0323	1.5823	0.6655	-0.4024	0.8964	-0.1545	-1.674	3.9491	1.5739	1.1019	1.7199	1.3565	2.073	-0.2394	1.0764	-1.1783	2.2547	-1.9151	-4.2835	-0.4924	1.2954	1.3582	0.0798	0.9406	1.1138	-2.2173	0.6757	-1.056	1	-0.5416	-1.455	-1.5348	-1.5314	-0.4177	-0.6842	1.601	-1.1885	-0.8761	-0.7267	1.1324	-0.7742
128	Type-1 angiotensin II receptor	F	Inactive	1.3622	24.8949	4.8463	0.2105	0.8183	1.0323	0.5823	-0.3345	0.5976	-0.1036	-0.1545	-1.674	0.9491	-0.4261	-1.8981	-1.2801	1.3565	0.073	-1.2394	1.0764	-0.1783	1.2547	-1.9151	-3.2835	1.5076	-0.7046	-0.6418	-1.9202	-0.0594	-0.8862	-1.2173	-1.3243	-1.056	0	-0.5416	-0.455	-1.5348	-1.5314	-0.4177	0.3158	-0.399	-1.1885	-2.8761	-0.7267	0.1324	-0.7742
129	Type-1 angiotensin II receptor	F	Inactive	3.0722	-3.1351	34.2363	-0.7895	0.8183	1.0323	0.5823	-0.3345	-0.4024	-0.1036	-0.1545	-1.674	0.9491	0.5739	0.1019	-1.2801	0.3565	-0.927	-7.2394	-0.9236	-1.1783	-0.7453	-1.9151	-2.2835	-0.4924	0.2954	-0.6418	-0.9202	-1.0594	0.1138	-1.2173	-1.3243	-1.056	-1	-0.5416	-1.455	-1.5348	-1.5314	0.5823	0.3158	-0.399	-1.1885	-0.8761	-1.7267	0.1324	-0.7742
130	Type-1 angiotensin II receptor	F	Inactive	3.0722	-3.1351	18.1363	0.2105	-0.1817	-0.9677	0.5823	-0.3345	-0.4024	-0.1036	-1.1545	-2.674	-0.0509	0.5739	0.1019	-1.2801	0.3565	-0.927	-5.2394	-0.9236	-1.1783	0.2547	-0.9151	-2.2835	-0.4924	-0.7046	-0.6418	-0.9202	-1.0594	-0.8862	-1.2173	-1.3243	-1.056	0	-0.5416	-1.455	-1.5348	-1.5314	0.5823	-0.6842	-0.399	-1.1885	-1.8761	-1.7267	0.1324	-0.7742
131	Type-1 angiotensin II receptor	F	Inactive	3.0722	-3.1351	9.7363	-0.7895	0.8183	0.0323	-0.4177	-0.3345	-0.4024	-0.1036	-1.1545	-2.674	0.9491	-0.4261	-0.8981	-2.2801	0.3565	-0.927	-5.2394	-0.9236	-1.1783	0.2547	-0.9151	-2.2835	-0.4924	-0.7046	-0.6418	-0.9202	-1.0594	-0.8862	-1.2173	-1.3243	-1.056	0	-0.5416	-1.455	-1.5348	-1.5314	0.5823	-0.6842	-0.399	-1.1885	-1.8761	-1.7267	0.1324	-0.7742
132	Type-1 angiotensin II receptor	F	Inactive	0.0022	-3.1351	-67.0337	5.2105	-0.1817	-0.9677	2.5823	2.6655	-0.4024	0.8964	1.8455	1.326	-0.0509	0.5739	3.1019	4.7199	1.3565	4.073	-1.2394	-0.9236	2.8217	-0.7453	-0.9151	-1.2835	-0.4924	-0.7046	-0.6418	-1.9202	-1.0594	-0.8862	3.7827	2.6757	-1.056	-2	-0.5416	-1.455	-1.5348	-0.5314	-0.4177	-0.6842	-0.399	-1.1885	-2.8761	-0.7267	-2.8676	-0.7742
133	Type-1 angiotensin II receptor	F	Inactive	0.0022	16.3949	76.8363	-1.7895	0.8183	0.0323	-0.4177	-0.3345	0.5976	0.8964	0.8455	-0.674	-0.0509	-0.4261	-1.8981	-2.2801	-0.6435	-1.927	-3.2394	-0.9236	-0.1783	0.2547	-1.9151	-3.2835	-0.4924	-0.7046	-0.6418	-1.9202	-1.0594	-0.8862	-0.2173	-0.3243	1.944	0	-0.5416	-1.455	-1.5348	-1.5314	-0.4177	-0.6842	-0.399	0.8115	-2.8761	-1.7267	-0.8676	-0.7742
134	Type-1 angiotensin II receptor	F	Inactive	-0.5978	-3.1351	123.136	1.2105	0.8183	2.0323	-0.4177	-1.3345	-0.4024	0.8964	0.8455	-0.674	-0.0509	-1.4261	-2.8981	-2.2801	0.3565	2.073	4.7606	2.0764	-1.1783	-0.7453	-1.9151	-4.2835	-0.4924	-0.7046	-0.6418	-1.9202	-1.0594	-0.8862	-2.2173	-2.3243	-1.056	-2	0.4584	-0.455	-1.5348	-1.5314	-0.4177	-0.6842	-0.399	-1.1885	-2.8761	-3.7267	-2.8676	-0.7742
135	Type-1 angiotensin II receptor	F	Inactive	0.7122	1.0859	3.3063	-1.7895	1.8183	1.0323	-0.4177	0.6655	0.5976	0.8964	0.8455	-0.674	0.9491	0.5739	-0.8981	0.7199	0.3565	-1.927	-2.2394	-0.9236	-1.1783	-0.7453	-1.9151	-3.2835	1.5076	2.2954	3.3582	2.0798	-1.0594	0.1138	-1.2173	-0.3243	0.944	-1	-0.5416	-1.455	-1.5348	-1.5314	0.5823	0.3158	1.601	1.8115	0.1239	0.2733	0.1324	-0.7742
136	Type-1 angiotensin II receptor	F	Inactive	0.7622	31.7249	-42.2337	-1.7895	1.8183	1.0323	0.5823	-0.3345	0.5976	1.8964	1.8455	0.326	-0.0509	-1.4261	-2.8981	-4.2801	-0.6435	-0.927	-4.2394	-0.9236	-0.1783	-0.7453	-0.9151	-3.2835	1.5076	2.2954	1.3582	0.0798	-0.0594	-0.8862	-2.2173	-0.3243	-1.056	-2	0.4584	-1.455	-0.5348	-1.5314	1.5823	0.3158	1.601	-0.1885	-1.8761	-0.7267	-1.8676	0.2258
137	Type-1 angiotensin II receptor	F	Inactive	-0.5078	-3.1351	35.3363	0.2105	0.8183	2.0323	-0.4177	-1.3345	-0.4024	0.8964	0.8455	-0.674	-0.0509	-0.4261	-2.8981	-2.2801	1.3565	0.073	-2.2394	1.0764	-1.1783	-0.7453	0.0849	-4.2835	-0.4924	-0.7046	-0.6418	-1.9202	-1.0594	-0.8862	-2.2173	-2.3243	-1.056	-2	0.4584	-1.455	-1.5348	0.4686	-0.4177	-0.6842	-0.399	-1.1885	-2.8761	-3.7267	-2.8676	-0.7742
138	Type-1 angiotensin II receptor	F	Inactive	-0.4678	-3.1351	24.3363	-1.7895	0.8183	0.0323	-0.4177	0.6655	-0.4024	0.8964	0.8455	-0.674	-0.0509	0.5739	-0.8981	-2.2801	-0.6435	-2.927	-2.2394	0.0764	1.8217	0.2547	0.0849	-2.2835	-0.4924	-0.7046	-0.6418	-1.9202	-1.0594	-0.8862	0.7827	1.6757	-1.056	0	-0.5416	-1.455	0.4652	-1.5314	0.5823	0.3158	-0.399	-1.1885	-2.8761	0.2733	-0.8676	-0.7742
139	Type-1 angiotensin II receptor	F	Inactive	0.9022	31.6849	-46.0437	-2.7895	0.8183	1.0323	-0.4177	-0.3345	-0.4024	-0.1036	-1.1545	-2.674	1.9491	-0.4261	-1.8981	-3.2801	-0.6435	-2.927	-7.2394	-0.9236	-0.1783	-0.7453	-0.9151	-3.2835	1.5076	-0.7046	-0.6418	-0.9202	-1.0594	0.1138	2.7827	0.6757	-1.056	-1	-0.5416	-1.455	-1.5348	-0.5314	0.5823	-0.6842	-0.399	-1.1885	-0.8761	-1.7267	-0.8676	-0.7742
140	Type-1 angiotensin II receptor	F	Inactive	1.6822	-3.1351	0.7763	-1.7895	-0.1817	-0.9677	1.5823	1.6655	-0.4024	-0.1036	0.8455	-0.674	-0.0509	-0.4261	-1.8981	-3.2801	-0.6435	-2.927	-6.2394	-0.9236	-1.1783	-0.7453	-0.9151	-2.2835	-0.4924	-0.7046	-0.6418	1.0798	-1.0594	-0.8862	-0.2173	-0.3243	-1.056	-2	-0.5416	-1.455	-1.5348	-1.5314	-0.4177	-0.6842	-0.399	-1.1885	-2.8761	0.2733	-2.8676	-0.7742
141	Type-1 angiotensin II receptor	F	Inactive	1.6822	-3.1351	1.0163	-1.7895	-0.1817	-0.9677	1.5823	1.6655	-0.4024	-0.1036	0.8455	-0.674	-0.0509	-0.4261	-1.8981	-3.2801	-0.6435	-2.927	-6.2394	-0.9236	-1.1783	-0.7453	-0.9151	-2.2835	-0.4924	-0.7046	-0.6418	1.0798	-1.0594	-0.8862	-0.2173	-0.3243	-1.056	-2	-0.5416	-1.455	-1.5348	-1.5314	-0.4177	-0.6842	-0.399	-1.1885	-2.8761	0.2733	-2.8676	-0.7742
142	Type-1 angiotensin II receptor	F	Inactive	1.6822	-3.1351	12.6363	-0.7895	-0.1817	-0.9677	1.5823	1.6655	-0.4024	1.8964	0.8455	0.326	-0.0509	-0.4261	-0.8981	-2.2801	-0.6435	-1.927	-6.2394	-0.9236	-1.1783	-0.7453	-0.9151	-2.2835	-0.4924	-0.7046	-0.6418	1.0798	-1.0594	-0.8862	-1.2173	-0.3243	-1.056	-2	-0.5416	-1.455	-1.5348	-1.5314	0.5823	-0.6842	1.601	-1.1885	-2.8761	-0.7267	-2.8676	-0.7742
143	Type-1 angiotensin II receptor	F	Inactive	2.6022	-3.1351	68.4363	-1.7895	1.8183	1.0323	-0.4177	-1.3345	-0.4024	1.8964	0.8455	-0.674	-0.0509	-0.4261	-1.8981	-1.2801	0.3565	-0.927	-3.2394	-0.9236	-1.1783	-0.7453	-1.9151	-4.2835	-0.4924	-0.7046	-0.6418	-1.9202	-1.0594	-0.8862	-2.2173	-2.3243	-1.056	-2	-0.5416	-1.455	-1.5348	-1.5314	-0.4177	-0.6842	-0.399	-1.1885	-2.8761	-3.7267	-2.8676	-0.7742
144	Type-1 angiotensin II receptor	F	Inactive	0.3622	-3.1351	-27.7337	0.2105	-0.1817	-0.9677	0.5823	-0.3345	-0.4024	0.8964	-1.1545	-1.674	-0.0509	2.5739	0.1019	0.7199	3.3565	1.073	-0.2394	-0.9236	1.8217	-0.7453	-1.9151	-4.2835	-0.4924	-0.7046	-0.6418	-1.9202	-1.0594	-0.8862	1.7827	1.6757	-1.056	-2	-0.5416	-1.455	-1.5348	-1.5314	-0.4177	-0.6842	-0.399	-1.1885	-2.8761	0.2733	-2.8676	-0.7742
145	Type-1 angiotensin II receptor	F	Inactive	-0.2478	-3.1351	48.7363	-2.7895	-0.1817	-0.9677	1.5823	2.6655	-0.4024	1.8964	1.8455	0.326	-0.0509	-1.4261	-3.8981	-6.2801	-1.6435	-4.927	-7.2394	-0.9236	0.8217	-0.7453	0.0849	-2.2835	-0.4924	-0.7046	-0.6418	-0.9202	-1.0594	-0.8862	1.7827	0.6757	-1.056	-2	-0.5416	-1.455	-0.5348	-1.5314	-0.4177	-0.6842	0.601	-1.1885	-2.8761	-0.7267	-2.8676	-0.7742
146	Type-1 angiotensin II receptor	F	Inactive	0.3722	16.9649	12.6363	-2.7895	0.8183	1.0323	0.5823	-0.3345	0.5976	0.8964	-1.1545	-1.674	1.9491	-1.4261	-1.8981	-2.2801	-1.6435	-3.927	-6.2394	-0.9236	-1.1783	0.2547	-0.9151	-3.2835	1.5076	1.2954	-0.6418	-0.9202	-1.0594	0.1138	-1.2173	-1.3243	-1.056	-1	-0.5416	-1.455	-0.5348	-0.5314	-0.4177	0.3158	-0.399	-1.1885	0.1239	-1.7267	-0.8676	0.2258
147	Type-1 angiotensin II receptor	F	Inactive	1.8122	1.0509	-44.4737	-2.7895	1.8183	1.0323	0.5823	0.6655	0.5976	-0.1036	1.8455	0.326	1.9491	-1.4261	-1.8981	-3.2801	-1.6435	-1.927	-4.2394	-0.9236	-1.1783	0.2547	-1.9151	-2.2835	1.5076	-0.7046	1.3582	0.0798	-1.0594	0.1138	-1.2173	-1.3243	0.944	-1	-0.5416	-1.455	-0.5348	-1.5314	0.5823	1.3158	-0.399	0.8115	1.1239	-1.7267	1.1324	0.2258
148	Type-1 angiotensin II receptor	F	Inactive	-0.2078	-3.1351	32.7363	-1.7895	-0.1817	-0.9677	2.5823	1.6655	-0.4024	1.8964	0.8455	-0.674	-0.0509	-1.4261	-2.8981	-4.2801	-1.6435	-3.927	-9.2394	-0.9236	-1.1783	-0.7453	0.0849	-2.2835	-0.4924	1.2954	1.3582	1.0798	-1.0594	-0.8862	-0.2173	-0.3243	-1.056	-2	-0.5416	-1.455	-1.5348	-0.5314	-0.4177	-0.6842	1.601	-1.1885	-2.8761	-0.7267	-2.8676	-0.7742
149	Type-1 angiotensin II receptor	F	Inactive	0.4622	13.4349	-40.7437	3.2105	1.8183	1.0323	-0.4177	0.6655	0.5976	-0.1036	0.8455	0.326	-0.0509	0.5739	2.1019	-0.2801	1.3565	1.073	-3.2394	1.0764	-1.1783	-0.7453	0.0849	-2.2835	1.5076	-0.7046	-0.6418	-0.9202	-0.0594	-0.8862	0.7827	-1.3243	-0.056	-2	-0.5416	0.545	-1.5348	-0.5314	0.5823	-0.6842	-0.399	1.8115	-2.8761	-2.7267	-2.8676	-0.7742
150	Type-1 angiotensin II receptor	F	Inactive	2.7622	-3.1351	-9.0537	1.2105	0.8183	1.0323	-0.4177	-0.3345	-0.4024	0.8964	-0.1545	-1.674	0.9491	0.5739	-0.8981	-1.2801	1.3565	2.073	-2.2394	0.0764	-0.1783	1.2547	-1.9151	-3.2835	-0.4924	-0.7046	-0.6418	-1.9202	-0.0594	-0.8862	-2.2173	-1.3243	-1.056	1	0.4584	-0.455	-1.5348	-1.5314	0.5823	-0.6842	0.601	-1.1885	-1.8761	-1.7267	-0.8676	-0.7742
151	Type-1 angiotensin II receptor	F	Inactive	2.7622	13.7349	-18.0637	-1.7895	0.8183	1.0323	-0.4177	-1.3345	0.5976	0.8964	-1.1545	-2.674	0.9491	-0.4261	-0.8981	-0.2801	-0.6435	-1.927	-3.2394	-0.9236	-1.1783	0.2547	-0.9151	-4.2835	1.5076	-0.7046	-0.6418	-1.9202	-1.0594	-0.8862	-2.2173	-2.3243	-1.056	0	-0.5416	-1.455	-1.5348	-1.5314	-0.4177	0.3158	-0.399	-0.1885	-1.8761	-3.7267	0.1324	-0.7742
152	Type-1 angiotensin II receptor	F	Inactive	-0.1178	-3.1351	-8.3437	-1.7895	0.8183	1.0323	0.5823	-0.3345	-0.4024	-0.1036	-0.1545	-0.674	0.9491	0.5739	-0.8981	-3.2801	0.3565	-1.927	-6.2394	-0.9236	-1.1783	-0.7453	-1.9151	-2.2835	-0.4924	4.2954	3.3582	3.0798	-1.0594	0.1138	-1.2173	0.6757	-1.056	-1	-0.5416	-1.455	-1.5348	-1.5314	0.5823	0.3158	3.601	-1.1885	-0.8761	-0.7267	0.1324	-0.7742
153	Type-1 angiotensin II receptor	F	Inactive	0.5122	16.7249	11.1363	-0.7895	0.8183	0.0323	0.5823	-0.3345	0.5976	0.8964	-1.1545	-2.674	0.9491	-0.4261	0.1019	-2.2801	-0.6435	-1.927	-5.2394	-0.9236	-0.1783	0.2547	0.0849	-3.2835	1.5076	-0.7046	-0.6418	-0.9202	-1.0594	0.1138	2.7827	0.6757	-1.056	1	0.4584	-1.455	-1.5348	0.4686	-0.4177	-0.6842	-0.399	-1.1885	-1.8761	-1.7267	0.1324	-0.7742
154	Type-1 angiotensin II receptor	F	Inactive	0.5122	13.6049	-9.4437	-1.7895	1.8183	1.0323	0.5823	-0.3345	0.5976	-0.1036	-1.1545	-1.674	1.9491	-0.4261	-1.8981	-3.2801	-1.6435	-2.927	-5.2394	-0.9236	-0.1783	1.2547	1.0849	-2.2835	1.5076	-0.7046	-0.6418	-0.9202	-1.0594	0.1138	-0.2173	0.6757	-1.056	1	-0.5416	-1.455	-1.5348	-1.5314	0.5823	-0.6842	-0.399	-1.1885	-0.8761	0.2733	1.1324	-0.7742
155	Type-1 angiotensin II receptor	F	Inactive	1.2122	17.2749	49.2363	-2.7895	0.8183	1.0323	0.5823	-0.3345	0.5976	0.8964	-0.1545	-1.674	0.9491	-0.4261	-0.8981	-1.2801	-0.6435	-2.927	-8.2394	-0.9236	-1.1783	-0.7453	-1.9151	-2.2835	-0.4924	0.2954	-0.6418	-0.9202	-1.0594	0.1138	-1.2173	-1.3243	1.944	-1	-0.5416	-1.455	-1.5348	-1.5314	0.5823	0.3158	-0.399	-0.1885	-0.8761	-2.7267	-0.8676	-0.7742
156	Type-1 angiotensin II receptor	F	Inactive	2.8922	13.0649	-65.2437	0.2105	-0.1817	-0.9677	2.5823	1.6655	1.5976	-0.1036	2.8455	1.326	-0.0509	1.5739	0.1019	-0.2801	1.3565	0.073	-5.2394	-0.9236	-1.1783	-0.7453	-1.9151	-3.2835	1.5076	-0.7046	1.3582	1.0798	-1.0594	0.1138	-0.2173	0.6757	1.944	-1	-0.5416	-1.455	-1.5348	-0.5314	0.5823	0.3158	0.601	2.8115	-0.8761	-1.7267	-1.8676	-0.7742
157	Type-1 angiotensin II receptor	F	Inactive	2.9222	-3.1351	8.4363	-1.7895	-0.1817	1.0323	-0.4177	-0.3345	-0.4024	-0.1036	0.8455	-0.674	0.9491	-0.4261	-0.8981	-2.2801	-0.6435	-1.927	-2.2394	0.0764	-1.1783	-0.7453	-0.9151	-2.2835	-0.4924	0.2954	-0.6418	-0.9202	-1.0594	0.1138	-1.2173	-1.3243	-1.056	-1	-0.5416	-1.455	-1.5348	-1.5314	0.5823	0.3158	-0.399	-1.1885	0.1239	-1.7267	0.1324	-0.7742
158	Type-1 angiotensin II receptor	F	Inactive	-0.5678	-3.1351	46.0363	-1.7895	1.8183	2.0323	0.5823	0.6655	-0.4024	0.8964	2.8455	1.326	0.9491	-1.4261	-3.8981	-6.2801	0.3565	-0.927	-3.2394	1.0764	1.8217	2.2547	-1.9151	-3.2835	-0.4924	-0.7046	-0.6418	-1.9202	0.9406	-0.8862	-0.2173	0.6757	-1.056	-1	-0.5416	-1.455	0.4652	-1.5314	-0.4177	1.3158	-0.399	-1.1885	1.1239	0.2733	0.1324	1.2258
159	Type-1 angiotensin II receptor	F	Inactive	0.6922	30.8949	28.5363	-1.7895	1.8183	2.0323	-0.4177	0.6655	0.5976	-0.1036	-0.1545	0.326	2.9491	-1.4261	-1.8981	-4.2801	-1.6435	-2.927	-8.2394	-0.9236	1.8217	-0.7453	-0.9151	-2.2835	1.5076	-0.7046	-0.6418	0.0798	-1.0594	1.1138	1.7827	1.6757	-1.056	0	-0.5416	-1.455	-0.5348	-0.5314	0.5823	-0.6842	0.601	-1.1885	0.1239	-1.7267	0.1324	-0.7742
160	Type-1 angiotensin II receptor	F	Inactive	-0.5178	-3.1351	71.9363	-1.7895	1.8183	1.0323	-0.4177	-0.3345	-0.4024	0.8964	0.8455	-0.674	0.9491	-0.4261	-1.8981	-1.2801	-0.6435	-2.927	-1.2394	-0.9236	-1.1783	-0.7453	-1.9151	-1.2835	-0.4924	0.2954	-0.6418	-0.9202	-1.0594	0.1138	-1.2173	-1.3243	-1.056	-1	-0.5416	-1.455	-1.5348	-1.5314	0.5823	0.3158	-0.399	-1.1885	-0.8761	-1.7267	1.1324	-0.7742
161	Type-1 angiotensin II receptor	F	Inactive	1.3822	27.1049	-49.1837	-2.7895	1.8183	2.0323	-0.4177	-1.3345	1.5976	0.8964	-0.1545	-1.674	0.9491	-0.4261	-1.8981	-3.2801	0.3565	-1.927	-5.2394	1.0764	-0.1783	1.2547	0.0849	-2.2835	2.5076	-0.7046	-0.6418	-0.9202	-1.0594	-0.8862	0.7827	0.6757	1.944	-2	-0.5416	-1.455	-0.5348	-1.5314	0.5823	0.3158	-0.399	1.8115	-0.8761	-0.7267	1.1324	-0.7742
162	Type-1 angiotensin II receptor	B	Inactive	0.7322	13.4349	-31.7437	0.2105	-0.1817	-0.9677	0.5823	0.6655	0.5976	0.8964	-0.1545	2.326	-0.0509	0.5739	-0.8981	-4.2801	0.3565	0.073	-7.2394	-0.9236	2.8217	-0.7453	-0.9151	-2.2835	1.5076	-0.7046	-0.6418	-1.9202	-1.0594	-0.8862	0.7827	-1.3243	-0.056	-2	0.4584	-1.455	-0.5348	-0.5314	-0.4177	-0.6842	-0.399	1.8115	-2.8761	-3.7267	-2.8676	0.2258
163	Type-1 angiotensin II receptor	F	Inactive	-0.4378	-3.1351	-17.2137	4.2105	0.8183	0.0323	0.5823	1.6655	-0.4024	0.8964	1.8455	0.326	0.9491	0.5739	1.1019	0.7199	0.3565	4.073	1.7606	0.0764	1.8217	0.2547	0.0849	-2.2835	-0.4924	-0.7046	-0.6418	-1.9202	-1.0594	-0.8862	1.7827	1.6757	-1.056	0	-0.5416	-1.455	-0.5348	-0.5314	0.5823	0.3158	-0.399	-1.1885	-2.8761	0.2733	-0.8676	-0.7742
164	Type-1 angiotensin II receptor	F	Inactive	-0.4378	-3.1351	-13.3037	3.2105	-0.1817	0.0323	0.5823	1.6655	-0.4024	0.8964	0.8455	-0.674	0.9491	0.5739	1.1019	-0.2801	1.3565	3.073	-2.2394	-0.9236	1.8217	0.2547	-1.9151	-3.2835	-0.4924	-0.7046	-0.6418	-1.9202	-1.0594	0.1138	1.7827	1.6757	-1.056	0	-0.5416	-1.455	-1.5348	0.4686	-0.4177	-0.6842	-0.399	-1.1885	-2.8761	-0.7267	-0.8676	-0.7742
165	Type-1 angiotensin II receptor	F	Inactive	0.7922	-3.1351	-9.6837	-0.7895	-0.1817	-0.9677	1.5823	1.6655	-0.4024	0.8964	0.8455	-0.674	-0.0509	-0.4261	-0.8981	-3.2801	-0.6435	-1.927	-6.2394	-0.9236	-1.1783	-0.7453	-0.9151	-2.2835	-0.4924	1.2954	1.3582	3.0798	-1.0594	-0.8862	-1.2173	0.6757	-1.056	-2	-0.5416	-1.455	-1.5348	-1.5314	0.5823	-0.6842	2.601	-1.1885	-2.8761	0.2733	-2.8676	-0.7742
166	Type-1 angiotensin II receptor	F	Inactive	-0.3978	-3.1351	3.1463	1.2105	0.8183	1.0323	-0.4177	-1.3345	-0.4024	0.8964	-0.1545	-1.674	-0.0509	0.5739	0.1019	-0.2801	1.3565	2.073	-0.2394	1.0764	0.8217	0.2547	0.0849	-4.2835	-0.4924	-0.7046	-0.6418	-1.9202	-1.0594	0.1138	-0.2173	-0.3243	-1.056	-2	-0.5416	-1.455	1.4652	-1.5314	-0.4177	1.3158	-0.399	-1.1885	-0.8761	-1.7267	-0.8676	0.2258
167	Type-1 angiotensin II receptor	F	Inactive	0.2322	27.6849	72.1363	-3.7895	2.8183	2.0323	-0.4177	-1.3345	0.5976	0.8964	-1.1545	-2.674	1.9491	-1.4261	-3.8981	-3.2801	-1.6435	-3.927	-2.2394	-0.9236	-1.1783	0.2547	-0.9151	-3.2835	1.5076	0.2954	-0.6418	-1.9202	-1.0594	0.1138	-2.2173	-2.3243	-1.056	1	-0.5416	-1.455	-1.5348	-1.5314	-0.4177	1.3158	-0.399	-0.1885	-1.8761	-3.7267	1.1324	-0.7742
168	Type-1 angiotensin II receptor	F	Inactive	4.2022	-3.1351	8.6363	0.2105	-0.1817	-0.9677	0.5823	-0.3345	-0.4024	-0.1036	-1.1545	-2.674	-0.0509	0.5739	0.1019	-0.2801	0.3565	-0.927	-5.2394	-0.9236	-1.1783	0.2547	-0.9151	-3.2835	-0.4924	-0.7046	-0.6418	-0.9202	-1.0594	-0.8862	-1.2173	-1.3243	-1.056	0	-0.5416	-1.455	-1.5348	-1.5314	0.5823	-0.6842	-0.399	-1.1885	-1.8761	-1.7267	0.1324	-0.7742
169	Type-1 angiotensin II receptor	F	Inactive	-0.2378	-3.1351	-53.1837	4.2105	-0.1817	1.0323	-0.4177	0.6655	-0.4024	-0.1036	1.8455	3.326	-0.0509	0.5739	2.1019	1.7199	1.3565	5.073	0.7606	-0.9236	-0.1783	1.2547	-1.9151	-3.2835	-0.4924	1.2954	1.3582	2.0798	-0.0594	0.1138	-1.2173	0.6757	-1.056	2	0.4584	-0.455	-1.5348	-1.5314	0.5823	0.3158	2.601	-1.1885	-1.8761	2.2733	1.1324	-0.7742
170	Type-1 angiotensin II receptor	F	Inactive	0.3622	-3.1351	-54.1237	-2.7895	1.8183	2.0323	-0.4177	-0.3345	-0.4024	0.8964	0.8455	-0.674	0.9491	-0.4261	-2.8981	-3.2801	0.3565	-2.927	-3.2394	0.0764	-0.1783	1.2547	-1.9151	-0.2835	-0.4924	0.2954	-0.6418	-0.9202	-1.0594	0.1138	-0.2173	0.6757	-1.056	2	-0.5416	-1.455	-1.5348	-1.5314	0.5823	1.3158	-0.399	-1.1885	0.1239	-2.7267	0.1324	-0.7742
171	Type-1 angiotensin II receptor	F	Inactive	-0.2278	-3.1351	2.0463	-0.7895	-0.1817	1.0323	2.5823	2.6655	-0.4024	0.8964	1.8455	1.326	-0.0509	-1.4261	-3.8981	-4.2801	-1.6435	-1.927	-1.2394	0.0764	1.8217	-0.7453	0.0849	-3.2835	-0.4924	1.2954	1.3582	0.0798	0.9406	-0.8862	0.7827	1.6757	-1.056	-2	-0.5416	-0.455	0.4652	-1.5314	-0.4177	-0.6842	1.601	-1.1885	-2.8761	0.2733	-2.8676	-0.7742
172	Type-1 angiotensin II receptor	F	Inactive	0.3622	1.0139	13.9363	0.2105	0.8183	1.0323	0.5823	0.6655	0.5976	-0.1036	1.8455	0.326	0.9491	-0.4261	0.1019	-0.2801	-0.6435	0.073	-0.2394	-0.9236	-1.1783	-0.7453	-1.9151	-2.2835	1.5076	0.2954	1.3582	0.0798	-1.0594	0.1138	-1.2173	-1.3243	0.944	-1	-0.5416	-1.455	0.4652	-1.5314	0.5823	0.3158	-0.399	1.8115	0.1239	-1.7267	0.1324	1.2258
173	Type-1 angiotensin II receptor	F	Inactive	-0.1478	-3.1351	18.0363	-0.7895	-0.1817	0.0323	1.5823	0.6655	-0.4024	-0.1036	0.8455	0.326	0.9491	-1.4261	-1.8981	-3.2801	-1.6435	-2.927	-5.2394	-0.9236	-0.1783	-0.7453	0.0849	-3.2835	-0.4924	2.2954	1.3582	0.0798	-1.0594	-0.8862	0.7827	0.6757	-1.056	-2	-0.5416	-1.455	-1.5348	0.4686	0.5823	0.3158	2.601	-1.1885	0.1239	-1.7267	-1.8676	-0.7742
174	Type-1 angiotensin II receptor	F	Inactive	0.4522	0.6059	-11.8837	1.2105	0.8183	1.0323	0.5823	1.6655	0.5976	-0.1036	1.8455	0.326	0.9491	-0.4261	0.1019	0.7199	0.3565	2.073	1.7606	0.0764	-0.1783	0.2547	-0.9151	-3.2835	0.5076	-0.7046	1.3582	0.0798	-1.0594	-0.8862	0.7827	0.6757	1.944	1	-0.5416	-1.455	-0.5348	-1.5314	-0.4177	0.3158	-0.399	0.8115	0.1239	0.2733	1.1324	-0.7742
175	Type-1 angiotensin II receptor	F	Inactive	-0.1078	-3.1351	-37.9937	0.2105	-0.1817	0.0323	1.5823	1.6655	-0.4024	-0.1036	1.8455	1.326	0.9491	0.5739	-1.8981	-2.2801	1.3565	0.073	-1.2394	-0.9236	3.8217	0.2547	-1.9151	-2.2835	-0.4924	0.2954	-0.6418	-1.9202	-1.0594	-0.8862	4.7827	2.6757	-1.056	0	-0.5416	-1.455	-1.5348	-1.5314	0.5823	2.3158	-0.399	-1.1885	-0.8761	-1.7267	-1.8676	-0.7742
176	Type-1 angiotensin II receptor	F	Inactive	0.4922	13.6449	-9.8137	-1.7895	1.8183	1.0323	0.5823	-0.3345	0.5976	-0.1036	-1.1545	-1.674	1.9491	-0.4261	-1.8981	-4.2801	-1.6435	-2.927	-5.2394	-0.9236	-0.1783	1.2547	1.0849	-2.2835	1.5076	-0.7046	-0.6418	-0.9202	-1.0594	0.1138	-0.2173	0.6757	-1.056	1	-0.5416	-1.455	-1.5348	-0.5314	0.5823	-0.6842	-0.399	-1.1885	-0.8761	0.2733	1.1324	-0.7742
177	Type-1 angiotensin II receptor	F	Inactive	1.1622	11.2849	38.8363	-1.7895	0.8183	0.0323	-0.4177	-1.3345	0.5976	0.8964	-0.1545	-0.674	-0.0509	0.5739	0.1019	-2.2801	-0.6435	-1.927	-4.2394	0.0764	-0.1783	0.2547	-1.9151	-3.2835	-0.4924	-0.7046	-0.6418	-1.9202	-0.0594	-0.8862	-1.2173	-1.3243	1.944	-1	0.4584	-1.455	-1.5348	-1.5314	-0.4177	0.3158	-0.399	-0.1885	-2.8761	-1.7267	-0.8676	-0.7742
178	Type-1 angiotensin II receptor	F	Inactive	1.9222	1.0509	-61.9737	-2.7895	1.8183	1.0323	0.5823	0.6655	0.5976	-0.1036	1.8455	0.326	1.9491	-1.4261	-1.8981	-3.2801	-1.6435	-1.927	-4.2394	-0.9236	-1.1783	0.2547	-1.9151	-2.2835	1.5076	-0.7046	1.3582	0.0798	-1.0594	0.1138	-1.2173	-1.3243	0.944	-1	-0.5416	-1.455	-0.5348	-1.5314	0.5823	1.3158	-0.399	0.8115	1.1239	-1.7267	1.1324	0.2258
179	Type-1 angiotensin II receptor	F	Inactive	2.7122	15.0549	-23.7537	-1.7895	1.8183	1.0323	1.5823	0.6655	1.5976	0.8964	0.8455	-0.674	-0.0509	-1.4261	-1.8981	-3.2801	-0.6435	-2.927	-7.2394	0.0764	-1.1783	-0.7453	-0.9151	-3.2835	1.5076	-0.7046	1.3582	1.0798	-1.0594	-0.8862	-0.2173	-0.3243	1.944	-2	-0.5416	-0.455	-1.5348	-0.5314	-0.4177	-0.6842	-0.399	2.8115	-2.8761	0.2733	-2.8676	-0.7742
180	Type-1 angiotensin II receptor	F	Inactive	-0.5778	-3.1351	74.9363	0.2105	1.8183	1.0323	0.5823	-0.3345	-0.4024	0.8964	-0.1545	-0.674	0.9491	-1.4261	0.1019	-1.2801	-1.6435	-0.927	-1.2394	-0.9236	-0.1783	-0.7453	-0.9151	-1.2835	-0.4924	0.2954	-0.6418	-0.9202	-1.0594	0.1138	0.7827	0.6757	-1.056	-1	-0.5416	-1.455	-0.5348	-1.5314	0.5823	0.3158	-0.399	-1.1885	-0.8761	-1.7267	1.1324	-0.7742
181	Type-1 angiotensin II receptor	F	Inactive	0.5822	28.3649	-8.8737	-2.7895	2.8183	2.0323	-0.4177	-1.3345	0.5976	0.8964	-1.1545	-2.674	1.9491	-1.4261	-2.8981	-2.2801	-1.6435	-2.927	-4.2394	-0.9236	-0.1783	0.2547	0.0849	-2.2835	1.5076	0.2954	-0.6418	-1.9202	-1.0594	0.1138	-0.2173	-0.3243	-1.056	1	-0.5416	-1.455	-0.5348	-1.5314	-0.4177	1.3158	-0.399	-0.1885	-1.8761	-1.7267	1.1324	-0.7742
182	Type-1 angiotensin II receptor	F	Inactive	0.6222	14.5949	31.5363	-3.7895	0.8183	2.0323	0.5823	-0.3345	0.5976	0.8964	-0.1545	-1.674	1.9491	-1.4261	-2.8981	-4.2801	-0.6435	-3.927	-6.2394	0.0764	-1.1783	1.2547	-0.9151	-4.2835	1.5076	-0.7046	-0.6418	-1.9202	-1.0594	-0.8862	-2.2173	-2.3243	-0.056	0	-0.5416	-1.455	-0.5348	-1.5314	-0.4177	0.3158	-0.399	-0.1885	-0.8761	-1.7267	1.1324	-0.7742
183	Type-1 angiotensin II receptor	F	Inactive	-0.5278	-3.1351	-13.9137	1.2105	0.8183	1.0323	0.5823	-0.3345	-0.4024	0.8964	-0.1545	-1.674	-0.0509	-1.4261	-1.8981	0.7199	0.3565	2.073	3.7606	0.0764	0.8217	-0.7453	-0.9151	-2.2835	-0.4924	-0.7046	-0.6418	-1.9202	-0.0594	-0.8862	-0.2173	0.6757	-1.056	-2	0.4584	-0.455	-0.5348	-1.5314	0.5823	-0.6842	0.601	-1.1885	-2.8761	1.2733	-2.8676	-0.7742
184	Type-1 angiotensin II receptor	F	Inactive	2.0822	-3.1351	-44.5037	-1.7895	1.8183	2.0323	-0.4177	-0.3345	-0.4024	-0.1036	-0.1545	0.326	1.9491	-1.4261	-1.8981	-3.2801	-0.6435	-0.927	-3.2394	0.0764	0.8217	1.2547	-1.9151	-3.2835	-0.4924	-0.7046	-0.6418	0.0798	-1.0594	1.1138	-2.2173	-0.3243	-1.056	2	-0.5416	-1.455	-1.5348	-1.5314	1.5823	3.3158	-0.399	-1.1885	-0.8761	-3.7267	0.1324	-0.7742
185	Type-1 angiotensin II receptor	F	Inactive	2.0822	-3.1351	-46.9737	-2.7895	1.8183	2.0323	-0.4177	-0.3345	-0.4024	-0.1036	-0.1545	1.326	1.9491	-1.4261	-2.8981	-4.2801	0.3565	-1.927	-3.2394	0.0764	0.8217	1.2547	-1.9151	-3.2835	-0.4924	-0.7046	-0.6418	0.0798	-1.0594	1.1138	-2.2173	-0.3243	-1.056	2	-0.5416	-1.455	-1.5348	-1.5314	1.5823	3.3158	-0.399	-1.1885	-0.8761	-3.7267	0.1324	-0.7742
186	Type-1 angiotensin II receptor	F	Inactive	0.1022	20.7449	66.4363	-3.7895	1.8183	2.0323	-0.4177	-0.3345	0.5976	1.8964	1.8455	0.326	-0.0509	-1.4261	-2.8981	-4.2801	-0.6435	-2.927	-4.2394	0.0764	-0.1783	0.2547	-0.9151	-4.2835	1.5076	-0.7046	-0.6418	-1.9202	-0.0594	-0.8862	-2.2173	-1.3243	-0.056	-1	0.4584	-0.455	-0.5348	-1.5314	0.5823	0.3158	0.601	1.8115	-2.8761	-1.7267	-0.8676	-0.7742
187	Type-1 angiotensin II receptor	B	Inactive	0.7122	13.4349	-31.7437	0.2105	-0.1817	-0.9677	0.5823	1.6655	0.5976	0.8964	0.8455	1.326	-0.0509	-0.4261	-0.8981	-4.2801	0.3565	0.073	-7.2394	-0.9236	2.8217	-0.7453	-0.9151	-2.2835	1.5076	-0.7046	-0.6418	-1.9202	-1.0594	-0.8862	0.7827	-1.3243	-0.056	-2	0.4584	-1.455	-0.5348	-0.5314	-0.4177	-0.6842	-0.399	1.8115	-2.8761	-3.7267	-2.8676	0.2258
188	Type-1 angiotensin II receptor	F	Inactive	1.4222	49.0449	15.9363	-2.7895	2.8183	2.0323	-0.4177	-0.3345	1.5976	-0.1036	-1.1545	-1.674	2.9491	-1.4261	-2.8981	-2.2801	-1.6435	-3.927	-8.2394	-0.9236	-0.1783	-0.7453	-0.9151	-2.2835	1.5076	-0.7046	-0.6418	0.0798	-1.0594	1.1138	0.7827	0.6757	0.944	0	-0.5416	-1.455	-0.5348	-0.5314	0.5823	-0.6842	-0.399	-0.1885	-0.8761	-0.7267	0.1324	-0.7742
189	Type-1 angiotensin II receptor	F	Inactive	0.1622	-3.1351	94.5363	-0.7895	1.8183	1.0323	0.5823	-0.3345	-0.4024	0.8964	0.8455	-0.674	0.9491	-1.4261	-1.8981	-1.2801	-1.6435	-1.927	-1.2394	-0.9236	-1.1783	-0.7453	-1.9151	-1.2835	-0.4924	0.2954	-0.6418	-0.9202	-1.0594	0.1138	-1.2173	-1.3243	-1.056	-1	-0.5416	-1.455	-1.5348	-1.5314	0.5823	0.3158	-0.399	-1.1885	-0.8761	-1.7267	1.1324	-0.7742
190	Type-1 angiotensin II receptor	F	Inactive	-0.3678	-3.1351	44.5363	-0.7895	2.8183	2.0323	-0.4177	0.6655	-0.4024	0.8964	1.8455	0.326	0.9491	-1.4261	-2.8981	-4.2801	0.3565	0.073	-3.2394	2.0764	0.8217	2.2547	-1.9151	-1.2835	-0.4924	0.2954	-0.6418	-1.9202	0.9406	-0.8862	-0.2173	-0.3243	-1.056	0	-0.5416	-0.455	-0.5348	-1.5314	0.5823	1.3158	-0.399	-1.1885	0.1239	0.2733	0.1324	0.2258
191	Type-1 angiotensin II receptor	B	Inactive	0.1922	16.3949	78.1363	-1.7895	0.8183	0.0323	1.5823	0.6655	0.5976	0.8964	0.8455	-0.674	-0.0509	-1.4261	-1.8981	-2.2801	-1.6435	-2.927	-4.2394	-0.9236	-1.1783	0.2547	0.0849	-3.2835	-0.4924	-0.7046	-0.6418	-1.9202	-1.0594	-0.8862	-2.2173	-2.3243	1.944	0	-0.5416	-1.455	-0.5348	-1.5314	-0.4177	-0.6842	0.601	-1.1885	-0.8761	-1.7267	-0.8676	-0.7742
192	Type-1 angiotensin II receptor	F	Inactive	-0.3378	-3.1351	-10.4337	0.2105	-0.1817	0.0323	-0.4177	-1.3345	-0.4024	-0.1036	-1.1545	-0.674	-0.0509	1.5739	1.1019	-1.2801	-0.6435	-0.927	-1.2394	0.0764	2.8217	0.2547	1.0849	-2.2835	-0.4924	-0.7046	-0.6418	-1.9202	-1.0594	-0.8862	0.7827	1.6757	-1.056	0	0.4584	-1.455	0.4652	-1.5314	0.5823	0.3158	0.601	-1.1885	-2.8761	-0.7267	-0.8676	-0.7742
193	Type-1 angiotensin II receptor	F	Inactive	0.2322	27.4549	50.1363	-3.7895	2.8183	2.0323	-0.4177	-1.3345	0.5976	0.8964	-1.1545	-2.674	1.9491	-1.4261	-3.8981	-0.2801	-1.6435	-3.927	-3.2394	-0.9236	-1.1783	0.2547	-0.9151	-2.2835	1.5076	0.2954	-0.6418	-1.9202	-1.0594	0.1138	-2.2173	-2.3243	-1.056	1	-0.5416	-1.455	-1.5348	-1.5314	-0.4177	1.3158	-0.399	-0.1885	-1.8761	-3.7267	1.1324	-0.7742
194	Type-1 angiotensin II receptor	F	Inactive	0.2922	-3.1351	75.9363	3.2105	-0.1817	0.0323	0.5823	-0.3345	-0.4024	-0.1036	-0.1545	-1.674	1.9491	0.5739	1.1019	2.7199	1.3565	3.073	4.7606	0.0764	-0.1783	2.2547	-1.9151	-2.2835	-0.4924	-0.7046	-0.6418	-1.9202	-1.0594	-0.8862	-1.2173	-0.3243	-1.056	3	-0.5416	-1.455	-1.5348	-1.5314	0.5823	0.3158	-0.399	-1.1885	-1.8761	-1.7267	1.1324	-0.7742
195	Type-1 angiotensin II receptor	B	Inactive	0.3522	13.8149	75.9363	0.2105	-0.1817	-0.9677	2.5823	2.6655	0.5976	0.8964	1.8455	0.326	-0.0509	-0.4261	-1.8981	-4.2801	3.3565	0.073	-8.2394	-0.9236	2.8217	-0.7453	-1.9151	-2.2835	1.5076	-0.7046	-0.6418	-0.9202	-1.0594	-0.8862	0.7827	-0.3243	-0.056	-2	0.4584	-1.455	-0.5348	-1.5314	-0.4177	-0.6842	-0.399	1.8115	-2.8761	-1.7267	-2.8676	0.2258
196	Type-1 angiotensin II receptor	B	Inactive	0.3522	13.2149	51.2363	0.2105	-0.1817	-0.9677	0.5823	1.6655	0.5976	0.8964	0.8455	-0.674	-0.0509	-0.4261	-1.8981	-4.2801	1.3565	0.073	-7.2394	-0.9236	2.8217	-0.7453	-1.9151	-1.2835	1.5076	-0.7046	-0.6418	-1.9202	-1.0594	-0.8862	0.7827	-0.3243	-0.056	-2	0.4584	-1.455	-0.5348	-1.5314	-0.4177	-0.6842	-0.399	1.8115	-2.8761	-1.7267	-2.8676	0.2258
197	Type-1 angiotensin II receptor	F	Inactive	0.9722	22.3849	5.5363	-0.7895	-0.1817	0.0323	0.5823	-0.3345	1.5976	-0.1036	-1.1545	-1.674	-0.0509	1.5739	0.1019	-1.2801	0.3565	-0.927	-3.2394	0.0764	-0.1783	2.2547	-1.9151	-1.2835	2.5076	-0.7046	-0.6418	-1.9202	-0.0594	-0.8862	-1.2173	-1.3243	0.944	1	-0.5416	-0.455	-1.5348	-1.5314	-0.4177	0.3158	-0.399	0.8115	-1.8761	-1.7267	2.1324	-0.7742
198	Type-1 angiotensin II receptor	F	Inactive	1.6622	38.0049	-87.2987	3.2105	-0.1817	3.0323	-0.4177	-0.3345	0.5976	-0.1036	0.8455	0.326	0.9491	0.5739	0.1019	-2.2801	2.3565	3.073	-4.2394	1.0764	-0.1783	0.2547	-0.9151	-3.2835	1.5076	1.2954	1.3582	0.0798	-0.0594	-0.8862	-2.2173	-0.3243	-1.056	0	0.4584	-0.455	-0.5348	-1.5314	1.5823	1.3158	1.601	-1.1885	-1.8761	-0.7267	-2.8676	0.2258
199	Type-1 angiotensin II receptor	F	Inactive	2.4222	-3.1351	32.4363	1.2105	-0.1817	0.0323	-0.4177	-1.3345	-0.4024	-0.1036	-0.1545	-1.674	-0.0509	1.5739	1.1019	-0.2801	2.3565	2.073	-1.2394	0.0764	-1.1783	0.2547	-1.9151	-4.2835	-0.4924	-0.7046	-0.6418	-1.9202	-1.0594	0.1138	-2.2173	-2.3243	-1.056	-2	-0.5416	-1.455	-0.5348	-1.5314	-0.4177	1.3158	-0.399	-1.1885	-0.8761	-3.7267	-0.8676	0.2258
200	Type-1 angiotensin II receptor	F	Inactive	-0.1778	-3.1351	-40.2937	1.2105	2.8183	2.0323	-0.4177	-1.3345	-0.4024	0.8964	-1.1545	-1.674	-0.0509	-1.4261	-2.8981	-3.2801	-0.6435	2.073	0.7606	2.0764	1.8217	1.2547	0.0849	-3.2835	-0.4924	-0.7046	-0.6418	-1.9202	0.9406	-0.8862	-0.2173	0.6757	-1.056	-1	-0.5416	2.545	1.4652	-1.5314	0.5823	0.3158	-0.399	-1.1885	-0.8761	-0.7267	-1.8676	1.2258
201	Type-1 angiotensin II receptor	F	Inactive	-0.6578	-3.1351	68.4363	0.2105	-0.1817	-0.9677	0.5823	-0.3345	-0.4024	-0.1036	-1.1545	-1.674	-0.0509	1.5739	1.1019	-1.2801	2.3565	1.073	-6.2394	-0.9236	-1.1783	0.2547	-0.9151	-0.2835	-0.4924	-0.7046	-0.6418	0.0798	-1.0594	-0.8862	0.7827	-0.3243	-1.056	1	-0.5416	-1.455	-1.5348	-1.5314	-0.4177	-0.6842	-0.399	-1.1885	-1.8761	1.2733	1.1324	-0.7742
202	Type-1 angiotensin II receptor	F	Inactive	1.0622	12.0549	41.0363	-0.7895	0.8183	1.0323	0.5823	-0.3345	1.5976	0.8964	0.8455	0.326	-0.0509	-1.4261	0.1019	-0.2801	-0.6435	0.073	-2.2394	1.0764	0.8217	-0.7453	-1.9151	-4.2835	0.5076	-0.7046	1.3582	0.0798	-0.0594	-0.8862	1.7827	0.6757	0.944	-2	-0.5416	-1.455	-1.5348	-1.5314	-0.4177	-0.6842	-0.399	3.8115	-2.8761	1.2733	-2.8676	-0.7742
203	Type-1 angiotensin II receptor	F	Inactive	-0.0978	-3.1351	-15.3137	-1.7895	-0.1817	-0.9677	2.5823	2.6655	-0.4024	0.8964	1.8455	0.326	-0.0509	-1.4261	-3.8981	-6.2801	-1.6435	-4.927	-9.2394	-0.9236	-0.1783	-0.7453	0.0849	-1.2835	-0.4924	1.2954	1.3582	1.0798	-1.0594	-0.8862	0.7827	1.6757	-1.056	-2	-0.5416	-1.455	-0.5348	-0.5314	-0.4177	-0.6842	2.601	-1.1885	-2.8761	1.2733	-2.8676	-0.7742
204	Type-1 angiotensin II receptor	F	Inactive	0.4822	-0.0911	3.6163	1.2105	0.8183	1.0323	2.5823	2.6655	0.5976	-0.1036	2.8455	1.326	0.9491	0.5739	0.1019	0.7199	1.3565	2.073	-0.2394	-0.9236	-1.1783	0.2547	-1.9151	-3.2835	0.5076	1.2954	3.3582	2.0798	-1.0594	-0.8862	-1.2173	-0.3243	1.944	1	-0.5416	-1.455	-1.5348	-1.5314	-0.4177	0.3158	1.601	0.8115	1.1239	-0.7267	1.1324	-0.7742
205	Type-1 angiotensin II receptor	F	Inactive	3.3822	7.2649	65.0363	-0.7895	-0.1817	0.0323	0.5823	-0.3345	0.5976	0.8964	-0.1545	-1.674	-0.0509	-1.4261	0.1019	-0.2801	-1.6435	-0.927	1.7606	0.0764	-1.1783	-0.7453	-1.9151	-3.2835	-0.4924	-0.7046	-0.6418	-0.9202	-1.0594	-0.8862	-0.2173	-1.3243	1.944	-2	-0.5416	-1.455	-1.5348	-1.5314	-0.4177	-0.6842	-0.399	0.8115	-2.8761	-0.7267	-2.8676	-0.7742
206	Type-1 angiotensin II receptor	B	Inactive	0.5222	13.5349	31.5363	0.2105	-0.1817	-0.9677	1.5823	1.6655	0.5976	0.8964	0.8455	0.326	-0.0509	-0.4261	-1.8981	-4.2801	2.3565	0.073	-7.2394	-0.9236	4.8217	-0.7453	-1.9151	-1.2835	1.5076	-0.7046	-0.6418	-0.9202	-1.0594	-0.8862	1.7827	0.6757	-0.056	-2	0.4584	-1.455	-0.5348	-1.5314	-0.4177	-0.6842	1.601	1.8115	-2.8761	-3.7267	-2.8676	0.2258
207	Type-1 angiotensin II receptor	F	Inactive	2.5822	-3.1351	-9.6237	-0.7895	-0.1817	-0.9677	2.5823	1.6655	-0.4024	1.8964	0.8455	-0.674	-0.0509	-1.4261	-1.8981	-3.2801	-1.6435	-2.927	-6.2394	-0.9236	-1.1783	-0.7453	-0.9151	-2.2835	-0.4924	-0.7046	-0.6418	1.0798	-1.0594	-0.8862	-0.2173	-0.3243	-1.056	-2	-0.5416	-1.455	-1.5348	-1.5314	-0.4177	-0.6842	-0.399	-1.1885	-2.8761	0.2733	-2.8676	-0.7742
208	Type-1 angiotensin II receptor	F	Inactive	4.3422	2.4599	-62.9837	0.2105	0.8183	1.0323	-0.4177	0.6655	0.5976	-0.1036	-0.1545	-1.674	0.9491	-0.4261	-0.8981	-1.2801	2.3565	1.073	-5.2394	0.0764	-1.1783	1.2547	-0.9151	-4.2835	0.5076	1.2954	1.3582	0.0798	-1.0594	-0.8862	-1.2173	-1.3243	-0.056	1	-0.5416	-1.455	-0.5348	-0.5314	-0.4177	-0.6842	1.601	0.8115	-2.8761	-1.7267	-0.8676	-0.7742
209	Type-1 angiotensin II receptor	F	Inactive	2.6122	-3.1351	-22.4437	1.2105	0.8183	1.0323	0.5823	-0.3345	-0.4024	0.8964	-0.1545	-1.674	0.9491	-0.4261	-0.8981	-2.2801	1.3565	2.073	0.7606	0.0764	0.8217	1.2547	-0.9151	-3.2835	-0.4924	-0.7046	-0.6418	-1.9202	-0.0594	-0.8862	-0.2173	0.6757	-1.056	1	0.4584	-0.455	-0.5348	-1.5314	0.5823	-0.6842	0.601	-1.1885	-1.8761	0.2733	-0.8676	-0.7742
210	Type-1 angiotensin II receptor	B	Inactive	0.5622	13.5349	13.8363	0.2105	-0.1817	-0.9677	1.5823	1.6655	0.5976	0.8964	0.8455	0.326	-0.0509	-0.4261	-1.8981	-4.2801	3.3565	0.073	-7.2394	-0.9236	4.8217	-0.7453	-1.9151	-1.2835	1.5076	-0.7046	-0.6418	-0.9202	-0.0594	-0.8862	-0.2173	-0.3243	-0.056	-2	0.4584	-1.455	-0.5348	-1.5314	-0.4177	-0.6842	0.601	1.8115	-2.8761	-3.7267	-2.8676	0.2258
211	Type-1 angiotensin II receptor	F	Inactive	-0.5478	-3.1351	103.936	-3.7895	-0.1817	1.0323	1.5823	0.6655	-0.4024	1.8964	0.8455	-0.674	0.9491	-1.4261	-3.8981	-6.2801	-1.6435	-4.927	-7.2394	-0.9236	-0.1783	-0.7453	0.0849	-3.2835	-0.4924	0.2954	-0.6418	-1.9202	-1.0594	-0.8862	-0.2173	-0.3243	-1.056	-2	-0.5416	-1.455	-0.5348	-0.5314	0.5823	0.3158	-0.399	-1.1885	-0.8761	-0.7267	-1.8676	-0.7742
212	Type-1 angiotensin II receptor	B	Active	-0.0078	-3.1351	-72.6637	3.2105	-0.1817	1.0323	-0.4177	-0.3345	-0.4024	-0.1036	-0.1545	-1.674	0.9491	0.5739	2.1019	-0.2801	0.3565	2.073	-4.2394	0.0764	-1.1783	-0.7453	-0.9151	-0.2835	-0.4924	-0.7046	-0.6418	0.0798	-1.0594	1.1138	-1.2173	-1.3243	-1.056	0	-0.5416	-0.455	0.4652	0.4686	0.5823	-0.6842	-0.399	-1.1885	-1.8761	-1.7267	0.1324	1.2258
213	Type-1 angiotensin II receptor	F	Inactive	-0.5078	-3.1351	73.7363	0.2105	1.8183	1.0323	0.5823	-0.3345	-0.4024	0.8964	0.8455	-0.674	0.9491	-1.4261	-0.8981	-1.2801	-1.6435	-0.927	0.7606	-0.9236	-1.1783	-0.7453	-1.9151	-1.2835	-0.4924	2.2954	1.3582	1.0798	-1.0594	0.1138	-1.2173	-0.3243	-1.056	-1	-0.5416	-1.455	-1.5348	-1.5314	0.5823	0.3158	1.601	-1.1885	-0.8761	-0.7267	1.1324	-0.7742
214	Type-1 angiotensin II receptor	F	Inactive	1.2522	16.9649	-16.4737	-0.7895	0.8183	0.0323	0.5823	-0.3345	0.5976	0.8964	-1.1545	-1.674	0.9491	-0.4261	0.1019	-0.2801	-0.6435	-1.927	-4.2394	-0.9236	-1.1783	0.2547	-0.9151	-3.2835	1.5076	1.2954	-0.6418	-0.9202	-1.0594	0.1138	-1.2173	-1.3243	-1.056	-1	-0.5416	-1.455	-0.5348	-0.5314	-0.4177	0.3158	-0.399	-1.1885	0.1239	-1.7267	-0.8676	0.2258
215	Type-1 angiotensin II receptor	F	Inactive	1.2722	37.4049	21.6363	-3.7895	1.8183	1.0323	-0.4177	-0.3345	1.5976	1.8964	0.8455	-0.674	-0.0509	-0.4261	-1.8981	-4.2801	0.3565	-2.927	-10.2394	1.0764	-1.1783	0.2547	-1.9151	-2.2835	2.5076	-0.7046	-0.6418	-0.9202	-1.0594	-0.8862	-2.2173	-1.3243	-0.056	-1	-0.5416	-1.455	-0.5348	-1.5314	0.5823	0.3158	-0.399	0.8115	0.1239	-1.7267	-0.8676	-0.7742
216	Type-1 angiotensin II receptor	F	Inactive	1.9822	30.0749	-18.3137	-2.7895	1.8183	3.0323	-0.4177	-1.3345	0.5976	0.8964	-0.1545	-1.674	1.9491	-1.4261	-1.8981	-3.2801	-0.6435	-2.927	-7.2394	0.0764	-1.1783	1.2547	-0.9151	-3.2835	1.5076	0.2954	-0.6418	-1.9202	-1.0594	-0.8862	-2.2173	-2.3243	-1.056	1	0.4584	-1.455	-1.5348	-1.5314	-0.4177	1.3158	-0.399	-0.1885	-0.8761	-3.7267	0.1324	-0.7742
217	Type-1 angiotensin II receptor	F	Inactive	3.5822	24.8949	3.0563	0.2105	0.8183	1.0323	0.5823	-0.3345	0.5976	-0.1036	-0.1545	-1.674	0.9491	-0.4261	-0.8981	-2.2801	1.3565	1.073	-2.2394	1.0764	-0.1783	1.2547	-1.9151	-3.2835	1.5076	-0.7046	-0.6418	-1.9202	-0.0594	-0.8862	-1.2173	-1.3243	-1.056	0	-0.5416	-0.455	-1.5348	-1.5314	-0.4177	0.3158	-0.399	-1.1885	-2.8761	-0.7267	0.1324	-0.7742
218	Type-1 angiotensin II receptor	F	Inactive	-0.3578	-3.1351	14.3363	-2.7895	-0.1817	-0.9677	2.5823	1.6655	-0.4024	0.8964	0.8455	-0.674	-0.0509	-1.4261	-3.8981	-3.2801	-1.6435	-4.927	-5.2394	-0.9236	-1.1783	-0.7453	-0.9151	-1.2835	-0.4924	1.2954	1.3582	3.0798	-1.0594	-0.8862	-0.2173	0.6757	-1.056	-2	-0.5416	-1.455	-1.5348	-1.5314	-0.4177	-0.6842	1.601	-1.1885	-2.8761	1.2733	-2.8676	-0.7742
219	Type-1 angiotensin II receptor	F	Inactive	0.1922	34.9849	27.1363	-1.7895	2.8183	3.0323	-0.4177	-1.3345	-0.4024	2.8964	0.8455	-0.674	0.9491	-1.4261	-2.8981	-3.2801	1.3565	-0.927	-2.2394	2.0764	-1.1783	0.2547	-1.9151	-4.2835	1.5076	-0.7046	-0.6418	-1.9202	-1.0594	0.1138	-2.2173	-2.3243	-1.056	-2	-0.5416	-1.455	-0.5348	-0.5314	-0.4177	1.3158	-0.399	-0.1885	0.1239	-3.7267	-1.8676	0.2258
220	Type-1 angiotensin II receptor	F	Inactive	-0.3178	-3.1351	-14.2937	-2.7895	2.8183	2.0323	-0.4177	-1.3345	-0.4024	1.8964	-0.1545	0.326	0.9491	-1.4261	-2.8981	-3.2801	-1.6435	-3.927	-3.2394	0.0764	-1.1783	0.2547	-1.9151	-0.2835	-0.4924	3.2954	1.3582	0.0798	-1.0594	-0.8862	-2.2173	-1.3243	-1.056	-1	-0.5416	-1.455	-0.5348	-1.5314	-0.4177	0.3158	1.601	-1.1885	-0.8761	-1.7267	0.1324	0.2258
221	Type-1 angiotensin II receptor	F	Inactive	1.4522	32.3749	-76.9537	-2.7895	1.8183	3.0323	-0.4177	-1.3345	1.5976	1.8964	0.8455	-0.674	-0.0509	-1.4261	-2.8981	-6.2801	-0.6435	-1.927	-6.2394	3.0764	-1.1783	-0.7453	0.0849	-3.2835	3.5076	2.2954	1.3582	0.0798	-1.0594	-0.8862	-2.2173	-1.3243	-0.056	-2	1.4584	-0.455	-0.5348	-0.5314	-0.4177	-0.6842	1.601	3.8115	-2.8761	-2.7267	-2.8676	-0.7742
222	Type-1 angiotensin II receptor	F	Inactive	-0.7778	-3.1351	87.8363	1.2105	-0.1817	0.0323	-0.4177	-0.3345	-0.4024	-0.1036	1.8455	0.326	0.9491	0.5739	1.1019	-1.2801	0.3565	1.073	0.7606	-0.9236	-1.1783	-0.7453	-1.9151	-2.2835	-0.4924	0.2954	-0.6418	-0.9202	-1.0594	0.1138	-1.2173	-1.3243	-1.056	-1	-0.5416	-1.455	-1.5348	-1.5314	0.5823	0.3158	-0.399	-1.1885	0.1239	-1.7267	0.1324	-0.7742
223	Type-1 angiotensin II receptor	F	Inactive	1.4922	26.8849	-12.7237	-0.7895	-0.1817	0.0323	0.5823	-0.3345	1.5976	-0.1036	-1.1545	-1.674	-0.0509	0.5739	0.1019	-1.2801	1.3565	-0.927	-4.2394	0.0764	3.8217	0.2547	-0.9151	-2.2835	0.5076	-0.7046	-0.6418	-1.9202	-0.0594	-0.8862	0.7827	2.6757	-0.056	0	-0.5416	-0.455	-0.5348	-1.5314	0.5823	-0.6842	-0.399	-0.1885	-2.8761	-0.7267	-0.8676	-0.7742
224	Type-1 angiotensin II receptor	F	Inactive	-0.2378	-3.1351	26.2363	-1.7895	-0.1817	-0.9677	3.5823	2.6655	-0.4024	0.8964	1.8455	1.326	-0.0509	-1.4261	-2.8981	-5.2801	-1.6435	-3.927	-7.2394	-0.9236	0.8217	-0.7453	-0.9151	-2.2835	-0.4924	1.2954	1.3582	3.0798	-1.0594	-0.8862	1.7827	2.6757	-1.056	-2	-0.5416	-1.455	-1.5348	-1.5314	-0.4177	-0.6842	1.601	-1.1885	-2.8761	2.2733	-2.8676	-0.7742
225	Type-1 angiotensin II receptor	F	Inactive	0.8922	0.9769	-72.8637	-2.7895	1.8183	1.0323	1.5823	0.6655	0.5976	-0.1036	1.8455	1.326	1.9491	0.5739	-0.8981	-3.2801	0.3565	-1.927	-6.2394	-0.9236	-0.1783	0.2547	-0.9151	-2.2835	1.5076	1.2954	3.3582	2.0798	-1.0594	0.1138	-0.2173	0.6757	0.944	-1	-0.5416	-1.455	0.4652	-1.5314	0.5823	1.3158	1.601	0.8115	1.1239	-1.7267	1.1324	0.2258
226	Type-1 angiotensin II receptor	B	Inactive	0.3122	13.1249	50.4363	0.2105	-0.1817	-0.9677	1.5823	1.6655	0.5976	0.8964	0.8455	-0.674	-0.0509	-0.4261	-1.8981	-4.2801	2.3565	0.073	-7.2394	-0.9236	1.8217	0.2547	-1.9151	-1.2835	1.5076	-0.7046	-0.6418	-0.9202	-1.0594	-0.8862	0.7827	0.6757	-0.056	1	0.4584	-1.455	-0.5348	-1.5314	-0.4177	-0.6842	-0.399	1.8115	-0.8761	-1.7267	0.1324	0.2258
227	Type-1 angiotensin II receptor	F	Inactive	0.3222	-3.1351	-6.9237	1.2105	0.8183	0.0323	1.5823	0.6655	-0.4024	-0.1036	0.8455	-0.674	-0.0509	1.5739	0.1019	0.7199	3.3565	2.073	2.7606	0.0764	0.8217	-0.7453	-1.9151	-4.2835	-0.4924	1.2954	1.3582	0.0798	0.9406	-0.8862	-0.2173	0.6757	-1.056	-2	-0.5416	-0.455	-1.5348	-1.5314	-0.4177	-0.6842	1.601	-1.1885	-2.8761	2.2733	-2.8676	-0.7742
228	Type-1 angiotensin II receptor	B	Inactive	0.3522	13.4349	49.1363	0.2105	-0.1817	-0.9677	1.5823	2.6655	0.5976	0.8964	1.8455	0.326	-0.0509	-0.4261	-1.8981	-4.2801	2.3565	0.073	-7.2394	-0.9236	2.8217	-0.7453	-1.9151	-1.2835	1.5076	-0.7046	-0.6418	-0.9202	-1.0594	-0.8862	0.7827	-0.3243	-0.056	-2	0.4584	-1.455	-0.5348	-1.5314	-0.4177	-0.6842	-0.399	1.8115	-2.8761	-1.7267	-2.8676	0.2258
229	Type-1 angiotensin II receptor	B	Inactive	0.3522	13.3549	46.0363	-0.7895	-0.1817	-0.9677	2.5823	2.6655	0.5976	0.8964	1.8455	0.326	-0.0509	-0.4261	-2.8981	-5.2801	3.3565	0.073	-7.2394	-0.9236	2.8217	-0.7453	-1.9151	-1.2835	1.5076	-0.7046	-0.6418	-0.9202	-1.0594	-0.8862	0.7827	-0.3243	-0.056	-2	0.4584	-1.455	-0.5348	-1.5314	-0.4177	-0.6842	-0.399	1.8115	-2.8761	-1.7267	-2.8676	0.2258
230	Type-1 angiotensin II receptor	F	Inactive	0.3922	31.1149	22.8363	-1.7895	0.8183	1.0323	-0.4177	-0.3345	-0.4024	-0.1036	-1.1545	-2.674	1.9491	0.5739	-0.8981	-2.2801	0.3565	-1.927	-7.2394	-0.9236	-1.1783	-0.7453	-1.9151	-3.2835	1.5076	-0.7046	-0.6418	-0.9202	-1.0594	0.1138	-0.2173	-1.3243	-1.056	-1	-0.5416	-1.455	-1.5348	-1.5314	0.5823	-0.6842	-0.399	-1.1885	-0.8761	-1.7267	-0.8676	-0.7742
231	Type-1 angiotensin II receptor	F	Inactive	-0.1278	-3.1351	28.2363	-1.7895	-0.1817	-0.9677	1.5823	1.6655	-0.4024	1.8964	0.8455	0.326	-0.0509	-1.4261	-3.8981	-7.2801	-1.6435	-4.927	-11.2394	-0.9236	-1.1783	-0.7453	0.0849	-2.2835	-0.4924	1.2954	1.3582	1.0798	-1.0594	-0.8862	-0.2173	-0.3243	-1.056	-2	-0.5416	-1.455	-0.5348	-1.5314	-0.4177	-0.6842	2.601	-1.1885	-0.8761	0.2733	-1.8676	-0.7742
232	Type-1 angiotensin II receptor	F	Inactive	1.0222	46.8749	-43.7537	-0.7895	-0.1817	-0.9677	-0.4177	-0.3345	0.5976	-0.1036	-1.1545	-2.674	-0.0509	1.5739	0.1019	-0.2801	-0.6435	-1.927	-6.2394	-0.9236	-0.1783	-0.7453	0.0849	-1.2835	0.5076	-0.7046	-0.6418	-1.9202	-0.0594	-0.8862	-1.2173	-1.3243	-0.056	-2	-0.5416	-0.455	-0.5348	-0.5314	-0.4177	-0.6842	-0.399	-0.1885	-2.8761	-2.7267	-2.8676	-0.7742
233	Type-1 angiotensin II receptor	F	Inactive	0.4422	-3.1351	-33.0137	5.2105	-0.1817	-0.9677	0.5823	0.6655	-0.4024	-0.1036	0.8455	0.326	-0.0509	2.5739	4.1019	3.7199	3.3565	5.073	1.7606	-0.9236	-1.1783	0.2547	-1.9151	-1.2835	-0.4924	0.2954	-0.6418	1.0798	-1.0594	-0.8862	-0.2173	0.6757	-1.056	0	-0.5416	-1.455	-1.5348	-0.5314	1.5823	0.3158	0.601	-1.1885	-0.8761	-0.7267	-0.8676	-0.7742
234	Type-1 angiotensin II receptor	B	Inactive	0.5022	13.8149	50.8363	-0.7895	-0.1817	-0.9677	2.5823	2.6655	0.5976	0.8964	1.8455	0.326	-0.0509	-0.4261	-2.8981	-5.2801	3.3565	0.073	-7.2394	-0.9236	2.8217	-0.7453	-1.9151	-2.2835	1.5076	-0.7046	-0.6418	-0.9202	-1.0594	-0.8862	0.7827	-0.3243	-0.056	-2	0.4584	-1.455	-0.5348	-1.5314	-0.4177	-0.6842	-0.399	1.8115	-2.8761	-1.7267	-2.8676	0.2258
235	Type-1 angiotensin II receptor	F	Inactive	0.5122	21.2849	31.1363	-0.7895	0.8183	3.0323	-0.4177	0.6655	0.5976	-0.1036	-0.1545	-0.674	1.9491	-0.4261	-2.8981	-3.2801	0.3565	-0.927	-4.2394	1.0764	0.8217	0.2547	-0.9151	-1.2835	0.5076	-0.7046	-0.6418	-0.9202	0.9406	0.1138	-0.2173	-0.3243	-0.056	0	-0.5416	0.545	0.4652	-1.5314	-0.4177	0.3158	-0.399	-1.1885	-1.8761	-0.7267	1.1324	0.2258
236	Type-1 angiotensin II receptor	F	Inactive	2.5022	-3.1351	-22.3337	1.2105	0.8183	0.0323	0.5823	-0.3345	-0.4024	0.8964	-0.1545	-1.674	-0.0509	-1.4261	0.1019	-2.2801	0.3565	2.073	0.7606	-0.9236	0.8217	1.2547	-0.9151	-3.2835	-0.4924	-0.7046	-0.6418	-1.9202	-0.0594	-0.8862	0.7827	0.6757	-1.056	1	0.4584	-0.455	-1.5348	-0.5314	0.5823	-0.6842	0.601	-1.1885	-1.8761	0.2733	-0.8676	-0.7742
237	Type-1 angiotensin II receptor	F	Inactive	0.5422	14.4549	-85.2657	1.2105	0.8183	1.0323	0.5823	-0.3345	0.5976	-0.1036	-1.1545	1.326	-0.0509	-0.4261	1.1019	1.7199	0.3565	0.073	-3.2394	1.0764	-1.1783	-0.7453	0.0849	-2.2835	1.5076	1.2954	1.3582	1.0798	-0.0594	-0.8862	0.7827	-0.3243	-0.056	-2	-0.5416	0.545	-1.5348	-0.5314	0.5823	-0.6842	1.601	1.8115	-2.8761	-0.7267	-2.8676	-0.7742
238	Type-1 angiotensin II receptor	B	Inactive	1.1922	45.1849	14.4363	0.2105	-0.1817	-0.9677	2.5823	2.6655	0.5976	0.8964	1.8455	0.326	-0.0509	-0.4261	-1.8981	-4.2801	3.3565	0.073	-8.2394	-0.9236	2.8217	-0.7453	-1.9151	-1.2835	1.5076	-0.7046	-0.6418	-0.9202	-1.0594	-0.8862	0.7827	-0.3243	1.944	-2	0.4584	-1.455	-0.5348	-1.5314	-0.4177	-0.6842	-0.399	1.8115	-2.8761	-1.7267	-2.8676	0.2258
239	Type-1 angiotensin II receptor	F	Inactive	1.2022	12.3849	22.8363	-2.7895	0.8183	1.0323	0.5823	0.6655	0.5976	-0.1036	0.8455	-0.674	0.9491	-1.4261	-1.8981	-3.2801	-0.6435	-2.927	-4.2394	0.0764	-1.1783	0.2547	-1.9151	-3.2835	1.5076	1.2954	1.3582	1.0798	-1.0594	-0.8862	-1.2173	-0.3243	-0.056	-1	-0.5416	-1.455	-1.5348	-1.5314	-0.4177	0.3158	1.601	-0.1885	-0.8761	-0.7267	1.1324	-0.7742
240	Type-1 angiotensin II receptor	F	Inactive	1.8622	28.1249	-30.7837	-2.7895	1.8183	3.0323	-0.4177	-1.3345	0.5976	0.8964	-0.1545	-1.674	1.9491	-1.4261	-2.8981	-3.2801	-0.6435	-2.927	-6.2394	0.0764	-1.1783	1.2547	-0.9151	-2.2835	1.5076	0.2954	-0.6418	-1.9202	-1.0594	-0.8862	-2.2173	-2.3243	-1.056	1	-0.5416	-1.455	-1.5348	-1.5314	-0.4177	1.3158	-0.399	-0.1885	-0.8761	-3.7267	1.1324	-0.7742
241	Type-1 angiotensin II receptor	F	Inactive	1.8622	29.0349	-24.5937	-2.7895	1.8183	3.0323	-0.4177	-1.3345	0.5976	-0.1036	-0.1545	-1.674	1.9491	-1.4261	-1.8981	-3.2801	-0.6435	-2.927	-7.2394	0.0764	-1.1783	0.2547	-0.9151	-2.2835	1.5076	-0.7046	-0.6418	-1.9202	-1.0594	0.1138	-2.2173	-2.3243	-1.056	-1	-0.5416	-1.455	-1.5348	-1.5314	-0.4177	1.3158	-0.399	-0.1885	-0.8761	-3.7267	0.1324	-0.7742
242	Type-1 angiotensin II receptor	F	Inactive	1.2022	1.0889	58.8363	-2.7895	0.8183	1.0323	0.5823	0.6655	0.5976	0.8964	0.8455	0.326	0.9491	-1.4261	-3.8981	-1.2801	-1.6435	-2.927	-2.2394	-0.9236	0.8217	-0.7453	-1.9151	-3.2835	1.5076	0.2954	1.3582	0.0798	-1.0594	0.1138	1.7827	1.6757	0.944	-1	-0.5416	-1.455	-1.5348	-1.5314	0.5823	0.3158	-0.399	1.8115	1.1239	0.2733	0.1324	-0.7742
243	Type-1 angiotensin II receptor	F	Inactive	0.1122	-3.1351	34.0363	-1.7895	-0.1817	-0.9677	1.5823	1.6655	-0.4024	1.8964	0.8455	0.326	-0.0509	-0.4261	-2.8981	-5.2801	-1.6435	-4.927	-11.2394	-0.9236	-1.1783	0.2547	0.0849	-3.2835	-0.4924	1.2954	1.3582	1.0798	-1.0594	-0.8862	0.7827	-0.3243	-1.056	0	-0.5416	-1.455	-1.5348	-0.5314	-0.4177	-0.6842	1.601	-1.1885	-1.8761	0.2733	-0.8676	-0.7742
244	Type-1 angiotensin II receptor	F	Inactive	-0.8878	-3.1351	70.0363	1.2105	-0.1817	-0.9677	0.5823	-0.3345	-0.4024	0.8964	-0.1545	-1.674	-0.0509	1.5739	1.1019	5.7199	3.3565	2.073	3.7606	-0.9236	0.8217	-0.7453	-0.9151	-3.2835	-0.4924	-0.7046	-0.6418	-1.9202	-1.0594	-0.8862	1.7827	1.6757	-1.056	-2	-0.5416	-1.455	-1.5348	0.4686	-0.4177	-0.6842	-0.399	-1.1885	-2.8761	1.2733	-2.8676	-0.7742
245	Type-1 angiotensin II receptor	F	Inactive	-0.4078	-3.1351	26.8363	-2.7895	0.8183	2.0323	0.5823	-0.3345	-0.4024	-0.1036	-0.1545	-1.674	1.9491	-0.4261	-2.8981	-4.2801	0.3565	-2.927	-4.2394	0.0764	-1.1783	0.2547	1.0849	-0.2835	-0.4924	0.2954	-0.6418	-0.9202	-1.0594	0.1138	-2.2173	-1.3243	-1.056	1	-0.5416	-1.455	-1.5348	-1.5314	1.5823	-0.6842	0.601	-1.1885	-1.8761	-2.7267	0.1324	-0.7742
246	Type-1 angiotensin II receptor	F	Inactive	-0.3678	-3.1351	76.8363	-1.7895	-0.1817	1.0323	1.5823	0.6655	-0.4024	0.8964	0.8455	0.326	0.9491	-0.4261	-1.8981	-3.2801	-0.6435	-1.927	-3.2394	-0.9236	-0.1783	-0.7453	-0.9151	-1.2835	-0.4924	0.2954	-0.6418	-0.9202	-1.0594	0.1138	0.7827	0.6757	-1.056	-1	-0.5416	-1.455	-1.5348	-1.5314	0.5823	0.3158	-0.399	-1.1885	0.1239	0.2733	0.1324	-0.7742
247	Type-1 angiotensin II receptor	F	Inactive	1.3322	8.2749	-34.6337	-1.7895	0.8183	1.0323	-0.4177	0.6655	0.5976	-0.1036	-0.1545	-1.674	1.9491	-0.4261	-1.8981	-3.2801	-0.6435	-1.927	-6.2394	-0.9236	-0.1783	1.2547	2.0849	-2.2835	1.5076	-0.7046	-0.6418	-0.9202	-1.0594	0.1138	-0.2173	0.6757	-1.056	1	-0.5416	-1.455	-1.5348	-1.5314	0.5823	-0.6842	-0.399	-1.1885	-0.8761	0.2733	1.1324	-0.7742
248	Type-1 angiotensin II receptor	F	Inactive	1.3422	-3.1351	-1.1237	-2.7895	-0.1817	-0.9677	1.5823	1.6655	-0.4024	0.8964	0.8455	-0.674	-0.0509	-1.4261	-3.8981	-5.2801	-1.6435	-4.927	-9.2394	-0.9236	-1.1783	-0.7453	0.0849	-3.2835	-0.4924	0.2954	-0.6418	-0.9202	-1.0594	-0.8862	-1.2173	-1.3243	-1.056	-2	-0.5416	-1.455	-0.5348	-0.5314	0.5823	-0.6842	0.601	-1.1885	-2.8761	-1.7267	-2.8676	-0.7742
249	Type-1 angiotensin II receptor	F	Inactive	0.1922	0.5649	38.0363	1.2105	-0.1817	0.0323	-0.4177	0.6655	0.5976	-0.1036	0.8455	0.326	0.9491	-1.4261	1.1019	2.7199	-0.6435	2.073	4.7606	-0.9236	-0.1783	0.2547	-0.9151	-4.2835	0.5076	-0.7046	1.3582	0.0798	-1.0594	-0.8862	0.7827	0.6757	1.944	1	-0.5416	-1.455	-0.5348	-1.5314	-0.4177	0.3158	-0.399	0.8115	0.1239	2.2733	1.1324	-0.7742
250	Type-1 angiotensin II receptor	B	Active	-0.3278	-3.1351	-28.8837	1.2105	-0.1817	-0.9677	-0.4177	0.6655	-0.4024	-0.1036	-0.1545	-0.674	-0.0509	4.5739	2.1019	1.7199	4.3565	1.073	-1.2394	-0.9236	-1.1783	-0.7453	-0.9151	-0.2835	-0.4924	-0.7046	-0.6418	1.0798	-1.0594	1.1138	-1.2173	-0.3243	-1.056	0	0.4584	-0.455	-0.5348	-0.5314	1.5823	-0.6842	-0.399	-1.1885	-2.8761	-1.7267	-0.8676	0.2258
251	Type-1 angiotensin II receptor	F	Inactive	2.0522	29.9149	-15.3337	-2.7895	1.8183	1.0323	-0.4177	-0.3345	-0.4024	-0.1036	-1.1545	-2.674	1.9491	-0.4261	-2.8981	-2.2801	-0.6435	-2.927	-3.2394	-0.9236	-1.1783	0.2547	-1.9151	-3.2835	1.5076	-0.7046	-0.6418	-0.9202	-1.0594	0.1138	-1.2173	-1.3243	-0.056	1	-0.5416	-1.455	-1.5348	-1.5314	0.5823	-0.6842	-0.399	0.8115	-1.8761	-1.7267	1.1324	-0.7742
252	Type-1 angiotensin II receptor	B	Inactive	0.2222	13.5749	46.9363	0.2105	-0.1817	-0.9677	3.5823	2.6655	0.5976	0.8964	1.8455	0.326	-0.0509	-0.4261	-2.8981	-5.2801	3.3565	0.073	-7.2394	-0.9236	2.8217	-0.7453	-1.9151	-1.2835	1.5076	-0.7046	-0.6418	-0.9202	-1.0594	-0.8862	0.7827	-0.3243	-0.056	-2	0.4584	-1.455	-0.5348	-1.5314	-0.4177	-0.6842	-0.399	1.8115	-2.8761	-1.7267	-2.8676	0.2258
253	Type-1 angiotensin II receptor	F	Inactive	3.6122	16.0949	-30.9037	-1.7895	0.8183	0.0323	0.5823	-0.3345	0.5976	0.8964	-1.1545	-1.674	0.9491	-0.4261	-1.8981	-4.2801	-0.6435	-2.927	-6.2394	-0.9236	-0.1783	1.2547	-0.9151	-2.2835	1.5076	-0.7046	-0.6418	-0.9202	-1.0594	0.1138	0.7827	0.6757	-1.056	3	-0.5416	-1.455	-1.5348	-1.5314	-0.4177	-0.6842	-0.399	-1.1885	-1.8761	0.2733	-0.8676	-0.7742
254	Type-1 angiotensin II receptor	F	Inactive	-0.2578	-3.1351	-48.3737	-1.7895	1.8183	2.0323	-0.4177	-0.3345	-0.4024	0.8964	1.8455	0.326	0.9491	-0.4261	-2.8981	-4.2801	0.3565	-1.927	-7.2394	0.0764	0.8217	0.2547	0.0849	-0.2835	-0.4924	1.2954	-0.6418	-1.9202	-1.0594	-0.8862	0.7827	0.6757	-1.056	-1	-0.5416	-1.455	1.4652	-1.5314	-0.4177	0.3158	-0.399	-1.1885	-0.8761	-2.7267	0.1324	0.2258
255	Type-1 angiotensin II receptor	F	Inactive	-0.2278	-3.1351	-1.1437	-0.7895	-0.1817	-0.9677	2.5823	2.6655	-0.4024	1.8964	1.8455	1.326	-0.0509	-1.4261	-1.8981	-2.2801	-0.6435	-0.927	-2.2394	-0.9236	2.8217	-0.7453	0.0849	-2.2835	-0.4924	1.2954	1.3582	-0.9202	-1.0594	-0.8862	2.7827	2.6757	-1.056	-2	-0.5416	-1.455	-0.5348	-1.5314	-0.4177	-0.6842	1.601	-1.1885	-2.8761	1.2733	-2.8676	-0.7742
256	Type-1 angiotensin II receptor	B	Inactive	0.3422	13.3549	25.6363	-0.7895	-0.1817	-0.9677	2.5823	2.6655	0.5976	0.8964	1.8455	0.326	-0.0509	-0.4261	-2.8981	-5.2801	3.3565	0.073	-7.2394	-0.9236	2.8217	-0.7453	-1.9151	-0.2835	1.5076	-0.7046	-0.6418	-0.9202	-1.0594	-0.8862	0.7827	-0.3243	-0.056	-2	0.4584	-1.455	-0.5348	-1.5314	-0.4177	-0.6842	-0.399	1.8115	-2.8761	-1.7267	-2.8676	0.2258
257	Type-1 angiotensin II receptor	B	Inactive	0.3422	13.4049	18.6363	0.2105	-0.1817	-0.9677	2.5823	2.6655	0.5976	0.8964	1.8455	0.326	-0.0509	-0.4261	-1.8981	-4.2801	3.3565	0.073	-8.2394	-0.9236	2.8217	-0.7453	-1.9151	-0.2835	1.5076	-0.7046	-0.6418	-0.9202	-1.0594	-0.8862	0.7827	-0.3243	-0.056	-2	0.4584	-1.455	-0.5348	-1.5314	-0.4177	-0.6842	-0.399	1.8115	-2.8761	-1.7267	-2.8676	0.2258
258	Type-1 angiotensin II receptor	B	Inactive	0.3422	13.6349	19.0363	0.2105	-0.1817	-0.9677	2.5823	2.6655	0.5976	0.8964	1.8455	0.326	-0.0509	-0.4261	-1.8981	-4.2801	3.3565	0.073	-8.2394	-0.9236	2.8217	-0.7453	-1.9151	-0.2835	1.5076	-0.7046	-0.6418	-0.9202	-1.0594	-0.8862	0.7827	-0.3243	-0.056	-2	0.4584	-1.455	-0.5348	-1.5314	-0.4177	-0.6842	-0.399	1.8115	-2.8761	-1.7267	-2.8676	0.2258
259	Type-1 angiotensin II receptor	B	Inactive	0.3422	13.4049	32.6363	0.2105	-0.1817	-0.9677	1.5823	2.6655	0.5976	0.8964	1.8455	0.326	-0.0509	-0.4261	-1.8981	-4.2801	3.3565	0.073	-7.2394	-0.9236	2.8217	-0.7453	-1.9151	-0.2835	1.5076	-0.7046	-0.6418	-0.9202	-1.0594	-0.8862	0.7827	-0.3243	-0.056	-2	0.4584	-1.455	-0.5348	-1.5314	-0.4177	-0.6842	-0.399	1.8115	-2.8761	-1.7267	-2.8676	0.2258
260	Type-1 angiotensin II receptor	F	Inactive	0.9122	13.0049	-82.8607	0.2105	0.8183	1.0323	-0.4177	1.6655	0.5976	-0.1036	0.8455	2.326	0.9491	-0.4261	-1.8981	-5.2801	1.3565	0.073	-7.2394	-0.9236	-1.1783	0.2547	0.0849	-4.2835	-0.4924	1.2954	2.3582	1.0798	-0.0594	-0.8862	-1.2173	0.6757	0.944	0	1.4584	-1.455	0.4652	0.4686	0.5823	0.3158	0.601	-0.1885	-1.8761	-1.7267	-0.8676	-0.7742
261	Type-1 angiotensin II receptor	F	Inactive	0.3622	-3.1351	42.3363	1.2105	0.8183	0.0323	0.5823	-0.3345	-0.4024	0.8964	-1.1545	-2.674	-0.0509	-1.4261	-1.8981	-0.2801	-1.6435	-4.927	-10.2394	-0.9236	-1.1783	-0.7453	0.0849	-2.2835	-0.4924	-0.7046	-0.6418	-0.9202	-1.0594	-0.8862	-1.2173	-1.3243	-1.056	-2	-0.5416	-1.455	-1.5348	-0.5314	0.5823	-0.6842	-0.399	-1.1885	-2.8761	-1.7267	-2.8676	-0.7742
262	Type-1 angiotensin II receptor	F	Inactive	0.9522	37.3749	1.9063	0.2105	-0.1817	0.0323	-0.4177	-0.3345	1.5976	-0.1036	-1.1545	-2.674	-0.0509	0.5739	1.1019	-0.2801	-0.6435	0.073	-2.2394	0.0764	0.8217	-0.7453	-0.9151	-1.2835	0.5076	-0.7046	-0.6418	-1.9202	-0.0594	-0.8862	1.7827	0.6757	-0.056	-2	-0.5416	-0.455	-1.5348	-0.5314	-0.4177	-0.6842	-0.399	-0.1885	-2.8761	-0.7267	-2.8676	-0.7742
263	Type-1 angiotensin II receptor	F	Inactive	-0.1078	-3.1351	7.2863	-2.7895	-0.1817	-0.9677	1.5823	1.6655	-0.4024	1.8964	0.8455	0.326	-0.0509	-0.4261	-2.8981	-5.2801	-1.6435	-4.927	-11.2394	-0.9236	-1.1783	0.2547	0.0849	-2.2835	-0.4924	1.2954	1.3582	1.0798	-1.0594	-0.8862	0.7827	-0.3243	-1.056	0	-0.5416	-1.455	-1.5348	-0.5314	-0.4177	-0.6842	1.601	-1.1885	-1.8761	0.2733	-0.8676	-0.7742
264	Type-1 angiotensin II receptor	F	Inactive	-0.1078	-3.1351	11.1363	-1.7895	-0.1817	-0.9677	2.5823	1.6655	-0.4024	1.8964	0.8455	-0.674	-0.0509	-1.4261	-3.8981	-6.2801	-1.6435	-4.927	-11.2394	-0.9236	-1.1783	-0.7453	0.0849	-1.2835	-0.4924	1.2954	1.3582	1.0798	-1.0594	-0.8862	-0.2173	-0.3243	-1.056	-2	-0.5416	-1.455	-0.5348	-1.5314	-0.4177	-0.6842	2.601	-1.1885	-0.8761	0.2733	-1.8676	-0.7742
265	Type-1 angiotensin II receptor	F	Inactive	-0.1078	-3.1351	-17.6137	-1.7895	-0.1817	-0.9677	1.5823	1.6655	-0.4024	1.8964	0.8455	-0.674	-0.0509	-1.4261	-3.8981	-6.2801	-1.6435	-4.927	-10.2394	-0.9236	-1.1783	-0.7453	-0.9151	-0.2835	-0.4924	1.2954	1.3582	2.0798	-1.0594	0.1138	-0.2173	0.6757	-1.056	-1	-0.5416	-1.455	-0.5348	-0.5314	-0.4177	-0.6842	2.601	-1.1885	-0.8761	1.2733	-0.8676	-0.7742
266	Type-1 angiotensin II receptor	B	Inactive	0.4222	13.6249	41.7363	0.2105	-0.1817	-0.9677	3.5823	2.6655	0.5976	0.8964	1.8455	0.326	-0.0509	-0.4261	-2.8981	-5.2801	3.3565	0.073	-6.2394	-0.9236	3.8217	-0.7453	-0.9151	-2.2835	1.5076	-0.7046	-0.6418	-0.9202	-1.0594	-0.8862	2.7827	1.6757	-0.056	-2	0.4584	-1.455	0.4652	-1.5314	-0.4177	-0.6842	-0.399	1.8115	-2.8761	-1.7267	-2.8676	0.2258
267	Type-1 angiotensin II receptor	F	Inactive	0.4322	-3.1351	-35.8037	-0.7895	1.8183	1.0323	0.5823	-0.3345	-0.4024	0.8964	-0.1545	-1.674	0.9491	-1.4261	-1.8981	-2.2801	1.3565	-0.927	-2.2394	1.0764	-0.1783	1.2547	0.0849	-2.2835	-0.4924	1.2954	1.3582	0.0798	-0.0594	-0.8862	-2.2173	-0.3243	-1.056	0	0.4584	-0.455	0.4652	-1.5314	0.5823	0.3158	2.601	-1.1885	-0.8761	-0.7267	-0.8676	-0.7742
268	Type-1 angiotensin II receptor	F	Inactive	0.4522	3.2769	-24.5037	-1.7895	0.8183	1.0323	-0.4177	-0.3345	0.5976	0.8964	-0.1545	-0.674	0.9491	0.5739	-0.8981	-2.2801	1.3565	-1.927	-4.2394	0.0764	1.8217	2.2547	-0.9151	-2.2835	1.5076	1.2954	1.3582	0.0798	-0.0594	-0.8862	2.7827	3.6757	-0.056	2	-0.5416	-1.455	-0.5348	-1.5314	-0.4177	0.3158	1.601	0.8115	-1.8761	1.2733	3.1324	-0.7742
269	Type-1 angiotensin II receptor	B	Inactive	0.4922	13.4349	24.1363	-0.7895	-0.1817	-0.9677	3.5823	2.6655	0.5976	0.8964	1.8455	0.326	-0.0509	-0.4261	-2.8981	-4.2801	3.3565	0.073	-7.2394	-0.9236	2.8217	-0.7453	-1.9151	-1.2835	1.5076	-0.7046	-0.6418	-0.9202	-1.0594	-0.8862	0.7827	-0.3243	-0.056	-2	0.4584	-1.455	-0.5348	-1.5314	-0.4177	-0.6842	-0.399	1.8115	-2.8761	-1.7267	-2.8676	0.2258
270	Type-1 angiotensin II receptor	F	Inactive	0.5122	-3.1351	-32.7637	1.2105	0.8183	1.0323	0.5823	0.6655	-0.4024	0.8964	0.8455	0.326	0.9491	-0.4261	0.1019	0.7199	0.3565	1.073	0.7606	1.0764	-0.1783	0.2547	-0.9151	-1.2835	-0.4924	0.2954	-0.6418	1.0798	-1.0594	-0.8862	0.7827	2.6757	-1.056	0	-0.5416	-1.455	-0.5348	-0.5314	1.5823	0.3158	1.601	-1.1885	-0.8761	1.2733	-1.8676	-0.7742
271	Type-1 angiotensin II receptor	F	Inactive	0.5322	0.7939	26.3363	-0.7895	-0.1817	-0.9677	1.5823	1.6655	-0.4024	1.8964	0.8455	0.326	-0.0509	-1.4261	-1.8981	-4.2801	-1.6435	-2.927	-6.2394	-0.9236	0.8217	-0.7453	-0.9151	-2.2835	0.5076	-0.7046	1.3582	3.0798	-1.0594	0.1138	2.7827	2.6757	0.944	-1	-0.5416	-1.455	0.4652	-0.5314	-0.4177	-0.6842	0.601	0.8115	-0.8761	1.2733	-0.8676	-0.7742
272	Type-1 angiotensin II receptor	B	Inactive	1.1622	13.8149	44.4363	0.2105	-0.1817	-0.9677	3.5823	2.6655	0.5976	1.8964	1.8455	0.326	-0.0509	-0.4261	-2.8981	-5.2801	2.3565	0.073	-6.2394	-0.9236	2.8217	-0.7453	-1.9151	-2.2835	1.5076	-0.7046	-0.6418	-0.9202	-1.0594	-0.8862	0.7827	-0.3243	-0.056	-2	0.4584	-1.455	-0.5348	-1.5314	-0.4177	-0.6842	-0.399	1.8115	-2.8761	-1.7267	-2.8676	0.2258
273	Type-1 angiotensin II receptor	F	Inactive	8.2322	13.7049	-12.2237	-0.7895	-0.1817	0.0323	-0.4177	-0.3345	0.5976	-0.1036	-1.1545	-2.674	0.9491	-1.4261	-1.8981	-3.2801	-1.6435	-1.927	-4.2394	-0.9236	-1.1783	0.2547	-0.9151	-3.2835	-0.4924	-0.7046	-0.6418	-0.9202	-1.0594	-0.8862	-1.2173	-1.3243	0.944	0	-0.5416	-1.455	-1.5348	-1.5314	0.5823	-0.6842	-0.399	-0.1885	-1.8761	-2.7267	0.1324	-0.7742
274	Type-1 angiotensin II receptor	F	Inactive	0.6322	-3.1351	-36.1437	-0.7895	1.8183	3.0323	-0.4177	-1.3345	-0.4024	0.8964	-1.1545	-1.674	0.9491	-1.4261	-1.8981	-2.2801	0.3565	0.073	0.7606	2.0764	0.8217	1.2547	0.0849	-3.2835	-0.4924	-0.7046	-0.6418	-1.9202	0.9406	-0.8862	-1.2173	-1.3243	-1.056	-1	-0.5416	2.545	1.4652	-0.5314	-0.4177	0.3158	-0.399	-1.1885	-1.8761	-2.7267	0.1324	1.2258
275	Type-1 angiotensin II receptor	F	Inactive	4.0922	35.0649	-89.3877	-2.7895	-0.1817	1.0323	0.5823	-0.3345	-0.4024	-0.1036	-0.1545	-0.674	0.9491	-0.4261	-2.8981	-5.2801	-1.6435	-4.927	-10.2394	0.0764	-1.1783	-0.7453	-0.9151	-2.2835	1.5076	0.2954	-0.6418	-1.9202	-1.0594	-0.8862	-1.2173	-2.3243	-1.056	-2	-0.5416	-1.455	-1.5348	-0.5314	0.5823	1.3158	-0.399	-0.1885	-0.8761	-3.7267	-2.8676	-0.7742
276	Type-1 angiotensin II receptor	F	Inactive	4.0922	35.0949	-89.5267	-2.7895	-0.1817	1.0323	0.5823	-0.3345	-0.4024	-0.1036	-0.1545	-0.674	0.9491	-0.4261	-2.8981	-5.2801	-1.6435	-4.927	-10.2394	0.0764	-1.1783	-0.7453	-0.9151	-2.2835	1.5076	0.2954	-0.6418	-1.9202	-1.0594	-0.8862	-1.2173	-2.3243	-1.056	-2	-0.5416	-1.455	-1.5348	-0.5314	0.5823	1.3158	-0.399	-0.1885	-0.8761	-3.7267	-2.8676	-0.7742
277	Type-1 angiotensin II receptor	F	Inactive	0.6922	1.1549	71.6363	2.2105	-0.1817	-0.9677	0.5823	-0.3345	0.5976	-0.1036	-1.1545	-0.674	-0.0509	2.5739	2.1019	-1.2801	2.3565	1.073	-7.2394	-0.9236	0.8217	1.2547	-0.9151	-2.2835	0.5076	-0.7046	1.3582	3.0798	0.9406	-0.8862	1.7827	1.6757	2.944	1	-0.5416	-0.455	-1.5348	-1.5314	-0.4177	-0.6842	1.601	0.8115	-0.8761	2.2733	0.1324	-0.7742
278	Type-1 angiotensin II receptor	F	Inactive	1.9122	1.3429	-42.1837	-0.7895	0.8183	1.0323	0.5823	-0.3345	0.5976	-0.1036	-0.1545	0.326	0.9491	-1.4261	-1.8981	-4.2801	-0.6435	-0.927	-3.2394	0.0764	-0.1783	0.2547	0.0849	-3.2835	1.5076	-0.7046	1.3582	1.0798	-1.0594	-0.8862	0.7827	1.6757	-1.056	1	0.4584	-1.455	-0.5348	-1.5314	1.5823	0.3158	0.601	2.8115	-0.8761	0.2733	0.1324	-0.7742
279	Type-1 angiotensin II receptor	F	Inactive	0.1622	-3.1351	8.8363	2.2105	0.8183	0.0323	0.5823	0.6655	-0.4024	-0.1036	-0.1545	-1.674	0.9491	0.5739	0.1019	3.7199	2.3565	3.073	5.7606	-0.9236	1.8217	1.2547	-0.9151	-4.2835	-0.4924	-0.7046	-0.6418	-1.9202	-1.0594	-0.8862	1.7827	2.6757	-1.056	3	-0.5416	-1.455	-0.5348	-1.5314	0.5823	-0.6842	-0.399	-1.1885	-2.8761	1.2733	3.1324	-0.7742
280	Type-1 angiotensin II receptor	F	Inactive	0.7222	0.8399	16.7363	-1.7895	-0.1817	-0.9677	2.5823	1.6655	0.5976	0.8964	0.8455	-0.674	-0.0509	-1.4261	-3.8981	-7.2801	-1.6435	-4.927	-11.2394	-0.9236	-1.1783	-0.7453	-0.9151	-3.2835	0.5076	1.2954	3.3582	3.0798	-1.0594	0.1138	-0.2173	0.6757	0.944	-1	-0.5416	-1.455	-0.5348	-0.5314	-0.4177	-0.6842	2.601	0.8115	0.1239	1.2733	-0.8676	-0.7742
281	Type-1 angiotensin II receptor	B	Active	-0.3078	-3.1351	-30.5037	1.2105	-0.1817	1.0323	-0.4177	-0.3345	-0.4024	-0.1036	-0.1545	1.326	0.9491	-0.4261	1.1019	-1.2801	-0.6435	1.073	-2.2394	1.0764	-0.1783	0.2547	0.0849	-2.2835	-0.4924	1.2954	-0.6418	-1.9202	-0.0594	-0.8862	-2.2173	-2.3243	-1.056	-1	0.4584	-0.455	-0.5348	-0.5314	0.5823	0.3158	-0.399	-1.1885	0.1239	-2.7267	-1.8676	0.2258
282	Type-1 angiotensin II receptor	F	Inactive	2.6622	-3.1351	-44.2137	1.2105	-0.1817	-0.9677	0.5823	0.6655	-0.4024	0.8964	-0.1545	-0.674	-0.0509	0.5739	0.1019	-0.2801	1.3565	2.073	0.7606	-0.9236	4.8217	0.2547	0.0849	-4.2835	-0.4924	-0.7046	-0.6418	-1.9202	-1.0594	-0.8862	4.7827	4.6757	-1.056	0	0.4584	-1.455	0.4652	-1.5314	-0.4177	-0.6842	0.601	-1.1885	-2.8761	-1.7267	-0.8676	-0.7742
283	Type-1 angiotensin II receptor	F	Inactive	2.6622	-3.1351	-44.2137	1.2105	-0.1817	-0.9677	0.5823	0.6655	-0.4024	0.8964	-0.1545	-0.674	-0.0509	0.5739	0.1019	-0.2801	1.3565	2.073	0.7606	-0.9236	4.8217	0.2547	0.0849	-4.2835	-0.4924	-0.7046	-0.6418	-1.9202	-1.0594	-0.8862	4.7827	4.6757	-1.056	0	0.4584	-1.455	0.4652	-1.5314	-0.4177	-0.6842	0.601	-1.1885	-2.8761	-1.7267	-0.8676	-0.7742
284	Type-1 angiotensin II receptor	B	Inactive	0.2222	13.4349	18.9363	-0.7895	-0.1817	-0.9677	3.5823	2.6655	0.5976	0.8964	1.8455	0.326	-0.0509	-0.4261	-2.8981	-4.2801	3.3565	0.073	-7.2394	-0.9236	2.8217	-0.7453	-1.9151	-0.2835	1.5076	-0.7046	-0.6418	-0.9202	-1.0594	-0.8862	0.7827	-0.3243	-0.056	-2	0.4584	-1.455	-0.5348	-1.5314	-0.4177	-0.6842	-0.399	1.8115	-2.8761	-1.7267	-2.8676	0.2258
285	Type-1 angiotensin II receptor	B	Inactive	0.2222	13.4349	19.6363	-0.7895	-0.1817	-0.9677	3.5823	2.6655	0.5976	0.8964	1.8455	0.326	-0.0509	-0.4261	-2.8981	-4.2801	3.3565	0.073	-7.2394	-0.9236	2.8217	-0.7453	-1.9151	-0.2835	1.5076	-0.7046	-0.6418	-0.9202	-1.0594	-0.8862	0.7827	-0.3243	-0.056	-2	0.4584	-1.455	-0.5348	-1.5314	-0.4177	-0.6842	-0.399	1.8115	-2.8761	-1.7267	-2.8676	0.2258
286	Type-1 angiotensin II receptor	F	Inactive	3.4522	12.2149	-16.9237	-2.7895	0.8183	0.0323	0.5823	-0.3345	0.5976	0.8964	-1.1545	-1.674	0.9491	-1.4261	-1.8981	-4.2801	-1.6435	-3.927	-7.2394	-0.9236	-1.1783	0.2547	-0.9151	-2.2835	1.5076	-0.7046	-0.6418	1.0798	-1.0594	1.1138	-0.2173	-0.3243	-1.056	2	-0.5416	-1.455	-1.5348	-1.5314	-0.4177	-0.6842	-0.399	-1.1885	-1.8761	0.2733	1.1324	-0.7742
287	Type-1 angiotensin II receptor	B	Active	0.2622	6.9049	5.2163	0.2105	0.8183	1.0323	-0.4177	-1.3345	0.5976	-0.1036	-1.1545	-0.674	-0.0509	-0.4261	-1.8981	0.7199	0.3565	-1.927	-3.2394	1.0764	-1.1783	-0.7453	0.0849	-0.2835	-0.4924	-0.7046	-0.6418	-1.9202	-1.0594	-0.8862	-1.2173	-2.3243	0.944	-2	0.4584	-0.455	-1.5348	0.4686	-0.4177	-0.6842	-0.399	-1.1885	-2.8761	-3.7267	-2.8676	-0.7742
288	Type-1 angiotensin II receptor	F	Inactive	-0.2078	-3.1351	80.4363	-1.7895	-0.1817	0.0323	1.5823	0.6655	-0.4024	1.8964	-0.1545	0.326	0.9491	-1.4261	-2.8981	-6.2801	-1.6435	-4.927	-12.2394	-0.9236	1.8217	-0.7453	0.0849	-3.2835	-0.4924	-0.7046	-0.6418	-0.9202	-1.0594	-0.8862	2.7827	2.6757	-1.056	-2	-0.5416	-1.455	1.4652	-0.5314	-0.4177	-0.6842	2.601	-1.1885	-0.8761	0.2733	-2.8676	-0.7742
289	Type-1 angiotensin II receptor	B	Inactive	-0.2078	-3.1351	27.0363	-0.7895	-0.1817	2.0323	0.5823	-0.3345	-0.4024	-0.1036	-0.1545	-1.674	-0.0509	-0.4261	-2.8981	-3.2801	1.3565	-1.927	-3.2394	1.0764	-1.1783	-0.7453	-1.9151	-3.2835	-0.4924	0.2954	-0.6418	-1.9202	-1.0594	-0.8862	-0.2173	-2.3243	-1.056	-2	-0.5416	-1.455	-0.5348	0.4686	-0.4177	-0.6842	-0.399	-1.1885	-2.8761	-3.7267	-2.8676	-0.7742
290	Type-1 angiotensin II receptor	F	Inactive	-0.1678	-3.1351	45.4363	-0.7895	0.8183	2.0323	1.5823	0.6655	-0.4024	-0.1036	1.8455	0.326	0.9491	-0.4261	-2.8981	-6.2801	2.3565	-0.927	-6.2394	1.0764	0.8217	0.2547	-0.9151	-2.2835	-0.4924	-0.7046	-0.6418	0.0798	-1.0594	-0.8862	0.7827	0.6757	-1.056	-1	0.4584	-0.455	-1.5348	-0.5314	-0.4177	0.3158	-0.399	-1.1885	-2.8761	-1.7267	-0.8676	-0.7742
291	Type-1 angiotensin II receptor	F	Inactive	-0.1678	-3.1351	-62.1337	4.2105	-0.1817	-0.9677	0.5823	2.6655	-0.4024	-0.1036	1.8455	0.326	-0.0509	2.5739	1.1019	2.7199	4.3565	5.073	5.7606	-0.9236	4.8217	1.2547	-1.9151	-2.2835	-0.4924	-0.7046	-0.6418	-1.9202	-1.0594	-0.8862	6.7827	6.6757	-1.056	1	-0.5416	-1.455	-1.5348	-1.5314	-0.4177	-0.6842	-0.399	-1.1885	-2.8761	0.2733	-0.8676	-0.7742
292	Type-1 angiotensin II receptor	F	Inactive	2.1222	28.9549	-46.6837	-2.7895	1.8183	3.0323	-0.4177	-1.3345	0.5976	-0.1036	-0.1545	-1.674	1.9491	-1.4261	-2.8981	-4.2801	-0.6435	-2.927	-5.2394	0.0764	-1.1783	0.2547	-0.9151	-3.2835	1.5076	-0.7046	-0.6418	-1.9202	-1.0594	0.1138	-2.2173	-2.3243	-1.056	-1	-0.5416	-1.455	-1.5348	-1.5314	-0.4177	1.3158	-0.399	-0.1885	-0.8761	-3.7267	0.1324	-0.7742
293	Type-1 angiotensin II receptor	F	Inactive	-0.1278	-3.1351	46.2363	-1.7895	0.8183	0.0323	0.5823	-0.3345	-0.4024	-0.1036	-1.1545	-2.674	0.9491	-1.4261	-1.8981	-2.2801	-1.6435	-3.927	-5.2394	-0.9236	0.8217	-0.7453	1.0849	-2.2835	-0.4924	-0.7046	-0.6418	-0.9202	-1.0594	0.1138	2.7827	0.6757	-1.056	-1	-0.5416	-0.455	-1.5348	0.4686	-0.4177	-0.6842	-0.399	-1.1885	-1.8761	0.2733	0.1324	-0.7742
294	Type-1 angiotensin II receptor	B	Inactive	0.4122	13.5749	14.2363	-0.7895	-0.1817	-0.9677	2.5823	2.6655	0.5976	0.8964	1.8455	0.326	-0.0509	-0.4261	-2.8981	-5.2801	3.3565	0.073	-7.2394	-0.9236	3.8217	-0.7453	-0.9151	-1.2835	1.5076	-0.7046	-0.6418	-0.9202	-1.0594	-0.8862	2.7827	1.6757	-0.056	-2	0.4584	-1.455	0.4652	-1.5314	-0.4177	-0.6842	-0.399	1.8115	-2.8761	-1.7267	-2.8676	0.2258
295	Type-1 angiotensin II receptor	B	Inactive	0.4122	13.5449	13.8363	-0.7895	-0.1817	-0.9677	2.5823	2.6655	0.5976	0.8964	1.8455	0.326	-0.0509	-0.4261	-2.8981	-5.2801	3.3565	0.073	-7.2394	-0.9236	3.8217	-0.7453	-0.9151	-1.2835	1.5076	-0.7046	-0.6418	-0.9202	-1.0594	-0.8862	2.7827	1.6757	-0.056	-2	0.4584	-1.455	0.4652	-1.5314	-0.4177	-0.6842	-0.399	1.8115	-2.8761	-1.7267	-2.8676	0.2258
296	Type-1 angiotensin II receptor	B	Inactive	0.4122	13.4449	40.8363	0.2105	-0.1817	-0.9677	3.5823	2.6655	0.5976	0.8964	1.8455	0.326	-0.0509	-0.4261	-2.8981	-5.2801	2.3565	0.073	-6.2394	-0.9236	3.8217	-0.7453	-0.9151	-2.2835	1.5076	-0.7046	-0.6418	-0.9202	-1.0594	-0.8862	3.7827	1.6757	-0.056	-2	0.4584	-1.455	-0.5348	-0.5314	-0.4177	-0.6842	-0.399	1.8115	-2.8761	-1.7267	-2.8676	0.2258
297	Type-1 angiotensin II receptor	F	Inactive	2.8922	-3.1351	-35.8137	-2.7895	2.8183	2.0323	-0.4177	-0.3345	-0.4024	0.8964	-0.1545	-1.674	1.9491	-1.4261	-2.8981	-2.2801	-0.6435	-2.927	-5.2394	0.0764	-1.1783	0.2547	-1.9151	-2.2835	-0.4924	-0.7046	-0.6418	-0.9202	-1.0594	0.1138	-1.2173	-1.3243	-1.056	0	-0.5416	-1.455	-1.5348	-1.5314	0.5823	1.3158	-0.399	-1.1885	-0.8761	-1.7267	1.1324	-0.7742
298	Type-1 angiotensin II receptor	F	Inactive	2.2122	25.4149	-78.8837	0.2105	0.8183	0.0323	-0.4177	-1.3345	1.5976	0.8964	-0.1545	-1.674	-0.0509	0.5739	1.1019	-1.2801	-0.6435	-0.927	-4.2394	-0.9236	-1.1783	-0.7453	0.0849	-2.2835	2.5076	1.2954	1.3582	0.0798	-1.0594	-0.8862	-2.2173	-1.3243	-0.056	-2	-0.5416	-1.455	-1.5348	0.4686	-0.4177	-0.6842	1.601	0.8115	-2.8761	-1.7267	-2.8676	-0.7742
299	Type-1 angiotensin II receptor	F	Inactive	2.2622	-2.1321	25.0363	-2.7895	-0.1817	0.0323	0.5823	0.6655	0.5976	0.8964	-0.1545	-1.674	0.9491	0.5739	0.1019	-2.2801	-1.6435	-4.927	-10.2394	-0.9236	-0.1783	0.2547	0.0849	-3.2835	-0.4924	-0.7046	0.3582	-1.9202	-0.0594	-0.8862	1.7827	-1.3243	-0.056	0	0.4584	-1.455	-0.5348	0.4686	-0.4177	-0.6842	-0.399	-0.1885	-1.8761	0.2733	-0.8676	-0.7742
300	Type-1 angiotensin II receptor	B	Inactive	0.4422	13.8349	37.9363	0.2105	-0.1817	-0.9677	3.5823	2.6655	0.5976	0.8964	1.8455	0.326	-0.0509	-0.4261	-2.8981	-5.2801	2.3565	0.073	-6.2394	-0.9236	2.8217	-0.7453	-1.9151	-2.2835	1.5076	1.2954	1.3582	1.0798	-1.0594	-0.8862	0.7827	0.6757	-0.056	-2	0.4584	-1.455	-0.5348	-1.5314	-0.4177	-0.6842	1.601	1.8115	-2.8761	-0.7267	-2.8676	0.2258
301	Type-1 angiotensin II receptor	B	Inactive	0.4422	13.8349	37.6363	0.2105	-0.1817	-0.9677	3.5823	2.6655	0.5976	0.8964	1.8455	0.326	-0.0509	-1.4261	-2.8981	-4.2801	1.3565	0.073	-5.2394	-0.9236	2.8217	-0.7453	-1.9151	-2.2835	1.5076	1.2954	1.3582	1.0798	-1.0594	-0.8862	0.7827	0.6757	-0.056	-2	0.4584	-1.455	-0.5348	-1.5314	-0.4177	-0.6842	1.601	1.8115	-2.8761	0.2733	-2.8676	0.2258
302	Type-1 angiotensin II receptor	F	Inactive	-0.0278	-3.1351	14.0363	-1.7895	-0.1817	-0.9677	1.5823	1.6655	-0.4024	1.8964	0.8455	1.326	-0.0509	-1.4261	-3.8981	-5.2801	-1.6435	-4.927	-6.2394	-0.9236	0.8217	-0.7453	0.0849	-3.2835	-0.4924	1.2954	1.3582	1.0798	0.9406	-0.8862	0.7827	1.6757	-1.056	-2	-0.5416	-0.455	-0.5348	-0.5314	-0.4177	-0.6842	2.601	-1.1885	-2.8761	1.2733	-2.8676	-0.7742
303	Type-1 angiotensin II receptor	F	Inactive	-0.0278	-3.1351	-5.9537	-1.7895	-0.1817	-0.9677	2.5823	1.6655	-0.4024	1.8964	0.8455	1.326	-0.0509	-1.4261	-3.8981	-5.2801	-1.6435	-4.927	-8.2394	-0.9236	0.8217	-0.7453	0.0849	-2.2835	-0.4924	1.2954	1.3582	1.0798	0.9406	-0.8862	0.7827	1.6757	-1.056	-2	-0.5416	-0.455	-0.5348	-0.5314	-0.4177	-0.6842	2.601	-1.1885	-2.8761	1.2733	-2.8676	-0.7742
304	Type-1 angiotensin II receptor	B	Active	-0.4978	-3.1351	-23.2137	0.2105	-0.1817	0.0323	-0.4177	-1.3345	-0.4024	-0.1036	-0.1545	0.326	-0.0509	2.5739	2.1019	1.7199	2.3565	1.073	-0.2394	0.0764	-1.1783	-0.7453	-0.9151	-1.2835	-0.4924	1.2954	-0.6418	-0.9202	-1.0594	0.1138	-2.2173	-1.3243	-1.056	-1	0.4584	-0.455	-0.5348	-0.5314	1.5823	0.3158	-0.399	-1.1885	0.1239	-3.7267	-1.8676	0.2258
305	Type-1 angiotensin II receptor	B	Active	-0.4978	-3.1351	20.5363	0.2105	-0.1817	0.0323	-0.4177	-0.3345	-0.4024	-0.1036	0.8455	1.326	-0.0509	0.5739	2.1019	0.7199	0.3565	1.073	0.7606	0.0764	-0.1783	-0.7453	-0.9151	-2.2835	-0.4924	1.2954	-0.6418	-1.9202	-0.0594	0.1138	-2.2173	-1.3243	-1.056	-1	0.4584	-0.455	-1.5348	-0.5314	0.5823	0.3158	0.601	-1.1885	0.1239	-0.7267	-1.8676	-0.7742
306	Type-1 angiotensin II receptor	F	Inactive	-0.0078	-3.1351	56.5363	0.2105	-0.1817	1.0323	-0.4177	-1.3345	-0.4024	-0.1036	-0.1545	0.326	0.9491	-0.4261	0.1019	-0.2801	0.3565	0.073	2.7606	0.0764	-1.1783	-0.7453	-1.9151	-2.2835	-0.4924	0.2954	-0.6418	-0.9202	-1.0594	0.1138	-1.2173	-1.3243	-1.056	-1	-0.5416	-1.455	-1.5348	-1.5314	0.5823	0.3158	-0.399	-1.1885	0.1239	-1.7267	0.1324	-0.7742
307	Type-1 angiotensin II receptor	F	Inactive	3.7722	1.1529	-71.9037	-0.7895	0.8183	1.0323	1.5823	0.6655	0.5976	-0.1036	-0.1545	1.326	1.9491	0.5739	1.1019	-2.2801	0.3565	0.073	-6.2394	-0.9236	-0.1783	0.2547	-0.9151	-2.2835	1.5076	-0.7046	1.3582	0.0798	-1.0594	0.1138	0.7827	0.6757	0.944	-1	-0.5416	-1.455	0.4652	-1.5314	0.5823	1.3158	-0.399	0.8115	1.1239	-1.7267	1.1324	0.2258
308	Type-1 angiotensin II receptor	F	Inactive	0.0122	11.2549	30.0363	0.2105	-0.1817	1.0323	-0.4177	-0.3345	0.5976	-0.1036	-0.1545	-1.674	0.9491	1.5739	-0.8981	-3.2801	2.3565	0.073	-2.2394	0.0764	-1.1783	0.2547	-1.9151	-1.2835	0.5076	-0.7046	-0.6418	-0.9202	-0.0594	-0.8862	-1.2173	-1.3243	0.944	0	-0.5416	-0.455	-1.5348	-1.5314	-0.4177	-0.6842	-0.399	0.8115	-1.8761	-0.7267	-0.8676	-0.7742
309	Type-1 angiotensin II receptor	F	Inactive	0.5222	26.3749	-24.2237	-1.7895	1.8183	1.0323	0.5823	-0.3345	0.5976	1.8964	0.8455	-0.674	1.9491	-1.4261	-2.8981	-5.2801	-1.6435	-2.927	-8.2394	-0.9236	-0.1783	0.2547	-1.9151	-2.2835	1.5076	1.2954	-0.6418	-1.9202	-0.0594	-0.8862	-1.2173	-1.3243	-1.056	-1	-0.5416	-1.455	-1.5348	-1.5314	0.5823	1.3158	-0.399	-0.1885	-0.8761	-1.7267	-0.8676	-0.7742
310	Type-1 angiotensin II receptor	B	Active	-0.4278	-3.1351	-24.2437	0.2105	-0.1817	0.0323	-0.4177	-0.3345	-0.4024	-0.1036	0.8455	1.326	-0.0509	2.5739	2.1019	1.7199	2.3565	1.073	0.7606	0.0764	-1.1783	-0.7453	-0.9151	-1.2835	-0.4924	1.2954	-0.6418	-0.9202	-1.0594	1.1138	-2.2173	-1.3243	-1.056	0	0.4584	-0.455	-0.5348	-0.5314	1.5823	0.3158	-0.399	-1.1885	0.1239	-3.7267	-1.8676	0.2258
311	Type-1 angiotensin II receptor	B	Active	-0.4278	-3.1351	-31.4837	0.2105	-0.1817	0.0323	-0.4177	-0.3345	-0.4024	-0.1036	0.8455	1.326	-0.0509	0.5739	2.1019	0.7199	0.3565	1.073	-0.2394	0.0764	-0.1783	-0.7453	-0.9151	-1.2835	-0.4924	1.2954	-0.6418	-1.9202	-0.0594	0.1138	-2.2173	-1.3243	-1.056	-1	0.4584	-0.455	-1.5348	-0.5314	0.5823	0.3158	0.601	-1.1885	0.1239	-2.7267	-1.8676	-0.7742
312	Type-1 angiotensin II receptor	B	Inactive	1.1222	13.4349	17.5363	0.2105	-0.1817	-0.9677	3.5823	2.6655	0.5976	0.8964	1.8455	0.326	-0.0509	-0.4261	-2.8981	-5.2801	2.3565	0.073	-7.2394	-0.9236	2.8217	-0.7453	-1.9151	-1.2835	1.5076	-0.7046	-0.6418	-0.9202	-1.0594	-0.8862	0.7827	-0.3243	-0.056	-2	0.4584	-1.455	-0.5348	-1.5314	-0.4177	-0.6842	-0.399	1.8115	-2.8761	-1.7267	-2.8676	0.2258
313	Type-1 angiotensin II receptor	B	Inactive	1.1222	13.4349	32.0363	-0.7895	-0.1817	-0.9677	3.5823	2.6655	0.5976	0.8964	1.8455	0.326	-0.0509	-0.4261	-2.8981	-4.2801	3.3565	0.073	-7.2394	-0.9236	2.8217	-0.7453	-1.9151	-1.2835	1.5076	-0.7046	-0.6418	-0.9202	-1.0594	-0.8862	0.7827	-0.3243	-0.056	-2	0.4584	-1.455	-0.5348	-1.5314	-0.4177	-0.6842	-0.399	1.8115	-2.8761	-1.7267	-2.8676	0.2258
314	Type-1 angiotensin II receptor	B	Inactive	1.1222	13.4349	18.0363	-0.7895	-0.1817	-0.9677	3.5823	2.6655	0.5976	0.8964	1.8455	0.326	-0.0509	-0.4261	-2.8981	-4.2801	3.3565	0.073	-7.2394	-0.9236	2.8217	-0.7453	-1.9151	-1.2835	1.5076	-0.7046	-0.6418	-0.9202	-1.0594	-0.8862	0.7827	-0.3243	-0.056	-2	0.4584	-1.455	-0.5348	-1.5314	-0.4177	-0.6842	-0.399	1.8115	-2.8761	-1.7267	-2.8676	0.2258
315	Type-1 angiotensin II receptor	B	Inactive	0.5922	13.5349	-1.1837	-0.7895	-0.1817	-0.9677	2.5823	2.6655	0.5976	0.8964	1.8455	0.326	-0.0509	-0.4261	-2.8981	-5.2801	3.3565	0.073	-7.2394	-0.9236	4.8217	-0.7453	-1.9151	-1.2835	1.5076	1.2954	1.3582	1.0798	-1.0594	-0.8862	1.7827	0.6757	-0.056	-2	0.4584	-1.455	-0.5348	-1.5314	-0.4177	-0.6842	3.601	1.8115	-2.8761	-3.7267	-2.8676	0.2258
316	Type-1 angiotensin II receptor	F	Inactive	1.1522	21.1049	-38.2437	1.2105	-0.1817	0.0323	-0.4177	-0.3345	1.5976	-0.1036	1.8455	1.326	-0.0509	0.5739	0.1019	-2.2801	1.3565	2.073	-3.2394	0.0764	-1.1783	0.2547	-0.9151	-4.2835	0.5076	1.2954	2.3582	1.0798	-0.0594	-0.8862	-2.2173	0.6757	2.944	0	1.4584	-1.455	-0.5348	-0.5314	0.5823	0.3158	0.601	0.8115	-1.8761	-1.7267	-0.8676	-0.7742
317	Type-1 angiotensin II receptor	B	Inactive	1.1822	-3.1351	-46.4637	1.2105	0.8183	1.0323	-0.4177	-0.3345	-0.4024	-0.1036	-1.1545	-2.674	1.9491	-0.4261	0.1019	-0.2801	2.3565	2.073	4.7606	1.0764	-0.1783	5.2547	-1.9151	-3.2835	-0.4924	-0.7046	-0.6418	-1.9202	-0.0594	-0.8862	-2.2173	-1.3243	-1.056	4	0.4584	-0.455	-1.5348	-1.5314	0.5823	-0.6842	0.601	-1.1885	-1.8761	-0.7267	1.1324	-0.7742
318	Type-1 angiotensin II receptor	F	Inactive	1.7822	6.2779	29.1363	-0.7895	1.8183	1.0323	-0.4177	-0.3345	0.5976	0.8964	-0.1545	-1.674	0.9491	-1.4261	-0.8981	-0.2801	-1.6435	-1.927	-2.2394	-0.9236	-1.1783	0.2547	-0.9151	-4.2835	0.5076	0.2954	-0.6418	-1.9202	-1.0594	-0.8862	-1.2173	-2.3243	0.944	0	-0.5416	-1.455	-1.5348	-0.5314	0.5823	0.3158	-0.399	1.8115	-1.8761	-3.7267	-0.8676	-0.7742
319	Type-1 angiotensin II receptor	F	Inactive	0.6422	-3.1351	6.4563	-1.7895	-0.1817	-0.9677	1.5823	2.6655	-0.4024	1.8964	1.8455	0.326	-0.0509	-0.4261	-1.8981	-5.2801	-1.6435	-4.927	-12.2394	-0.9236	-1.1783	0.2547	0.0849	-3.2835	-0.4924	1.2954	1.3582	1.0798	-1.0594	-0.8862	0.7827	-0.3243	-1.056	0	-0.5416	-1.455	-1.5348	-0.5314	-0.4177	-0.6842	1.601	-1.1885	-1.8761	0.2733	-0.8676	-0.7742
320	Type-1 angiotensin II receptor	F	Inactive	0.6422	-3.1351	11.4363	-1.7895	-0.1817	-0.9677	2.5823	1.6655	-0.4024	0.8964	0.8455	-0.674	-0.0509	-1.4261	-3.8981	-5.2801	-1.6435	-4.927	-10.2394	-0.9236	-1.1783	-0.7453	0.0849	-2.2835	-0.4924	1.2954	1.3582	1.0798	-1.0594	-0.8862	-0.2173	-0.3243	-1.056	-2	-0.5416	-1.455	-0.5348	-1.5314	-0.4177	-0.6842	2.601	-1.1885	-0.8761	0.2733	-1.8676	-0.7742
321	Type-1 angiotensin II receptor	F	Inactive	0.1522	-3.1351	-73.0337	1.2105	0.8183	1.0323	0.5823	0.6655	-0.4024	-0.1036	1.8455	2.326	0.9491	-1.4261	-2.8981	-5.2801	0.3565	0.073	-3.2394	1.0764	0.8217	1.2547	1.0849	-4.2835	-0.4924	-0.7046	-0.6418	-1.9202	0.9406	-0.8862	-2.2173	-1.3243	-1.056	-1	-0.5416	0.545	3.4652	-0.5314	1.5823	1.3158	-0.399	-1.1885	0.1239	-2.7267	-1.8676	1.2258
322	Type-1 angiotensin II receptor	F	Inactive	-0.3278	-3.1351	21.9363	0.2105	0.8183	1.0323	0.5823	-0.3345	-0.4024	-0.1036	-0.1545	-0.674	0.9491	-1.4261	0.1019	-1.2801	-1.6435	-0.927	0.7606	-0.9236	1.8217	-0.7453	1.0849	-1.2835	-0.4924	0.2954	-0.6418	-0.9202	-1.0594	0.1138	0.7827	0.6757	-1.056	-1	0.4584	-1.455	0.4652	-1.5314	0.5823	0.3158	0.601	-1.1885	-0.8761	-3.7267	1.1324	-0.7742
323	Type-1 angiotensin II receptor	F	Inactive	0.7022	0.9839	0.8163	-1.7895	-0.1817	-0.9677	2.5823	1.6655	-0.4024	0.8964	0.8455	-0.674	-0.0509	-1.4261	-3.8981	-6.2801	-1.6435	-4.927	-10.2394	-0.9236	-1.1783	-0.7453	-0.9151	-2.2835	0.5076	1.2954	3.3582	3.0798	-1.0594	0.1138	-0.2173	0.6757	0.944	-1	-0.5416	-1.455	-0.5348	-0.5314	-0.4177	-0.6842	2.601	0.8115	0.1239	1.2733	-0.8676	-0.7742
324	Type-1 angiotensin II receptor	F	Inactive	4.0422	0.8179	-64.3537	-2.7895	1.8183	1.0323	0.5823	0.6655	0.5976	0.8964	1.8455	0.326	1.9491	-0.4261	-1.8981	-3.2801	-0.6435	-1.927	-4.2394	-0.9236	-1.1783	0.2547	-1.9151	-2.2835	1.5076	-0.7046	1.3582	0.0798	-1.0594	0.1138	-1.2173	-1.3243	0.944	-1	-0.5416	-1.455	-0.5348	-1.5314	0.5823	1.3158	-0.399	0.8115	1.1239	-1.7267	1.1324	0.2258
325	Type-1 angiotensin II receptor	B	Active	-0.2578	-3.1351	-17.7937	1.2105	-0.1817	1.0323	-0.4177	-0.3345	-0.4024	-0.1036	0.8455	0.326	-0.0509	0.5739	2.1019	-0.2801	0.3565	1.073	-3.2394	0.0764	-1.1783	-0.7453	-1.9151	-3.2835	-0.4924	1.2954	-0.6418	-1.9202	-1.0594	0.1138	-1.2173	-2.3243	-1.056	-1	-0.5416	-1.455	-0.5348	0.4686	-0.4177	0.3158	-0.399	-1.1885	0.1239	-3.7267	-1.8676	-0.7742
326	Type-1 angiotensin II receptor	F	Inactive	1.3322	-3.1351	-18.2437	-1.7895	-0.1817	-0.9677	2.5823	1.6655	-0.4024	1.8964	0.8455	-0.674	-0.0509	-1.4261	-2.8981	-2.2801	-1.6435	-3.927	-6.2394	-0.9236	-1.1783	0.2547	0.0849	-2.2835	-0.4924	-0.7046	-0.6418	1.0798	-1.0594	-0.8862	0.7827	-0.3243	-1.056	0	-0.5416	-1.455	-1.5348	-0.5314	-0.4177	-0.6842	-0.399	-1.1885	-1.8761	1.2733	-0.8676	-0.7742
327	Type-1 angiotensin II receptor	F	Inactive	-0.2278	-3.1351	-18.8337	1.2105	-0.1817	0.0323	0.5823	0.6655	-0.4024	-0.1036	0.8455	1.326	-0.0509	1.5739	0.1019	-2.2801	-0.6435	-0.927	-3.2394	0.0764	1.8217	-0.7453	1.0849	-2.2835	-0.4924	1.2954	1.3582	0.0798	-1.0594	-0.8862	2.7827	3.6757	-1.056	-2	-0.5416	-1.455	0.4652	-0.5314	0.5823	-0.6842	1.601	-1.1885	-2.8761	-1.7267	-2.8676	-0.7742
328	Type-1 angiotensin II receptor	F	Inactive	2.6422	29.0249	-45.5537	-2.7895	1.8183	3.0323	-0.4177	-1.3345	0.5976	-0.1036	-0.1545	-1.674	1.9491	-1.4261	-2.8981	-4.2801	-0.6435	-2.927	-5.2394	0.0764	-1.1783	0.2547	-0.9151	-2.2835	1.5076	-0.7046	-0.6418	-1.9202	-1.0594	0.1138	-2.2173	-2.3243	-1.056	-1	-0.5416	-1.455	-1.5348	-1.5314	-0.4177	1.3158	-0.399	-0.1885	-0.8761	-3.7267	0.1324	-0.7742
329	Type-1 angiotensin II receptor	F	Inactive	3.4022	37.7149	-21.6437	-2.7895	-0.1817	1.0323	0.5823	-0.3345	-0.4024	-0.1036	0.8455	-0.674	0.9491	-0.4261	-2.8981	-5.2801	-1.6435	-4.927	-10.2394	0.0764	-1.1783	0.2547	0.0849	-2.2835	1.5076	1.2954	-0.6418	-1.9202	-1.0594	-0.8862	-1.2173	-2.3243	-1.056	0	-0.5416	-1.455	-1.5348	-0.5314	0.5823	1.3158	-0.399	-0.1885	-0.8761	-3.7267	-0.8676	-0.7742
330	Type-1 angiotensin II receptor	B	Inactive	0.3322	13.2949	24.7363	0.2105	-0.1817	-0.9677	3.5823	2.6655	0.5976	0.8964	1.8455	0.326	-0.0509	-1.4261	-2.8981	-4.2801	1.3565	0.073	-5.2394	-0.9236	2.8217	-0.7453	1.0849	-1.2835	1.5076	-0.7046	-0.6418	-0.9202	-1.0594	-0.8862	0.7827	-0.3243	-0.056	-2	0.4584	-1.455	-0.5348	-1.5314	-0.4177	-0.6842	-0.399	1.8115	-2.8761	-1.7267	-2.8676	0.2258
331	Type-1 angiotensin II receptor	B	Active	0.3822	-3.1351	20.5363	0.2105	-0.1817	2.0323	0.5823	-0.3345	-0.4024	-0.1036	-0.1545	-1.674	-0.0509	-0.4261	-1.8981	-4.2801	1.3565	-0.927	-3.2394	1.0764	-1.1783	-0.7453	-1.9151	-3.2835	-0.4924	0.2954	-0.6418	-1.9202	-1.0594	-0.8862	-0.2173	-2.3243	-1.056	-2	-0.5416	-1.455	-0.5348	0.4686	-0.4177	-0.6842	-0.399	-1.1885	-2.8761	-3.7267	-2.8676	-0.7742
332	Type-1 angiotensin II receptor	F	Inactive	-0.0878	-3.1351	12.4363	-1.7895	-0.1817	-0.9677	1.5823	2.6655	-0.4024	1.8964	1.8455	1.326	-0.0509	-1.4261	-3.8981	-6.2801	-1.6435	-4.927	-9.2394	-0.9236	0.8217	-0.7453	0.0849	-3.2835	-0.4924	1.2954	1.3582	1.0798	0.9406	-0.8862	0.7827	1.6757	-1.056	-2	-0.5416	-0.455	-1.5348	0.4686	-0.4177	-0.6842	3.601	-1.1885	-2.8761	1.2733	-2.8676	-0.7742
333	Type-1 angiotensin II receptor	F	Inactive	-0.0878	-3.1351	-10.4037	-1.7895	-0.1817	-0.9677	1.5823	1.6655	-0.4024	0.8964	0.8455	0.326	-0.0509	-0.4261	-1.8981	-5.2801	-1.6435	-4.927	-13.2394	-0.9236	-1.1783	0.2547	1.0849	-2.2835	-0.4924	1.2954	1.3582	2.0798	-1.0594	-0.8862	2.7827	0.6757	-1.056	0	-0.5416	-1.455	-1.5348	-0.5314	-0.4177	-0.6842	1.601	-1.1885	-1.8761	2.2733	-0.8676	-0.7742
334	Type-1 angiotensin II receptor	B	Inactive	0.4022	13.1249	12.2363	0.2105	-0.1817	0.0323	2.5823	1.6655	0.5976	-0.1036	0.8455	-0.674	0.9491	-1.4261	-2.8981	-5.2801	1.3565	0.073	-6.2394	-0.9236	1.8217	0.2547	-1.9151	-1.2835	1.5076	1.2954	1.3582	1.0798	-1.0594	-0.8862	0.7827	1.6757	-0.056	1	0.4584	-1.455	-0.5348	-1.5314	-0.4177	-0.6842	1.601	1.8115	-0.8761	0.2733	0.1324	0.2258
335	Type-1 angiotensin II receptor	B	Inactive	0.4022	13.2449	36.1363	0.2105	-0.1817	-0.9677	3.5823	2.6655	-0.4024	0.8964	1.8455	0.326	-0.0509	-1.4261	-2.8981	-5.2801	1.3565	0.073	-5.2394	-0.9236	3.8217	-0.7453	-0.9151	-2.2835	1.5076	-0.7046	-0.6418	-0.9202	-1.0594	-0.8862	4.7827	1.6757	-0.056	-2	0.4584	-1.455	-0.5348	0.4686	-0.4177	-0.6842	-0.399	1.8115	-2.8761	-1.7267	-2.8676	0.2258
336	Type-1 angiotensin II receptor	F	Inactive	0.4122	-3.1351	-32.7537	-1.7895	-0.1817	-0.9677	2.5823	1.6655	-0.4024	0.8964	0.8455	-0.674	-0.0509	-1.4261	-2.8981	-3.2801	-1.6435	-3.927	-6.2394	-0.9236	-1.1783	-0.7453	-0.9151	-0.2835	-0.4924	1.2954	1.3582	3.0798	-1.0594	-0.8862	-0.2173	0.6757	-1.056	-2	-0.5416	-1.455	-1.5348	-1.5314	-0.4177	-0.6842	1.601	-1.1885	-2.8761	1.2733	-2.8676	-0.7742
337	Type-1 angiotensin II receptor	F	Inactive	2.1822	-2.2523	-4.9537	-2.7895	-0.1817	0.0323	0.5823	0.6655	0.5976	-0.1036	-0.1545	-1.674	0.9491	1.5739	0.1019	-2.2801	-1.6435	-4.927	-10.2394	-0.9236	-0.1783	0.2547	0.0849	-2.2835	-0.4924	-0.7046	0.3582	-1.9202	-0.0594	-0.8862	1.7827	-1.3243	-0.056	0	0.4584	-1.455	-0.5348	0.4686	-0.4177	-0.6842	-0.399	-0.1885	-1.8761	0.2733	-0.8676	-0.7742
338	Type-1 angiotensin II receptor	B	Inactive	0.4322	13.7049	36.5363	0.2105	-0.1817	-0.9677	3.5823	2.6655	-0.4024	0.8964	1.8455	0.326	-0.0509	-1.4261	-2.8981	-4.2801	1.3565	0.073	-5.2394	-0.9236	2.8217	-0.7453	-1.9151	-1.2835	1.5076	1.2954	1.3582	1.0798	-1.0594	-0.8862	0.7827	0.6757	-0.056	-2	0.4584	-1.455	-0.5348	-1.5314	-0.4177	-0.6842	1.601	1.8115	-2.8761	-0.7267	-2.8676	0.2258
[truncated: 1,222 more rows]
[truncated: 636 more columns]
