# Supplementary material for: Multi-Target In-Silico modeling strategies to discover novel angiotensin converting enzyme and neprilysin dual inhibitors
Source: Sci Rep. 2024 Jul 10;14:15991. doi: 10.1038/s41598-024-66230-7 (PMC11237057; doi:10.1038/s41598-024-66230-7)
Supplement: Supplementary file 6 — Supplementary Information 5. [file 41598_2024_66230_MOESM6_ESM.xlsx]

## Sheet: Chalcone and its derivatives
Details of the designed Chalcone and its derivatives
Total designed derivaitves = 235
Sr.No.	Compound ID	Smiles
1	C1	[O-][N+](=O)C1=CC(\C=C\C(=O)C2=CC(=CC(=C2)[N+]([O-])=O)[N+]([O-])=O)=CC=C1
2	C2	OC1=CC=C(\C=C\C(=O)C2=CC(=CC(=C2)[N+]([O-])=O)[N+]([O-])=O)C=C1
3	C3	[O-][N+](=O)C1=CC(=CC=C1)C(=O)\C=C\C1=CC(=CC(=C1)[N+]([O-])=O)[N+]([O-])=O
4	C4	[O-][N+](=O)C1=CC(=CC(\C=C\C(=O)C2=CC=C(Br)C=C2)=C1)[N+]([O-])=O
5	C5	OC1=CC=C(C=C1)C(=O)\C=C\C1=CC(=CC(=C1)[N+]([O-])=O)[N+]([O-])=O
6	C6	[O-][N+](=O)C1=CC(=CC(\C=C\C(=O)C2=CC(=CC(=C2)[N+]([O-])=O)[N+]([O-])=O)=C1)[N+]([O-])=O
7	C7	[O-][N+](=O)c1cc(cc(c1)[N+]([O-])=O)C=1CC(=NN=1)c1ccc(Br)cc1
8	C8	[O-][N+](=O)c1cc(cc(c1)[N+]([O-])=O)C=1CC(=NN=1)c1cc(ccc1)[N+]([O-])=O
9	C9	[O-][N+](=O)c1cc(cc(c1)[N+]([O-])=O)C=1CC(=NN=1)c1cc(cc(c1)[N+]([O-])=O)[N+]([O-])=O
10	C10	[O-][N+](=O)c1cc(cc(c1)C=1CC(=NN=1)c1ccc(O)c(OC)c1)[N+]([O-])=O
11	C11	O=C(C)N1N=C(CC1c1ccccc1)c1cc(cc(c1)[N+]([O-])=O)[N+]([O-])=O
12	C12	O=C(C)N1N=C(CC1c1cccc(c1)[N+]([O-])=O)c1cc(cc(c1)[N+]([O-])=O)[N+]([O-])=O
13	C13	O=C(C)N1N=C(CC1c1ccc(Br)cc1)c1cc(cc(c1)[N+]([O-])=O)[N+]([O-])=O
14	C14	O=C(C)N1N=C(CC1c1ccc(O)cc1)c1ccc(cc1)N(C)C
15	C15	O=C(C)N1N=C(CC1c1ccc(O)cc1)c1cc(cc(c1)[N+]([O-])=O)[N+]([O-])=O
16	C16	O=C(C)N1N=C(CC1c1cc(cc(c1)[N+]([O-])=O)[N+]([O-])=O)c1ccccc1
17	C17	O=C(C)N1N=C(CC1c1cc(cc(c1)[N+]([O-])=O)[N+]([O-])=O)c1cc(ccc1)[N+]([O-])=O
18	C18	O=C(C)N1N=C(CC1c1cc(cc(c1)[N+]([O-])=O)[N+]([O-])=O)c1ccc(O)cc1
19	C19	O=C(C)N1N=C(CC1c1cc(cc(c1)[N+]([O-])=O)[N+]([O-])=O)c1ccc(cc1)N(C)C
20	C20	O=C(C)N1N=C(CC1c1cc(cc(c1)[N+]([O-])=O)[N+]([O-])=O)c1ccc(OC)cc1
21	C21	O=C(C)N1N=C(CC1c1cc(cc(c1)[N+]([O-])=O)[N+]([O-])=O)c1cc(cc(c1)[N+]([O-])=O)[N+]([O-])=O
22	C22	O=C(C)N1N=C(CC1c1cc(cc(c1)[N+]([O-])=O)[N+]([O-])=O)c1cc(OC)c(O)cc1
23	C23	O=CN1N=C(CC1c1cccc(c1)[N+]([O-])=O)c1cc(cc(c1)[N+]([O-])=O)[N+]([O-])=O
24	C24	O=CN1N=C(CC1c1ccc(Br)cc1)c1ccc(cc1)N(C)C
25	C25	O=CN1N=C(CC1c1ccc(Br)cc1)c1cc(cc(c1)[N+]([O-])=O)[N+]([O-])=O
26	C26	O=CN1N=C(CC1c1ccc(O)cc1)c1ccc(cc1)N(C)C
27	C27	O=CN1N=C(CC1c1ccc(O)cc1)c1cc(cc(c1)[N+]([O-])=O)[N+]([O-])=O
28	C28	O=CN1N=C(CC1c1cc(cc(c1)[N+]([O-])=O)[N+]([O-])=O)c1cc(ccc1)[N+]([O-])=O
29	C29	O=CN1N=C(CC1c1cc(cc(c1)[N+]([O-])=O)[N+]([O-])=O)c1ccc(O)cc1
30	C30	O=CN1N=C(CC1c1cc(cc(c1)[N+]([O-])=O)[N+]([O-])=O)c1ccc(cc1)N(C)C
31	C31	O=CN1N=C(CC1c1cc(cc(c1)[N+]([O-])=O)[N+]([O-])=O)c1cc(cc(c1)[N+]([O-])=O)[N+]([O-])=O
32	C32	CN(C)c1ccc(cc1)C1C=C(NC(=O)N1)c1ccccc1
33	C33	[O-][N+](=O)c1cccc(c1)C=1NC(=O)NC(C=1)c1cc(cc(c1)[N+]([O-])=O)[N+]([O-])=O
34	C34	Brc1ccc(cc1)C=1NC(=O)NC(C=1)c1ccc(O)cc1
35	C35	CN(C)c1ccc(cc1)C1C=C(NC(=O)N1)c1ccc(Br)cc1
36	C36	[O-][N+](=O)c1cc(cc(c1)[N+]([O-])=O)C1C=C(NC(=O)N1)c1ccc(Br)cc1
37	C37	CN(C)c1ccc(cc1)C1C=C(NC(=O)N1)c1ccc(O)cc1
38	C38	[O-][N+](=O)c1cc(cc(c1)[N+]([O-])=O)C1C=C(NC(=O)N1)c1ccc(O)cc1
39	C39	[O-][N+](=O)c1cc(cc(c1)[N+]([O-])=O)C=1NC(=O)NC(C=1)c1cc(ccc1)[N+]([O-])=O
40	C40	[O-][N+](=O)c1cc(cc(c1)[N+]([O-])=O)C=1NC(=O)NC(C=1)c1ccc(O)cc1
41	C41	[O-][N+](=O)c1cc(cc(c1)[N+]([O-])=O)C=1NC(=O)NC(C=1)c1ccc(cc1)N(C)C
42	C42	[O-][N+](=O)c1cc(cc(c1)[N+]([O-])=O)C=1NC(=O)NC(C=1)c1cc(cc(c1)[N+]([O-])=O)[N+]([O-])=O
43	C43	[O-][N+](=O)c1cc(cc(c1)[N+]([O-])=O)C=1N=C(O)NC(C=1)c1ccccc1
44	C44	[O-][N+](=O)c1cccc(c1)C=1N=C(O)NC(C=1)c1cc(ccc1)[N+]([O-])=O
45	C45	[O-][N+](=O)c1cc(cc(c1)[N+]([O-])=O)C=1N=C(O)NC(C=1)c1cc(ccc1)[N+]([O-])=O
46	C46	[O-][N+](=O)c1cccc(c1)C=1N=C(O)NC(C=1)c1ccc(Br)cc1
47	C47	[O-][N+](=O)c1cc(cc(c1)[N+]([O-])=O)C=1N=C(O)NC(C=1)c1ccc(Br)cc1
48	C48	[O-][N+](=O)c1cc(cc(c1)[N+]([O-])=O)C=1N=C(O)NC(C=1)c1ccc(O)cc1
49	C49	[O-][N+](=O)c1cc(cc(c1)[N+]([O-])=O)C1C=C(N=C(O)N1)c1ccccc1
50	C50	[O-][N+](=O)c1cccc(c1)C=1N=C(O)NC(C=1)c1cc(cc(c1)[N+]([O-])=O)[N+]([O-])=O
51	C51	[O-][N+](=O)c1cc(cc(c1)[N+]([O-])=O)C1C=C(N=C(O)N1)c1ccc(O)cc1
52	C52	CN(C)c1ccc(cc1)C=1N=C(O)NC(C=1)c1cc(cc(c1)[N+]([O-])=O)[N+]([O-])=O
53	C53	[O-][N+](=O)c1cc(cc(c1)[N+]([O-])=O)C1C=C(N=C(O)N1)c1ccc(OC)cc1
54	C54	[O-][N+](=O)c1cc(cc(c1)[N+]([O-])=O)C=1N=C(O)NC(C=1)c1cc(cc(c1)[N+]([O-])=O)[N+]([O-])=O
55	C55	[O-][N+](=O)c1cc(cc(c1)[N+]([O-])=O)C1C=C(N=C(O)N1)c1ccc(C)c(OC)c1
56	C56	[O-][N+](=O)C1=CC(=CC(=C1)C(=O)\C=C\C1=CC=CC=C1)[N+]([O-])=O
57	C57	CN(C)C1=CC=C(\C=C\C(=O)C2=CC(=CC(=C2)[N+]([O-])=O)[N+]([O-])=O)C=C1
58	C58	COC1=CC=C(\C=C\C(=O)C2=CC(=CC(=C2)[N+]([O-])=O)[N+]([O-])=O)C=C1
59	C59	[O-][N+](=O)C1=CC(=CC(\C=C\C(=O)C2=CC=CC=C2)=C1)[N+]([O-])=O
60	C60	COC1=CC(\C=C\C(=O)C2=CC(=CC(=C2)[N+]([O-])=O)[N+]([O-])=O)=CC=C1O
61	C61	CN(C)c1ccc(cc1)C=1CC(=NN=1)c1ccccc1
62	C62	Oc1ccc(cc1OC)C=1CC(=NN=1)c1ccccc1
63	C63	[O-][N+](=O)c1cccc(c1)C=1CC(=NN=1)c1ccccc1
64	C64	[O-][N+](=O)c1cccc(c1)C=1CC(=NN=1)c1cc(ccc1)[N+]([O-])=O
65	C65	[O-][N+](=O)c1cccc(c1)C=1CC(=NN=1)c1ccc(cc1)N(C)C
66	C66	[O-][N+](=O)c1cccc(c1)C=1CC(=NN=1)c1ccc(OC)cc1
67	C67	[O-][N+](=O)c1cccc(c1)C=1CC(=NN=1)c1ccc(O)c(OC)c1
68	C68	Brc1ccc(cc1)C=1CC(=NN=1)c1ccccc1
69	C69	[O-][N+](=O)c1cccc(c1)C=1CC(=NN=1)c1ccc(Br)cc1
70	C70	Brc1ccc(cc1)C=1CC(=NN=1)c1ccc(O)cc1
71	C71	CN(C)c1ccc(cc1)C=1CC(=NN=1)c1ccc(Br)cc1
72	C72	Brc1ccc(cc1)C=1CC(=NN=1)c1ccc(OC)cc1
73	C73	Oc1ccc(cc1OC)C=1CC(=NN=1)c1ccc(Br)cc1
74	C74	Oc1ccc(cc1)C=1CC(=NN=1)c1ccccc1
75	C75	[O-][N+](=O)c1cccc(c1)C=1CC(=NN=1)c1ccc(O)cc1
76	C76	Oc1ccc(cc1)C=1CC(=NN=1)c1ccc(O)cc1
77	C77	CN(C)c1ccc(cc1)C=1CC(=NN=1)c1ccc(O)cc1
78	C78	COc1ccc(cc1)C=1CC(=NN=1)c1ccc(O)cc1
79	C79	Oc1ccc(cc1OC)C=1CC(=NN=1)c1ccc(O)cc1
80	C80	[O-][N+](=O)c1cc(cc(c1)[N+]([O-])=O)C=1CC(=NN=1)c1ccccc1
81	C81	[O-][N+](=O)c1cc(cc(c1)[N+]([O-])=O)C=1CC(=NN=1)c1ccc(O)cc1
82	C82	[O-][N+](=O)c1cc(cc(c1)[N+]([O-])=O)C=1CC(=NN=1)c1ccc(cc1)N(C)C
83	C83	[O-][N+](=O)c1cc(cc(c1)[N+]([O-])=O)C=1CC(=NN=1)c1ccc(OC)cc1
84	C84	O=C(C)N1N=C(CC1c1cccc(c1)[N+]([O-])=O)c1cc(ccc1)[N+]([O-])=O
85	C85	O=C(C)N1N=C(CC1c1cccc(c1)[N+]([O-])=O)c1ccc(O)cc1
86	C86	O=C(C)N1N=C(CC1c1cccc(c1)[N+]([O-])=O)c1ccc(cc1)N(C)C
87	C87	O=C(C)N1N=C(CC1c1cccc(c1)[N+]([O-])=O)c1cc(OC)c(O)cc1
88	C88	O=C(C)N1N=C(CC1c1ccc(Br)cc1)c1cc(OC)c(O)cc1
89	C89	O=C(C)N1N=C(CC1c1ccc(O)cc1)c1cc(ccc1)[N+]([O-])=O
90	C90	O=C(C)N1N=C(CC1c1ccc(O)cc1)c1cc(OC)c(O)cc1
91	C91	O=CN1N=C(CC1c1ccccc1)c1cc(ccc1)[N+]([O-])=O
92	C92	O=CN1N=C(CC1c1ccccc1)c1cc(cc(c1)[N+]([O-])=O)[N+]([O-])=O
93	C93	O=CN1N=C(CC1c1ccccc1)c1cc(OC)c(O)cc1
94	C94	O=CN1N=C(CC1c1cccc(c1)[N+]([O-])=O)c1cc(ccc1)[N+]([O-])=O
95	C95	O=CN1N=C(CC1c1cccc(c1)[N+]([O-])=O)c1ccc(O)cc1
96	C96	O=CN1N=C(CC1c1cccc(c1)[N+]([O-])=O)c1ccc(cc1)N(C)C
97	C97	O=CN1N=C(CC1c1cccc(c1)[N+]([O-])=O)c1ccc(OC)cc1
98	C98	O=CN1N=C(CC1c1cccc(c1)[N+]([O-])=O)c1cc(OC)c(O)cc1
99	C99	O=CN1N=C(CC1c1ccc(Br)cc1)c1cc(ccc1)[N+]([O-])=O
100	C100	O=CN1N=C(CC1c1ccc(Br)cc1)c1ccc(O)cc1
101	C101	O=CN1N=C(CC1c1ccc(Br)cc1)c1ccc(OC)cc1
102	C102	O=CN1N=C(CC1c1ccc(Br)cc1)c1cc(OC)c(O)cc1
103	C103	O=CN1N=C(CC1c1ccc(O)cc1)c1cc(ccc1)[N+]([O-])=O
104	C104	O=CN1N=C(CC1c1ccc(O)cc1)c1ccc(O)cc1
105	C105	O=CN1N=C(CC1c1ccc(O)cc1)c1ccc(OC)cc1
106	C106	O=CN1N=C(CC1c1ccc(O)cc1)c1cc(OC)c(O)cc1
107	C107	O=CN1N=C(CC1c1cc(cc(c1)[N+]([O-])=O)[N+]([O-])=O)c1ccccc1
108	C108	O=CN1N=C(CC1c1cc(cc(c1)[N+]([O-])=O)[N+]([O-])=O)c1ccc(OC)cc1
109	C109	O=CN1N=C(CC1c1cc(cc(c1)[N+]([O-])=O)[N+]([O-])=O)c1cc(OC)c(O)cc1
110	C110	[O-][N+](=O)c1cc(cc(c1)[N+]([O-])=O)C1C=C(NC(=O)N1)c1ccccc1
111	C111	Oc1ccc(cc1OC)C1C=C(NC(=O)N1)c1ccccc1
112	C112	[O-][N+](=O)c1cccc(c1)C=1NC(=O)NC(C=1)c1cc(ccc1)[N+]([O-])=O
113	C113	[O-][N+](=O)c1cccc(c1)C=1NC(=O)NC(C=1)c1ccc(O)cc1
114	C114	[O-][N+](=O)c1cccc(c1)C=1NC(=O)NC(C=1)c1ccc(cc1)N(C)C
115	C115	[O-][N+](=O)c1cccc(c1)C=1NC(=O)NC(C=1)c1ccc(OC)cc1
116	C116	[O-][N+](=O)c1cccc(c1)C=1NC(=O)NC(C=1)c1cc(OC)c(O)cc1
117	C117	[O-][N+](=O)c1cc(ccc1)C1C=C(NC(=O)N1)c1ccc(Br)cc1
118	C118	Brc1ccc(cc1)C=1NC(=O)NC(C=1)c1ccc(OC)cc1
119	C119	Brc1ccc(cc1)C=1NC(=O)NC(C=1)c1cc(OC)c(O)cc1
120	C120	[O-][N+](=O)c1cc(ccc1)C1C=C(NC(=O)N1)c1ccc(O)cc1
121	C121	Oc1ccc(cc1)C=1NC(=O)NC(C=1)c1ccc(O)cc1
122	C122	Oc1ccc(cc1)C=1NC(=O)NC(C=1)c1ccc(OC)cc1
123	C123	Oc1ccc(cc1)C=1NC(=O)NC(C=1)c1cc(OC)c(O)cc1
124	C124	[O-][N+](=O)c1cc(cc(c1)[N+]([O-])=O)C=1NC(=O)NC(C=1)c1ccccc1
125	C125	[O-][N+](=O)c1cc(cc(c1)[N+]([O-])=O)C=1NC(=O)NC(C=1)c1ccc(OC)cc1
126	C126	[O-][N+](=O)c1cc(cc(c1)[N+]([O-])=O)C=1NC(=O)NC(C=1)c1cc(OC)c(O)cc1
127	C127	Oc1ccc(cc1OC)C=1N=C(O)NC(C=1)c1ccccc1
128	C128	[O-][N+](=O)c1cc(ccc1)C1C=C(N=C(O)N1)c1ccc(O)cc1
129	C129	CN(C)c1ccc(cc1)C=1N=C(O)NC(C=1)c1cc(ccc1)[N+]([O-])=O
130	C130	[O-][N+](=O)c1cc(ccc1)C1C=C(N=C(O)N1)c1ccc(O)c(OC)c1
131	C131	COc1ccc(cc1)C=1N=C(O)NC(C=1)c1ccc(Br)cc1
132	C132	[O-][N+](=O)c1cccc(c1)C=1N=C(O)NC(C=1)c1ccc(O)cc1
133	C133	Oc1ccc(cc1)C=1N=C(O)NC(C=1)c1ccc(O)cc1
134	C134	COc1ccc(cc1)C=1N=C(O)NC(C=1)c1ccc(O)cc1
135	C135	Cc1ccc(cc1OC)C=1N=C(O)NC(C=1)c1ccc(O)cc1
136	C136	CN(C)c1ccc(cc1)C=1N=C(O)NC(C=1)c1ccccc1
137	C137	Oc1ccc(cc1)C=1N=C(O)NC(C=1)c1ccc(Br)cc1
138	C138	CN(C)c1ccc(cc1)C=1N=C(O)NC(C=1)c1ccc(Br)cc1
139	C139	Cc1ccc(cc1OC)C=1N=C(O)NC(C=1)c1ccc(Br)cc1
140	C140	CN(C)c1ccc(cc1)C=1N=C(O)NC(C=1)c1ccc(O)cc1
141	C141	OC(=O)C1CCCN1C(=O)/C=C/c1cc(cc(c1)[N+]([O-])=O)[N+]([O-])=O
142	C142	O=C(O)C1CCCN1C1=NN=C(C1)c1ccccc1
143	C143	[O-][N+](=O)c1cccc(c1)C1=NN=C(C1)N1CCCC1C(=O)O
144	C144	Oc1ccc(cc1)C1=NN=C(C1)N1CCCC1C(=O)O
145	C145	CN(C)c1ccc(cc1)C1=NN=C(C1)N1CCCC1C(=O)O
146	C146	COc1ccc(cc1)C1=NN=C(C1)N1CCCC1C(=O)O
147	C147	[O-][N+](=O)c1cc(cc(c1)[N+]([O-])=O)C1CC(=NN1)N1CCCC1C(=O)O
148	C148	O=C(O)C1CCCN1C=1CC(NN=1)c1ccc(O)c(OC)c1
149	C149	O=C(C)N1N=C(CC1N1CCCC1C(=O)O)c1ccccc1
150	C150	O=C(C)N1N=C(CC1N1CCCC1C(=O)O)c1cc(ccc1)[N+]([O-])=O
151	C151	O=C(C)N1N=C(CC1N1CCCC1C(=O)O)c1ccc(O)cc1
152	C152	O=C(C)N1N=C(CC1N1CCCC1C(=O)O)c1ccc(cc1)N(C)C
153	C153	O=C(C)N1N=C(CC1N1CCCC1C(=O)O)c1ccc(OC)cc1
154	C154	O=C(C)N1N=C(CC1N1CCCC1C(=O)O)c1cc(cc(c1)[N+]([O-])=O)[N+]([O-])=O
155	C155	O=C(C)N1N=C(CC1N1CCCC1C(=O)O)c1cc(OC)c(O)cc1
156	C156	O=CN1N=C(CC1N1CCCC1C(=O)O)c1ccccc1
157	C157	O=CN1N=C(CC1N1CCCC1C(=O)O)c1cc(ccc1)[N+]([O-])=O
158	C158	O=CN1N=C(CC1N1CCCC1C(=O)O)c1ccc(O)cc1
159	C159	O=CN1N=C(CC1N1CCCC1C(=O)O)c1ccc(cc1)N(C)C
160	C160	O=CN1N=C(CC1N1CCCC1C(=O)O)c1ccc(OC)cc1
161	C161	O=CN1N=C(CC1N1CCCC1C(=O)O)c1cc(cc(c1)[N+]([O-])=O)[N+]([O-])=O
162	C162	O=CN1N=C(CC1N1CCCC1C(=O)O)c1cc(OC)c(O)cc1
163	C163	O=C(O)C1CCCN1C=1NC(=O)NC(C=1)c1ccccc1
164	C164	[O-][N+](=O)c1cccc(c1)C1NC(=O)NC(=C1)N1CCCC1C(=O)O
165	C165	Oc1ccc(cc1)C1NC(=O)NC(=C1)N1CCCC1C(=O)O
166	C166	CN(C)c1ccc(cc1)C1NC(=O)NC(=C1)N1CCCC1C(=O)O
167	C167	COc1ccc(cc1)C1NC(=O)NC(=C1)N1CCCC1C(=O)O
168	C168	[O-][N+](=O)c1cc(cc(c1)[N+]([O-])=O)C1NC(=O)NC(=C1)N1CCCC1C(=O)O
169	C169	Oc1ccc(cc1OC)C1NC(=O)NC(=C1)N1CCCC1C(=O)O
170	C170	O=C(O)C1CCCN1c1cc(nc(O)[nH+]1)c1ccccc1
171	C171	[O-][N+](=O)c1cccc(c1)c1nc(O)[nH+]c(c1)N1CCCC1C(=O)O
172	C172	Oc1ccc(cc1)c1nc(O)[nH+]c(c1)N1CCCC1C(=O)O
173	C173	CN(C)c1ccc(cc1)c1nc(O)[nH+]c(c1)N1CCCC1C(=O)O
174	C174	COc1ccc(cc1)c1nc(O)[nH+]c(c1)N1CCCC1C(=O)O
175	C175	[O-][N+](=O)c1cc(cc(c1)[N+]([O-])=O)c1nc(O)[nH+]c(c1)N1CCCC1C(=O)O
176	C176	Oc1ccc(cc1OC)c1nc(O)[nH+]c(c1)N1CCCC1C(=O)O
177	C177	Nc1ccc(/C=C/C(=O)c2cccc(c2)[N+]([O-])=O)cc1
178	C178	Nc1ccc(/C=C/C(=O)c2cc(cc(c2)[N+]([O-])=O)[N+]([O-])=O)cc1
179	C179	Nc1ccc(cc1)C=1CC(=NN=1)c1ccccc1
180	C180	[O-][N+](=O)c1cccc(c1)C=1CC(=NN=1)c1ccc(N)cc1
181	C181	Brc1ccc(cc1)C=1CC(=NN=1)c1ccc(N)cc1
182	C182	Oc1ccc(cc1)C=1CC(=NN=1)c1ccc(N)cc1
183	C183	[O-][N+](=O)c1cc(cc(c1)[N+]([O-])=O)C=1CC(=NN=1)c1ccc(N)cc1
184	C184	Nc1ccc(cc1)C1=NN=C(C1)N1CCCC1C(=O)O
185	C185	O=C(C)N1N=C(CC1c1cccc(c1)[N+]([O-])=O)c1ccc(N)cc1
186	C186	O=C(C)N1N=C(CC1c1ccc(Br)cc1)c1ccc(N)cc1
187	C187	O=C(C)N1N=C(CC1c1ccc(O)cc1)c1ccc(N)cc1
188	C188	O=C(C)N1N=C(CC1c1cc(cc(c1)[N+]([O-])=O)[N+]([O-])=O)c1ccc(N)cc1
189	C189	O=C(C)N1N=C(CC1N1CCCC1C(=O)O)c1ccc(N)cc1
190	C190	O=CN1N=C(CC1c1ccccc1)c1ccc(N)cc1
191	C191	O=CN1N=C(CC1c1cccc(c1)[N+]([O-])=O)c1ccc(N)cc1
192	C192	O=CN1N=C(CC1c1ccc(Br)cc1)c1ccc(N)cc1
193	C193	O=CN1N=C(CC1c1ccc(O)cc1)c1ccc(N)cc1
194	C194	O=CN1N=C(CC1c1cc(cc(c1)[N+]([O-])=O)[N+]([O-])=O)c1ccc(N)cc1
195	C195	O=CN1N=C(CC1N1CCCC1C(=O)O)c1ccc(N)cc1
196	C196	Nc1ccc(cc1)C1C=C(NC(=O)N1)c1ccccc1
197	C197	[O-][N+](=O)c1cccc(c1)C=1NC(=O)NC(C=1)c1ccc(N)cc1
198	C198	Brc1ccc(cc1)C=1NC(=O)NC(C=1)c1ccc(N)cc1
199	C199	Oc1ccc(cc1)C=1NC(=O)NC(C=1)c1ccc(N)cc1
200	C200	[O-][N+](=O)c1cc(cc(c1)[N+]([O-])=O)C=1NC(=O)NC(C=1)c1ccc(N)cc1
201	C201	Nc1ccc(cc1)C1NC(=O)NC(=C1)N1CCCC1C(=O)O
202	C202	Nc1ccc(cc1)C=1N=C(O)NC(C=1)c1ccccc1
203	C203	[O-][N+](=O)c1cc(ccc1)C1C=C(N=C(O)N1)c1ccc(N)cc1
204	C204	Nc1ccc(cc1)C=1N=C(O)NC(C=1)c1ccc(Br)cc1
205	C205	Nc1ccc(cc1)C=1N=C(O)NC(C=1)c1ccc(O)cc1
206	C206	[O-][N+](=O)c1cc(cc(c1)[N+]([O-])=O)C1C=C(N=C(O)N1)c1ccc(N)cc1
207	C207	Nc1ccc(cc1)C=1N=C(O)NC(C=1)N1CCCC1C(=O)O
208	C208	Oc1ccccc1/C=C/C(=O)c1cccc(c1)[N+]([O-])=O
209	C209	Oc1ccccc1/C=C/C(=O)c1cc(cc(c1)[N+]([O-])=O)[N+]([O-])=O
210	C210	OC(=O)C1CCCN1C(=O)/C=C/c1ccccc1O
211	C211	Oc1ccccc1C=1CC(=NN=1)c1ccccc1
212	C212	O=N(=O)c1cccc(c1)C=1CC(=NN=1)c1ccccc1O
213	C213	Oc1ccccc1C=1CC(=NN=1)c1ccc(Br)cc1
214	C214	Oc1ccccc1C=1CC(=NN=1)c1ccc(O)cc1
215	C215	O=N(=O)c1cc(cc(c1)C=1CC(=NN=1)c1ccccc1O)N(=O)=O
216	C216	Oc1ccccc1C1=NN=C(C1)N1CCCC1C(=O)O
217	C217	O=C(C)N1N=C(CC1c1cccc(c1)N(=O)=O)c1ccccc1O
218	C218	O=C(C)N1N=C(CC1c1cc(cc(c1)N(=O)=O)N(=O)=O)c1ccccc1O
219	C219	O=C(C)N1N=C(CC1N1CCCC1C(=O)O)c1ccccc1O
220	C220	O=CN1N=C(CC1c1cccc(c1)N(=O)=O)c1ccccc1O
221	C221	O=CN1N=C(CC1c1ccc(Br)cc1)c1ccccc1O
222	C222	O=CN1N=C(CC1c1ccc(O)cc1)c1ccccc1O
223	C223	O=CN1N=C(CC1c1cc(cc(c1)N(=O)=O)N(=O)=O)c1ccccc1O
224	C224	O=CN1N=C(CC1N1CCCC1C(=O)O)c1ccccc1O
225	C225	O=N(=O)c1cccc(c1)C=1NC(=O)NC(C=1)c1ccccc1O
226	C226	Brc1ccc(cc1)C=1NC(=O)NC(C=1)c1ccccc1O
227	C227	Oc1ccc(cc1)C=1NC(=O)NC(C=1)c1ccccc1O
228	C228	O=N(=O)c1cc(cc(c1)N(=O)=O)C=1NC(=O)NC(C=1)c1ccccc1O
229	C229	Oc1ccccc1C1NC(=O)NC(=C1)N1CCCC1C(=O)O
230	C230	Oc1ccccc1C=1N=C(O)NC(C=1)c1ccccc1
231	C231	O=N(=O)c1cc(ccc1)C1C=C(N=C(O)N1)c1ccccc1O
232	C232	Oc1ccccc1C=1N=C(O)NC(C=1)c1ccc(Br)cc1
233	C233	Oc1ccccc1C=1N=C(O)NC(C=1)c1ccc(O)cc1
234	C234	O=N(=O)c1cc(cc(c1)N(=O)=O)C1C=C(N=C(O)N1)c1ccccc1O
235	C235	Oc1ccccc1C=1N=C(O)NC(C=1)N1CCCC1C(=O)O

## Sheet: Thiazole derivatives
Details of the designed 1,3-thiazole derivatives
Total designed derivaitves = 24
Sr.No.	Compound ID	Smiles
1	T1	BrC1=CC=C(C=C1)C1=CSC(\N=C/C2=CC=CC=C2)=N1
2	T2	OC1=CC=C(\C=N/C2=NC(=CS2)C2=CC=C(C=C2)[N+]([O-])=O)C=C1
3	T3	OC1=CC=C(\C=N/C2=NC(=CS2)C2=CC=C(O)C=C2)C=C1
4	T4	CC1=CC=C(C=C1)C1=CSC(\N=C/C2=CC=C(O)C=C2)=N1
5	T5	[O-][N+](=O)C1=CC=C(C=C1)C1=CN=C(S1)\N=C\C1=CC(=CC=C1)[N+]([O-])=O
6	T6	OC1=CC=C(C=C1)C1=CN=C(S1)\N=C\C1=CC=CC(=C1)[N+]([O-])=O
7	T7	CC1=CC=C(C=C1)C1=CN=C(S1)\N=C\C1=CC=CC(=C1)[N+]([O-])=O
8	T8	[O-][N+](=O)C1=CC(\C=N/C2=NC(=CS2)C2=CC=C(F)C=C2)=CC=C1
9	T9	COC1=CC(\C=N/C2=NC=C(S2)C2=CC=CC=C2)=CC=C1O
10	T10	COC1=C(O)C=CC(\C=N/C2=NC=C(S2)C2=CC=C(Br)C=C2)=C1
11	T11	COC1=C(O)C=CC(\C=N/C2=NC=C(S2)C2=CC=C(C=C2)[N+]([O-])=O)=C1
12	T12	COC1=C(O)C=CC(\C=N/C2=NC=C(S2)C2=CC=C(O)C=C2)=C1
13	T13	COC1=C(O)C=CC(\C=N/C2=NC=C(S2)C2=CC=C(C)C=C2)=C1
14	T14	COC1=C(O)C=CC(\C=N/C2=NC(=CS2)C2=CC=C(F)C=C2)=C1
15	T15	COC1=CC=C(\C=N/C2=NC=C(S2)C2=CC=CC=C2)C=C1
16	T16	COC1=CC=C(\C=N/C2=NC=C(S2)C2=CC=C(Br)C=C2)C=C1
17	T17	COC1=CC=C(\C=N/C2=NC[C@@H](S2)C2=CC=C(C=C2)[N+]([O-])=O)C=C1
18	T18	COC1=CC=C(\C=N/C2=NC[C@H](S2)C2=CC=C(O)C=C2)C=C1
19	T19	COC1=CC=C(\C=N/C2=NC[C@H](S2)C2=CC=C(C)C=C2)C=C1
20	T20	COC1=CC=C(\C=N/C2=NC(=CS2)C2=CC=C(F)C=C2)C=C1
21	T21	S1C=C(N=C1\N=C/C=C/C1=CC=CC=C1)C1=CC=CC=C1
22	T22	BrC1=CC=C(C=C1)C1=CSC(\N=C/C=C/C2=CC=CC=C2)=N1
23	T23	[O-][N+](=O)C1=CC=C(C=C1)C1=CSC(\N=C/C=C/C2=CC=CC=C2)=N1
24	T24	OC1=CC=C(C=C1)C1=CSC(\N=C/C=C/C2=CC=CC=C2)=N1

## Sheet: Thiadiazole derivatives
Details of the designed 1,3,4-thiadiazole derivatives
Total designed derivaitves = 107
Sr.No.	Compound ID	Smiles
1	D1	S1C(=NN=C1CNC(=O)C2=CC=CC=C2)N
2	D2	S1C(=NN=C1CNC(=O)C2=CC=CC=C2)N
3	D3	S1C(=NN=C1C(NC(=O)C2=CC=CC=C2)C)N
4	D4	S1C(=NN=C1C(NC(=O)C2=CC=CC=C2)C)N
5	D5	S1C(=NN=C1C(NC(=O)C2=CC=CC=C2)C)N
6	D6	S1C(=NN=C1C(NC(=O)C2=CC=CC=C2)CO)N
7	D7	S1C(=NN=C1C(NC(=O)C2=CC=CC=C2)CS)N
8	D8	S1C(=NN=C1C(NC(=O)C2=CC=CC=C2)C(O)C)N
9	D9	S1C(=NN=C1C(NC(=O)C2=CC=CC=C2)CCO)N
10	D10	S1C(=NN=C1C(NC(=O)C2=CC=CC=C2)C(C)C)N
11	D11	S1C(=NN=C1C(NC(=O)C2=CC=CC=C2)C(C)C)N
12	D12	S1C(=NN=C1C(NC(=O)C2=CC=CC=C2)CCN)N
13	D13	S1C(=NN=C1CNC(=O)C2=CC=C(C=C2)[N+](=O)[O-])N
14	D14	S1C(=NN=C1CNC(=O)C2=CC=C(C=C2)[N+](=O)[O-])N
15	D15	S1C(=NN=C1C(NC(=O)C2=CC=CC=C2)C(S)(C)C)N
16	D16	S1C(=NN=C1C(NC(=O)C2=CC=CC=C2)CC(C)C)N
17	D17	S1C(=NN=C1C(NC(=O)C2=CC=C(C=C2)[N+](=O)[O-])C)N
18	D18	S1C(=NN=C1C(NC(=O)C2=CC=C(C=C2)[N+](=O)[O-])C)N
19	D19	S1C(=NN=C1C(NC(=O)C2=CC=C(C=C2)[N+](=O)[O-])C)N
20	D20	S1C(=NN=C1C(NC(=O)C2=CC=C(C=C2)[N+](=O)[O-])CO)N
21	D21	S1C(=NN=C1C(NC(=O)C2=CC=CC=C2)CCCCN)N
22	D22	S1C(=NN=C1C(NC(=O)C2=CC=C(C=C2)[N+](=O)[O-])CS)N
23	D23	S1C(=NN=C1C(NC(=O)C2=CC=CC=C2)C3=CC=CC=C3)N
24	D24	S1C(=NN=C1C(NC(=O)C2=CC=CC=C2)C3CCCCC3)N
25	D25	S1C(=NN=C1C(NC(=O)C2=CC=C(C=C2)[N+](=O)[O-])CCN)N
26	D26	S1C(=NN=C1C(NC(=O)C2=CC=C(C=C2)[N+](=O)[O-])C(O)C)N
27	D27	S1C(=NN=C1C(NC(=O)C2=CC=C(C=C2)[N+](=O)[O-])CCO)N
28	D28	S1C(=NN=C1C(NC(=O)C2=CC=C(C=C2)[N+](=O)[O-])C(C)C)N
29	D29	S1C(=NN=C1C(NC(=O)C2=CC=C(C=C2)[N+](=O)[O-])C(C)C)N
30	D30	S1C(=NN=C1C(N(C(=O)C2=CC=CC=C2)C(=O)C)CC(=O)O)N
31	D31	S1C(=NN=C1C(N(C(=O)C2=CC=CC=C2)C(=O)C)CCSC)N
32	D32	S1C(=NN=C1C(NC(=O)C2=CC=CC=C2)C(OC(C)(C)C)C)N
75	D75	S1C(=NN=C1C(N(C(=O)C2=CC=CC=C2)C(=O)C3=CC=CC=C3)CCC(=O)O)N
34	D34	S1C(=NN=C1C(NC(=O)C2=CC=CC=C2)CCC(=O)OCC)N
35	D35	S1C(=NN=C1C(NC(=O)C2=CC=C(C=C2)[N+](=O)[O-])C(S)(C)C)N
36	D36	S1C(=NN=C1C(NC(=O)C2=CC=C(C=C2)[N+](=O)[O-])CC(C)C)N
37	D37	S1C(=NN=C1C(NC(=O)C2=CC=CC=C2)CCCNC(=N)N)N
38	D38	S1C(=NN=C1C(NC(=O)C2=CC=CC=C2)CCCNC(=N)N)N
39	D39	ClC1=CC=C(C=C1)C(NC(=O)C2=CC=CC=C2)C=3SC(=NN3)N
40	D40	ClC1=C(C=CC=C1)C(NC(=O)C2=CC=CC=C2)C=3SC(=NN3)N
41	D41	S1C(=NN=C1C(NC(=O)C2=CC=CC=C2)C3=CC=C(C=C3)F)N
42	D42	S1C(=NN=C1C(NC(=O)C2=CC=CC=C2)CC3=CC=CC=C3)N
43	D43	S1C(=NN=C1C(NC(=O)C2=CC=CC=C2)CC3=CC(O)=CC=C3)N
44	D44	S1C(=NN=C1C(NC(=O)C2=CC=CC=C2)CCC3=CC=CC=C3)N
45	D45	S1C(=NN=C1C(NC(=O)C2=CC=C(C=C2)[N+](=O)[O-])CCCCN)N
46	D46	S1C(=NN=C1C(NC(=O)C2=CC=CC=C2)CCC(=O)OC(C)(C)C)N
47	D47	S1C(=NN=C1C(N(C(=O)OC(C)(C)C)C(=O)C2=CC=CC=C2)CN)N
48	D48	S1C(=NN=C1C(N(C(=O)OC(C)(C)C)C(=O)C2=CC=CC=C2)CN)N
49	D49	IC1=C(C(=O)N(C(=O)C2=CC=CC=C2)CC=3SC(=NN3)N)C=CC=C1
50	D50	S1C(=NN=C1C(NC(=O)C2=CC=C(C=C2)[N+](=O)[O-])C3=CC=CC=C3)N
51	D51	S1C(=NN=C1C(NC(=O)C2=CC=C(C=C2)[N+](=O)[O-])C3CCCCC3)N
52	D52	ClC1=CC=C(C=C1)C(NC(=O)C2=CC=C(C=C2)[N+](=O)[O-])C=3SC(=NN3)N
53	D53	ClC1=C(C=CC=C1)C(NC(=O)C2=CC=C(C=C2)[N+](=O)[O-])C=3SC(=NN3)N
54	D54	S1C(=NN=C1C(NC(=O)C2=CC=C(C=C2)[N+](=O)[O-])C3=CC=C(C=C3)F)N
55	D55	S1C(=NN=C1C(NC(=O)C2=CC=C(C=C2)[N+](=O)[O-])CC3=CC=CC=C3)N
56	D56	S1C(=NN=C1C(NC(=O)C2=CC=CC=C2)CC=3C4=C(NC3)C=CC=C4)N
57	D57	S1C(=NN=C1C(NC(=O)C2=CC=C(C=C2)[N+](=O)[O-])CCCNC(=N)N)N
58	D58	S1C(=NN=C1C(NC(=O)C2=CC=C(C=C2)[N+](=O)[O-])CCCNC(=N)N)N
59	D59	S1C(=NN=C1C(N(C(=O)C2=CC=C(C=C2)[N+](=O)[O-])C(=O)C)CCSC)N
60	D60	S1C(=NN=C1C(NC(=O)C2=CC=C(C=C2)[N+](=O)[O-])C(OC(C)(C)C)C)N
61	D61	S1C(=NN=C1C(N(C(=O)C2=CC=C(C=C2)[N+](=O)[O-])C(=O)C)CC(=O)O)N
62	D62	S1C(=NN=C1CN(C(=O)OC(C)(C)C)C(=O)C2=CC=C(C=C2)[N+](=O)[O-])N
63	D63	S1C(=NN=C1C(NC(=O)C2=CC=C(C=C2)[N+](=O)[O-])CCC(=O)OCC)N
98	D98	S1C(=NN=C1C(N(C(=O)OCC2C3=C(C4=C2C=CC=C4)C=CC=C3)C(=O)C5=CC=C(C=C5)[N+](=O)[O-])CCC(=O)OCC6=CC=CC=C6)N
65	D65	S1C(=NN=C1C(NC(=O)C2=CC=CC=C2)CC3=CC4=C(C=C3)C=CC=C4)N
66	D66	S1C(=NN=C1C(NC(=O)C2=CC=C(C=C2)[N+](=O)[O-])CC3=CC(O)=CC=C3)N
67	D67	S1C(=NN=C1C(NC(=O)C2=CC=C(C=C2)[N+](=O)[O-])CCC3=CC=CC=C3)N
68	D68	IC1=C(C(=O)N(C(=O)C2=CC=C(C=C2)[N+](=O)[O-])CC=3SC(=NN3)N)C=CC=C1
69	D69	S1C(=NN=C1C(N(C(=O)OC(C)(C)C)C(=O)C2=CC=C(C=C2)[N+](=O)[O-])CN)N
70	D70	S1C(=NN=C1C(N(C(=O)OC(C)(C)C)C(=O)C2=CC=C(C=C2)[N+](=O)[O-])CN)N
71	D71	S1C(=NN=C1C(N(C(=O)OC(C)(C)C)C(=O)C2=CC=CC=C2)CCC(=O)N)N
72	D72	S1C(=NN=C1C(NC(=O)C2=CC=C(C=C2)[N+](=O)[O-])CCC(=O)OC(C)(C)C)N
73	D73	S1C(=NN=C1C(NC(=O)C2=CC=C(C=C2)[N+](=O)[O-])CC=3C4=C(NC3)C=CC=C4)N
74	D74	S1C(=NN=C1C(N(C(=O)OC(C)(C)C)C(=O)C2=CC=CC=C2)COC(C)(C)C)N
103	D103	NC=1SC(=NN1)C(NC(=O)C=2C=CC(=CC2)[N+]([O-])=O)CS
76	D76	S1C(=NN=C1C(NC(=O)C2=CC=C(C=C2)[N+](=O)[O-])CC3=CC4=C(C=C3)C=CC=C4)N
77	D77	S1C(=NN=C1C(N(C(=O)OC(C)(C)C)C(=O)C2=CC=C(C=C2)[N+](=O)[O-])CCSC)N
78	D78	S1C(=NN=C1C(N(C(=O)OC(C)(C)C)C(=O)C2=CC=C(C=C2)[N+](=O)[O-])CCC(=O)N)N
79	D79	S1C(=NN=C1C(N(C(=O)C2=CC=C(C=C2)[N+](=O)[O-])C(=O)C3=CC=CC=C3)CCC(=O)O)N
80	D80	S1C(=NN=C1C(N(C(=O)OC(C)(C)C)C(=O)C2=CC=CC=C2)CCC(=O)OC(C)(C)C)N
81	D81	S1C(=NN=C1C(N(C(=O)OC(C)(C)C)C(=O)C2=CC=C(C=C2)[N+](=O)[O-])COC(C)(C)C)N
82	D82	S1C(=NN=C1C(N(C(=O)OC(C)(C)C)C(=O)C2=CC=C(C=C2)[N+](=O)[O-])CCC(=O)OC(C)(C)C)N
83	D83	S1C(=NN=C1C(N(C(=O)OCC2C3=C(C4=C2C=CC=C4)C=CC=C3)C(=O)C5=CC=CC=C5)CCSC)N
84	D84	S1C(=NN=C1C(N(C(=O)OCC2C3=C(C4=C2C=CC=C4)C=CC=C3)C(=O)C5=CC=CC=C5)CCCC)N
85	D85	S1C(=NN=C1C(N(C(=O)OCC2C3=C(C4=C2C=CC=C4)C=CC=C3)C(=O)C5=CC=CC=C5)CC(=O)OC)N
86	D86	S1C(=NN=C1C(N(C(=O)OCC2C3=C(C4=C2C=CC=C4)C=CC=C3)C(=O)C5=CC=C(C=C5)[N+](=O)[O-])CCSC)N
87	D87	S1C(=NN=C1C(N(C(=O)OCC2C3=C(C4=C2C=CC=C4)C=CC=C3)C(=O)C5=CC=C(C=C5)[N+](=O)[O-])CCCC)N
88	D88	ClC1=CC=C(C=C1)CC(N(C(=O)OCC2C3=C(C4=C2C=CC=C4)C=CC=C3)C(=O)C5=CC=CC=C5)C=6SC(=NN6)N
89	D89	S1C(=NN=C1C(N(C(=O)OCC2C3=C(C4=C2C=CC=C4)C=CC=C3)C(=O)C5=CC=CC=C5)CC6=C(F)C=CC=C6)N
90	D90	S1C(=NN=C1C(N(C(=O)OCC2C3=C(C4=C2C=CC=C4)C=CC=C3)C(=O)C5=CC=C(C=C5)[N+](=O)[O-])CC(=O)OC)N
91	D91	S1C(=NN=C1C(N(C(=O)OCC2C3=C(C4=C2C=CC=C4)C=CC=C3)C(=O)C5=CC=CC=C5)CCCNC(=O)OC(C)(C)C)N
92	D92	ClC1=CC=C(C=C1)CC(N(C(=O)OCC2C3=C(C4=C2C=CC=C4)C=CC=C3)C(=O)C5=CC=C(C=C5)[N+](=O)[O-])C=6SC(=NN6)N
93	D93	S1C(=NN=C1C(N(C(=O)OCC2C3=C(C4=C2C=CC=C4)C=CC=C3)C(=O)C5=CC=C(C=C5)[N+](=O)[O-])CC6=C(F)C=CC=C6)N
94	D94	S1C(=NN=C1C(N(C(=O)OCC2C3=C(C4=C2C=CC=C4)C=CC=C3)C(=O)C5=CC=CC=C5)CC6=CC=C(C=C6)OC(C)(C)C)N
95	D95	S1C(=NN=C1C(N(C(=O)OCC2C3=C(C4=C2C=CC=C4)C=CC=C3)C(=O)C5=CC=CC=C5)CCC(=O)OCC6=CC=CC=C6)N
96	D96	S1C(=NN=C1C(N(C(=O)OCC2C3=C(C4=C2C=CC=C4)C=CC=C3)C(=O)C5=CC=C(C=C5)[N+](=O)[O-])CCCNC(=O)OC(C)(C)C)N
97	D97	S1C(=NN=C1C(N(C(=O)OCC2C3=C(C4=C2C=CC=C4)C=CC=C3)C(=O)C5=CC=C(C=C5)[N+](=O)[O-])CC6=CC=C(C=C6)OC(C)(C)C)N
104	D104	[O][N+](=O)C1=CC=C(C=C1)C(=O)NC(CS)C=2SC(=NN2)N=CC=3C=CC(=CC3)OC
99	D99	S1C(=NN=C1C(N(C(=O)OCC2C3=C(C4=C2C=CC=C4)C=CC=C3)C(=O)C5=CC=CC=C5)CC=6C7=C(N(C6)C(=O)OC(C)(C)C)C=CC=C7)N
100	D100	S1C(=NN=C1C(N(C(=O)OCC2C3=C(C4=C2C=CC=C4)C=CC=C3)C(=O)C5=CC=C(C=C5)[N+](=O)[O-])CC=6C7=C(N(C6)C(=O)OC(C)(C)C)C=CC=C7)N
106	D106	[O][N+](=O)C1=CC=C(C=C1)C(=O)NC(C=2SC(=NN2)N=CC=3C=CC=CC3)C(C)C
102	D102	S1C(=NN=C1C(N(C(=O)OCC2C3=C(C4=C2C=CC=C4)C=CC=C3)C(=O)C5=CC=C(C=C5)[N+](=O)[O-])CC(=O)NC(C6=CC=CC=C6)(C7=CC=CC=C7)C8=CC=CC=C8)N
33	D33	S1C(=NN=C1CN(C(=O)OC(C)(C)C)C(=O)C2=CC=CC=C2)N
64	D64	S1C(=NN=C1C(N(C(=O)OC(C)(C)C)C(=O)C2=CC=CC=C2)CCSC)N
101	D101	S1C(=NN=C1C(N(C(=O)OCC2C3=C(C4=C2C=CC=C4)C=CC=C3)C(=O)C5=CC=CC=C5)CC(=O)NC(C6=CC=CC=C6)(C7=CC=CC=C7)C8=CC=CC=C8)N
105	D105	NC=1SC(=NN1)C(NC(=O)C=2C=CC(=CC2)[N+]([O-])=O)C(C)C
107	D107	[O][N+](=O)C1=CC=C(C=C1)C(=O)NC(C=2SC(=NN2)N=CC=3C=CC(=CC3)OC)C(C)C

## Sheet: Quinazoline derivatives
Details of the designed quinazoline derivatives
Total designed derivaitves = 1934
Sr.No.	Compound ID	Smiles
1	Q1	O=C1NN2C(=N1)C=3C(N=C2OCC)=CC=C(C3)C
2	Q2	O=C1NN2C(=N1)C=3C(N=C2OCC)=CC(=CC3)C
3	Q3	O=C1NN2C(=N1)C=3C(N=C2OCC)=CC=CC3C
4	Q4	ClC1=CC=C2C(=C1)C=3N(C(=N2)OCCl)NC(N3)=O
5	Q5	ClCOC=1N2C(C=3C(N1)=CC=CC3F)=NC(N2)=O
6	Q6	ClC1=CC=CC2=C1N=C(OCCl)N3NC(N=C32)=O
7	Q7	IC1=CC=CC2=C1N=C(OCCl)N3NC(N=C32)=O
8	Q8	BrC1=CC=CC2=C1N=C(OCCl)N3NC(N=C32)=O
9	Q9	IC1=CC=C2C(=C1)N=C(OCCl)N3NC(N=C32)=O
10	Q10	BrC1=CC=C2C(=C1)N=C(OCCl)N3NC(N=C32)=O
11	Q11	ClC1=CC=CC2=C1C=3N(C(=N2)OCCl)NC(N3)=O
12	Q12	ClC1=CC=C2C(=C1)C=3N(C(=N2)OCC)NC(N3)=O
13	Q13	ClCOC=1N2C(C=3C(N1)=CC(=CC3)C)=NC(N2)=O
14	Q14	ClCOC=1N2C(C=3C(N1)=CC=CC3C)=NC(N2)=O
15	Q15	ClCOC=1N2C(C=3C(N1)=CC=C(C3)C)=NC(N2)=O
16	Q16	ClC1=CC=CC2=C1N=C(OCC)N3NC(N=C32)=O
17	Q17	IC1=CC=CC2=C1N=C(OCC)N3NC(N=C32)=O
18	Q18	BrC1=CC=CC2=C1N=C(OCC)N3NC(N=C32)=O
19	Q19	IC1=CC=C2C(=C1)N=C(OCC)N3NC(N=C32)=O
20	Q20	BrC1=CC=C2C(=C1)N=C(OCC)N3NC(N=C32)=O
21	Q21	ClC1=CC=CC2=C1C=3N(C(=N2)OCC)NC(N3)=O
22	Q22	FC1=CC=CC2=C1C=3N(C(=N2)OCC)NC(N3)=O
23	Q23	O=C1NN2C(=N1)C=3C(N=C2OCC)=CC=C(C3)O
24	Q24	ClCOC=1N2C(C=3C(N1)=CC=C(C3)O)=NC(N2)=O
25	Q25	O=C1NN2C(=N1)C=3C(N=C2OCC)=C(C=CC3)N
26	Q26	ClCOC=1N2C(C3=C(N1)C(N)=CC=C3)=NC(N2)=O
27	Q27	O=C1NN2C(=N1)C=3C(N=C2OC(C)C)=CC=C(C3)C
28	Q28	O=C1NN2C(=N1)C=3C(N=C2OCC)=C(C=C(C3)C)C
29	Q29	O=C1NN2C(=N1)C=3C(N=C2OCC=C)=CC(=CC3)C
30	Q30	O=C1NN2C(=N1)C=3C(N=C2OCCC)=CC(=CC3)C
31	Q31	O=C1NN2C(=N1)C=3C(N=C2OC(C)C)=CC(=CC3)C
32	Q32	O=C1NN2C(=N1)C=3C(N=C2OCC=C)=CC=C(C3)C
33	Q33	O=C1NN2C(=N1)C=3C(N=C2OCCC)=CC=C(C3)C
34	Q34	O=C1NN2C(=N1)C=3C(N=C2OC(C)C)=CC=CC3C
35	Q35	O=C1NN2C(=N1)C=3C(N=C2OCC=C)=CC=CC3C
36	Q36	O=C1NN2C(=N1)C=3C(N=C2OCCC)=CC=CC3C
37	Q37	ClC1=CC=C2C(=C1)C=3N(C(=N2)OCCCl)NC(N3)=O
38	Q38	ClC1=CC=C2C(=C1)C=3N(C(=N2)OCCF)NC(N3)=O
39	Q39	ClC1=CC(=CC2=C1N=C(OCC)N3NC(N=C32)=O)Cl
40	Q40	BrC1=CC(=CC2=C1N=C(OCC)N3NC(N=C32)=O)Cl
41	Q41	BrC1=CC(=CC2=C1N=C(OCC)N3NC(N=C32)=O)F
42	Q42	ClC1=CC=CC2=C1N=C(OCCCl)N3NC(N=C32)=O
43	Q43	ClC1=CC=CC2=C1N=C(OCCF)N3NC(N=C32)=O
44	Q44	IC1=CC=CC2=C1N=C(OCCCl)N3NC(N=C32)=O
45	Q45	IC1=CC=CC2=C1N=C(OCCF)N3NC(N=C32)=O
46	Q46	IC1=CC=CC2=C1N=C(OCCBr)N3NC(N=C32)=O
47	Q47	BrC1=CC=CC2=C1N=C(OCCCl)N3NC(N=C32)=O
48	Q48	BrC1=CC=CC2=C1N=C(OCCF)N3NC(N=C32)=O
49	Q49	BrC1=CC=CC2=C1N=C(OCCBr)N3NC(N=C32)=O
50	Q50	ClC1=CC=C(C2=C1N=C(OCC)N3NC(N=C32)=O)Cl
51	Q51	IC1=CC=C2C(=C1)N=C(OCCCl)N3NC(N=C32)=O
52	Q52	IC1=CC=C2C(=C1)N=C(OCCF)N3NC(N=C32)=O
53	Q53	IC1=CC=C2C(=C1)N=C(OCCBr)N3NC(N=C32)=O
54	Q54	BrC1=CC=C2C(=C1)N=C(OCCCl)N3NC(N=C32)=O
55	Q55	BrC1=CC=C2C(=C1)N=C(OCCF)N3NC(N=C32)=O
56	Q56	BrC1=CC=C2C(=C1)N=C(OCCBr)N3NC(N=C32)=O
57	Q57	BrC1=CC2=C(C=C1Cl)N=C(N3C2=NC(=O)N3)OCC
58	Q58	BrC1=CC(=C2C(=C1)C=3N(C(=N2)OCCl)NC(N3)=O)C
59	Q59	ClCCOC=1N2C(C=3C(N1)=CC=CC3F)=NC(N2)=O
60	Q60	BrCCOC=1N2C(C=3C(N1)=CC=C(C3)Cl)=NC(N2)=O
61	Q61	BrCCOC=1N2C(C=3C(N1)=CC=CC3Cl)=NC(N2)=O
62	Q62	BrCCOC=1N2C(C=3C(N1)=CC=CC3F)=NC(N2)=O
63	Q63	BrCCOC=1N2C(C3=C(N1)C(Cl)=CC=C3)=NC(N2)=O
64	Q64	BrC1=CC=C2C(=C1F)N=C(OCC)N3NC(N=C32)=O
65	Q65	ClC1=CC=C(C2=C1C=3N(C(=N2)OCC)NC(N3)=O)F
66	Q66	FC1=CC(=CC2=C1C=3N(C(=N2)OCC)NC(N3)=O)F
67	Q67	BrC1=CC=C(C2=C1C=3N(C(=N2)OCC)NC(N3)=O)F
68	Q68	ClC1=CC=CC2=C1C=3N(C(=N2)OCCCl)NC(N3)=O
69	Q69	ClC1=CC=CC2=C1C=3N(C(=N2)OCCF)NC(N3)=O
70	Q70	FC1=CC=CC2=C1C=3N(C(=N2)OCCF)NC(N3)=O
71	Q71	ClC1=CC=C2C(=C1)C=3N(C(=N2)OCC=C)NC(N3)=O
72	Q72	ClC1=CC=C2C(=C1)C=3N(C(=N2)OCCC)NC(N3)=O
73	Q73	ClC1=CC=C2C(=C1)C=3N(C(=N2)OC(C)C)NC(N3)=O
74	Q74	ClCOC=1N2C(C=3C(N1)=C(C=C(C3)C)C)=NC(N2)=O
75	Q75	ClC1=CC=CC2=C1N=C(OC(C)C)N3NC(N=C32)=O
76	Q76	IC1=CC=CC2=C1N=C(OC(C)C)N3NC(N=C32)=O
77	Q77	BrC1=CC=CC2=C1N=C(OC(C)C)N3NC(N=C32)=O
78	Q78	ClC1=CC=CC2=C1N=C(OCC=C)N3NC(N=C32)=O
79	Q79	ClC1=CC=CC2=C1N=C(OCCC)N3NC(N=C32)=O
80	Q80	IC1=CC=CC2=C1N=C(OCC=C)N3NC(N=C32)=O
81	Q81	IC1=CC=CC2=C1N=C(OCCC)N3NC(N=C32)=O
82	Q82	BrC1=CC=CC2=C1N=C(OCC=C)N3NC(N=C32)=O
83	Q83	BrC1=CC=CC2=C1N=C(OCCC)N3NC(N=C32)=O
84	Q84	IC1=CC=C2C(=C1)N=C(OC(C)C)N3NC(N=C32)=O
85	Q85	BrC1=CC=C2C(=C1)N=C(OC(C)C)N3NC(N=C32)=O
86	Q86	IC1=CC=C2C(=C1)N=C(OCC=C)N3NC(N=C32)=O
87	Q87	IC1=CC=C2C(=C1)N=C(OCCC)N3NC(N=C32)=O
88	Q88	BrC1=CC=C2C(=C1)N=C(OCC=C)N3NC(N=C32)=O
89	Q89	BrC1=CC=C2C(=C1)N=C(OCCC)N3NC(N=C32)=O
90	Q90	BrC1=CC(=C2C(=C1)C=3N(C(=N2)OCC)NC(N3)=O)C
91	Q91	ClCCOC=1N2C(C=3C(N1)=CC(=CC3)C)=NC(N2)=O
92	Q92	ClCCOC=1N2C(C=3C(N1)=CC=CC3C)=NC(N2)=O
93	Q93	ClCCOC=1N2C(C=3C(N1)=CC=C(C3)C)=NC(N2)=O
94	Q94	FCCOC=1N2C(C=3C(N1)=CC(=CC3)C)=NC(N2)=O
95	Q95	FCCOC=1N2C(C=3C(N1)=CC=CC3C)=NC(N2)=O
96	Q96	FCCOC=1N2C(C=3C(N1)=CC=C(C3)C)=NC(N2)=O
97	Q97	BrCCOC=1N2C(C=3C(N1)=CC(=CC3)C)=NC(N2)=O
98	Q98	BrCCOC=1N2C(C=3C(N1)=CC=CC3C)=NC(N2)=O
99	Q99	BrCCOC=1N2C(C=3C(N1)=CC=C(C3)C)=NC(N2)=O
100	Q100	S(C=1N2C(C=3C(N1)=CC=C(C3)O)=NC(N2)=O)C(C)C
101	Q101	ClC1=CC=CC2=C1C=3N(C(=N2)OCC=C)NC(N3)=O
102	Q102	ClC1=CC=CC2=C1C=3N(C(=N2)OCCC)NC(N3)=O
103	Q103	ClC1=CC=CC2=C1C=3N(C(=N2)OC(C)C)NC(N3)=O
104	Q104	FC1=CC=CC2=C1C=3N(C(=N2)OCC=C)NC(N3)=O
105	Q105	FC1=CC=CC2=C1C=3N(C(=N2)OCCC)NC(N3)=O
106	Q106	FC1=CC=CC2=C1C=3N(C(=N2)OC(C)C)NC(N3)=O
107	Q107	ClC1=CC(=CC2=C1N=C(OCCl)N3NC(N=C32)=O)Cl
108	Q108	BrC1=CC(=CC2=C1N=C(OCCl)N3NC(N=C32)=O)Cl
109	Q109	BrC1=CC(=CC2=C1N=C(OCCl)N3NC(N=C32)=O)F
110	Q110	ClCOC=1N2C(C=3C(N1)=CC(=CC3F)F)=NC(N2)=O
111	Q111	ClC1=CC=C(C2=C1N=C(OCCl)N3NC(N=C32)=O)Cl
112	Q112	BrC1=CC2=C(C=C1Cl)N=C(N3C2=NC(=O)N3)OCCl
113	Q113	BrC1=CC=C2C(=C1F)N=C(OCCl)N3NC(N=C32)=O
114	Q114	ClC1=CC=C(C2=C1C=3N(C(=N2)OCCl)NC(N3)=O)F
115	Q115	BrC1=CC=C(C2=C1C=3N(C(=N2)OCCl)NC(N3)=O)F
116	Q116	ClC1=CC=C2C(=C1)C=3N(C(=N2)SC(C)C)NC(N3)=O
117	Q117	ClC1=CC=CC2=C1N=C(SC(C)C)N3NC(N=C32)=O
118	Q118	IC1=CC=CC2=C1N=C(SC(C)C)N3NC(N=C32)=O
119	Q119	BrC1=CC=CC2=C1N=C(SC(C)C)N3NC(N=C32)=O
120	Q120	IC1=CC=C2C(=C1)N=C(SC(C)C)N3NC(N=C32)=O
121	Q121	BrC1=CC=C2C(=C1)N=C(SC(C)C)N3NC(N=C32)=O
122	Q122	S(C=1N2C(C=3C(N1)=CC=CC3F)=NC(N2)=O)C(C)C
123	Q123	ClC1=CC=CC2=C1C=3N(C(=N2)SC(C)C)NC(N3)=O
124	Q124	S(C=1N2C(C=3C(N1)=CC=C(C3)C)=NC(N2)=O)C(C)C
125	Q125	S(C=1N2C(C=3C(N1)=CC(=CC3)C)=NC(N2)=O)C(C)C
126	Q126	S(C=1N2C(C=3C(N1)=CC=CC3C)=NC(N2)=O)C(C)C
127	Q127	O=C1NN2C(=N1)C=3C(N=C2OC(C)C)=CC=C(C3)O
128	Q128	O=C1NN2C(=N1)C=3C(N=C2OCC=C)=CC=C(C3)O
129	Q129	O=C1NN2C(=N1)C=3C(N=C2OCCC)=CC=C(C3)O
130	Q130	O=C1NN2C(=N1)C=3C(N=C2OCC)=CC=CC3OC
131	Q131	O=C1NN2C(=N1)C=3C(N=C2OCC)=CC(=CC3)OC
132	Q132	ClCOC=1N2C(C=3C(N1)=CC=CC3OC)=NC(N2)=O
133	Q133	ClCOC=1N2C(C=3C(N1)=CC(=CC3)OC)=NC(N2)=O
134	Q134	ClCCOC=1N2C(C=3C(N1)=CC=C(C3)O)=NC(N2)=O
135	Q135	FCCOC=1N2C(C=3C(N1)=CC=C(C3)O)=NC(N2)=O
136	Q136	BrCCOC=1N2C(C=3C(N1)=CC=C(C3)O)=NC(N2)=O
137	Q137	O=C1NN2C(=N1)C=3C(N=C2N(OC)C)=C(C=CC3)N
138	Q138	O=C1NN2C(=N1)C=3C(N=C2N(CC)C)=C(C=CC3)N
139	Q139	O=C1NN2C(=N1)C=3C(N=C2N(OC)C)=CC=C(C3)C
140	Q140	O=C1NN2C(=N1)C=3C(N=C2N(OC)C)=CC(=CC3)C
141	Q141	O=C1NN2C(=N1)C=3C(N=C2N(CC)C)=CC=C(C3)O
142	Q142	O=C1NN2C(=N1)C=3C(N=C2N(OC)C)=CC=CC3C
143	Q143	O=C1NN2C(=N1)C=3C(N=C2OC(C)C)=C(C=CC3)N
144	Q144	O=C1NN2C(=N1)C=3C(N=C2OCC=C)=C(C=CC3)N
145	Q145	O=C1NN2C(=N1)C=3C(N=C2OCCC)=C(C=CC3)N
146	Q146	ClC1=CC=C2C(=C1)C=3N(C(=N2)N(OC)C)NC(N3)=O
147	Q147	ClC1=CC=CC2=C1N=C(N3NC(N=C32)=O)N(OC)C
148	Q148	IC1=CC=CC2=C1N=C(N3NC(N=C32)=O)N(OC)C
149	Q149	BrC1=CC=CC2=C1N=C(N3NC(N=C32)=O)N(OC)C
150	Q150	IC1=CC=C2C(=C1)N=C(N3NC(N=C32)=O)N(OC)C
151	Q151	BrC1=CC=C2C(=C1)N=C(N3NC(N=C32)=O)N(OC)C
152	Q152	ClCCOC=1N2C(C3=C(N1)C(N)=CC=C3)=NC(N2)=O
153	Q153	FCCOC=1N2C(C3=C(N1)C(N)=CC=C3)=NC(N2)=O
154	Q154	BrCCOC=1N2C(C3=C(N1)C(N)=CC=C3)=NC(N2)=O
155	Q155	ClC1=CC=CC2=C1C=3N(C(=N2)N(OC)C)NC(N3)=O
156	Q156	FC1=CC=CC2=C1C=3N(C(=N2)N(OC)C)NC(N3)=O
157	Q157	O=C1NN2C(=N1)C=3C(N=C2N(CC)C)=CC=C(C3)C
158	Q158	O=C1NN2C(=N1)C=3C(N=C2N(CC)C)=CC(=CC3)C
159	Q159	O=C1NN2C(=N1)C=3C(N=C2N(CC)C)=CC=CC3C
160	Q160	ClC1=CC=C2C(=C1)C=3N(C(=N2)N(CC)C)NC(N3)=O
161	Q161	ClC1=CC=CC2=C1N=C(N3NC(N=C32)=O)N(CC)C
162	Q162	IC1=CC=CC2=C1N=C(N3NC(N=C32)=O)N(CC)C
163	Q163	BrC1=CC=CC2=C1N=C(N3NC(N=C32)=O)N(CC)C
164	Q164	IC1=CC=C2C(=C1)N=C(N3NC(N=C32)=O)N(CC)C
165	Q165	BrC1=CC=C2C(=C1)N=C(N3NC(N=C32)=O)N(CC)C
166	Q166	S(C=1N2C(C3=C(N1)C(N)=CC=C3)=NC(N2)=O)C(C)C
167	Q167	ClC1=CC=CC2=C1C=3N(C(=N2)N(CC)C)NC(N3)=O
168	Q168	FC1=CC=CC2=C1C=3N(C(=N2)N(CC)C)NC(N3)=O
169	Q169	O=C1NN2C(=N1)C=3C(N=C2N(OC)C)=CC=C(C3)O
170	Q170	O=C1NN2C(=N1)C=3C(N=C2OCC)=CC=C(C3)C(=O)O
171	Q171	O=C1NN2C(=N1)C=3C(N=C2OCC)=CC(=CC3)C(=O)O
172	Q172	ClCOC=1N2C(C=3C(N1)=CC=C(C3)C(=O)O)=NC(N2)=O
173	Q173	ClCOC=1N2C(C=3C(N1)=CC(=CC3)C(=O)O)=NC(N2)=O
174	Q174	O=C1NN2C(=N1)C=3C(N=C2OC(C)C)=C(C=C(C3)C)C
175	Q175	O=C1NN2C(=N1)C=3C(N=C2OCC(C)C)=CC(=CC3)C
176	Q176	O=C1NN2C(=N1)C=3C(N=C2OCCC=C)=CC(=CC3)C
177	Q177	O=C1NN2C(=N1)C=3C(N=C2OCCCC)=CC(=CC3)C
178	Q178	O=C1NN2C(=N1)C=3C(N=C2OCCC#C)=CC(=CC3)C
179	Q179	O=C1NN2C(=N1)C=3C(N=C2OCCC=C)=CC=C(C3)C
180	Q180	O=C1NN2C(=N1)C=3C(N=C2OCCCC)=CC=C(C3)C
181	Q181	O=C1NN2C(=N1)C=3C(N=C2OCCC#C)=CC=C(C3)C
182	Q182	O=C1NN2C(=N1)C=3C(N=C2OCC(C)C)=CC=C(C3)C
183	Q183	O=C1NN2C(=N1)C=3C(N=C2OCC=C)=C(C=C(C3)C)C
184	Q184	O=C1NN2C(=N1)C=3C(N=C2OCCC)=C(C=C(C3)C)C
185	Q185	O=C1NN2C(=N1)C=3C(N=C2OCCC=C)=CC=CC3C
186	Q186	O=C1NN2C(=N1)C=3C(N=C2OCCCC)=CC=CC3C
187	Q187	O=C1NN2C(=N1)C=3C(N=C2OCCC#C)=CC=CC3C
188	Q188	O=C1NN2C(=N1)C=3C(N=C2OCC(C)C)=CC=CC3C
189	Q189	BrC1=C(C=C2C(=C1F)N=C(OCCl)N3NC(N=C32)=O)Cl
190	Q190	ClC1=CC=C2C(=C1)C=3N(C(=N2)OCCCCl)NC(N3)=O
191	Q191	ClC1=CC(=CC2=C1N=C(OCC=C)N3NC(N=C32)=O)Cl
192	Q192	ClC1=CC(=CC2=C1N=C(OCCC)N3NC(N=C32)=O)Cl
193	Q193	BrC1=CC(=CC2=C1N=C(OCC=C)N3NC(N=C32)=O)Cl
194	Q194	BrC1=CC(=CC2=C1N=C(OCCC)N3NC(N=C32)=O)Cl
195	Q195	BrC1=CC(=CC2=C1N=C(OCC=C)N3NC(N=C32)=O)F
196	Q196	BrC1=CC(=CC2=C1N=C(OCCC)N3NC(N=C32)=O)F
197	Q197	ClC1=CC(=CC2=C1N=C(OC(C)C)N3NC(N=C32)=O)Cl
198	Q198	BrC1=CC(=CC2=C1N=C(OC(C)C)N3NC(N=C32)=O)Cl
199	Q199	BrC1=CC(=CC2=C1N=C(OC(C)C)N3NC(N=C32)=O)F
200	Q200	ClC1=CC=CC2=C1N=C(OCCCCl)N3NC(N=C32)=O
201	Q201	IC1=CC=CC2=C1N=C(OCCCCl)N3NC(N=C32)=O
202	Q202	BrC1=CC=CC2=C1N=C(OCCCCl)N3NC(N=C32)=O
203	Q203	ClC1=CC=C(C2=C1N=C(OCC=C)N3NC(N=C32)=O)Cl
204	Q204	ClC1=CC=C(C2=C1N=C(OCCC)N3NC(N=C32)=O)Cl
205	Q205	ClC1=CC=C(C2=C1N=C(OC(C)C)N3NC(N=C32)=O)Cl
206	Q206	IC1=CC=C2C(=C1)N=C(OCCCCl)N3NC(N=C32)=O
207	Q207	BrC1=CC=C2C(=C1)N=C(OCCCCl)N3NC(N=C32)=O
208	Q208	ClCCCOC=1N2C(C=3C(N1)=CC=CC3F)=NC(N2)=O
209	Q209	FC(F)COC=1N2C(C=3C(N1)=CC(=CC3)C)=NC(N2)=O
210	Q210	FC(F)COC=1N2C(C=3C(N1)=CC=CC3C)=NC(N2)=O
211	Q211	FC(F)COC=1N2C(C=3C(N1)=CC=C(C3)C)=NC(N2)=O
212	Q212	BrC1=CC2=C(C=C1Cl)N=C(N3C2=NC(=O)N3)OCC=C
213	Q213	BrC1=CC2=C(C=C1Cl)N=C(N3C2=NC(=O)N3)OCCC
214	Q214	BrC1=CC2=C(C=C1Cl)N=C(N3C2=NC(=O)N3)OC(C)C
215	Q215	BrC1=CC(=C2C(=C1)C=3N(C(=N2)OCCCl)NC(N3)=O)C
216	Q216	BrC1=CC(=C2C(=C1)C=3N(C(=N2)OCCF)NC(N3)=O)C
217	Q217	BrC1=CC(=C2C(=C1)C=3N(C(=N2)OCCBr)NC(N3)=O)C
218	Q218	BrC1=CC=C2C(=C1F)N=C(OCC=C)N3NC(N=C32)=O
219	Q219	BrC1=CC=C2C(=C1F)N=C(OCCC)N3NC(N=C32)=O
220	Q220	BrC1=CC=C2C(=C1F)N=C(OC(C)C)N3NC(N=C32)=O
221	Q221	ClC1=CC=C(C2=C1C=3N(C(=N2)OCC=C)NC(N3)=O)F
222	Q222	ClC1=CC=C(C2=C1C=3N(C(=N2)OCCC)NC(N3)=O)F
223	Q223	ClC1=CC=C(C2=C1C=3N(C(=N2)OC(C)C)NC(N3)=O)F
224	Q224	FC1=CC(=CC2=C1C=3N(C(=N2)OCC=C)NC(N3)=O)F
225	Q225	FC1=CC(=CC2=C1C=3N(C(=N2)OCCC)NC(N3)=O)F
226	Q226	FC1=CC(=CC2=C1C=3N(C(=N2)OC(C)C)NC(N3)=O)F
227	Q227	BrC1=CC=C(C2=C1C=3N(C(=N2)OCC=C)NC(N3)=O)F
228	Q228	BrC1=CC=C(C2=C1C=3N(C(=N2)OCCC)NC(N3)=O)F
229	Q229	BrC1=CC=C(C2=C1C=3N(C(=N2)OC(C)C)NC(N3)=O)F
230	Q230	ClC1=CC=CC2=C1C=3N(C(=N2)OCCCCl)NC(N3)=O
231	Q231	ClC1=CC=C2C(=C1)C=3N(C(=N2)OCCC=C)NC(N3)=O
232	Q232	ClC1=CC=C2C(=C1)C=3N(C(=N2)OCCCC)NC(N3)=O
233	Q233	ClC1=CC=C2C(=C1)C=3N(C(=N2)OCCC#C)NC(N3)=O
234	Q234	ClC1=CC=C2C(=C1)C=3N(C(=N2)OCC(C)C)NC(N3)=O
235	Q235	ClC1=CC=CC2=C1N=C(OCC(C)C)N3NC(N=C32)=O
236	Q236	ClC1=CC=CC2=C1N=C(OCCC=C)N3NC(N=C32)=O
237	Q237	ClC1=CC=CC2=C1N=C(OCCCC)N3NC(N=C32)=O
238	Q238	ClC1=CC=CC2=C1N=C(OCCC#C)N3NC(N=C32)=O
239	Q239	IC1=CC=CC2=C1N=C(OCC(C)C)N3NC(N=C32)=O
240	Q240	IC1=CC=CC2=C1N=C(OCCC=C)N3NC(N=C32)=O
241	Q241	IC1=CC=CC2=C1N=C(OCCCC)N3NC(N=C32)=O
242	Q242	IC1=CC=CC2=C1N=C(OCCC#C)N3NC(N=C32)=O
243	Q243	BrC1=CC=CC2=C1N=C(OCC(C)C)N3NC(N=C32)=O
244	Q244	BrC1=CC=CC2=C1N=C(OCCC=C)N3NC(N=C32)=O
245	Q245	BrC1=CC=CC2=C1N=C(OCCCC)N3NC(N=C32)=O
246	Q246	BrC1=CC=CC2=C1N=C(OCCC#C)N3NC(N=C32)=O
247	Q247	IC1=CC=C2C(=C1)N=C(OCC(C)C)N3NC(N=C32)=O
248	Q248	IC1=CC=C2C(=C1)N=C(OCCC=C)N3NC(N=C32)=O
249	Q249	IC1=CC=C2C(=C1)N=C(OCCCC)N3NC(N=C32)=O
250	Q250	IC1=CC=C2C(=C1)N=C(OCCC#C)N3NC(N=C32)=O
251	Q251	BrC1=CC=C2C(=C1)N=C(OCC(C)C)N3NC(N=C32)=O
252	Q252	BrC1=CC=C2C(=C1)N=C(OCCC=C)N3NC(N=C32)=O
253	Q253	BrC1=CC=C2C(=C1)N=C(OCCCC)N3NC(N=C32)=O
254	Q254	BrC1=CC=C2C(=C1)N=C(OCCC#C)N3NC(N=C32)=O
255	Q255	ClCCCOC=1N2C(C=3C(N1)=CC(=CC3)C)=NC(N2)=O
256	Q256	ClCCCOC=1N2C(C=3C(N1)=CC=CC3C)=NC(N2)=O
257	Q257	ClCCCOC=1N2C(C=3C(N1)=CC=C(C3)C)=NC(N2)=O
258	Q258	BrC1=CC(=C2C(=C1)C=3N(C(=N2)OCC=C)NC(N3)=O)C
259	Q259	BrC1=CC(=C2C(=C1)C=3N(C(=N2)OCCC)NC(N3)=O)C
260	Q260	BrC1=CC(=C2C(=C1)C=3N(C(=N2)OC(C)C)NC(N3)=O)C
261	Q261	ClCCOC=1N2C(C=3C(N1)=C(C=C(C3)C)C)=NC(N2)=O
262	Q262	FCCOC=1N2C(C=3C(N1)=C(C=C(C3)C)C)=NC(N2)=O
263	Q263	BrCCOC=1N2C(C=3C(N1)=C(C=C(C3)C)C)=NC(N2)=O
264	Q264	S(C=1N2C(C=3C(N1)=CC(=CC3)OC)=NC(N2)=O)C(C)C
265	Q265	S(C=1N2C(C=3C(N1)=CC=CC3OC)=NC(N2)=O)C(C)C
266	Q266	ClC1=CC=CC2=C1C=3N(C(=N2)OCCC=C)NC(N3)=O
267	Q267	ClC1=CC=CC2=C1C=3N(C(=N2)OCCCC)NC(N3)=O
268	Q268	ClC1=CC=CC2=C1C=3N(C(=N2)OCCC#C)NC(N3)=O
269	Q269	ClC1=CC=CC2=C1C=3N(C(=N2)OCC(C)C)NC(N3)=O
270	Q270	FC1=CC=CC2=C1C=3N(C(=N2)OCCC=C)NC(N3)=O
271	Q271	FC1=CC=CC2=C1C=3N(C(=N2)OCCCC)NC(N3)=O
272	Q272	FC1=CC=CC2=C1C=3N(C(=N2)OCCC#C)NC(N3)=O
273	Q273	FC1=CC=CC2=C1C=3N(C(=N2)OCC(C)C)NC(N3)=O
274	Q274	ClC1=CC=C2C(=C1)C=3N(C(=N2)OCC(F)F)NC(N3)=O
275	Q275	BrC1=C(C=C2C(=C1F)N=C(OCC)N3NC(N=C32)=O)Cl
276	Q276	ClC1=CC(=CC2=C1N=C(OCCCl)N3NC(N=C32)=O)Cl
277	Q277	ClC1=CC(=CC2=C1N=C(OCCF)N3NC(N=C32)=O)Cl
278	Q278	BrC1=CC(=CC2=C1N=C(OCCCl)N3NC(N=C32)=O)Cl
279	Q279	BrC1=CC(=CC2=C1N=C(OCCF)N3NC(N=C32)=O)Cl
280	Q280	BrC1=CC(=CC2=C1N=C(OCCBr)N3NC(N=C32)=O)Cl
281	Q281	BrC1=CC(=CC2=C1N=C(OCCCl)N3NC(N=C32)=O)F
282	Q282	BrC1=CC(=CC2=C1N=C(OCCF)N3NC(N=C32)=O)F
283	Q283	BrC1=CC(=CC2=C1N=C(OCCBr)N3NC(N=C32)=O)F
284	Q284	ClC1=CC=CC2=C1N=C(OCC(F)F)N3NC(N=C32)=O
285	Q285	IC1=CC=CC2=C1N=C(OCC(F)F)N3NC(N=C32)=O
286	Q286	BrC1=CC=CC2=C1N=C(OCC(F)F)N3NC(N=C32)=O
287	Q287	ClC1=CC=C(C2=C1N=C(OCCCl)N3NC(N=C32)=O)Cl
288	Q288	ClC1=CC=C(C2=C1N=C(OCCF)N3NC(N=C32)=O)Cl
289	Q289	IC1=CC=C2C(=C1)N=C(OCC(F)F)N3NC(N=C32)=O
290	Q290	BrC1=CC=C2C(=C1)N=C(OCC(F)F)N3NC(N=C32)=O
291	Q291	BrC1=CC2=C(C=C1Cl)N=C(N3C2=NC(=O)N3)OCCCl
292	Q292	BrC1=CC2=C(C=C1Cl)N=C(N3C2=NC(=O)N3)OCCF
293	Q293	BrC1=CC2=C(C=C1Cl)N=C(N3C2=NC(=O)N3)OCCBr
294	Q294	ClCCOC=1N2C(C=3C(N1)=CC(=CC3F)F)=NC(N2)=O
295	Q295	BrCCOC=1N2C(C=3C(N1)=CC(=CC3F)F)=NC(N2)=O
296	Q296	BrCCOC=1N2C(C3=C(N1)C(Cl)=CC(=C3)Cl)=NC(N2)=O
297	Q297	BrCCOC=1N2C(C=3C(N1)=C(C=CC3Cl)Cl)=NC(N2)=O
298	Q298	BrCCOC=1N2C(C=3C(N1)=C(C=CC3Cl)F)=NC(N2)=O
299	Q299	BrC1=CC=C2C(=C1F)N=C(OCCCl)N3NC(N=C32)=O
300	Q300	BrC1=CC=C2C(=C1F)N=C(OCCF)N3NC(N=C32)=O
301	Q301	BrC1=CC=C2C(=C1F)N=C(OCCBr)N3NC(N=C32)=O
302	Q302	ClC1=CC=C(C2=C1C=3N(C(=N2)OCCCl)NC(N3)=O)F
303	Q303	ClC1=CC=C(C2=C1C=3N(C(=N2)OCCF)NC(N3)=O)F
304	Q304	FC1=CC(=CC2=C1C=3N(C(=N2)OCCF)NC(N3)=O)F
305	Q305	BrC1=CC=C(C2=C1C=3N(C(=N2)OCCCl)NC(N3)=O)F
306	Q306	BrC1=CC=C(C2=C1C=3N(C(=N2)OCCF)NC(N3)=O)F
307	Q307	BrC1=CC=C(C2=C1C=3N(C(=N2)OCCBr)NC(N3)=O)F
308	Q308	ClC1=CC=CC2=C1C=3N(C(=N2)OCC(F)F)NC(N3)=O
309	Q309	FC1=CC=CC2=C1C=3N(C(=N2)OCC(F)F)NC(N3)=O
310	Q310	BrC1=CC(=C2C(=C1)C=3N(C(=N2)SC(C)C)NC(N3)=O)C
311	Q311	S(C=1N2C(C=3C(N1)=C(C=C(C3)C)C)=NC(N2)=O)C(C)C
312	Q312	ClC1=CC(=CC2=C1N=C(SC(C)C)N3NC(N=C32)=O)Cl
313	Q313	BrC1=CC(=CC2=C1N=C(SC(C)C)N3NC(N=C32)=O)Cl
314	Q314	BrC1=CC(=CC2=C1N=C(SC(C)C)N3NC(N=C32)=O)F
315	Q315	ClC1=CC=C(C2=C1N=C(SC(C)C)N3NC(N=C32)=O)Cl
316	Q316	BrC1=CC2=C(C=C1Cl)N=C(N3C2=NC(=O)N3)SC(C)C
317	Q317	S(C=1N2C(C=3C(N1)=CC(=CC3F)F)=NC(N2)=O)C(C)C
318	Q318	BrC1=CC=C2C(=C1F)N=C(SC(C)C)N3NC(N=C32)=O
319	Q319	ClC1=CC=C(C2=C1C=3N(C(=N2)SC(C)C)NC(N3)=O)F
320	Q320	BrC1=CC=C(C2=C1C=3N(C(=N2)SC(C)C)NC(N3)=O)F
321	Q321	O=C1NN2C(=N1)C=3C(N=C2OCCC=C)=CC=C(C3)O
322	Q322	O=C1NN2C(=N1)C=3C(N=C2OCCCC)=CC=C(C3)O
323	Q323	O=C1NN2C(=N1)C=3C(N=C2OCCC#C)=CC=C(C3)O
324	Q324	O=C1NN2C(=N1)C=3C(N=C2OCC(C)C)=CC=C(C3)O
325	Q325	O=C1NN2C(=N1)C=3C(N=C2OC(C)C)=CC=CC3OC
326	Q326	O=C1NN2C(=N1)C=3C(N=C2OCC=C)=CC=CC3OC
327	Q327	O=C1NN2C(=N1)C=3C(N=C2OCCC)=CC=CC3OC
328	Q328	O=C1NN2C(=N1)C=3C(N=C2OC(C)C)=CC(=CC3)OC
329	Q329	O=C1NN2C(=N1)C=3C(N=C2OCC=C)=CC(=CC3)OC
330	Q330	O=C1NN2C(=N1)C=3C(N=C2OCCC)=CC(=CC3)OC
331	Q331	FC(F)COC=1N2C(C=3C(N1)=CC=C(C3)O)=NC(N2)=O
332	Q332	ClCCCOC=1N2C(C=3C(N1)=CC=C(C3)O)=NC(N2)=O
333	Q333	ClCCOC=1N2C(C=3C(N1)=CC(=CC3)OC)=NC(N2)=O
334	Q334	FCCOC=1N2C(C=3C(N1)=CC(=CC3)OC)=NC(N2)=O
335	Q335	BrCCOC=1N2C(C=3C(N1)=CC(=CC3)OC)=NC(N2)=O
336	Q336	ClCCOC=1N2C(C=3C(N1)=CC=CC3OC)=NC(N2)=O
337	Q337	FCCOC=1N2C(C=3C(N1)=CC=CC3OC)=NC(N2)=O
338	Q338	BrCCOC=1N2C(C=3C(N1)=CC=CC3OC)=NC(N2)=O
339	Q339	O=C1NN2C(=N1)C=3C(N=C2N(CC)CC)=C(C=CC3)N
340	Q340	O=C1NN2C(=N1)C=3C(N=C2NCCCC)=C(C=CC3)N
341	Q341	O=[N+]([O-])C1=CC=C2C(=C1)N=C(OCC)N3NC(N=C32)=O
342	Q342	O=[N+]([O-])C1=CC=CC2=C1C=3N(C(=N2)OCC)NC(N3)=O
343	Q343	ClCOC=1N2C(C=3C(N1)=CC=CC3[N+](=O)[O-])=NC(N2)=O
344	Q344	ClCOC=1N2C(C=3C(N1)=CC(=CC3)[N+](=O)[O-])=NC(N2)=O
345	Q345	O=C1NN2C(=N1)C=3C(N=C2NCCCC)=CC=C(C3)O
346	Q346	O=C1NN2C(=N1)C=3C(N=C2N(CC)C)=CC=CC3OC
347	Q347	O=C1NN2C(=N1)C=3C(N=C2N(CC)C)=CC(=CC3)OC
348	Q348	O=C1NN2C(=N1)C=3C(N=C2N(OC)C)=C(C=C(C3)C)C
349	Q349	O=C1NN2C(=N1)C=3C(N=C2N(CC)CC)=CC=C(C3)O
350	Q350	O=C1NN2C(=N1)C=3C(N=C2OCC)=CC=C(C3)N(C)C
351	Q351	O=C1NN2C(=N1)C=3C(N=C2OCCC=C)=C(C=CC3)N
352	Q352	O=C1NN2C(=N1)C=3C(N=C2OCCCC)=C(C=CC3)N
353	Q353	O=C1NN2C(=N1)C=3C(N=C2OCCC#C)=C(C=CC3)N
354	Q354	O=C1NN2C(=N1)C=3C(N=C2OCC(C)C)=C(C=CC3)N
355	Q355	ClC1=CC=C(C2=C1N=C(N3NC(N=C32)=O)N(OC)C)Cl
356	Q356	ClC1=CC(=CC2=C1N=C(N3NC(N=C32)=O)N(OC)C)Cl
357	Q357	BrC1=CC(=CC2=C1N=C(N3NC(N=C32)=O)N(OC)C)Cl
358	Q358	BrC1=CC(=CC2=C1N=C(N3NC(N=C32)=O)N(OC)C)F
359	Q359	FC(F)COC=1N2C(C3=C(N1)C(N)=CC=C3)=NC(N2)=O
360	Q360	BrC1=CC2=C(C=C1Cl)N=C(N3C2=NC(=O)N3)N(OC)C
361	Q361	ClC1=CC=C(C2=C1C=3N(C(=N2)N(OC)C)NC(N3)=O)F
362	Q362	FC1=CC(=CC2=C1C=3N(C(=N2)N(OC)C)NC(N3)=O)F
363	Q363	BrC1=CC=C(C2=C1C=3N(C(=N2)N(OC)C)NC(N3)=O)F
364	Q364	BrC1=CC=C2C(=C1F)N=C(N3NC(N=C32)=O)N(OC)C
365	Q365	ClCOC=1N2C(C=3C(N1)=CC=C(C3)N(C)C)=NC(N2)=O
366	Q366	ClCCCOC=1N2C(C3=C(N1)C(N)=CC=C3)=NC(N2)=O
367	Q367	BrC1=CC(=C2C(=C1)C=3N(C(=N2)N(OC)C)NC(N3)=O)C
368	Q368	O=C1NN2C(=N1)C=3C(N=C2NCCCC)=CC(=CC3)C
369	Q369	O=C1NN2C(=N1)C=3C(N=C2N(CC)CC)=CC=C(C3)C
370	Q370	O=C1NN2C(=N1)C=3C(N=C2N(CC)C)=C(C=C(C3)C)C
371	Q371	O=C1NN2C(=N1)C=3C(N=C2N(CC)CC)=CC(=CC3)C
372	Q372	O=C1NN2C(=N1)C=3C(N=C2NCCCC)=CC=CC3C
373	Q373	O=C1NN2C(=N1)C=3C(N=C2N(CC)CC)=CC=CC3C
374	Q374	O=C1NN2C(=N1)C=3C(N=C2NCCCC)=CC=C(C3)C
375	Q375	ClC1=CC=C(C2=C1N=C(N3NC(N=C32)=O)N(CC)C)Cl
376	Q376	ClC1=CC(=CC2=C1N=C(N3NC(N=C32)=O)N(CC)C)Cl
377	Q377	BrC1=CC(=CC2=C1N=C(N3NC(N=C32)=O)N(CC)C)Cl
378	Q378	BrC1=CC(=CC2=C1N=C(N3NC(N=C32)=O)N(CC)C)F
379	Q379	BrC1=CC2=C(C=C1Cl)N=C(N3C2=NC(=O)N3)N(CC)C
380	Q380	ClC1=CC=C(C2=C1C=3N(C(=N2)N(CC)C)NC(N3)=O)F
381	Q381	FC1=CC(=CC2=C1C=3N(C(=N2)N(CC)C)NC(N3)=O)F
382	Q382	BrC1=CC=C(C2=C1C=3N(C(=N2)N(CC)C)NC(N3)=O)F
383	Q383	BrC1=CC=C2C(=C1F)N=C(N3NC(N=C32)=O)N(CC)C
384	Q384	ClC1=CC=C2C(=C1)C=3N(C(=N2)N(CC)CC)NC(N3)=O
385	Q385	ClC1=CC=C2C(=C1)C=3N(C(=N2)NCCCC)NC(N3)=O
386	Q386	ClC1=CC=CC2=C1N=C(N3NC(N=C32)=O)NCCCC
387	Q387	IC1=CC=CC2=C1N=C(N3NC(N=C32)=O)NCCCC
388	Q388	BrC1=CC=CC2=C1N=C(N3NC(N=C32)=O)NCCCC
389	Q389	ClC1=CC=CC2=C1N=C(N3NC(N=C32)=O)N(CC)CC
390	Q390	IC1=CC=CC2=C1N=C(N3NC(N=C32)=O)N(CC)CC
391	Q391	BrC1=CC=CC2=C1N=C(N3NC(N=C32)=O)N(CC)CC
392	Q392	IC1=CC=C2C(=C1)N=C(N3NC(N=C32)=O)NCCCC
393	Q393	BrC1=CC=C2C(=C1)N=C(N3NC(N=C32)=O)NCCCC
394	Q394	IC1=CC=C2C(=C1)N=C(N3NC(N=C32)=O)N(CC)CC
395	Q395	BrC1=CC=C2C(=C1)N=C(N3NC(N=C32)=O)N(CC)CC
396	Q396	BrC1=CC(=C2C(=C1)C=3N(C(=N2)N(CC)C)NC(N3)=O)C
397	Q397	ClC1=CC=CC2=C1C=3N(C(=N2)N(CC)CC)NC(N3)=O
398	Q398	ClC1=CC=CC2=C1C=3N(C(=N2)NCCCC)NC(N3)=O
399	Q399	FC1=CC=CC2=C1C=3N(C(=N2)N(CC)CC)NC(N3)=O
400	Q400	FC1=CC=CC2=C1C=3N(C(=N2)NCCCC)NC(N3)=O
401	Q401	O=C1NN2C(=N1)C=3C(N=C2N(OC)C)=CC=CC3OC
402	Q402	O=C1NN2C(=N1)C=3C(N=C2N(OC)C)=CC(=CC3)OC
403	Q403	O=C1NN2C(=N1)C=3C(N=C2OC4CCCC4)=CC(=CC3)C
404	Q404	O=C1NN2C(=N1)C=3C(N=C2OC4CCCC4)=CC=C(C3)C
405	Q405	O=C1NN2C(=N1)C=3C(N=C2OC4CCCC4)=CC=CC3C
406	Q406	ClC1=CC=C2C(=C1)C=3N(C(=N2)OC4CCCC4)NC(N3)=O
407	Q407	ClC1=CC=CC2=C1N=C(OC3CCCC3)N4NC(N=C42)=O
408	Q408	IC1=CC=CC2=C1N=C(OC3CCCC3)N4NC(N=C42)=O
409	Q409	BrC1=CC=CC2=C1N=C(OC3CCCC3)N4NC(N=C42)=O
410	Q410	IC1=CC=C2C(=C1)N=C(OC3CCCC3)N4NC(N=C42)=O
411	Q411	BrC1=CC=C2C(=C1)N=C(OC3CCCC3)N4NC(N=C42)=O
412	Q412	ClC1=CC=CC2=C1C=3N(C(=N2)OC4CCCC4)NC(N3)=O
413	Q413	FC1=CC=CC2=C1C=3N(C(=N2)OC4CCCC4)NC(N3)=O
414	Q414	O=C1NN2C(=N1)C=3C(N=C2OC4CCCC4)=CC=C(C3)O
415	Q415	O=C1NN2C(=N1)C=3C(N=C2N4CCOCC4)=C(C=CC3)N
416	Q416	O=C1NN2C(=N1)C=3C(N=C2N4CCCCC4)=C(C=CC3)N
417	Q417	O=C1NN2C(=N1)C=3C(N=C2N4CCOCC4)=CC(=CC3)C
418	Q418	O=C1NN2C(=N1)C=3C(N=C2N4CCOCC4)=CC=CC3C
419	Q419	O=C1NN2C(=N1)C=3C(N=C2N4CCOCC4)=CC=C(C3)C
420	Q420	O=C1NN2C(=N1)C=3C(N=C2N4CCCCC4)=CC=C(C3)O
421	Q421	O=C1NN2C(=N1)C=3C(N=C2OC4CCCC4)=C(C=CC3)N
422	Q422	ClC1=CC=C2C(=C1)C=3N(C(=N2)N4CCOCC4)NC(N3)=O
423	Q423	ClC1=CC=CC2=C1N=C(N3CCOCC3)N4NC(N=C42)=O
424	Q424	IC1=CC=CC2=C1N=C(N3CCOCC3)N4NC(N=C42)=O
425	Q425	BrC1=CC=CC2=C1N=C(N3CCOCC3)N4NC(N=C42)=O
426	Q426	IC1=CC=C2C(=C1)N=C(N3CCOCC3)N4NC(N=C42)=O
427	Q427	BrC1=CC=C2C(=C1)N=C(N3CCOCC3)N4NC(N=C42)=O
428	Q428	ClC1=CC=CC2=C1C=3N(C(=N2)N4CCOCC4)NC(N3)=O
429	Q429	FC1=CC=CC2=C1C=3N(C(=N2)N4CCOCC4)NC(N3)=O
430	Q430	O=C1NN2C(=N1)C=3C(N=C2N4CCCCC4)=CC(=CC3)C
431	Q431	O=C1NN2C(=N1)C=3C(N=C2N4CCCCC4)=CC=CC3C
432	Q432	O=C1NN2C(=N1)C=3C(N=C2N4CCCCC4)=CC=C(C3)C
433	Q433	ClC1=CC=C2C(=C1)C=3N(C(=N2)N4CCCCC4)NC(N3)=O
434	Q434	ClC1=CC=CC2=C1N=C(N3CCCCC3)N4NC(N=C42)=O
435	Q435	IC1=CC=CC2=C1N=C(N3CCCCC3)N4NC(N=C42)=O
436	Q436	BrC1=CC=CC2=C1N=C(N3CCCCC3)N4NC(N=C42)=O
437	Q437	IC1=CC=C2C(=C1)N=C(N3CCCCC3)N4NC(N=C42)=O
438	Q438	BrC1=CC=C2C(=C1)N=C(N3CCCCC3)N4NC(N=C42)=O
439	Q439	ClC1=CC=CC2=C1C=3N(C(=N2)N4CCCCC4)NC(N3)=O
440	Q440	FC1=CC=CC2=C1C=3N(C(=N2)N4CCCCC4)NC(N3)=O
441	Q441	O=C1NN2C(=N1)C=3C(N=C2N4CCOCC4)=CC=C(C3)O
442	Q442	O=C1NN2C(=N1)C=3C(N=C2OCC)=CC(=CC3OC)OC
443	Q443	O=C1NN2C(=N1)C=3C(N=C2OCC=C)=CC=C(C3)C(=O)O
444	Q444	O=C1NN2C(=N1)C=3C(N=C2OCCC)=CC=C(C3)C(=O)O
445	Q445	O=C1NN2C(=N1)C=3C(N=C2OC(C)C)=CC=C(C3)C(=O)O
446	Q446	O=C1NN2C(=N1)C=3C(N=C2OCC=C)=CC(=CC3)C(=O)O
447	Q447	O=C1NN2C(=N1)C=3C(N=C2OCCC)=CC(=CC3)C(=O)O
448	Q448	O=C1NN2C(=N1)C=3C(N=C2OC(C)C)=CC(=CC3)C(=O)O
449	Q449	ClCOC=1N2C(C=3C(N1)=CC(=CC3OC)OC)=NC(N2)=O
450	Q450	ClCCOC=1N2C(C=3C(N1)=CC=C(C3)C(=O)O)=NC(N2)=O
451	Q451	ClCCOC=1N2C(C=3C(N1)=CC(=CC3)C(=O)O)=NC(N2)=O
452	Q452	FCCOC=1N2C(C=3C(N1)=CC=C(C3)C(=O)O)=NC(N2)=O
453	Q453	FCCOC=1N2C(C=3C(N1)=CC(=CC3)C(=O)O)=NC(N2)=O
454	Q454	BrCCOC=1N2C(C=3C(N1)=CC=C(C3)C(=O)O)=NC(N2)=O
455	Q455	BrCCOC=1N2C(C=3C(N1)=CC(=CC3)C(=O)O)=NC(N2)=O
456	Q456	O=C1NN2C(=N1)C=3C(N=C2OCCCCC)=CC(=CC3)C
457	Q457	O=C1NN2C(=N1)C=3C(N=C2OCCCCC)=CC=C(C3)C
458	Q458	O=C1NN2C(=N1)C=3C(N=C2OCCC=C)=C(C=C(C3)C)C
459	Q459	O=C1NN2C(=N1)C=3C(N=C2OCCCC)=C(C=C(C3)C)C
460	Q460	O=C1NN2C(=N1)C=3C(N=C2OCCC#C)=C(C=C(C3)C)C
461	Q461	O=C1NN2C(=N1)C=3C(N=C2OCC(C)C)=C(C=C(C3)C)C
462	Q462	O=C1NN2C(=N1)C=3C(N=C2OCCCCC)=CC=CC3C
463	Q463	ClC1=CC=C2C(=C1)C=3N(C(=N2)OCC(Cl)(Cl)Cl)NC(N3)=O
464	Q464	BrC1=C(C=C2C(=C1F)N=C(OCCCl)N3NC(N=C32)=O)Cl
465	Q465	BrC1=C(C=C2C(=C1F)N=C(OCCF)N3NC(N=C32)=O)Cl
466	Q466	BrC1=C(C=C2C(=C1F)N=C(OCCBr)N3NC(N=C32)=O)Cl
467	Q467	ClC1=CC(=CC2=C1N=C(OCC(F)F)N3NC(N=C32)=O)Cl
468	Q468	BrC1=CC(=CC2=C1N=C(OCC(F)F)N3NC(N=C32)=O)Cl
469	Q469	BrC1=CC(=CC2=C1N=C(OCC(F)F)N3NC(N=C32)=O)F
470	Q470	ClCOC=1N2C(C=3C(N1)=C(C=CC3)C(F)(F)F)=NC(N2)=O
471	Q471	ClCOC=1N2C(C=3C(N1)=CC=C(C3)C(F)(F)F)=NC(N2)=O
472	Q472	ClCOC=1N2C(C=3C(N1)=CC(=CC3)C(F)(F)F)=NC(N2)=O
473	Q473	ClC1=CC=CC2=C1N=C(OCC(Cl)(Cl)Cl)N3NC(N=C32)=O
474	Q474	IC1=CC=CC2=C1N=C(OCC(Cl)(Cl)Cl)N3NC(N=C32)=O
475	Q475	BrC1=CC=CC2=C1N=C(OCC(Cl)(Cl)Cl)N3NC(N=C32)=O
476	Q476	ClC1=CC=C(C2=C1N=C(OCC(F)F)N3NC(N=C32)=O)Cl
477	Q477	IC1=CC=C2C(=C1)N=C(OCC(Cl)(Cl)Cl)N3NC(N=C32)=O
478	Q478	BrC1=CC=C2C(=C1)N=C(OCC(Cl)(Cl)Cl)N3NC(N=C32)=O
479	Q479	BrC1=CC2=C(C=C1Cl)N=C(N3C2=NC(=O)N3)OCC(F)F
480	Q480	ClC(Cl)(Cl)COC=1N2C(C=3C(N1)=CC=CC3F)=NC(N2)=O
481	Q481	BrC1=CC=C2C(=C1F)N=C(OCC(F)F)N3NC(N=C32)=O
482	Q482	ClC1=CC=C(C2=C1C=3N(C(=N2)OCC(F)F)NC(N3)=O)F
483	Q483	FC1=CC(=CC2=C1C=3N(C(=N2)OCC(F)F)NC(N3)=O)F
484	Q484	BrC1=CC=C(C2=C1C=3N(C(=N2)OCC(F)F)NC(N3)=O)F
485	Q485	ClC1=CC=CC2=C1C=3N(C(=N2)OCC(Cl)(Cl)Cl)NC(N3)=O
486	Q486	ClC1=CC(=CC2=C1N=C(OCC(C)C)N3NC(N=C32)=O)Cl
487	Q487	ClC1=CC(=CC2=C1N=C(OCCC=C)N3NC(N=C32)=O)Cl
488	Q488	ClC1=CC(=CC2=C1N=C(OCCCC)N3NC(N=C32)=O)Cl
489	Q489	ClC1=CC(=CC2=C1N=C(OCCC#C)N3NC(N=C32)=O)Cl
490	Q490	BrC1=CC(=CC2=C1N=C(OCC(C)C)N3NC(N=C32)=O)Cl
491	Q491	BrC1=CC(=CC2=C1N=C(OCCC=C)N3NC(N=C32)=O)Cl
492	Q492	BrC1=CC(=CC2=C1N=C(OCCCC)N3NC(N=C32)=O)Cl
493	Q493	BrC1=CC(=CC2=C1N=C(OCCC#C)N3NC(N=C32)=O)Cl
494	Q494	BrC1=CC(=CC2=C1N=C(OCC(C)C)N3NC(N=C32)=O)F
495	Q495	BrC1=CC(=CC2=C1N=C(OCCC=C)N3NC(N=C32)=O)F
496	Q496	BrC1=CC(=CC2=C1N=C(OCCCC)N3NC(N=C32)=O)F
497	Q497	BrC1=CC(=CC2=C1N=C(OCCC#C)N3NC(N=C32)=O)F
498	Q498	ClC1=CC=C(C2=C1N=C(OCC(C)C)N3NC(N=C32)=O)Cl
499	Q499	ClC1=CC=C(C2=C1N=C(OCCC=C)N3NC(N=C32)=O)Cl
500	Q500	ClC1=CC=C(C2=C1N=C(OCCCC)N3NC(N=C32)=O)Cl
501	Q501	ClC1=CC=C(C2=C1N=C(OCCC#C)N3NC(N=C32)=O)Cl
502	Q502	FC(F)COC=1N2C(C=3C(N1)=C(C=C(C3)C)C)=NC(N2)=O
503	Q503	BrC1=CC2=C(C=C1Cl)N=C(N3C2=NC(=O)N3)OCCC=C
504	Q504	BrC1=CC2=C(C=C1Cl)N=C(N3C2=NC(=O)N3)OCCCC
505	Q505	BrC1=CC2=C(C=C1Cl)N=C(N3C2=NC(=O)N3)OCCC#C
506	Q506	BrC1=CC2=C(C=C1Cl)N=C(N3C2=NC(=O)N3)OCC(C)C
507	Q507	BrC1=CC(=C2C(=C1)C=3N(C(=N2)OCCCCl)NC(N3)=O)C
508	Q508	ClCC(OC=1N2C(C=3C(N1)=CC(=CC3)C)=NC(N2)=O)CCl
509	Q509	ClCC(OC=1N2C(C=3C(N1)=CC=CC3C)=NC(N2)=O)CCl
510	Q510	ClCC(OC=1N2C(C=3C(N1)=CC=C(C3)C)=NC(N2)=O)CCl
511	Q511	BrC1=CC=C2C(=C1F)N=C(OCC(C)C)N3NC(N=C32)=O
512	Q512	BrC1=CC=C2C(=C1F)N=C(OCCC=C)N3NC(N=C32)=O
513	Q513	BrC1=CC=C2C(=C1F)N=C(OCCCC)N3NC(N=C32)=O
514	Q514	BrC1=CC=C2C(=C1F)N=C(OCCC#C)N3NC(N=C32)=O
515	Q515	ClC1=CC=C(C2=C1C=3N(C(=N2)OCCC=C)NC(N3)=O)F
516	Q516	ClC1=CC=C(C2=C1C=3N(C(=N2)OCCCC)NC(N3)=O)F
517	Q517	ClC1=CC=C(C2=C1C=3N(C(=N2)OCCC#C)NC(N3)=O)F
518	Q518	ClC1=CC=C(C2=C1C=3N(C(=N2)OCC(C)C)NC(N3)=O)F
519	Q519	FC1=CC(=CC2=C1C=3N(C(=N2)OCCC=C)NC(N3)=O)F
520	Q520	FC1=CC(=CC2=C1C=3N(C(=N2)OCCCC)NC(N3)=O)F
521	Q521	FC1=CC(=CC2=C1C=3N(C(=N2)OCCC#C)NC(N3)=O)F
522	Q522	FC1=CC(=CC2=C1C=3N(C(=N2)OCC(C)C)NC(N3)=O)F
523	Q523	BrC1=CC=C(C2=C1C=3N(C(=N2)OCCC=C)NC(N3)=O)F
524	Q524	BrC1=CC=C(C2=C1C=3N(C(=N2)OCCCC)NC(N3)=O)F
525	Q525	BrC1=CC=C(C2=C1C=3N(C(=N2)OCCC#C)NC(N3)=O)F
526	Q526	BrC1=CC=C(C2=C1C=3N(C(=N2)OCC(C)C)NC(N3)=O)F
527	Q527	ClC1=CC=C2C(=C1)C=3N(C(=N2)OCCCCC)NC(N3)=O
528	Q528	ClC1=CC=CC2=C1N=C(OCCCCC)N3NC(N=C32)=O
529	Q529	IC1=CC=CC2=C1N=C(OCCCCC)N3NC(N=C32)=O
530	Q530	BrC1=CC=CC2=C1N=C(OCCCCC)N3NC(N=C32)=O
531	Q531	IC1=CC=C2C(=C1)N=C(OCCCCC)N3NC(N=C32)=O
532	Q532	BrC1=CC=C2C(=C1)N=C(OCCCCC)N3NC(N=C32)=O
533	Q533	ClCCCOC=1N2C(C=3C(N1)=C(C=C(C3)C)C)=NC(N2)=O
534	Q534	BrC1=CC(=C2C(=C1)C=3N(C(=N2)OCCC=C)NC(N3)=O)C
535	Q535	BrC1=CC(=C2C(=C1)C=3N(C(=N2)OCCCC)NC(N3)=O)C
536	Q536	BrC1=CC(=C2C(=C1)C=3N(C(=N2)OCCC#C)NC(N3)=O)C
537	Q537	BrC1=CC(=C2C(=C1)C=3N(C(=N2)OCC(C)C)NC(N3)=O)C
538	Q538	ClC1=CC=CC2=C1C=3N(C(=N2)OCCCCC)NC(N3)=O
539	Q539	FC1=CC=CC2=C1C=3N(C(=N2)OCCCCC)NC(N3)=O
540	Q540	ClC1=CC=C2C(=C1)C=3N(C(=N2)OC(CCl)CCl)NC(N3)=O
541	Q541	BrC1=C(C=C2C(=C1F)N=C(OC(C)C)N3NC(N=C32)=O)Cl
542	Q542	BrC1=C(C=C2C(=C1F)N=C(OCC=C)N3NC(N=C32)=O)Cl
543	Q543	BrC1=C(C=C2C(=C1F)N=C(OCCC)N3NC(N=C32)=O)Cl
544	Q544	ClC1=CC(=CC2=C1N=C(OCCCCl)N3NC(N=C32)=O)Cl
545	Q545	BrC1=CC(=CC2=C1N=C(OCCCCl)N3NC(N=C32)=O)Cl
546	Q546	BrC1=CC(=CC2=C1N=C(OCCCCl)N3NC(N=C32)=O)F
547	Q547	ClC1=CC=CC2=C1N=C(OC(CCl)CCl)N3NC(N=C32)=O
548	Q548	IC1=CC=CC2=C1N=C(OC(CCl)CCl)N3NC(N=C32)=O
549	Q549	BrC1=CC=CC2=C1N=C(OC(CCl)CCl)N3NC(N=C32)=O
550	Q550	ClC1=CC=C(C2=C1N=C(OCCCCl)N3NC(N=C32)=O)Cl
551	Q551	IC1=CC=C2C(=C1)N=C(OC(CCl)CCl)N3NC(N=C32)=O
552	Q552	BrC1=CC=C2C(=C1)N=C(OC(CCl)CCl)N3NC(N=C32)=O
553	Q553	ClCCCOC=1N2C(C=3C(N1)=CC(=CC3F)F)=NC(N2)=O
554	Q554	BrC1=CC2=C(C=C1Cl)N=C(N3C2=NC(=O)N3)OCCCCl
555	Q555	BrC1=CC(=C2C(=C1)C=3N(C(=N2)OCC(F)F)NC(N3)=O)C
556	Q556	FC(F)(F)C1=CC=C2C(=C1)N=C(OCC)N3NC(N=C32)=O
557	Q557	FC(F)(F)C1=CC=C2C(=C1)C=3N(C(=N2)OCC)NC(N3)=O
558	Q558	ClC(Cl)(Cl)COC=1N2C(C=3C(N1)=CC=C(C3)C)=NC(N2)=O
559	Q559	ClC(Cl)(Cl)COC=1N2C(C=3C(N1)=CC(=CC3)C)=NC(N2)=O
560	Q560	ClC(Cl)(Cl)COC=1N2C(C=3C(N1)=CC=CC3C)=NC(N2)=O
561	Q561	ClCC(OC=1N2C(C=3C(N1)=CC=CC3F)=NC(N2)=O)CCl
562	Q562	BrC1=CC=C2C(=C1F)N=C(OCCCCl)N3NC(N=C32)=O
563	Q563	FC(F)(F)C1=CC=CC2=C1N=C(OCC)N3NC(N=C32)=O
564	Q564	ClC1=CC=C(C2=C1C=3N(C(=N2)OCCCCl)NC(N3)=O)F
565	Q565	BrC1=CC=C(C2=C1C=3N(C(=N2)OCCCCl)NC(N3)=O)F
566	Q566	ClC1=CC=CC2=C1C=3N(C(=N2)OC(CCl)CCl)NC(N3)=O
567	Q567	BrC1=C(C=C2C(=C1F)N=C(SC(C)C)N3NC(N=C32)=O)Cl
568	Q568	O=C1NN2C(=N1)C=3C(N=C2OCCCCC)=CC=C(C3)O
569	Q569	O=C1NN2C(=N1)C=3C(N=C2OCCC=C)=CC=CC3OC
570	Q570	O=C1NN2C(=N1)C=3C(N=C2OCCCC)=CC=CC3OC
571	Q571	O=C1NN2C(=N1)C=3C(N=C2OCCC#C)=CC=CC3OC
572	Q572	O=C1NN2C(=N1)C=3C(N=C2OCC(C)C)=CC=CC3OC
573	Q573	O=C1NN2C(=N1)C=3C(N=C2OCCC=C)=CC(=CC3)OC
574	Q574	O=C1NN2C(=N1)C=3C(N=C2OCCCC)=CC(=CC3)OC
575	Q575	O=C1NN2C(=N1)C=3C(N=C2OCCC#C)=CC(=CC3)OC
576	Q576	O=C1NN2C(=N1)C=3C(N=C2OCC(C)C)=CC(=CC3)OC
577	Q577	FC(F)COC=1N2C(C=3C(N1)=CC=CC3OC)=NC(N2)=O
578	Q578	FC(F)COC=1N2C(C=3C(N1)=CC(=CC3)OC)=NC(N2)=O
579	Q579	ClCC(OC=1N2C(C=3C(N1)=CC=C(C3)O)=NC(N2)=O)CCl
580	Q580	ClCCCOC=1N2C(C=3C(N1)=CC=CC3OC)=NC(N2)=O
581	Q581	ClCCCOC=1N2C(C=3C(N1)=CC(=CC3)OC)=NC(N2)=O
582	Q582	S(C=1N2C(C=3C(N1)=CC=C(C3)C(=O)O)=NC(N2)=O)C(C)C
583	Q583	S(C=1N2C(C=3C(N1)=CC(=CC3)C(=O)O)=NC(N2)=O)C(C)C
584	Q584	ClC(Cl)(Cl)COC=1N2C(C=3C(N1)=CC=C(C3)O)=NC(N2)=O
585	Q585	O=[N+]([O-])C1=CC=C2C(=C1)N=C(N3NC(N=C32)=O)N(OC)C
586	Q586	O=[N+]([O-])C1=CC=CC2=C1C=3N(C(=N2)N(OC)C)NC(N3)=O
587	Q587	O=C1NN2C(=N1)C=3C(N=C2N(OC)C)=CC=C(C3)N(C)C
588	Q588	O=C1NN2C(=N1)C=3C(N=C2N(CC)C)=CC=C(C3)N(C)C
589	Q589	O=[N+]([O-])C1=CC=C2C(=C1)N=C(N3NC(N=C32)=O)N(CC)C
590	Q590	O=[N+]([O-])C1=CC=CC2=C1C=3N(C(=N2)N(CC)C)NC(N3)=O
591	Q591	O=C1NN2C(=N1)C=3C(N=C2N(OC)C)=CC(=CC3)C(=O)O
592	Q592	O=C1NN2C(=N1)C=3C(N=C2N(OC)C)=CC=C(C3)C(=O)O
593	Q593	O=[N+]([O-])C1=CC=C2C(=C1)N=C(OC(C)C)N3NC(N=C32)=O
594	Q594	O=[N+]([O-])C1=CC=C2C(=C1)N=C(OCC=C)N3NC(N=C32)=O
595	Q595	O=[N+]([O-])C1=CC=C2C(=C1)N=C(OCCC)N3NC(N=C32)=O
596	Q596	O=[N+]([O-])C1=CC=CC2=C1C=3N(C(=N2)OCC=C)NC(N3)=O
597	Q597	O=[N+]([O-])C1=CC=CC2=C1C=3N(C(=N2)OCCC)NC(N3)=O
598	Q598	O=[N+]([O-])C1=CC=CC2=C1C=3N(C(=N2)OC(C)C)NC(N3)=O
599	Q599	ClCOC=1N2C(C3=C(N1)C([N+](=O)[O-])=CC(=C3)F)=NC(N2)=O
600	Q600	FC1=CC2=C(C(=C1)[N+](=O)[O-])N=C(N3C2=NC(=O)N3)OCC
601	Q601	ClCCOC=1N2C(C=3C(N1)=CC(=CC3)[N+](=O)[O-])=NC(N2)=O
602	Q602	FCCOC=1N2C(C=3C(N1)=CC(=CC3)[N+](=O)[O-])=NC(N2)=O
603	Q603	BrCCOC=1N2C(C=3C(N1)=CC(=CC3)[N+](=O)[O-])=NC(N2)=O
604	Q604	ClCCOC=1N2C(C=3C(N1)=CC=CC3[N+](=O)[O-])=NC(N2)=O
605	Q605	FCCOC=1N2C(C=3C(N1)=CC=CC3[N+](=O)[O-])=NC(N2)=O
606	Q606	BrCCOC=1N2C(C=3C(N1)=CC=CC3[N+](=O)[O-])=NC(N2)=O
607	Q607	O=C1NN2C(=N1)C=3C(N=C2N(CC)CC)=CC=CC3OC
608	Q608	O=C1NN2C(=N1)C=3C(N=C2NCCCC)=CC=CC3OC
609	Q609	O=C1NN2C(=N1)C=3C(N=C2NCCCC)=CC(=CC3)OC
610	Q610	O=C1NN2C(=N1)C=3C(N=C2N(CC)CC)=CC(=CC3)OC
611	Q611	O=C1NN2C(=N1)C=3C(N=C2OC(C)C)=CC=C(C3)N(C)C
612	Q612	O=C1NN2C(=N1)C=3C(N=C2OCC=C)=CC=C(C3)N(C)C
613	Q613	O=C1NN2C(=N1)C=3C(N=C2OCCC)=CC=C(C3)N(C)C
614	Q614	O=C1NN2C(=N1)C=3C(N=C2OCCCCC)=C(C=CC3)N
615	Q615	ClCC(OC=1N2C(C3=C(N1)C(N)=CC=C3)=NC(N2)=O)CCl
616	Q616	ClCCOC=1N2C(C=3C(N1)=CC=C(C3)N(C)C)=NC(N2)=O
617	Q617	FCCOC=1N2C(C=3C(N1)=CC=C(C3)N(C)C)=NC(N2)=O
618	Q618	BrCCOC=1N2C(C=3C(N1)=CC=C(C3)N(C)C)=NC(N2)=O
619	Q619	BrC1=C(C=C2C(=C1F)N=C(N3NC(N=C32)=O)N(OC)C)Cl
620	Q620	ClC(Cl)(Cl)COC=1N2C(C3=C(N1)C(N)=CC=C3)=NC(N2)=O
621	Q621	O=C1NN2C(=N1)C=3C(N=C2N(CC)CC)=C(C=C(C3)C)C
622	Q622	O=C1NN2C(=N1)C=3C(N=C2NCCCC)=C(C=C(C3)C)C
623	Q623	ClC1=CC=C(C2=C1N=C(N3NC(N=C32)=O)N(CC)CC)Cl
624	Q624	ClC1=CC=C(C2=C1N=C(N3NC(N=C32)=O)NCCCC)Cl
625	Q625	ClC1=CC(=CC2=C1N=C(N3NC(N=C32)=O)N(CC)CC)Cl
626	Q626	BrC1=CC(=CC2=C1N=C(N3NC(N=C32)=O)N(CC)CC)Cl
627	Q627	BrC1=CC(=CC2=C1N=C(N3NC(N=C32)=O)N(CC)CC)F
628	Q628	ClC1=CC(=CC2=C1N=C(N3NC(N=C32)=O)NCCCC)Cl
629	Q629	BrC1=CC(=CC2=C1N=C(N3NC(N=C32)=O)NCCCC)Cl
630	Q630	BrC1=CC(=CC2=C1N=C(N3NC(N=C32)=O)NCCCC)F
631	Q631	BrC1=CC2=C(C=C1Cl)N=C(N3C2=NC(=O)N3)N(CC)CC
632	Q632	BrC1=CC2=C(C=C1Cl)N=C(N3C2=NC(=O)N3)NCCCC
633	Q633	ClC1=CC=C(C2=C1C=3N(C(=N2)N(CC)CC)NC(N3)=O)F
634	Q634	ClC1=CC=C(C2=C1C=3N(C(=N2)NCCCC)NC(N3)=O)F
635	Q635	FC1=CC(=CC2=C1C=3N(C(=N2)N(CC)CC)NC(N3)=O)F
636	Q636	FC1=CC(=CC2=C1C=3N(C(=N2)NCCCC)NC(N3)=O)F
637	Q637	BrC1=CC=C(C2=C1C=3N(C(=N2)N(CC)CC)NC(N3)=O)F
638	Q638	BrC1=CC=C(C2=C1C=3N(C(=N2)NCCCC)NC(N3)=O)F
639	Q639	BrC1=CC=C2C(=C1F)N=C(N3NC(N=C32)=O)N(CC)CC
640	Q640	BrC1=CC=C2C(=C1F)N=C(N3NC(N=C32)=O)NCCCC
641	Q641	BrC1=CC(=C2C(=C1)C=3N(C(=N2)N(CC)CC)NC(N3)=O)C
642	Q642	BrC1=CC(=C2C(=C1)C=3N(C(=N2)NCCCC)NC(N3)=O)C
643	Q643	S(C=1N2C(C=3C(N1)=CC=C(C3)N(C)C)=NC(N2)=O)C(C)C
644	Q644	BrC1=C(C=C2C(=C1F)N=C(N3NC(N=C32)=O)N(CC)C)Cl
645	Q645	O=C1NN2C(=N1)C=3C(N=C2N(CC)C)=CC(=CC3)C(=O)O
646	Q646	O=C1NN2C(=N1)C=3C(N=C2N(CC)C)=CC=C(C3)C(=O)O
647	Q647	O=C1NN2C(=N1)C=3C(N=C2OCC)=CC=C(C3)NC(=O)C
648	Q648	ClCOC=1N2C(C=3C(N1)=CC=C(C3)NC(=O)C)=NC(N2)=O
649	Q649	S(C=1N2C(C=3C(N1)=CC(=CC3)[N+](=O)[O-])=NC(N2)=O)C(C)C
650	Q650	S(C=1N2C(C=3C(N1)=CC=CC3[N+](=O)[O-])=NC(N2)=O)C(C)C
651	Q651	O=C1NN2C(=N1)C=3C(N=C2OCC)=CC(=C(C3)OCC)OC
652	Q652	O=C1NN2C(=N1)C=3C(N=C2OCC(C)C)=CC(=CC3)C(=O)O
653	Q653	O=C1NN2C(=N1)C=3C(N=C2OC(C)C)=CC(=CC3OC)OC
654	Q654	O=C1NN2C(=N1)C=3C(N=C2OCC=C)=CC(=CC3OC)OC
655	Q655	O=C1NN2C(=N1)C=3C(N=C2OCCC)=CC(=CC3OC)OC
656	Q656	O=C1NN2C(=N1)C=3C(N=C2OCC(C)C)=CC=C(C3)C(=O)O
657	Q657	O=C1NN2C(=N1)C=3C(N=C2OCCC=C)=CC=C(C3)C(=O)O
658	Q658	O=C1NN2C(=N1)C=3C(N=C2OCCCC)=CC=C(C3)C(=O)O
659	Q659	O=C1NN2C(=N1)C=3C(N=C2OCCC#C)=CC=C(C3)C(=O)O
660	Q660	O=C1NN2C(=N1)C=3C(N=C2OCCC=C)=CC(=CC3)C(=O)O
661	Q661	O=C1NN2C(=N1)C=3C(N=C2OCCCC)=CC(=CC3)C(=O)O
662	Q662	O=C1NN2C(=N1)C=3C(N=C2OCCC#C)=CC(=CC3)C(=O)O
663	Q663	FC(F)COC=1N2C(C=3C(N1)=CC=C(C3)C(=O)O)=NC(N2)=O
664	Q664	FC(F)COC=1N2C(C=3C(N1)=CC(=CC3)C(=O)O)=NC(N2)=O
665	Q665	ClCOC=1N2C(C=3C(N1)=CC(=C(C3)OCC)OC)=NC(N2)=O
666	Q666	ClCCCOC=1N2C(C=3C(N1)=CC=C(C3)C(=O)O)=NC(N2)=O
667	Q667	ClCCCOC=1N2C(C=3C(N1)=CC(=CC3)C(=O)O)=NC(N2)=O
668	Q668	ClCCOC=1N2C(C=3C(N1)=CC(=CC3OC)OC)=NC(N2)=O
669	Q669	FCCOC=1N2C(C=3C(N1)=CC(=CC3OC)OC)=NC(N2)=O
670	Q670	BrCCOC=1N2C(C=3C(N1)=CC(=CC3OC)OC)=NC(N2)=O
671	Q671	O=C1NN2C(=N1)C=3C(N=C2OCCCCCC)=CC(=CC3)C
672	Q672	O=C1NN2C(=N1)C=3C(N=C2OCCCCCC)=CC=C(C3)C
673	Q673	O=C1NN2C(=N1)C=3C(N=C2OCCCCC)=C(C=C(C3)C)C
674	Q674	O=C1NN2C(=N1)C=3C(N=C2OCCCCCC)=CC=CC3C
675	Q675	BrC1=C(C=C2C(=C1F)N=C(OCCCCl)N3NC(N=C32)=O)Cl
676	Q676	ClC1=CC(=CC2=C1N=C(OC(CCl)CCl)N3NC(N=C32)=O)Cl
677	Q677	BrC1=CC(=CC2=C1N=C(OC(CCl)CCl)N3NC(N=C32)=O)Cl
678	Q678	BrC1=CC(=CC2=C1N=C(OC(CCl)CCl)N3NC(N=C32)=O)F
679	Q679	ClC1=CC=C(C2=C1N=C(OC(CCl)CCl)N3NC(N=C32)=O)Cl
680	Q680	BrC1=CC2=C(C=C1Cl)N=C(N3C2=NC(=O)N3)OC(CCl)CCl
681	Q681	BrC1=CC(=C2C(=C1)C=3N(C(=N2)OCC(Cl)(Cl)Cl)NC(N3)=O)C
682	Q682	FC(F)(F)C1=CC=C2C(=C1)N=C(OCCF)N3NC(N=C32)=O
683	Q683	ClCCOC=1N2C(C=3C(N1)=CC=C(C3)C(F)(F)F)=NC(N2)=O
684	Q684	ClCCOC=1N2C(C=3C(N1)=CC(=CC3)C(F)(F)F)=NC(N2)=O
685	Q685	BrCCOC=1N2C(C=3C(N1)=CC=C(C3)C(F)(F)F)=NC(N2)=O
686	Q686	BrCCOC=1N2C(C=3C(N1)=CC(=CC3)C(F)(F)F)=NC(N2)=O
687	Q687	ClCCOC=1N2C(C=3C(N1)=C(C=CC3)C(F)(F)F)=NC(N2)=O
688	Q688	BrCCOC=1N2C(C=3C(N1)=C(C=CC3)C(F)(F)F)=NC(N2)=O
689	Q689	FC(F)(F)C1=CC=C2C(=C1)C=3N(C(=N2)OCCF)NC(N3)=O
690	Q690	ClCC(OC=1N2C(C=3C(N1)=CC(=CC3F)F)=NC(N2)=O)CCl
691	Q691	BrC1=CC=C2C(=C1F)N=C(OC(CCl)CCl)N3NC(N=C32)=O
692	Q692	FC(F)(F)C1=CC=CC2=C1N=C(OCCF)N3NC(N=C32)=O
693	Q693	ClC1=CC=C(C2=C1C=3N(C(=N2)OC(CCl)CCl)NC(N3)=O)F
694	Q694	BrC1=CC=C(C2=C1C=3N(C(=N2)OC(CCl)CCl)NC(N3)=O)F
695	Q695	ClC1=CC(=CC2=C1N=C(OCCCCC)N3NC(N=C32)=O)Cl
696	Q696	BrC1=CC(=CC2=C1N=C(OCCCCC)N3NC(N=C32)=O)Cl
697	Q697	BrC1=CC(=CC2=C1N=C(OCCCCC)N3NC(N=C32)=O)F
698	Q698	ClC1=CC=C(C2=C1N=C(OCCCCC)N3NC(N=C32)=O)Cl
699	Q699	BrC1=CC2=C(C=C1Cl)N=C(N3C2=NC(=O)N3)OCCCCC
700	Q700	ClCC(OC=1N2C(C=3C(N1)=C(C=C(C3)C)C)=NC(N2)=O)CCl
701	Q701	BrC1=CC=C2C(=C1F)N=C(OCCCCC)N3NC(N=C32)=O
702	Q702	ClC1=CC=C(C2=C1C=3N(C(=N2)OCCCCC)NC(N3)=O)F
703	Q703	FC1=CC(=CC2=C1C=3N(C(=N2)OCCCCC)NC(N3)=O)F
704	Q704	BrC1=CC=C(C2=C1C=3N(C(=N2)OCCCCC)NC(N3)=O)F
705	Q705	ClC1=CC=C2C(=C1)C=3N(C(=N2)OCCCCCC)NC(N3)=O
706	Q706	ClC1=CC=CC2=C1N=C(OCCCCCC)N3NC(N=C32)=O
707	Q707	IC1=CC=CC2=C1N=C(OCCCCCC)N3NC(N=C32)=O
708	Q708	BrC1=CC=CC2=C1N=C(OCCCCCC)N3NC(N=C32)=O
709	Q709	IC1=CC=C2C(=C1)N=C(OCCCCCC)N3NC(N=C32)=O
710	Q710	BrC1=CC=C2C(=C1)N=C(OCCCCCC)N3NC(N=C32)=O
711	Q711	BrC1=CC(=C2C(=C1)C=3N(C(=N2)OCCCCC)NC(N3)=O)C
712	Q712	ClC1=CC=CC2=C1C=3N(C(=N2)OCCCCCC)NC(N3)=O
713	Q713	FC1=CC=CC2=C1C=3N(C(=N2)OCCCCCC)NC(N3)=O
714	Q714	BrC1=C(C=C2C(=C1F)N=C(OCC(F)F)N3NC(N=C32)=O)Cl
715	Q715	ClC1=CC(=CC2=C1N=C(OCC(Cl)(Cl)Cl)N3NC(N=C32)=O)Cl
716	Q716	BrC1=CC(=CC2=C1N=C(OCC(Cl)(Cl)Cl)N3NC(N=C32)=O)Cl
717	Q717	BrC1=CC(=CC2=C1N=C(OCC(Cl)(Cl)Cl)N3NC(N=C32)=O)F
718	Q718	ClC1=CC=C(C2=C1N=C(OCC(Cl)(Cl)Cl)N3NC(N=C32)=O)Cl
719	Q719	BrC1=CC2=C(C=C1Cl)N=C(N3C2=NC(=O)N3)OCC(Cl)(Cl)Cl
720	Q720	ClC(Cl)(Cl)COC=1N2C(C=3C(N1)=CC(=CC3F)F)=NC(N2)=O
721	Q721	BrC1=CC=C2C(=C1F)N=C(OCC(Cl)(Cl)Cl)N3NC(N=C32)=O
722	Q722	ClC1=CC=C(C2=C1C=3N(C(=N2)OCC(Cl)(Cl)Cl)NC(N3)=O)F
723	Q723	BrC1=CC=C(C2=C1C=3N(C(=N2)OCC(Cl)(Cl)Cl)NC(N3)=O)F
724	Q724	BrC1=C(C=C2C(=C1F)N=C(OCC(C)C)N3NC(N=C32)=O)Cl
725	Q725	BrC1=C(C=C2C(=C1F)N=C(OCCC=C)N3NC(N=C32)=O)Cl
726	Q726	BrC1=C(C=C2C(=C1F)N=C(OCCCC)N3NC(N=C32)=O)Cl
727	Q727	BrC1=C(C=C2C(=C1F)N=C(OCCC#C)N3NC(N=C32)=O)Cl
728	Q728	BrC1=CC(=C2C(=C1)C=3N(C(=N2)OC(CCl)CCl)NC(N3)=O)C
729	Q729	FC(F)(F)C1=CC=C2C(=C1)N=C(OCC=C)N3NC(N=C32)=O
730	Q730	FC(F)(F)C1=CC=C2C(=C1)N=C(OCCC)N3NC(N=C32)=O
731	Q731	FC(F)(F)C1=CC=C2C(=C1)N=C(OC(C)C)N3NC(N=C32)=O
732	Q732	FC(F)(F)C1=CC=C2C(=C1)C=3N(C(=N2)OCC=C)NC(N3)=O
733	Q733	FC(F)(F)C1=CC=C2C(=C1)C=3N(C(=N2)OCCC)NC(N3)=O
734	Q734	FC(F)(F)C1=CC=C2C(=C1)C=3N(C(=N2)OC(C)C)NC(N3)=O
735	Q735	ClC(Cl)(Cl)COC=1N2C(C=3C(N1)=C(C=C(C3)C)C)=NC(N2)=O
736	Q736	FC(F)(F)C1=CC=CC2=C1N=C(OCC=C)N3NC(N=C32)=O
737	Q737	FC(F)(F)C1=CC=CC2=C1N=C(OCCC)N3NC(N=C32)=O
738	Q738	FC(F)(F)C1=CC=CC2=C1N=C(OC(C)C)N3NC(N=C32)=O
739	Q739	S(C=1N2C(C=3C(N1)=CC=C(C3)C(F)(F)F)=NC(N2)=O)C(C)C
740	Q740	S(C=1N2C(C=3C(N1)=CC(=CC3)C(F)(F)F)=NC(N2)=O)C(C)C
741	Q741	S(C=1N2C(C=3C(N1)=C(C=CC3)C(F)(F)F)=NC(N2)=O)C(C)C
742	Q742	O=C1NN2C(=N1)C=3C(N=C2OCCCCCC)=CC=C(C3)O
743	Q743	O=C1NN2C(=N1)C=3C(N=C2OCCCCC)=CC=CC3OC
744	Q744	O=C1NN2C(=N1)C=3C(N=C2OCCCCC)=CC(=CC3)OC
745	Q745	ClCC(OC=1N2C(C=3C(N1)=CC(=CC3)OC)=NC(N2)=O)CCl
746	Q746	ClCC(OC=1N2C(C=3C(N1)=CC=CC3OC)=NC(N2)=O)CCl
747	Q747	S(C=1N2C(C=3C(N1)=CC(=CC3OC)OC)=NC(N2)=O)C(C)C
748	Q748	ClC(Cl)(Cl)COC=1N2C(C=3C(N1)=CC(=CC3)OC)=NC(N2)=O
749	Q749	ClC(Cl)(Cl)COC=1N2C(C=3C(N1)=CC=CC3OC)=NC(N2)=O
750	Q750	FC1=CC2=C(C(=C1)[N+](=O)[O-])N=C(N3C2=NC(=O)N3)N(OC)C
751	Q751	O=C1NN2C(=N1)C=3C(N=C2N(CC)C)=CC=C(C3)NC(=O)C
752	Q752	O=C1NN2C(=N1)C=3C(N=C2N(C(C)C)C(C)C)=C(C=CC3)N
753	Q753	O=C1NN2C(=N1)C=3C(N=C2NCCCC)=CC=C(C3)N(C)C
754	Q754	O=C1NN2C(=N1)C=3C(N=C2N(CC)CC)=CC=C(C3)N(C)C
755	Q755	O=C1NN2C(=N1)C=3C(N=C2N(OC)C)=CC=C(C3)NC(=O)C
756	Q756	O=[N+]([O-])C1=CC=C2C(=C1)N=C(N3NC(N=C32)=O)N(CC)CC
757	Q757	O=[N+]([O-])C1=CC=C2C(=C1)N=C(N3NC(N=C32)=O)NCCCC
758	Q758	O=[N+]([O-])C1=CC=CC2=C1C=3N(C(=N2)N(CC)CC)NC(N3)=O
759	Q759	O=[N+]([O-])C1=CC=CC2=C1C=3N(C(=N2)NCCCC)NC(N3)=O
760	Q760	FC1=CC2=C(C(=C1)[N+](=O)[O-])N=C(N3C2=NC(=O)N3)N(CC)C
761	Q761	O=C1NN2C(=N1)C=3C(N=C2N(OC)C)=CC(=CC3OC)OC
762	Q762	O=[N+]([O-])C1=CC=C2C(=C1)N=C(OCC(C)C)N3NC(N=C32)=O
763	Q763	O=[N+]([O-])C1=CC=C2C(=C1)N=C(OCCC=C)N3NC(N=C32)=O
764	Q764	O=[N+]([O-])C1=CC=C2C(=C1)N=C(OCCCC)N3NC(N=C32)=O
765	Q765	O=[N+]([O-])C1=CC=C2C(=C1)N=C(OCCC#C)N3NC(N=C32)=O
766	Q766	O=[N+]([O-])C1=CC=CC2=C1C=3N(C(=N2)OCCC=C)NC(N3)=O
767	Q767	O=[N+]([O-])C1=CC=CC2=C1C=3N(C(=N2)OCCCC)NC(N3)=O
768	Q768	O=[N+]([O-])C1=CC=CC2=C1C=3N(C(=N2)OCCC#C)NC(N3)=O
769	Q769	O=[N+]([O-])C1=CC=CC2=C1C=3N(C(=N2)OCC(C)C)NC(N3)=O
770	Q770	FC1=CC2=C(C(=C1)[N+](=O)[O-])N=C(N3C2=NC(=O)N3)OCCF
771	Q771	FC(F)COC=1N2C(C=3C(N1)=CC=CC3[N+](=O)[O-])=NC(N2)=O
772	Q772	FC(F)COC=1N2C(C=3C(N1)=CC(=CC3)[N+](=O)[O-])=NC(N2)=O
773	Q773	ClCCOC=1N2C(C3=C(N1)C([N+](=O)[O-])=CC(=C3)F)=NC(N2)=O
774	Q774	BrCCOC=1N2C(C3=C(N1)C([N+](=O)[O-])=CC(=C3)F)=NC(N2)=O
775	Q775	FC1=CC2=C(C(=C1)[N+](=O)[O-])N=C(N3C2=NC(=O)N3)OCC=C
776	Q776	FC1=CC2=C(C(=C1)[N+](=O)[O-])N=C(N3C2=NC(=O)N3)OCCC
777	Q777	FC1=CC2=C(C(=C1)[N+](=O)[O-])N=C(N3C2=NC(=O)N3)OC(C)C
778	Q778	ClCCCOC=1N2C(C=3C(N1)=CC=CC3[N+](=O)[O-])=NC(N2)=O
779	Q779	ClCCCOC=1N2C(C=3C(N1)=CC(=CC3)[N+](=O)[O-])=NC(N2)=O
780	Q780	O=C1NN2C(=N1)C=3C(N=C2N(C(C)C)C(C)C)=CC=C(C3)O
781	Q781	O=C1NN2C(=N1)C=3C(N=C2OCC(C)C)=CC=C(C3)N(C)C
782	Q782	O=C1NN2C(=N1)C=3C(N=C2OCCC=C)=CC=C(C3)N(C)C
783	Q783	O=C1NN2C(=N1)C=3C(N=C2OCCCC)=CC=C(C3)N(C)C
784	Q784	O=C1NN2C(=N1)C=3C(N=C2OCCC#C)=CC=C(C3)N(C)C
785	Q785	O=C1NN2C(=N1)C=3C(N=C2OCCCCCC)=C(C=CC3)N
786	Q786	FC(F)COC=1N2C(C=3C(N1)=CC=C(C3)N(C)C)=NC(N2)=O
787	Q787	ClCCCOC=1N2C(C=3C(N1)=CC=C(C3)N(C)C)=NC(N2)=O
788	Q788	S(C=1N2C(C=3C(N1)=CC=C(C3)NC(=O)C)=NC(N2)=O)C(C)C
789	Q789	FC(F)(F)C1=CC=C2C(=C1)N=C(N3NC(N=C32)=O)N(OC)C
790	Q790	FC(F)(F)C1=CC=C2C(=C1)C=3N(C(=N2)N(OC)C)NC(N3)=O
791	Q791	FC(F)(F)C1=CC=CC2=C1N=C(N3NC(N=C32)=O)N(OC)C
792	Q792	O=C1NN2C(=N1)C=3C(N=C2N(C(C)C)C(C)C)=CC=C(C3)C
793	Q793	O=C1NN2C(=N1)C=3C(N=C2N(C(C)C)C(C)C)=CC(=CC3)C
794	Q794	O=C1NN2C(=N1)C=3C(N=C2N(C(C)C)C(C)C)=CC=CC3C
795	Q795	ClC1=CC=C2C(=C1)C=3N(C(=N2)N(C(C)C)C(C)C)NC(N3)=O
796	Q796	ClC1=CC=CC2=C1N=C(N3NC(N=C32)=O)N(C(C)C)C(C)C
797	Q797	IC1=CC=CC2=C1N=C(N3NC(N=C32)=O)N(C(C)C)C(C)C
798	Q798	BrC1=CC=CC2=C1N=C(N3NC(N=C32)=O)N(C(C)C)C(C)C
799	Q799	IC1=CC=C2C(=C1)N=C(N3NC(N=C32)=O)N(C(C)C)C(C)C
800	Q800	BrC1=CC=C2C(=C1)N=C(N3NC(N=C32)=O)N(C(C)C)C(C)C
801	Q801	ClC1=CC=CC2=C1C=3N(C(=N2)N(C(C)C)C(C)C)NC(N3)=O
802	Q802	FC1=CC=CC2=C1C=3N(C(=N2)N(C(C)C)C(C)C)NC(N3)=O
803	Q803	BrC1=C(C=C2C(=C1F)N=C(N3NC(N=C32)=O)N(CC)CC)Cl
804	Q804	BrC1=C(C=C2C(=C1F)N=C(N3NC(N=C32)=O)NCCCC)Cl
805	Q805	FC(F)(F)C1=CC=C2C(=C1)N=C(N3NC(N=C32)=O)N(CC)C
806	Q806	FC(F)(F)C1=CC=C2C(=C1)C=3N(C(=N2)N(CC)C)NC(N3)=O
807	Q807	FC(F)(F)C1=CC=CC2=C1N=C(N3NC(N=C32)=O)N(CC)C
808	Q808	O=C1NN2C(=N1)C=3C(N=C2N(CC)CC)=CC=C(C3)C(=O)O
809	Q809	O=C1NN2C(=N1)C=3C(N=C2N(CC)CC)=CC(=CC3)C(=O)O
810	Q810	O=C1NN2C(=N1)C=3C(N=C2N(CC)C)=CC(=CC3OC)OC
811	Q811	O=C1NN2C(=N1)C=3C(N=C2NCCCC)=CC=C(C3)C(=O)O
812	Q812	O=C1NN2C(=N1)C=3C(N=C2NCCCC)=CC(=CC3)C(=O)O
813	Q813	O=C1NN2C(=N1)C=3C(N=C2OCC=C)=CC=C(C3)NC(=O)C
814	Q814	O=C1NN2C(=N1)C=3C(N=C2OCCC)=CC=C(C3)NC(=O)C
815	Q815	O=C1NN2C(=N1)C=3C(N=C2OC(C)C)=CC=C(C3)NC(=O)C
816	Q816	S(C=1N2C(C3=C(N1)C([N+](=O)[O-])=CC(=C3)F)=NC(N2)=O)C(C)C
817	Q817	ClCCOC=1N2C(C=3C(N1)=CC=C(C3)NC(=O)C)=NC(N2)=O
818	Q818	FCCOC=1N2C(C=3C(N1)=CC=C(C3)NC(=O)C)=NC(N2)=O
819	Q819	BrCCOC=1N2C(C=3C(N1)=CC=C(C3)NC(=O)C)=NC(N2)=O
820	Q820	O=C1NN2C(=N1)C=3C(N=C2OCC)=CC4=C(C3)OCCCO4
821	Q821	ClCOC=1N2C(C=3C(N1)=CC4=C(C3)OCCCO4)=NC(N2)=O
822	Q822	O=C1NN2C(=N1)C=3C(N=C2OC=4C=CC=CC4)=CC(=CC3)C
823	Q823	O=C1NN2C(=N1)C=3C(N=C2OC4CCCCC4)=CC(=CC3)C
824	Q824	O=C1NN2C(=N1)C=3C(N=C2OC=4C=CC=CC4)=CC=C(C3)C
825	Q825	O=C1NN2C(=N1)C=3C(N=C2OC4CCCCC4)=CC=C(C3)C
826	Q826	O=C1NN2C(=N1)C=3C(N=C2OC4CCCC4)=C(C=C(C3)C)C
827	Q827	O=C1NN2C(=N1)C=3C(N=C2OC=4C=CC=CC4)=CC=CC3C
828	Q828	O=C1NN2C(=N1)C=3C(N=C2OC4CCCCC4)=CC=CC3C
829	Q829	ClC1=CC(=CC2=C1N=C(OC3CCCC3)N4NC(N=C42)=O)Cl
830	Q830	BrC1=CC(=CC2=C1N=C(OC3CCCC3)N4NC(N=C42)=O)Cl
831	Q831	BrC1=CC(=CC2=C1N=C(OC3CCCC3)N4NC(N=C42)=O)F
832	Q832	ClC1=CC=C(C2=C1N=C(OC3CCCC3)N4NC(N=C42)=O)Cl
833	Q833	BrC1=CC2=C(C=C1Cl)N=C(N3C2=NC(=O)N3)OC4CCCC4
834	Q834	BrC1=CC=C2C(=C1F)N=C(OC3CCCC3)N4NC(N=C42)=O
835	Q835	ClC1=CC=C(C2=C1C=3N(C(=N2)OC4CCCC4)NC(N3)=O)F
836	Q836	FC1=CC(=CC2=C1C=3N(C(=N2)OC4CCCC4)NC(N3)=O)F
837	Q837	BrC1=CC=C(C2=C1C=3N(C(=N2)OC4CCCC4)NC(N3)=O)F
838	Q838	ClC1=CC=C2C(=C1)C=3N(C(=N2)OC=4C=CC=CC4)NC(N3)=O
839	Q839	ClC1=CC=C2C(=C1)C=3N(C(=N2)OC4CCCCC4)NC(N3)=O
840	Q840	ClC1=CC=CC2=C1N=C(OC=3C=CC=CC3)N4NC(N=C42)=O
841	Q841	ClC1=CC=CC2=C1N=C(OC3CCCCC3)N4NC(N=C42)=O
842	Q842	IC1=CC=CC2=C1N=C(OC=3C=CC=CC3)N4NC(N=C42)=O
843	Q843	IC1=CC=CC2=C1N=C(OC3CCCCC3)N4NC(N=C42)=O
844	Q844	BrC1=CC=CC2=C1N=C(OC=3C=CC=CC3)N4NC(N=C42)=O
845	Q845	BrC1=CC=CC2=C1N=C(OC3CCCCC3)N4NC(N=C42)=O
846	Q846	IC1=CC=C2C(=C1)N=C(OC=3C=CC=CC3)N4NC(N=C42)=O
847	Q847	IC1=CC=C2C(=C1)N=C(OC3CCCCC3)N4NC(N=C42)=O
848	Q848	BrC1=CC=C2C(=C1)N=C(OC=3C=CC=CC3)N4NC(N=C42)=O
849	Q849	BrC1=CC=C2C(=C1)N=C(OC3CCCCC3)N4NC(N=C42)=O
850	Q850	BrC1=CC(=C2C(=C1)C=3N(C(=N2)OC4CCCC4)NC(N3)=O)C
851	Q851	ClC1=CC=CC2=C1C=3N(C(=N2)OC=4C=CC=CC4)NC(N3)=O
852	Q852	ClC1=CC=CC2=C1C=3N(C(=N2)OC4CCCCC4)NC(N3)=O
853	Q853	FC1=CC=CC2=C1C=3N(C(=N2)OC=4C=CC=CC4)NC(N3)=O
854	Q854	FC1=CC=CC2=C1C=3N(C(=N2)OC4CCCCC4)NC(N3)=O
855	Q855	O=C1NN2C(=N1)C=3C(N=C2OC=4C=CC=CC4)=CC=C(C3)O
856	Q856	O=C1NN2C(=N1)C=3C(N=C2OC4CCCCC4)=CC=C(C3)O
857	Q857	O=C1NN2C(=N1)C=3C(N=C2OC4CCCC4)=CC=CC3OC
858	Q858	O=C1NN2C(=N1)C=3C(N=C2OC4CCCC4)=CC(=CC3)OC
859	Q859	O=C1NN2C(=N1)C=3C(N=C2N4CCCCC4)=CC=CC3OC
860	Q860	O=C1NN2C(=N1)C=3C(N=C2N4CCOCC4)=C(C=C(C3)C)C
861	Q861	O=C1NN2C(=N1)C=3C(N=C2N4CCCCC4)=CC(=CC3)OC
862	Q862	O=C1NN2C(=N1)C=3C(N=C2OC=4C=CC=CC4)=C(C=CC3)N
863	Q863	O=C1NN2C(=N1)C=3C(N=C2OC4CCCCC4)=C(C=CC3)N
864	Q864	ClC1=CC=C(C2=C1N=C(N3CCOCC3)N4NC(N=C42)=O)Cl
865	Q865	ClC1=CC(=CC2=C1N=C(N3CCOCC3)N4NC(N=C42)=O)Cl
866	Q866	BrC1=CC(=CC2=C1N=C(N3CCOCC3)N4NC(N=C42)=O)Cl
867	Q867	BrC1=CC(=CC2=C1N=C(N3CCOCC3)N4NC(N=C42)=O)F
868	Q868	BrC1=CC2=C(C=C1Cl)N=C(N3C2=NC(=O)N3)N4CCOCC4
869	Q869	ClC1=CC=C(C2=C1C=3N(C(=N2)N4CCOCC4)NC(N3)=O)F
870	Q870	FC1=CC(=CC2=C1C=3N(C(=N2)N4CCOCC4)NC(N3)=O)F
871	Q871	BrC1=CC=C(C2=C1C=3N(C(=N2)N4CCOCC4)NC(N3)=O)F
872	Q872	BrC1=CC=C2C(=C1F)N=C(N3CCOCC3)N4NC(N=C42)=O
873	Q873	BrC1=CC(=C2C(=C1)C=3N(C(=N2)N4CCOCC4)NC(N3)=O)C
874	Q874	O=C1NN2C(=N1)C=3C(N=C2N4CCCCC4)=C(C=C(C3)C)C
875	Q875	ClC1=CC=C(C2=C1N=C(N3CCCCC3)N4NC(N=C42)=O)Cl
876	Q876	ClC1=CC(=CC2=C1N=C(N3CCCCC3)N4NC(N=C42)=O)Cl
877	Q877	BrC1=CC(=CC2=C1N=C(N3CCCCC3)N4NC(N=C42)=O)Cl
878	Q878	BrC1=CC(=CC2=C1N=C(N3CCCCC3)N4NC(N=C42)=O)F
879	Q879	BrC1=CC2=C(C=C1Cl)N=C(N3C2=NC(=O)N3)N4CCCCC4
880	Q880	ClC1=CC=C(C2=C1C=3N(C(=N2)N4CCCCC4)NC(N3)=O)F
881	Q881	FC1=CC(=CC2=C1C=3N(C(=N2)N4CCCCC4)NC(N3)=O)F
882	Q882	BrC1=CC=C(C2=C1C=3N(C(=N2)N4CCCCC4)NC(N3)=O)F
883	Q883	BrC1=CC=C2C(=C1F)N=C(N3CCCCC3)N4NC(N=C42)=O
884	Q884	BrC1=CC(=C2C(=C1)C=3N(C(=N2)N4CCCCC4)NC(N3)=O)C
885	Q885	O=C1NN2C(=N1)C=3C(N=C2N4CCOCC4)=CC=CC3OC
886	Q886	O=C1NN2C(=N1)C=3C(N=C2N4CCOCC4)=CC(=CC3)OC
887	Q887	O=C1NN2C(=N1)C=3C(N=C2OCC=C)=CC4=C(C3)OCCCO4
888	Q888	O=C1NN2C(=N1)C=3C(N=C2OCCC)=CC4=C(C3)OCCCO4
889	Q889	O=C1NN2C(=N1)C=3C(N=C2OC(C)C)=CC4=C(C3)OCCCO4
890	Q890	O=C1NN2C(=N1)C=3C(N=C2OC4CCCC4)=CC(=CC3)C(=O)O
891	Q891	O=C1NN2C(=N1)C=3C(N=C2OC4CCCC4)=CC=C(C3)C(=O)O
892	Q892	ClCCOC=1N2C(C=3C(N1)=CC4=C(C3)OCCCO4)=NC(N2)=O
893	Q893	FCCOC=1N2C(C=3C(N1)=CC4=C(C3)OCCCO4)=NC(N2)=O
894	Q894	BrCCOC=1N2C(C=3C(N1)=CC4=C(C3)OCCCO4)=NC(N2)=O
895	Q895	O=C1NN2C(=N1)C=3C(N=C2OCC)=CC=C(C3)C=4C=CC=CC4
896	Q896	O=C1NN2C(=N1)C=3C(N=C2OCC=4C=CC=CC4)=CC(=CC3)C
897	Q897	O=C1NN2C(=N1)C=3C(N=C2OCC=4C=CC=CC4)=CC=C(C3)C
898	Q898	O=C1NN2C(=N1)C=3C(N=C2OC=4C=CC=CC4)=C(C=C(C3)C)C
899	Q899	O=C1NN2C(=N1)C=3C(N=C2OC4CCCCC4)=C(C=C(C3)C)C
900	Q900	O=C1NN2C(=N1)C=3C(N=C2OCC=4C=CC=CC4)=CC=CC3C
901	Q901	ClC1=CC=C2C(=C1)C=3N(C(=N2)OC=4C=CC(=CC4)Cl)NC(N3)=O
902	Q902	ClC1=CC(=CC2=C1N=C(OC=3C=CC=CC3)N4NC(N=C42)=O)Cl
903	Q903	ClC1=CC(=CC2=C1N=C(OC3CCCCC3)N4NC(N=C42)=O)Cl
904	Q904	BrC1=CC(=CC2=C1N=C(OC=3C=CC=CC3)N4NC(N=C42)=O)Cl
905	Q905	BrC1=CC(=CC2=C1N=C(OC3CCCCC3)N4NC(N=C42)=O)Cl
906	Q906	BrC1=CC(=CC2=C1N=C(OC=3C=CC=CC3)N4NC(N=C42)=O)F
907	Q907	BrC1=CC(=CC2=C1N=C(OC3CCCCC3)N4NC(N=C42)=O)F
908	Q908	ClC1=CC=CC2=C1N=C(OC=3C=CC(=CC3)Cl)N4NC(N=C42)=O
909	Q909	IC1=CC=CC2=C1N=C(OC=3C=CC(=CC3)Cl)N4NC(N=C42)=O
910	Q910	BrC1=CC=CC2=C1N=C(OC=3C=CC(=CC3)Cl)N4NC(N=C42)=O
911	Q911	ClC1=CC=C(C2=C1N=C(OC=3C=CC=CC3)N4NC(N=C42)=O)Cl
912	Q912	ClC1=CC=C(C2=C1N=C(OC3CCCCC3)N4NC(N=C42)=O)Cl
913	Q913	IC1=CC=C2C(=C1)N=C(OC=3C=CC(=CC3)Cl)N4NC(N=C42)=O
914	Q914	BrC1=CC=C2C(=C1)N=C(OC=3C=CC(=CC3)Cl)N4NC(N=C42)=O
915	Q915	ClC1=CC=C(C=C1)OC=2N3C(C=4C(N2)=CC=CC4F)=NC(N3)=O
916	Q916	BrC1=CC2=C(C=C1Cl)N=C(N3C2=NC(=O)N3)OC=4C=CC=CC4
917	Q917	BrC1=CC2=C(C=C1Cl)N=C(N3C2=NC(=O)N3)OC4CCCCC4
918	Q918	BrC1=CC=C2C(=C1F)N=C(OC=3C=CC=CC3)N4NC(N=C42)=O
919	Q919	BrC1=CC=C2C(=C1F)N=C(OC3CCCCC3)N4NC(N=C42)=O
920	Q920	ClC1=CC=C(C2=C1C=3N(C(=N2)OC=4C=CC=CC4)NC(N3)=O)F
921	Q921	ClC1=CC=C(C2=C1C=3N(C(=N2)OC4CCCCC4)NC(N3)=O)F
922	Q922	FC1=CC(=CC2=C1C=3N(C(=N2)OC=4C=CC=CC4)NC(N3)=O)F
923	Q923	FC1=CC(=CC2=C1C=3N(C(=N2)OC4CCCCC4)NC(N3)=O)F
924	Q924	BrC1=CC=C(C2=C1C=3N(C(=N2)OC=4C=CC=CC4)NC(N3)=O)F
925	Q925	BrC1=CC=C(C2=C1C=3N(C(=N2)OC4CCCCC4)NC(N3)=O)F
926	Q926	ClC1=CC=CC2=C1C=3N(C(=N2)OC=4C=CC(=CC4)Cl)NC(N3)=O
927	Q927	ClC1=CC=C2C(=C1)C=3N(C(=N2)OCC=4C=CC=CC4)NC(N3)=O
928	Q928	ClCOC=1N2C(C=3C(N1)=CC=C(C3)C=4C=CC=CC4)=NC(N2)=O
929	Q929	ClC1=CC=CC2=C1N=C(OCC=3C=CC=CC3)N4NC(N=C42)=O
930	Q930	IC1=CC=CC2=C1N=C(OCC=3C=CC=CC3)N4NC(N=C42)=O
931	Q931	BrC1=CC=CC2=C1N=C(OCC=3C=CC=CC3)N4NC(N=C42)=O
932	Q932	IC1=CC=C2C(=C1)N=C(OCC=3C=CC=CC3)N4NC(N=C42)=O
933	Q933	BrC1=CC=C2C(=C1)N=C(OCC=3C=CC=CC3)N4NC(N=C42)=O
934	Q934	ClC1=CC=C(C=C1)OC=2N3C(C=4C(N2)=CC(=CC4)C)=NC(N3)=O
935	Q935	ClC1=CC=C(C=C1)OC=2N3C(C=4C(N2)=CC=CC4C)=NC(N3)=O
936	Q936	ClC1=CC=C(C=C1)OC=2N3C(C=4C(N2)=CC=C(C4)C)=NC(N3)=O
937	Q937	BrC1=CC(=C2C(=C1)C=3N(C(=N2)OC=4C=CC=CC4)NC(N3)=O)C
938	Q938	BrC1=CC(=C2C(=C1)C=3N(C(=N2)OC4CCCCC4)NC(N3)=O)C
939	Q939	ClC1=CC=CC2=C1C=3N(C(=N2)OCC=4C=CC=CC4)NC(N3)=O
940	Q940	FC1=CC=CC2=C1C=3N(C(=N2)OCC=4C=CC=CC4)NC(N3)=O
941	Q941	BrC1=C(C=C2C(=C1F)N=C(OC3CCCC3)N4NC(N=C42)=O)Cl
942	Q942	O=C1NN2C(=N1)C=3C(N=C2OCC=4C=CC=CC4)=CC=C(C3)O
943	Q943	O=C1NN2C(=N1)C=3C(N=C2OC=4C=CC=CC4)=CC=CC3OC
944	Q944	O=C1NN2C(=N1)C=3C(N=C2OC4CCCCC4)=CC=CC3OC
945	Q945	O=C1NN2C(=N1)C=3C(N=C2OC=4C=CC=CC4)=CC(=CC3)OC
946	Q946	O=C1NN2C(=N1)C=3C(N=C2OC4CCCCC4)=CC(=CC3)OC
947	Q947	ClC1=CC=C(C=C1)OC=2N3C(C=4C(N2)=CC=C(C4)O)=NC(N3)=O
948	Q948	S(C=1N2C(C=3C(N1)=CC4=C(C3)OCCCO4)=NC(N2)=O)C(C)C
949	Q949	O=[N+]([O-])C1=CC=C2C(=C1)N=C(N3CCOCC3)N4NC(N=C42)=O
950	Q950	O=[N+]([O-])C1=CC=CC2=C1C=3N(C(=N2)N4CCOCC4)NC(N3)=O
951	Q951	O=C1NN2C(=N1)C=3C(N=C2N4CCOCC4)=CC=C(C3)N(C)C
952	Q952	O=C1NN2C(=N1)C=3C(N=C2N4CCCCC4)=CC=C(C3)N(C)C
953	Q953	O=[N+]([O-])C1=CC=C2C(=C1)N=C(N3CCCCC3)N4NC(N=C42)=O
954	Q954	O=[N+]([O-])C1=CC=CC2=C1C=3N(C(=N2)N4CCCCC4)NC(N3)=O
955	Q955	O=C1NN2C(=N1)C=3C(N=C2N4CCOCC4)=CC=C(C3)C(=O)O
956	Q956	O=C1NN2C(=N1)C=3C(N=C2N4CCOCC4)=CC(=CC3)C(=O)O
957	Q957	O=C1NN2C(=N1)C=3C(N=C2N(OC)C)=CC4=C(C3)OCCCO4
958	Q958	O=[N+]([O-])C1=CC=C2C(=C1)N=C(OC3CCCC3)N4NC(N=C42)=O
959	Q959	O=[N+]([O-])C1=CC=CC2=C1C=3N(C(=N2)OC4CCCC4)NC(N3)=O
960	Q960	O=C1NN2C(=N1)C=3C(N=C2OC4CCCC4)=CC=C(C3)N(C)C
961	Q961	O=C1NN2C(=N1)C=3C(N=C2OCC=4C=CC=CC4)=C(C=CC3)N
962	Q962	ClC1=CC=C(C=C1)OC=2N3C(C4=C(N2)C(N)=CC=C4)=NC(N3)=O
963	Q963	BrC1=C(C=C2C(=C1F)N=C(N3CCOCC3)N4NC(N=C42)=O)Cl
964	Q964	BrC1=C(C=C2C(=C1F)N=C(N3CCCCC3)N4NC(N=C42)=O)Cl
965	Q965	O=C1NN2C(=N1)C=3C(N=C2N4CCCCC4)=CC=C(C3)C(=O)O
966	Q966	O=C1NN2C(=N1)C=3C(N=C2N(CC)C)=CC4=C(C3)OCCCO4
967	Q967	O=C1NN2C(=N1)C=3C(N=C2N4CCCCC4)=CC(=CC3)C(=O)O
968	Q968	O=C1NN2C(=N1)C=3C(N=C2OCC=C)=CC(=C(C3)OCC)OC
969	Q969	O=C1NN2C(=N1)C=3C(N=C2OCCC)=CC(=C(C3)OCC)OC
970	Q970	O=C1NN2C(=N1)C=3C(N=C2OC(C)C)=CC(=C(C3)OCC)OC
971	Q971	O=C1NN2C(=N1)C=3C(N=C2OCCC=C)=CC(=CC3OC)OC
972	Q972	O=C1NN2C(=N1)C=3C(N=C2OCCCC)=CC(=CC3OC)OC
973	Q973	O=C1NN2C(=N1)C=3C(N=C2OCCC#C)=CC(=CC3OC)OC
974	Q974	O=C1NN2C(=N1)C=3C(N=C2OCC(C)C)=CC(=CC3OC)OC
975	Q975	O=C1NN2C(=N1)C=3C(N=C2OCCCCC)=CC=C(C3)C(=O)O
976	Q976	O=C1NN2C(=N1)C=3C(N=C2OCCCCC)=CC(=CC3)C(=O)O
977	Q977	FC(F)COC=1N2C(C=3C(N1)=CC(=CC3OC)OC)=NC(N2)=O
978	Q978	ClCC(OC=1N2C(C=3C(N1)=CC=C(C3)C(=O)O)=NC(N2)=O)CCl
979	Q979	ClCC(OC=1N2C(C=3C(N1)=CC(=CC3)C(=O)O)=NC(N2)=O)CCl
980	Q980	ClCCCOC=1N2C(C=3C(N1)=CC(=CC3OC)OC)=NC(N2)=O
981	Q981	ClCCOC=1N2C(C=3C(N1)=CC(=C(C3)OCC)OC)=NC(N2)=O
982	Q982	FCCOC=1N2C(C=3C(N1)=CC(=C(C3)OCC)OC)=NC(N2)=O
983	Q983	BrCCOC=1N2C(C=3C(N1)=CC(=C(C3)OCC)OC)=NC(N2)=O
984	Q984	ClC(Cl)(Cl)COC=1N2C(C=3C(N1)=CC=C(C3)C(=O)O)=NC(N2)=O
985	Q985	ClC(Cl)(Cl)COC=1N2C(C=3C(N1)=CC(=CC3)C(=O)O)=NC(N2)=O
986	Q986	O=C1NN2C(=N1)C=3C(N=C2OCCCCCC)=C(C=C(C3)C)C
987	Q987	ClCCCOC=1N2C(C=3C(N1)=C(C=CC3)C(F)(F)F)=NC(N2)=O
988	Q988	ClCCCOC=1N2C(C=3C(N1)=CC=C(C3)C(F)(F)F)=NC(N2)=O
989	Q989	ClCCCOC=1N2C(C=3C(N1)=CC(=CC3)C(F)(F)F)=NC(N2)=O
990	Q990	ClC1=CC(=CC2=C1N=C(OCCCCCC)N3NC(N=C32)=O)Cl
991	Q991	BrC1=CC(=CC2=C1N=C(OCCCCCC)N3NC(N=C32)=O)Cl
992	Q992	BrC1=CC(=CC2=C1N=C(OCCCCCC)N3NC(N=C32)=O)F
993	Q993	ClC1=CC=C(C2=C1N=C(OCCCCCC)N3NC(N=C32)=O)Cl
994	Q994	BrC1=CC2=C(C=C1Cl)N=C(N3C2=NC(=O)N3)OCCCCCC
995	Q995	BrC1=CC=C2C(=C1F)N=C(OCCCCCC)N3NC(N=C32)=O
996	Q996	ClC1=CC=C(C2=C1C=3N(C(=N2)OCCCCCC)NC(N3)=O)F
997	Q997	FC1=CC(=CC2=C1C=3N(C(=N2)OCCCCCC)NC(N3)=O)F
998	Q998	BrC1=CC=C(C2=C1C=3N(C(=N2)OCCCCCC)NC(N3)=O)F
999	Q999	BrC1=C(C=C2C(=C1F)N=C(OCC(Cl)(Cl)Cl)N3NC(N=C32)=O)Cl
1000	Q1000	BrC1=CC(=C2C(=C1)C=3N(C(=N2)OCCCCCC)NC(N3)=O)C
1001	Q1001	BrC1=C(C=C2C(=C1F)N=C(OC(CCl)CCl)N3NC(N=C32)=O)Cl
1002	Q1002	FC(F)(F)C1=CC=C2C(=C1)N=C(OCC(F)F)N3NC(N=C32)=O
1003	Q1003	FC(F)(F)C1=CC=C2C(=C1)C=3N(C(=N2)OCC(F)F)NC(N3)=O
1004	Q1004	FC(F)(F)C1=CC=CC2=C1N=C(OCC(F)F)N3NC(N=C32)=O
1005	Q1005	BrC1=C(C=C2C(=C1F)N=C(OCCCCC)N3NC(N=C32)=O)Cl
1006	Q1006	FC(F)(F)C1=CC=C2C(=C1)N=C(OCC(C)C)N3NC(N=C32)=O
1007	Q1007	FC(F)(F)C1=CC=C2C(=C1)N=C(OCCC=C)N3NC(N=C32)=O
1008	Q1008	FC(F)(F)C1=CC=C2C(=C1)N=C(OCCCC)N3NC(N=C32)=O
1009	Q1009	FC(F)(F)C1=CC=C2C(=C1)N=C(OCCC#C)N3NC(N=C32)=O
1010	Q1010	FC(F)(F)C1=CC=C2C(=C1)C=3N(C(=N2)OCCC=C)NC(N3)=O
1011	Q1011	FC(F)(F)C1=CC=C2C(=C1)C=3N(C(=N2)OCCCC)NC(N3)=O
1012	Q1012	FC(F)(F)C1=CC=C2C(=C1)C=3N(C(=N2)OCCC#C)NC(N3)=O
1013	Q1013	FC(F)(F)C1=CC=C2C(=C1)C=3N(C(=N2)OCC(C)C)NC(N3)=O
1014	Q1014	FC(F)(F)C1=CC=CC2=C1N=C(OCC(C)C)N3NC(N=C32)=O
1015	Q1015	FC(F)(F)C1=CC=CC2=C1N=C(OCCC=C)N3NC(N=C32)=O
1016	Q1016	FC(F)(F)C1=CC=CC2=C1N=C(OCCCC)N3NC(N=C32)=O
1017	Q1017	FC(F)(F)C1=CC=CC2=C1N=C(OCCC#C)N3NC(N=C32)=O
1018	Q1018	O=C1NN2C(=N1)C=3C(N=C2OCC)=C(C(=C(C3)OC)OC)OC
1019	Q1019	ClCOC=1N2C(C3=C(N1)C(OC)=C(OC)C(=C3)OC)=NC(N2)=O
1020	Q1020	O=C1NN2C(=N1)C=3C(N=C2OCCCCCC)=CC=CC3OC
1021	Q1021	O=C1NN2C(=N1)C=3C(N=C2OCCCCCC)=CC(=CC3)OC
1022	Q1022	S(C=1N2C(C=3C(N1)=CC(=C(C3)OCC)OC)=NC(N2)=O)C(C)C
1023	Q1023	O=C1NN2C(=N1)C=3C(N=C2NCCCC)=CC=C(C3)NC(=O)C
1024	Q1024	O=C1NN2C(=N1)C=3C(N=C2N(CC)CC)=CC=C(C3)NC(=O)C
1025	Q1025	O=[N+]([O-])C1=CC(=CC2=C1N=C(OCC)N3NC(N=C32)=O)[N+](=O)[O-]
1026	Q1026	ClCOC=1N2C(C3=C(N1)C([N+](=O)[O-])=CC(=C3)[N+](=O)[O-])=NC(N2)=O
1027	Q1027	FC1=CC2=C(C(=C1)[N+](=O)[O-])N=C(N3C2=NC(=O)N3)N(CC)CC
1028	Q1028	FC1=CC2=C(C(=C1)[N+](=O)[O-])N=C(N3C2=NC(=O)N3)NCCCC
1029	Q1029	O=C1NN2C(=N1)C=3C(N=C2N(OC)C)=CC(=C(C3)OCC)OC
1030	Q1030	O=[N+]([O-])C1=CC=C2C(=C1)N=C(OCCCCC)N3NC(N=C32)=O
1031	Q1031	O=[N+]([O-])C1=CC=CC2=C1C=3N(C(=N2)OCCCCC)NC(N3)=O
1032	Q1032	ClCCCOC=1N2C(C3=C(N1)C([N+](=O)[O-])=CC(=C3)F)=NC(N2)=O
1033	Q1033	ClCC(OC=1N2C(C=3C(N1)=CC(=CC3)[N+](=O)[O-])=NC(N2)=O)CCl
1034	Q1034	ClCC(OC=1N2C(C=3C(N1)=CC=CC3[N+](=O)[O-])=NC(N2)=O)CCl
1035	Q1035	FC1=CC2=C(C(=C1)[N+](=O)[O-])N=C(N3C2=NC(=O)N3)OCCC=C
1036	Q1036	FC1=CC2=C(C(=C1)[N+](=O)[O-])N=C(N3C2=NC(=O)N3)OCCCC
1037	Q1037	FC1=CC2=C(C(=C1)[N+](=O)[O-])N=C(N3C2=NC(=O)N3)OCCC#C
1038	Q1038	FC1=CC2=C(C(=C1)[N+](=O)[O-])N=C(N3C2=NC(=O)N3)OCC(C)C
1039	Q1039	FC1=CC2=C(C(=C1)[N+](=O)[O-])N=C(N3C2=NC(=O)N3)OCC(F)F
1040	Q1040	ClC(Cl)(Cl)COC=1N2C(C=3C(N1)=CC(=CC3)[N+](=O)[O-])=NC(N2)=O
1041	Q1041	ClC(Cl)(Cl)COC=1N2C(C=3C(N1)=CC=CC3[N+](=O)[O-])=NC(N2)=O
1042	Q1042	O=C1NN2C(=N1)C=3C(N=C2N(C(C)C)C(C)C)=CC=CC3OC
1043	Q1043	O=C1NN2C(=N1)C=3C(N=C2N(C(C)C)C(C)C)=CC(=CC3)OC
1044	Q1044	O=C1NN2C(=N1)C=3C(N=C2OCCCCC)=CC=C(C3)N(C)C
1045	Q1045	ClCC(OC=1N2C(C=3C(N1)=CC=C(C3)N(C)C)=NC(N2)=O)CCl
1046	Q1046	ClC(Cl)(Cl)COC=1N2C(C=3C(N1)=CC=C(C3)N(C)C)=NC(N2)=O
1047	Q1047	O=C1NN2C(=N1)C=3C(N=C2N(C(C)C)C(C)C)=C(C=C(C3)C)C
1048	Q1048	ClC1=CC=C(C2=C1N=C(N3NC(N=C32)=O)N(C(C)C)C(C)C)Cl
1049	Q1049	ClC1=CC(=CC2=C1N=C(N3NC(N=C32)=O)N(C(C)C)C(C)C)Cl
1050	Q1050	BrC1=CC(=CC2=C1N=C(N3NC(N=C32)=O)N(C(C)C)C(C)C)Cl
1051	Q1051	BrC1=CC(=CC2=C1N=C(N3NC(N=C32)=O)N(C(C)C)C(C)C)F
1052	Q1052	BrC1=CC2=C(C=C1Cl)N=C(N3C2=NC(=O)N3)N(C(C)C)C(C)C
1053	Q1053	ClC1=CC=C(C2=C1C=3N(C(=N2)N(C(C)C)C(C)C)NC(N3)=O)F
1054	Q1054	FC1=CC(=CC2=C1C=3N(C(=N2)N(C(C)C)C(C)C)NC(N3)=O)F
1055	Q1055	BrC1=CC=C(C2=C1C=3N(C(=N2)N(C(C)C)C(C)C)NC(N3)=O)F
1056	Q1056	BrC1=CC=C2C(=C1F)N=C(N3NC(N=C32)=O)N(C(C)C)C(C)C
1057	Q1057	BrC1=CC(=C2C(=C1)C=3N(C(=N2)N(C(C)C)C(C)C)NC(N3)=O)C
1058	Q1058	FC(F)(F)C1=CC=C2C(=C1)N=C(N3NC(N=C32)=O)NCCCC
1059	Q1059	FC(F)(F)C1=CC=C2C(=C1)N=C(N3NC(N=C32)=O)N(CC)CC
1060	Q1060	FC(F)(F)C1=CC=C2C(=C1)C=3N(C(=N2)N(CC)CC)NC(N3)=O
1061	Q1061	FC(F)(F)C1=CC=C2C(=C1)C=3N(C(=N2)NCCCC)NC(N3)=O
1062	Q1062	FC(F)(F)C1=CC=CC2=C1N=C(N3NC(N=C32)=O)NCCCC
1063	Q1063	FC(F)(F)C1=CC=CC2=C1N=C(N3NC(N=C32)=O)N(CC)CC
1064	Q1064	O=C1NN2C(=N1)C=3C(N=C2N(CC)CC)=CC(=CC3OC)OC
1065	Q1065	O=C1NN2C(=N1)C=3C(N=C2NCCCC)=CC(=CC3OC)OC
1066	Q1066	O=C1NN2C(=N1)C=3C(N=C2N(CC)C)=CC(=C(C3)OCC)OC
1067	Q1067	O=C1NN2C(=N1)C=3C(N=C2OCCC=C)=CC=C(C3)NC(=O)C
1068	Q1068	O=C1NN2C(=N1)C=3C(N=C2OCCCC)=CC=C(C3)NC(=O)C
1069	Q1069	O=C1NN2C(=N1)C=3C(N=C2OCCC#C)=CC=C(C3)NC(=O)C
1070	Q1070	O=C1NN2C(=N1)C=3C(N=C2OCC(C)C)=CC=C(C3)NC(=O)C
1071	Q1071	FC(F)COC=1N2C(C=3C(N1)=CC=C(C3)NC(=O)C)=NC(N2)=O
1072	Q1072	ClCCCOC=1N2C(C=3C(N1)=CC=C(C3)NC(=O)C)=NC(N2)=O
1073	Q1073	O=C1NN2C(=N1)C=3C(N=C2OCCC=C)=CC(=C(C3)OCC)OC
1074	Q1074	O=C1NN2C(=N1)C=3C(N=C2OCCCC)=CC(=C(C3)OCC)OC
1075	Q1075	O=C1NN2C(=N1)C=3C(N=C2OCCC#C)=CC(=C(C3)OCC)OC
1076	Q1076	O=C1NN2C(=N1)C=3C(N=C2OCC(C)C)=CC(=C(C3)OCC)OC
1077	Q1077	O=C1NN2C(=N1)C=3C(N=C2OCCCCC)=CC(=CC3OC)OC
1078	Q1078	O=C1NN2C(=N1)C=3C(N=C2OCCCCCC)=CC=C(C3)C(=O)O
1079	Q1079	O=C1NN2C(=N1)C=3C(N=C2OCCCCCC)=CC(=CC3)C(=O)O
1080	Q1080	FC(F)COC=1N2C(C=3C(N1)=CC(=C(C3)OCC)OC)=NC(N2)=O
1081	Q1081	ClCC(OC=1N2C(C=3C(N1)=CC(=CC3OC)OC)=NC(N2)=O)CCl
1082	Q1082	ClCCCOC=1N2C(C=3C(N1)=CC(=C(C3)OCC)OC)=NC(N2)=O
1083	Q1083	S(C=1N2C(C3=C(N1)C(OC)=C(OC)C(=C3)OC)=NC(N2)=O)C(C)C
1084	Q1084	ClC(Cl)(Cl)COC=1N2C(C=3C(N1)=CC(=CC3OC)OC)=NC(N2)=O
1085	Q1085	ClC(Cl)(Cl)COC=1N2C(C=3C(N1)=CC=C(C3)C(F)(F)F)=NC(N2)=O
1086	Q1086	ClC(Cl)(Cl)COC=1N2C(C=3C(N1)=CC(=CC3)C(F)(F)F)=NC(N2)=O
1087	Q1087	ClC(Cl)(Cl)COC=1N2C(C=3C(N1)=C(C=CC3)C(F)(F)F)=NC(N2)=O
1088	Q1088	ClCC(OC=1N2C(C=3C(N1)=CC=C(C3)C(F)(F)F)=NC(N2)=O)CCl
1089	Q1089	ClCC(OC=1N2C(C=3C(N1)=CC(=CC3)C(F)(F)F)=NC(N2)=O)CCl
1090	Q1090	ClCC(OC=1N2C(C=3C(N1)=C(C=CC3)C(F)(F)F)=NC(N2)=O)CCl
1091	Q1091	BrC1=C(C=C2C(=C1F)N=C(OCCCCCC)N3NC(N=C32)=O)Cl
1092	Q1092	FC(F)(F)C1=CC=C2C(=C1)N=C(OCCCCC)N3NC(N=C32)=O
1093	Q1093	FC(F)(F)C1=CC=C2C(=C1)C=3N(C(=N2)OCCCCC)NC(N3)=O
1094	Q1094	FC(F)(F)C1=CC=CC2=C1N=C(OCCCCC)N3NC(N=C32)=O
1095	Q1095	O=C1NN2C(=N1)C=3C(N=C2OCC=C)=C(C(=C(C3)OC)OC)OC
1096	Q1096	O=C1NN2C(=N1)C=3C(N=C2OCCC)=C(C(=C(C3)OC)OC)OC
1097	Q1097	O=C1NN2C(=N1)C=3C(N=C2OC(C)C)=C(C(=C(C3)OC)OC)OC
1098	Q1098	ClCCOC=1N2C(C3=C(N1)C(OC)=C(OC)C(=C3)OC)=NC(N2)=O
1099	Q1099	FCCOC=1N2C(C3=C(N1)C(OC)=C(OC)C(=C3)OC)=NC(N2)=O
1100	Q1100	BrCCOC=1N2C(C3=C(N1)C(OC)=C(OC)C(=C3)OC)=NC(N2)=O
1101	Q1101	O=[N+]([O-])C1=CC(=CC2=C1N=C(OCC=C)N3NC(N=C32)=O)[N+](=O)[O-]
1102	Q1102	O=[N+]([O-])C1=CC(=CC2=C1N=C(OCCC)N3NC(N=C32)=O)[N+](=O)[O-]
1103	Q1103	O=[N+]([O-])C1=CC(=CC2=C1N=C(OC(C)C)N3NC(N=C32)=O)[N+](=O)[O-]
1104	Q1104	ClCCOC=1N2C(C3=C(N1)C([N+](=O)[O-])=CC(=C3)[N+](=O)[O-])=NC(N2)=O
1105	Q1105	FCCOC=1N2C(C3=C(N1)C([N+](=O)[O-])=CC(=C3)[N+](=O)[O-])=NC(N2)=O
1106	Q1106	BrCCOC=1N2C(C3=C(N1)C([N+](=O)[O-])=CC(=C3)[N+](=O)[O-])=NC(N2)=O
1107	Q1107	O=C1NN2C(=N1)C=3C(N=C2N(C(C)C)C(C)C)=CC=C(C3)N(C)C
1108	Q1108	S(C=1N2C(C3=C(N1)C([N+](=O)[O-])=CC(=C3)[N+](=O)[O-])=NC(N2)=O)C(C)C
1109	Q1109	O=[N+]([O-])C1=CC=C2C(=C1)N=C(N3NC(N=C32)=O)N(C(C)C)C(C)C
1110	Q1110	O=[N+]([O-])C1=CC=CC2=C1C=3N(C(=N2)N(C(C)C)C(C)C)NC(N3)=O
1111	Q1111	O=C1NN2C(=N1)C=3C(N=C2N(CC)C)=C(C(=C(C3)OC)OC)OC
1112	Q1112	O=[N+]([O-])C1=CC=C2C(=C1)N=C(OCCCCCC)N3NC(N=C32)=O
1113	Q1113	O=[N+]([O-])C1=CC=CC2=C1C=3N(C(=N2)OCCCCCC)NC(N3)=O
1114	Q1114	ClC(Cl)(Cl)COC=1N2C(C3=C(N1)C([N+](=O)[O-])=CC(=C3)F)=NC(N2)=O
1115	Q1115	FC1=CC2=C(C(=C1)[N+](=O)[O-])N=C(N3C2=NC(=O)N3)OCCCCC
1116	Q1116	ClCC(OC=1N2C(C3=C(N1)C([N+](=O)[O-])=CC(=C3)F)=NC(N2)=O)CCl
1117	Q1117	O=C1NN2C(=N1)C=3C(N=C2OCCCCCC)=CC=C(C3)N(C)C
1118	Q1118	BrC1=C(C=C2C(=C1F)N=C(N3NC(N=C32)=O)N(C(C)C)C(C)C)Cl
1119	Q1119	O=C1NN2C(=N1)C=3C(N=C2N(OC)C)=C(C(=C(C3)OC)OC)OC
1120	Q1120	O=C1NN2C(=N1)C=3C(N=C2NCCCC)=CC(=C(C3)OCC)OC
1121	Q1121	O=C1NN2C(=N1)C=3C(N=C2N(C(C)C)C(C)C)=CC=C(C3)C(=O)O
1122	Q1122	O=C1NN2C(=N1)C=3C(N=C2N(C(C)C)C(C)C)=CC(=CC3)C(=O)O
1123	Q1123	O=C1NN2C(=N1)C=3C(N=C2N(CC)CC)=CC(=C(C3)OCC)OC
1124	Q1124	O=C1NN2C(=N1)C=3C(N=C2OCCCCC)=CC=C(C3)NC(=O)C
1125	Q1125	ClCC(OC=1N2C(C=3C(N1)=CC=C(C3)NC(=O)C)=NC(N2)=O)CCl
1126	Q1126	ClC(Cl)(Cl)COC=1N2C(C=3C(N1)=CC=C(C3)NC(=O)C)=NC(N2)=O
1127	Q1127	O=[N+]([O-])C1=CC(=CC2=C1N=C(N3NC(N=C32)=O)N(OC)C)[N+](=O)[O-]
1128	Q1128	O=[N+]([O-])C1=CC(=CC2=C1N=C(N3NC(N=C32)=O)N(CC)C)[N+](=O)[O-]
1129	Q1129	O=C1NN2C(=N1)C=3C(N=C2OCCC=C)=CC4=C(C3)OCCCO4
1130	Q1130	O=C1NN2C(=N1)C=3C(N=C2OCCCC)=CC4=C(C3)OCCCO4
1131	Q1131	O=C1NN2C(=N1)C=3C(N=C2OCCC#C)=CC4=C(C3)OCCCO4
1132	Q1132	O=C1NN2C(=N1)C=3C(N=C2OCC(C)C)=CC4=C(C3)OCCCO4
1133	Q1133	O=C1NN2C(=N1)C=3C(N=C2OC4CCCC4)=CC(=CC3OC)OC
1134	Q1134	O=C1NN2C(=N1)C=3C(N=C2OC=4C=CC=CC4)=CC(=CC3)C(=O)O
1135	Q1135	O=C1NN2C(=N1)C=3C(N=C2OC4CCCCC4)=CC(=CC3)C(=O)O
1136	Q1136	O=C1NN2C(=N1)C=3C(N=C2OC=4C=CC=CC4)=CC=C(C3)C(=O)O
1137	Q1137	O=C1NN2C(=N1)C=3C(N=C2OC4CCCCC4)=CC=C(C3)C(=O)O
1138	Q1138	FC(F)COC=1N2C(C=3C(N1)=CC4=C(C3)OCCCO4)=NC(N2)=O
1139	Q1139	ClCCCOC=1N2C(C=3C(N1)=CC4=C(C3)OCCCO4)=NC(N2)=O
1140	Q1140	O=C1NN2C(=N1)C=3C(N=C2OCC=C)=CC=C(C3)C=4C=CC=CC4
1141	Q1141	O=C1NN2C(=N1)C=3C(N=C2OCCC)=CC=C(C3)C=4C=CC=CC4
1142	Q1142	O=C1NN2C(=N1)C=3C(N=C2OC(C)C)=CC=C(C3)C=4C=CC=CC4
1143	Q1143	O=C1NN2C(=N1)C=3C(N=C2OCC=4C=CC=CC4)=C(C=C(C3)C)C
1144	Q1144	ClC1=CC(=CC2=C1N=C(OCC=3C=CC=CC3)N4NC(N=C42)=O)Cl
1145	Q1145	BrC1=CC(=CC2=C1N=C(OCC=3C=CC=CC3)N4NC(N=C42)=O)Cl
1146	Q1146	BrC1=CC(=CC2=C1N=C(OCC=3C=CC=CC3)N4NC(N=C42)=O)F
1147	Q1147	ClC1=CC=C(C2=C1N=C(OCC=3C=CC=CC3)N4NC(N=C42)=O)Cl
1148	Q1148	BrC1=CC2=C(C=C1Cl)N=C(N3C2=NC(=O)N3)OCC=4C=CC=CC4
1149	Q1149	BrC1=CC(=C2C(=C1)C=3N(C(=N2)OC=4C=CC(=CC4)Cl)NC(N3)=O)C
1150	Q1150	BrC1=CC=C2C(=C1F)N=C(OCC=3C=CC=CC3)N4NC(N=C42)=O
1151	Q1151	ClC1=CC=C(C2=C1C=3N(C(=N2)OCC=4C=CC=CC4)NC(N3)=O)F
1152	Q1152	FC1=CC(=CC2=C1C=3N(C(=N2)OCC=4C=CC=CC4)NC(N3)=O)F
1153	Q1153	BrC1=CC=C(C2=C1C=3N(C(=N2)OCC=4C=CC=CC4)NC(N3)=O)F
1154	Q1154	ClC1=CC=C(C=C1)OC=2N3C(C=4C(N2)=C(C=C(C4)C)C)=NC(N3)=O
1155	Q1155	BrC1=CC(=C2C(=C1)C=3N(C(=N2)OCC=4C=CC=CC4)NC(N3)=O)C
1156	Q1156	ClCCOC=1N2C(C=3C(N1)=CC=C(C3)C=4C=CC=CC4)=NC(N2)=O
1157	Q1157	FCCOC=1N2C(C=3C(N1)=CC=C(C3)C=4C=CC=CC4)=NC(N2)=O
1158	Q1158	BrCCOC=1N2C(C=3C(N1)=CC=C(C3)C=4C=CC=CC4)=NC(N2)=O
1159	Q1159	BrC1=C(C=C2C(=C1F)N=C(OC=3C=CC=CC3)N4NC(N=C42)=O)Cl
1160	Q1160	BrC1=C(C=C2C(=C1F)N=C(OC3CCCCC3)N4NC(N=C42)=O)Cl
1161	Q1161	ClC1=CC(=CC2=C1N=C(OC=3C=CC(=CC3)Cl)N4NC(N=C42)=O)Cl
1162	Q1162	BrC1=CC(=CC2=C1N=C(OC=3C=CC(=CC3)Cl)N4NC(N=C42)=O)Cl
1163	Q1163	BrC1=CC(=CC2=C1N=C(OC=3C=CC(=CC3)Cl)N4NC(N=C42)=O)F
1164	Q1164	ClC1=CC=C(C2=C1N=C(OC=3C=CC(=CC3)Cl)N4NC(N=C42)=O)Cl
1165	Q1165	ClC1=CC=C(C=C1)OC=2N3C(C=4C(N2)=CC(=CC4F)F)=NC(N3)=O
1166	Q1166	BrC1=CC2=C(C=C1Cl)N=C(N3C2=NC(=O)N3)OC=4C=CC(=CC4)Cl
1167	Q1167	FC(F)(F)C1=CC=C2C(=C1)N=C(OC3CCCC3)N4NC(N=C42)=O
1168	Q1168	FC(F)(F)C1=CC=C2C(=C1)C=3N(C(=N2)OC4CCCC4)NC(N3)=O
1169	Q1169	BrC1=CC=C2C(=C1F)N=C(OC=3C=CC(=CC3)Cl)N4NC(N=C42)=O
1170	Q1170	FC(F)(F)C1=CC=CC2=C1N=C(OC3CCCC3)N4NC(N=C42)=O
1171	Q1171	ClC1=CC=C(C2=C1C=3N(C(=N2)OC=4C=CC(=CC4)Cl)NC(N3)=O)F
1172	Q1172	BrC1=CC=C(C2=C1C=3N(C(=N2)OC=4C=CC(=CC4)Cl)NC(N3)=O)F
1173	Q1173	S(C=1N2C(C=3C(N1)=CC=C(C3)C=4C=CC=CC4)=NC(N2)=O)C(C)C
1174	Q1174	O=C1NN2C(=N1)C=3C(N=C2OCC)=CC=C(C3)OC=4C=CC=CC4
1175	Q1175	O=C1NN2C(=N1)C=3C(N=C2OCC=4C=CC=CC4)=CC=CC3OC
1176	Q1176	O=C1NN2C(=N1)C=3C(N=C2OCC=4C=CC=CC4)=CC(=CC3)OC
1177	Q1177	ClCOC=1N2C(C=3C(N1)=CC=C(C3)OC=4C=CC=CC4)=NC(N2)=O
1178	Q1178	ClC1=CC=C(C=C1)OC=2N3C(C=4C(N2)=CC(=CC4)OC)=NC(N3)=O
1179	Q1179	ClC1=CC=C(C=C1)OC=2N3C(C=4C(N2)=CC=CC4OC)=NC(N3)=O
1180	Q1180	FC1=CC2=C(C(=C1)[N+](=O)[O-])N=C(N3C2=NC(=O)N3)N4CCOCC4
1181	Q1181	O=C1NN2C(=N1)C=3C(N=C2N4CCCCC4)=CC=C(C3)NC(=O)C
1182	Q1182	O=C1NN2C(=N1)C=3C(N=C2N(C=4C=CC=CC4)CC)=C(C=CC3)N
1183	Q1183	ClC1=CC=CC=C1N(C=2N3C(C4=C(N2)C(N)=CC=C4)=NC(N3)=O)C
1184	Q1184	O=C1NN2C(=N1)C=3C(N=C2N4CCOCC4)=CC=C(C3)NC(=O)C
1185	Q1185	FC1=CC2=C(C(=C1)[N+](=O)[O-])N=C(N3C2=NC(=O)N3)N4CCCCC4
1186	Q1186	O=C1NN2C(=N1)C=3C(N=C2N4CCOCC4)=CC(=CC3OC)OC
1187	Q1187	O=[N+]([O-])C1=CC=C2C(=C1)N=C(OC=3C=CC=CC3)N4NC(N=C42)=O
1188	Q1188	O=[N+]([O-])C1=CC=C2C(=C1)N=C(OC3CCCCC3)N4NC(N=C42)=O
1189	Q1189	O=[N+]([O-])C1=CC=CC2=C1C=3N(C(=N2)OC=4C=CC=CC4)NC(N3)=O
1190	Q1190	O=[N+]([O-])C1=CC=CC2=C1C=3N(C(=N2)OC4CCCCC4)NC(N3)=O
1191	Q1191	FC1=CC2=C(C(=C1)[N+](=O)[O-])N=C(N3C2=NC(=O)N3)OC4CCCC4
1192	Q1192	O=C1NN2C(=N1)C=3C(N=C2N(OC)C)=CC=C(C3)C=4C=CC=CC4
1193	Q1193	O=C1NN2C(=N1)C=3C(N=C2N(C=4C=CC=CC4)CC)=CC=C(C3)O
1194	Q1194	O=C1NN2C(=N1)C=3C(N=C2OC=4C=CC=CC4)=CC=C(C3)N(C)C
1195	Q1195	O=C1NN2C(=N1)C=3C(N=C2OC4CCCCC4)=CC=C(C3)N(C)C
1196	Q1196	ClC1=CC=CC=C1N(C=2N3C(C=4C(N2)=CC=C(C4)O)=NC(N3)=O)C
1197	Q1197	FC(F)(F)C1=CC=C2C(=C1)N=C(N3CCOCC3)N4NC(N=C42)=O
1198	Q1198	FC(F)(F)C1=CC=C2C(=C1)C=3N(C(=N2)N4CCOCC4)NC(N3)=O
1199	Q1199	FC(F)(F)C1=CC=CC2=C1N=C(N3CCOCC3)N4NC(N=C42)=O
1200	Q1200	O=C1NN2C(=N1)C=3C(N=C2N(C=4C=CC=CC4)CC)=CC=CC3C
1201	Q1201	O=C1NN2C(=N1)C=3C(N=C2N(CC)C)=CC=C(C3)C=4C=CC=CC4
1202	Q1202	O=C1NN2C(=N1)C=3C(N=C2N(C=4C=CC=CC4)CC)=CC=C(C3)C
1203	Q1203	O=C1NN2C(=N1)C=3C(N=C2N(C=4C=CC=CC4)CC)=CC(=CC3)C
1204	Q1204	ClC1=CC=CC2=C1N=C(N3NC(N=C32)=O)N(C=4C=CC=CC4Cl)C
1205	Q1205	IC1=CC=CC2=C1N=C(N3NC(N=C32)=O)N(C=4C=CC=CC4Cl)C
1206	Q1206	BrC1=CC=CC2=C1N=C(N3NC(N=C32)=O)N(C=4C=CC=CC4Cl)C
1207	Q1207	ClC1=CC=CC=C1N(C=2N3C(C=4C(N2)=CC=CC4F)=NC(N3)=O)C
1208	Q1208	ClC1=CC=CC=C1N(C=2N3C(C=4C(N2)=CC=C(C4)Cl)=NC(N3)=O)C
1209	Q1209	IC1=CC=C2C(=C1)N=C(N3NC(N=C32)=O)N(C=4C=CC=CC4Cl)C
1210	Q1210	BrC1=CC=C2C(=C1)N=C(N3NC(N=C32)=O)N(C=4C=CC=CC4Cl)C
1211	Q1211	ClC1=CC=CC2=C1C=3N(C(=N2)N(C=4C=CC=CC4Cl)C)NC(N3)=O
1212	Q1212	ClC1=CC=C2C(=C1)C=3N(C(=N2)N(C=4C=CC=CC4)CC)NC(N3)=O
1213	Q1213	ClC1=CC=CC2=C1N=C(N3NC(N=C32)=O)N(C=4C=CC=CC4)CC
1214	Q1214	IC1=CC=CC2=C1N=C(N3NC(N=C32)=O)N(C=4C=CC=CC4)CC
1215	Q1215	BrC1=CC=CC2=C1N=C(N3NC(N=C32)=O)N(C=4C=CC=CC4)CC
1216	Q1216	ClC1=CC=CC=C1N(C=2N3C(C=4C(N2)=CC=C(C4)C)=NC(N3)=O)C
1217	Q1217	ClC1=CC=CC=C1N(C=2N3C(C=4C(N2)=CC(=CC4)C)=NC(N3)=O)C
1218	Q1218	ClC1=CC=CC=C1N(C=2N3C(C=4C(N2)=CC=CC4C)=NC(N3)=O)C
1219	Q1219	IC1=CC=C2C(=C1)N=C(N3NC(N=C32)=O)N(C=4C=CC=CC4)CC
1220	Q1220	BrC1=CC=C2C(=C1)N=C(N3NC(N=C32)=O)N(C=4C=CC=CC4)CC
1221	Q1221	ClC1=CC=CC2=C1C=3N(C(=N2)N(C=4C=CC=CC4)CC)NC(N3)=O
1222	Q1222	FC1=CC=CC2=C1C=3N(C(=N2)N(C=4C=CC=CC4)CC)NC(N3)=O
1223	Q1223	FC(F)(F)C1=CC=C2C(=C1)N=C(N3CCCCC3)N4NC(N=C42)=O
1224	Q1224	FC(F)(F)C1=CC=C2C(=C1)C=3N(C(=N2)N4CCCCC4)NC(N3)=O
1225	Q1225	FC(F)(F)C1=CC=CC2=C1N=C(N3CCCCC3)N4NC(N=C42)=O
1226	Q1226	O=C1NN2C(=N1)C=3C(N=C2NCCCC)=CC4=C(C3)OCCCO4
1227	Q1227	O=C1NN2C(=N1)C=3C(N=C2N4CCCCC4)=CC(=CC3OC)OC
1228	Q1228	O=C1NN2C(=N1)C=3C(N=C2N(CC)CC)=CC4=C(C3)OCCCO4
1229	Q1229	O=C1NN2C(=N1)C=3C(N=C2OC4CCCC4)=CC=C(C3)NC(=O)C
1230	Q1230	O=C1NN2C(=N1)C=3C(N=C2OCCCCC)=CC4=C(C3)OCCCO4
1231	Q1231	O=C1NN2C(=N1)C=3C(N=C2OC4CCCC4)=CC(=C(C3)OCC)OC
1232	Q1232	O=C1NN2C(=N1)C=3C(N=C2OCC=4C=CC=CC4)=CC(=CC3)C(=O)O
1233	Q1233	O=C1NN2C(=N1)C=3C(N=C2OC=4C=CC=CC4)=CC(=CC3OC)OC
1234	Q1234	O=C1NN2C(=N1)C=3C(N=C2OC4CCCCC4)=CC(=CC3OC)OC
1235	Q1235	O=C1NN2C(=N1)C=3C(N=C2OCC=4C=CC=CC4)=CC=C(C3)C(=O)O
1236	Q1236	ClCC(OC=1N2C(C=3C(N1)=CC4=C(C3)OCCCO4)=NC(N2)=O)CCl
1237	Q1237	ClC1=CC=C(C=C1)OC=2N3C(C=4C(N2)=CC=C(C4)C(=O)O)=NC(N3)=O
1238	Q1238	ClC1=CC=C(C=C1)OC=2N3C(C=4C(N2)=CC(=CC4)C(=O)O)=NC(N3)=O
1239	Q1239	ClC(Cl)(Cl)COC=1N2C(C=3C(N1)=CC4=C(C3)OCCCO4)=NC(N2)=O
1240	Q1240	O=C1NN2C(=N1)C=3C(N=C2OCCC=C)=CC=C(C3)C=4C=CC=CC4
1241	Q1241	O=C1NN2C(=N1)C=3C(N=C2OCCCC)=CC=C(C3)C=4C=CC=CC4
1242	Q1242	O=C1NN2C(=N1)C=3C(N=C2OCCC#C)=CC=C(C3)C=4C=CC=CC4
1243	Q1243	O=C1NN2C(=N1)C=3C(N=C2OCC(C)C)=CC=C(C3)C=4C=CC=CC4
1244	Q1244	BrC1=C(C=C2C(=C1F)N=C(OC=3C=CC(=CC3)Cl)N4NC(N=C42)=O)Cl
1245	Q1245	FC(F)COC=1N2C(C=3C(N1)=CC=C(C3)C=4C=CC=CC4)=NC(N2)=O
1246	Q1246	ClCCCOC=1N2C(C=3C(N1)=CC=C(C3)C=4C=CC=CC4)=NC(N2)=O
1247	Q1247	S(C=1N2C(C=3C(N1)=CC=C(C3)OC=4C=CC=CC4)=NC(N2)=O)C(C)C
1248	Q1248	BrC1=C(C=C2C(=C1F)N=C(OCC=3C=CC=CC3)N4NC(N=C42)=O)Cl
1249	Q1249	FC(F)(F)C1=CC=C2C(=C1)N=C(OC=3C=CC=CC3)N4NC(N=C42)=O
1250	Q1250	FC(F)(F)C1=CC=C2C(=C1)N=C(OC3CCCCC3)N4NC(N=C42)=O
1251	Q1251	FC(F)(F)C1=CC=C2C(=C1)C=3N(C(=N2)OC=4C=CC=CC4)NC(N3)=O
1252	Q1252	FC(F)(F)C1=CC=C2C(=C1)C=3N(C(=N2)OC4CCCCC4)NC(N3)=O
1253	Q1253	FC(F)(F)C1=CC=CC2=C1N=C(OC=3C=CC=CC3)N4NC(N=C42)=O
1254	Q1254	FC(F)(F)C1=CC=CC2=C1N=C(OC3CCCCC3)N4NC(N=C42)=O
1255	Q1255	O=C1NN2C(=N1)C=3C(N=C2OCC=C)=CC=C(C3)OC=4C=CC=CC4
1256	Q1256	O=C1NN2C(=N1)C=3C(N=C2OCCC)=CC=C(C3)OC=4C=CC=CC4
1257	Q1257	O=C1NN2C(=N1)C=3C(N=C2OC(C)C)=CC=C(C3)OC=4C=CC=CC4
1258	Q1258	ClCCOC=1N2C(C=3C(N1)=CC=C(C3)OC=4C=CC=CC4)=NC(N2)=O
1259	Q1259	FCCOC=1N2C(C=3C(N1)=CC=C(C3)OC=4C=CC=CC4)=NC(N2)=O
1260	Q1260	BrCCOC=1N2C(C=3C(N1)=CC=C(C3)OC=4C=CC=CC4)=NC(N2)=O
1261	Q1261	O=C1NN2C(=N1)C=3C(N=C2N4CCOCC4)=CC(=C(C3)OCC)OC
1262	Q1262	O=[N+]([O-])C1=CC=C2C(=C1)N=C(OCC=3C=CC=CC3)N4NC(N=C42)=O
1263	Q1263	O=[N+]([O-])C1=CC=CC2=C1C=3N(C(=N2)OCC=4C=CC=CC4)NC(N3)=O
1264	Q1264	FC1=CC2=C(C(=C1)[N+](=O)[O-])N=C(N3C2=NC(=O)N3)OC=4C=CC=CC4
1265	Q1265	FC1=CC2=C(C(=C1)[N+](=O)[O-])N=C(N3C2=NC(=O)N3)OC4CCCCC4
1266	Q1266	ClC1=CC=C(C=C1)OC=2N3C(C=4C(N2)=CC(=CC4)[N+](=O)[O-])=NC(N3)=O
1267	Q1267	ClC1=CC=C(C=C1)OC=2N3C(C=4C(N2)=CC=CC4[N+](=O)[O-])=NC(N3)=O
1268	Q1268	O=C1NN2C(=N1)C=3C(N=C2N(C=4C=CC=CC4)CC)=CC(=CC3)OC
1269	Q1269	O=C1NN2C(=N1)C=3C(N=C2N(C=4C=CC=CC4)CC)=CC=CC3OC
1270	Q1270	O=C1NN2C(=N1)C=3C(N=C2N(CC)C)=CC=C(C3)OC=4C=CC=CC4
1271	Q1271	O=C1NN2C(=N1)C=3C(N=C2OCC=4C=CC=CC4)=CC=C(C3)N(C)C
1272	Q1272	ClC1=CC=CC=C1N(C=2N3C(C=4C(N2)=CC=CC4OC)=NC(N3)=O)C
1273	Q1273	ClC1=CC=CC=C1N(C=2N3C(C=4C(N2)=CC(=CC4)OC)=NC(N3)=O)C
1274	Q1274	ClC1=CC=C(C=C1)OC=2N3C(C=4C(N2)=CC=C(C4)N(C)C)=NC(N3)=O
1275	Q1275	O=C1NN2C(=N1)C=3C(N=C2NCCCC)=CC=C(C3)C=4C=CC=CC4
1276	Q1276	O=C1NN2C(=N1)C=3C(N=C2N(CC)CC)=CC=C(C3)C=4C=CC=CC4
1277	Q1277	O=C1NN2C(=N1)C=3C(N=C2N(C=4C=CC=CC4)CC)=C(C=C(C3)C)C
1278	Q1278	ClC1=CC=C(C2=C1N=C(N3NC(N=C32)=O)N(C=4C=CC=CC4)CC)Cl
1279	Q1279	ClC1=CC(=CC2=C1N=C(N3NC(N=C32)=O)N(C=4C=CC=CC4)CC)Cl
1280	Q1280	BrC1=CC(=CC2=C1N=C(N3NC(N=C32)=O)N(C=4C=CC=CC4)CC)Cl
1281	Q1281	BrC1=CC(=CC2=C1N=C(N3NC(N=C32)=O)N(C=4C=CC=CC4)CC)F
1282	Q1282	BrC1=CC2=C(C=C1Cl)N=C(N3C2=NC(=O)N3)N(C=4C=CC=CC4)CC
1283	Q1283	BrC1=CC(=C2C(=C1)C=3N(C(=N2)N(C=4C=CC=CC4Cl)C)NC(N3)=O)C
1284	Q1284	ClC1=CC=C(C2=C1C=3N(C(=N2)N(C=4C=CC=CC4)CC)NC(N3)=O)F
1285	Q1285	FC1=CC(=CC2=C1C=3N(C(=N2)N(C=4C=CC=CC4)CC)NC(N3)=O)F
1286	Q1286	BrC1=CC=C(C2=C1C=3N(C(=N2)N(C=4C=CC=CC4)CC)NC(N3)=O)F
1287	Q1287	BrC1=CC=C2C(=C1F)N=C(N3NC(N=C32)=O)N(C=4C=CC=CC4)CC
1288	Q1288	ClC1=CC=CC=C1N(C=2N3C(C=4C(N2)=C(C=C(C4)C)C)=NC(N3)=O)C
1289	Q1289	BrC1=CC(=C2C(=C1)C=3N(C(=N2)N(C=4C=CC=CC4)CC)NC(N3)=O)C
1290	Q1290	ClC1=CC=CC=C1N(C=2N3C(C=4C(N2)=CC(=CC4F)F)=NC(N3)=O)C
1291	Q1291	ClC1=CC=C(C2=C1N=C(N3NC(N=C32)=O)N(C=4C=CC=CC4Cl)C)Cl
1292	Q1292	ClC1=CC(=CC2=C1N=C(N3NC(N=C32)=O)N(C=4C=CC=CC4Cl)C)Cl
1293	Q1293	BrC1=CC(=CC2=C1N=C(N3NC(N=C32)=O)N(C=4C=CC=CC4Cl)C)Cl
1294	Q1294	BrC1=CC(=CC2=C1N=C(N3NC(N=C32)=O)N(C=4C=CC=CC4Cl)C)F
1295	Q1295	BrC1=CC2=C(C=C1Cl)N=C(N3C2=NC(=O)N3)N(C=4C=CC=CC4Cl)C
1296	Q1296	ClC1=CC=C(C2=C1C=3N(C(=N2)N(C=4C=CC=CC4Cl)C)NC(N3)=O)F
1297	Q1297	BrC1=CC=C(C2=C1C=3N(C(=N2)N(C=4C=CC=CC4Cl)C)NC(N3)=O)F
1298	Q1298	BrC1=CC=C2C(=C1F)N=C(N3NC(N=C32)=O)N(C=4C=CC=CC4Cl)C
1299	Q1299	O=C1NN2C(=N1)C=3C(N=C2N(OC)C)=CC=C(C3)OC=4C=CC=CC4
1300	Q1300	O=C1NN2C(=N1)C=3C(N=C2N4CCCCC4)=CC(=C(C3)OCC)OC
1301	Q1301	O=C1NN2C(=N1)C=3C(N=C2OC=4C=CC=CC4)=CC=C(C3)NC(=O)C
1302	Q1302	O=C1NN2C(=N1)C=3C(N=C2OC4CCCCC4)=CC=C(C3)NC(=O)C
1303	Q1303	O=C1NN2C(=N1)C=3C(N=C2OC4CCCC4)=CC5=C(C3)OCCCO5
1304	Q1304	O=C1NN2C(=N1)C=3C(N=C2N4CCOCC4)=CC5=C(C3)OCCCO5
1305	Q1305	O=C1NN2C(=N1)C=3C(N=C2N4CCCCC4)=CC5=C(C3)OCCCO5
1306	Q1306	O=C1NN2C(=N1)C=3C(N=C2OCCCCC)=CC(=C(C3)OCC)OC
1307	Q1307	O=C1NN2C(=N1)C=3C(N=C2OCCCCCC)=CC(=CC3OC)OC
1308	Q1308	ClCC(OC=1N2C(C=3C(N1)=CC(=C(C3)OCC)OC)=NC(N2)=O)CCl
1309	Q1309	ClC(Cl)(Cl)COC=1N2C(C=3C(N1)=CC(=C(C3)OCC)OC)=NC(N2)=O
1310	Q1310	FC(F)(F)C1=CC=C2C(=C1)N=C(OCCCCCC)N3NC(N=C32)=O
1311	Q1311	FC(F)(F)C1=CC=C2C(=C1)C=3N(C(=N2)OCCCCCC)NC(N3)=O
1312	Q1312	FC(F)(F)C1=CC=CC2=C1N=C(OCCCCCC)N3NC(N=C32)=O
1313	Q1313	O=C1NN2C(=N1)C=3C(N=C2OCC(C)C)=C(C(=C(C3)OC)OC)OC
1314	Q1314	O=C1NN2C(=N1)C=3C(N=C2OCCC=C)=C(C(=C(C3)OC)OC)OC
1315	Q1315	O=C1NN2C(=N1)C=3C(N=C2OCCCC)=C(C(=C(C3)OC)OC)OC
1316	Q1316	O=C1NN2C(=N1)C=3C(N=C2OCCC#C)=C(C(=C(C3)OC)OC)OC
1317	Q1317	FC(F)COC=1N2C(C3=C(N1)C(OC)=C(OC)C(=C3)OC)=NC(N2)=O
1318	Q1318	ClCCCOC=1N2C(C3=C(N1)C(OC)=C(OC)C(=C3)OC)=NC(N2)=O
1319	Q1319	O=C1NN2C(=N1)C=3C(N=C2N(C(C)C)C(C)C)=CC=C(C3)NC(=O)C
1320	Q1320	O=[N+]([O-])C1=CC(=CC2=C1N=C(OCC(C)C)N3NC(N=C32)=O)[N+](=O)[O-]
1321	Q1321	O=[N+]([O-])C1=CC(=CC2=C1N=C(OCCC=C)N3NC(N=C32)=O)[N+](=O)[O-]
1322	Q1322	O=[N+]([O-])C1=CC(=CC2=C1N=C(OCCCC)N3NC(N=C32)=O)[N+](=O)[O-]
1323	Q1323	O=[N+]([O-])C1=CC(=CC2=C1N=C(OCCC#C)N3NC(N=C32)=O)[N+](=O)[O-]
1324	Q1324	FC(F)COC=1N2C(C3=C(N1)C([N+](=O)[O-])=CC(=C3)[N+](=O)[O-])=NC(N2)=O
1325	Q1325	ClCCCOC=1N2C(C3=C(N1)C([N+](=O)[O-])=CC(=C3)[N+](=O)[O-])=NC(N2)=O
1326	Q1326	FC1=CC2=C(C(=C1)[N+](=O)[O-])N=C(N3C2=NC(=O)N3)N(C(C)C)C(C)C
1327	Q1327	O=C1NN2C(=N1)C=3C(N=C2N(CC)CC)=C(C(=C(C3)OC)OC)OC
1328	Q1328	O=C1NN2C(=N1)C=3C(N=C2NCCCC)=C(C(=C(C3)OC)OC)OC
1329	Q1329	FC1=CC2=C(C(=C1)[N+](=O)[O-])N=C(N3C2=NC(=O)N3)OCCCCCC
1330	Q1330	FC(F)(F)C1=CC=C2C(=C1)N=C(N3NC(N=C32)=O)N(C(C)C)C(C)C
1331	Q1331	FC(F)(F)C1=CC=C2C(=C1)C=3N(C(=N2)N(C(C)C)C(C)C)NC(N3)=O
1332	Q1332	FC(F)(F)C1=CC=CC2=C1N=C(N3NC(N=C32)=O)N(C(C)C)C(C)C
1333	Q1333	O=C1NN2C(=N1)C=3C(N=C2N(C(C)C)C(C)C)=CC(=CC3OC)OC
1334	Q1334	O=C1NN2C(=N1)C=3C(N=C2OCCCCCC)=CC=C(C3)NC(=O)C
1335	Q1335	O=[N+]([O-])C1=CC(=CC2=C1N=C(N3NC(N=C32)=O)N(CC)CC)[N+](=O)[O-]
1336	Q1336	O=[N+]([O-])C1=CC(=CC2=C1N=C(N3NC(N=C32)=O)NCCCC)[N+](=O)[O-]
1337	Q1337	O=C1NN2C(=N1)C=3C(N=C2OCCCCCC)=CC(=C(C3)OCC)OC
1338	Q1338	O=C1NN2C(=N1)C=3C(N=C2OCCCCC)=C(C(=C(C3)OC)OC)OC
1339	Q1339	ClCC(OC=1N2C(C3=C(N1)C(OC)=C(OC)C(=C3)OC)=NC(N2)=O)CCl
1340	Q1340	ClC(Cl)(Cl)COC=1N2C(C3=C(N1)C(OC)=C(OC)C(=C3)OC)=NC(N2)=O
1341	Q1341	O=[N+]([O-])C1=CC(=CC2=C1N=C(OCCCCC)N3NC(N=C32)=O)[N+](=O)[O-]
1342	Q1342	ClCC(OC=1N2C(C3=C(N1)C([N+](=O)[O-])=CC(=C3)[N+](=O)[O-])=NC(N2)=O)CCl
1343	Q1343	ClC(Cl)(Cl)COC=1N2C(C3=C(N1)C([N+](=O)[O-])=CC(=C3)[N+](=O)[O-])=NC(N2)=O
1344	Q1344	O=C1NN2C(=N1)C=3C(N=C2N(C(C)C)C(C)C)=CC(=C(C3)OCC)OC
1345	Q1345	O=C1NN2C(=N1)C=3C(N=C2OC=4C=CC=CC4)=CC5=C(C3)OCCCO5
1346	Q1346	O=C1NN2C(=N1)C=3C(N=C2OC4CCCCC4)=CC5=C(C3)OCCCO5
1347	Q1347	O=C1NN2C(=N1)C=3C(N=C2OC=4C=CC=C5C4C=CC=C5)=CC=C(C3)C
1348	Q1348	O=C1NN2C(=N1)C=3C(N=C2OC4CCCC4)=CC=C(C3)C=5C=CC=CC5
1349	Q1349	O=C1NN2C(=N1)C=3C(N=C2OC=4C=CC=C5C4C=CC=C5)=CC(=CC3)C
1350	Q1350	O=C1NN2C(=N1)C=3C(N=C2OC=4C=CC=C5C4C=CC=C5)=CC=CC3C
1351	Q1351	ClC1=CC=C2C(=C1)C=3N(C(=N2)OC=4C=CC=C5C4C=CC=C5)NC(N3)=O
1352	Q1352	ClC1=CC=CC2=C1N=C(OC=3C=CC=C4C3C=CC=C4)N5NC(N=C52)=O
1353	Q1353	IC1=CC=CC2=C1N=C(OC=3C=CC=C4C3C=CC=C4)N5NC(N=C52)=O
1354	Q1354	BrC1=CC=CC2=C1N=C(OC=3C=CC=C4C3C=CC=C4)N5NC(N=C52)=O
1355	Q1355	IC1=CC=C2C(=C1)N=C(OC=3C=CC=C4C3C=CC=C4)N5NC(N=C52)=O
1356	Q1356	BrC1=CC=C2C(=C1)N=C(OC=3C=CC=C4C3C=CC=C4)N5NC(N=C52)=O
1357	Q1357	ClC1=CC=CC2=C1C=3N(C(=N2)OC=4C=CC=C5C4C=CC=C5)NC(N3)=O
1358	Q1358	FC1=CC=CC2=C1C=3N(C(=N2)OC=4C=CC=C5C4C=CC=C5)NC(N3)=O
1359	Q1359	O=C1NN2C(=N1)C=3C(N=C2OC=4C=CC=C5C4C=CC=C5)=CC=C(C3)O
1360	Q1360	O=C1NN2C(=N1)C=3C(N=C2N4CCOCC4)=CC=C(C3)C=5C=CC=CC5
1361	Q1361	O=C1NN2C(=N1)C=3C(N=C2OC=4C=CC=C5C4C=CC=C5)=C(C=CC3)N
1362	Q1362	O=C1NN2C(=N1)C=3C(N=C2N4CCCCC4)=CC=C(C3)C=5C=CC=CC5
1363	Q1363	O=C1NN2C(=N1)C=3C(N=C2OCCCCCC)=CC4=C(C3)OCCCO4
1364	Q1364	O=C1NN2C(=N1)C=3C(N=C2OC=4C=CC=CC4)=CC(=C(C3)OCC)OC
1365	Q1365	O=C1NN2C(=N1)C=3C(N=C2OC4CCCCC4)=CC(=C(C3)OCC)OC
1366	Q1366	O=C1NN2C(=N1)C=3C(N=C2OCC=4C=CC=CC4)=CC(=CC3OC)OC
1367	Q1367	O=C1NN2C(=N1)C=3C(N=C2OC=4C=CC(=CC4)C(=O)OC)=CC(=CC3)C
1368	Q1368	O=C1NN2C(=N1)C=3C(N=C2OC=4C=CC(=CC4)C(=O)OC)=CC=C(C3)C
1369	Q1369	O=C1NN2C(=N1)C=3C(N=C2OC=4C=CC(=CC4)C(=O)OC)=CC=CC3C
1370	Q1370	ClC1=CC=C2C(=C1)C=3N(C(=N2)OC=4C=CC(=CC4)C(=O)OC)NC(N3)=O
1371	Q1371	ClC1=CC=CC2=C1N=C(OC=3C=CC(=CC3)C(=O)OC)N4NC(N=C42)=O
1372	Q1372	IC1=CC=CC2=C1N=C(OC=3C=CC(=CC3)C(=O)OC)N4NC(N=C42)=O
1373	Q1373	BrC1=CC=CC2=C1N=C(OC=3C=CC(=CC3)C(=O)OC)N4NC(N=C42)=O
1374	Q1374	IC1=CC=C2C(=C1)N=C(OC=3C=CC(=CC3)C(=O)OC)N4NC(N=C42)=O
1375	Q1375	BrC1=CC=C2C(=C1)N=C(OC=3C=CC(=CC3)C(=O)OC)N4NC(N=C42)=O
1376	Q1376	ClC1=CC=C(C=C1)OC=2N3C(C=4C(N2)=CC(=CC4OC)OC)=NC(N3)=O
1377	Q1377	ClC1=CC=CC2=C1C=3N(C(=N2)OC=4C=CC(=CC4)C(=O)OC)NC(N3)=O
1378	Q1378	FC1=CC=CC2=C1C=3N(C(=N2)OC=4C=CC(=CC4)C(=O)OC)NC(N3)=O
1379	Q1379	O=C1NN2C(=N1)C=3C(N=C2OCCCCC)=CC=C(C3)C=4C=CC=CC4
1380	Q1380	ClC1=CC=C2C(=C1)C=3N(C(=N2)OC=4C=CC=C(C4)C(F)(F)F)NC(N3)=O
1381	Q1381	ClC1=CC=CC2=C1N=C(OC=3C=CC=C(C3)C(F)(F)F)N4NC(N=C42)=O
1382	Q1382	IC1=CC=CC2=C1N=C(OC=3C=CC=C(C3)C(F)(F)F)N4NC(N=C42)=O
1383	Q1383	BrC1=CC=CC2=C1N=C(OC=3C=CC=C(C3)C(F)(F)F)N4NC(N=C42)=O
1384	Q1384	IC1=CC=C2C(=C1)N=C(OC=3C=CC=C(C3)C(F)(F)F)N4NC(N=C42)=O
1385	Q1385	BrC1=CC=C2C(=C1)N=C(OC=3C=CC=C(C3)C(F)(F)F)N4NC(N=C42)=O
1386	Q1386	ClC1=CC=C(C=C1)OC=2N3C(C=4C(N2)=CC=C(C4)C(F)(F)F)=NC(N3)=O
1387	Q1387	ClC1=CC=C(C=C1)OC=2N3C(C=4C(N2)=CC(=CC4)C(F)(F)F)=NC(N3)=O
1388	Q1388	ClC1=CC=C(C=C1)OC=2N3C(C=4C(N2)=C(C=CC4)C(F)(F)F)=NC(N3)=O
1389	Q1389	ClC1=CC=CC2=C1C=3N(C(=N2)OC=4C=CC=C(C4)C(F)(F)F)NC(N3)=O
1390	Q1390	FC1=CC=CC2=C1C=3N(C(=N2)OC=4C=CC=C(C4)C(F)(F)F)NC(N3)=O
1391	Q1391	ClCC(OC=1N2C(C=3C(N1)=CC=C(C3)C=4C=CC=CC4)=NC(N2)=O)CCl
1392	Q1392	FC(F)(F)C1=CC=CC(=C1)OC=2N3C(C=4C(N2)=CC=C(C4)C)=NC(N3)=O
1393	Q1393	FC(F)(F)C1=CC=CC(=C1)OC=2N3C(C=4C(N2)=CC(=CC4)C)=NC(N3)=O
1394	Q1394	FC(F)(F)C1=CC=CC(=C1)OC=2N3C(C=4C(N2)=CC=CC4C)=NC(N3)=O
1395	Q1395	FC(F)(F)C1=CC=C2C(=C1)N=C(OCC=3C=CC=CC3)N4NC(N=C42)=O
1396	Q1396	FC(F)(F)C1=CC=C2C(=C1)C=3N(C(=N2)OCC=4C=CC=CC4)NC(N3)=O
1397	Q1397	ClC(Cl)(Cl)COC=1N2C(C=3C(N1)=CC=C(C3)C=4C=CC=CC4)=NC(N2)=O
1398	Q1398	FC(F)(F)C1=CC=CC2=C1N=C(OCC=3C=CC=CC3)N4NC(N=C42)=O
1399	Q1399	O=C1NN2C(=N1)C=3C(N=C2OC=4C=CC(=CC4)C(=O)OC)=CC=C(C3)O
1400	Q1400	O=C1NN2C(=N1)C=3C(N=C2OC4CCCC4)=C(C(=C(C3)OC)OC)OC
1401	Q1401	O=C1NN2C(=N1)C=3C(N=C2OCCC=C)=CC=C(C3)OC=4C=CC=CC4
1402	Q1402	O=C1NN2C(=N1)C=3C(N=C2OCCCC)=CC=C(C3)OC=4C=CC=CC4
1403	Q1403	O=C1NN2C(=N1)C=3C(N=C2OCCC#C)=CC=C(C3)OC=4C=CC=CC4
1404	Q1404	O=C1NN2C(=N1)C=3C(N=C2OCC(C)C)=CC=C(C3)OC=4C=CC=CC4
1405	Q1405	FC(F)COC=1N2C(C=3C(N1)=CC=C(C3)OC=4C=CC=CC4)=NC(N2)=O
1406	Q1406	ClCCCOC=1N2C(C=3C(N1)=CC=C(C3)OC=4C=CC=CC4)=NC(N2)=O
1407	Q1407	FC(F)(F)C1=CC=CC(=C1)OC=2N3C(C=4C(N2)=CC=C(C4)O)=NC(N3)=O
1408	Q1408	O=[N+]([O-])C1=CC=C(C=C1)COC=2N3C(C4=C(N2)C(N)=CC=C4)=NC(N3)=O
1409	Q1409	O=[N+]([O-])C1=CC(=CC2=C1N=C(OC3CCCC3)N4NC(N=C42)=O)[N+](=O)[O-]
1410	Q1410	O=C1NN2C(=N1)C=3C(N=C2N(C=4C=CC=CC4)CC)=CC=C(C3)N(C)C
1411	Q1411	ClC1=CC=CC=C1N(C=2N3C(C=4C(N2)=CC=C(C4)N(C)C)=NC(N3)=O)C
1412	Q1412	O=[N+]([O-])C1=CC=C2C(=C1)N=C(N3NC(N=C32)=O)N(C=4C=CC=CC4)CC
1413	Q1413	O=[N+]([O-])C1=CC=CC2=C1C=3N(C(=N2)N(C=4C=CC=CC4)CC)NC(N3)=O
1414	Q1414	ClC1=CC=CC=C1N(C=2N3C(C=4C(N2)=CC=CC4[N+](=O)[O-])=NC(N3)=O)C
1415	Q1415	ClC1=CC=CC=C1N(C=2N3C(C=4C(N2)=CC(=CC4)[N+](=O)[O-])=NC(N3)=O)C
1416	Q1416	O=C1NN2C(=N1)C=3C(N=C2N4CCCCC4)=C(C(=C(C3)OC)OC)OC
1417	Q1417	O=C1NN2C(=N1)C=3C(N=C2OC=4C=CC(=CC4)C(=O)OC)=C(C=CC3)N
1418	Q1418	O=[N+]([O-])C1=CC=C(C=C1)COC=2N3C(C=4C(N2)=CC(=CC4)C)=NC(N3)=O
1419	Q1419	O=[N+]([O-])C1=CC=C(C=C1)COC=2N3C(C=4C(N2)=CC=CC4C)=NC(N3)=O
1420	Q1420	O=[N+]([O-])C1=CC=C(C=C1)COC=2N3C(C=4C(N2)=CC=C(C4)C)=NC(N3)=O
1421	Q1421	ClC1=CC=C(C=C1)OC=2N3C(C4=C(N2)C([N+](=O)[O-])=CC(=C4)F)=NC(N3)=O
1422	Q1422	ClC1=CC=C2C(=C1)C=3N(C(=N2)OCC=4C=CC(=CC4)[N+](=O)[O-])NC(N3)=O
1423	Q1423	ClC1=CC=CC2=C1N=C(OCC=3C=CC(=CC3)[N+](=O)[O-])N4NC(N=C42)=O
1424	Q1424	IC1=CC=CC2=C1N=C(OCC=3C=CC(=CC3)[N+](=O)[O-])N4NC(N=C42)=O
1425	Q1425	BrC1=CC=CC2=C1N=C(OCC=3C=CC(=CC3)[N+](=O)[O-])N4NC(N=C42)=O
1426	Q1426	IC1=CC=C2C(=C1)N=C(OCC=3C=CC(=CC3)[N+](=O)[O-])N4NC(N=C42)=O
1427	Q1427	BrC1=CC=C2C(=C1)N=C(OCC=3C=CC(=CC3)[N+](=O)[O-])N4NC(N=C42)=O
1428	Q1428	FC1=CC2=C(C(=C1)[N+](=O)[O-])N=C(N3C2=NC(=O)N3)OCC=4C=CC=CC4
1429	Q1429	ClC1=CC=CC2=C1C=3N(C(=N2)OCC=4C=CC(=CC4)[N+](=O)[O-])NC(N3)=O
1430	Q1430	FC1=CC=CC2=C1C=3N(C(=N2)OCC=4C=CC(=CC4)[N+](=O)[O-])NC(N3)=O
1431	Q1431	O=C1NN2C(=N1)C=3C(N=C2NCCCC)=CC=C(C3)OC=4C=CC=CC4
1432	Q1432	O=C1NN2C(=N1)C=3C(N=C2N(CC)CC)=CC=C(C3)OC=4C=CC=CC4
1433	Q1433	FC(F)(F)C1=CC=CC(=C1)OC=2N3C(C4=C(N2)C(N)=CC=C4)=NC(N3)=O
1434	Q1434	BrC1=C(C=C2C(=C1F)N=C(N3NC(N=C32)=O)N(C=4C=CC=CC4Cl)C)Cl
1435	Q1435	BrC1=C(C=C2C(=C1F)N=C(N3NC(N=C32)=O)N(C=4C=CC=CC4)CC)Cl
1436	Q1436	O=C1NN2C(=N1)C=3C(N=C2N4CCOCC4)=C(C(=C(C3)OC)OC)OC
1437	Q1437	O=[N+]([O-])C1=CC=C(C=C1)COC=2N3C(C=4C(N2)=CC=C(C4)O)=NC(N3)=O
1438	Q1438	O=C1NN2C(=N1)C=3C(N=C2N(C(C)C)C(C)C)=CC4=C(C3)OCCCO4
1439	Q1439	O=C1NN2C(=N1)C=3C(N=C2N(C=4C=CC=CC4)CC)=CC=C(C3)C(=O)O
1440	Q1440	O=C1NN2C(=N1)C=3C(N=C2N(C=4C=CC=CC4)CC)=CC(=CC3)C(=O)O
1441	Q1441	O=C1NN2C(=N1)C=3C(N=C2OCC=4C=CC=CC4)=CC=C(C3)NC(=O)C
1442	Q1442	ClC1=CC=CC=C1N(C=2N3C(C=4C(N2)=CC=C(C4)C(=O)O)=NC(N3)=O)C
1443	Q1443	ClC1=CC=CC=C1N(C=2N3C(C=4C(N2)=CC(=CC4)C(=O)O)=NC(N3)=O)C
1444	Q1444	ClC1=CC=C(C=C1)OC=2N3C(C=4C(N2)=CC=C(C4)NC(=O)C)=NC(N3)=O
1445	Q1445	O=[N+]([O-])C1=CC(=CC2=C1N=C(N3CCOCC3)N4NC(N=C42)=O)[N+](=O)[O-]
1446	Q1446	O=[N+]([O-])C1=CC(=CC2=C1N=C(N3CCCCC3)N4NC(N=C42)=O)[N+](=O)[O-]
1447	Q1447	O=C1NN2C(=N1)C=3C(N=C2OCC=4C=CC=CC4)=CC(=C(C3)OCC)OC
1448	Q1448	O=C1NN2C(=N1)C=3C(N=C2OC=4C=CC(=CC4)C(=O)OC)=C(C=C(C3)C)C
1449	Q1449	ClC1=CC(=CC2=C1N=C(OC=3C=CC(=CC3)C(=O)OC)N4NC(N=C42)=O)Cl
1450	Q1450	BrC1=CC(=CC2=C1N=C(OC=3C=CC(=CC3)C(=O)OC)N4NC(N=C42)=O)Cl
1451	Q1451	BrC1=CC(=CC2=C1N=C(OC=3C=CC(=CC3)C(=O)OC)N4NC(N=C42)=O)F
1452	Q1452	ClC1=CC=C(C2=C1N=C(OC=3C=CC(=CC3)C(=O)OC)N4NC(N=C42)=O)Cl
1453	Q1453	BrC1=CC2=C(C=C1Cl)N=C(N3C2=NC(=O)N3)OC=4C=CC(=CC4)C(=O)OC
1454	Q1454	BrC1=CC=C2C(=C1F)N=C(OC=3C=CC(=CC3)C(=O)OC)N4NC(N=C42)=O
1455	Q1455	ClC1=CC=C(C2=C1C=3N(C(=N2)OC=4C=CC(=CC4)C(=O)OC)NC(N3)=O)F
1456	Q1456	FC1=CC(=CC2=C1C=3N(C(=N2)OC=4C=CC(=CC4)C(=O)OC)NC(N3)=O)F
1457	Q1457	BrC1=CC=C(C2=C1C=3N(C(=N2)OC=4C=CC(=CC4)C(=O)OC)NC(N3)=O)F
1458	Q1458	ClC1=CC=C(C=C1)OC=2N3C(C=4C(N2)=CC(=C(C4)OCC)OC)=NC(N3)=O
1459	Q1459	BrC1=CC(=C2C(=C1)C=3N(C(=N2)OC=4C=CC(=CC4)C(=O)OC)NC(N3)=O)C
1460	Q1460	O=C1NN2C(=N1)C=3C(N=C2OCCCCCC)=CC=C(C3)C=4C=CC=CC4
1461	Q1461	BrC1=CC(=C2C(=C1)C=3N(C(=N2)OC=4C=CC=C(C4)C(F)(F)F)NC(N3)=O)C
1462	Q1462	ClC1=CC(=CC2=C1N=C(OC=3C=CC=C(C3)C(F)(F)F)N4NC(N=C42)=O)Cl
1463	Q1463	BrC1=CC(=CC2=C1N=C(OC=3C=CC=C(C3)C(F)(F)F)N4NC(N=C42)=O)Cl
1464	Q1464	BrC1=CC(=CC2=C1N=C(OC=3C=CC=C(C3)C(F)(F)F)N4NC(N=C42)=O)F
1465	Q1465	ClC1=CC=C(C2=C1N=C(OC=3C=CC=C(C3)C(F)(F)F)N4NC(N=C42)=O)Cl
1466	Q1466	BrC1=CC2=C(C=C1Cl)N=C(N3C2=NC(=O)N3)OC=4C=CC=C(C4)C(F)(F)F
1467	Q1467	BrC1=CC=C2C(=C1F)N=C(OC=3C=CC=C(C3)C(F)(F)F)N4NC(N=C42)=O
1468	Q1468	ClC1=CC=C(C2=C1C=3N(C(=N2)OC=4C=CC=C(C4)C(F)(F)F)NC(N3)=O)F
1469	Q1469	FC1=CC(=CC2=C1C=3N(C(=N2)OC=4C=CC=C(C4)C(F)(F)F)NC(N3)=O)F
1470	Q1470	BrC1=CC=C(C2=C1C=3N(C(=N2)OC=4C=CC=C(C4)C(F)(F)F)NC(N3)=O)F
1471	Q1471	FC(F)(F)C1=CC=CC(=C1)OC=2N3C(C=4C(N2)=C(C=C(C4)C)C)=NC(N3)=O
1472	Q1472	O=C1NN2C(=N1)C=3C(N=C2OC=4C=CC(=CC4)C(=O)OC)=CC=CC3OC
1473	Q1473	O=C1NN2C(=N1)C=3C(N=C2OC=4C=CC(=CC4)C(=O)OC)=CC(=CC3)OC
1474	Q1474	O=C1NN2C(=N1)C=3C(N=C2OC=4C=CC=CC4)=C(C(=C(C3)OC)OC)OC
1475	Q1475	O=C1NN2C(=N1)C=3C(N=C2OC4CCCCC4)=C(C(=C(C3)OC)OC)OC
1476	Q1476	O=C1NN2C(=N1)C=3C(N=C2OCCCCC)=CC=C(C3)OC=4C=CC=CC4
1477	Q1477	ClCC(OC=1N2C(C=3C(N1)=CC=C(C3)OC=4C=CC=CC4)=NC(N2)=O)CCl
1478	Q1478	FC(F)(F)C1=CC=CC(=C1)OC=2N3C(C=4C(N2)=CC=CC4OC)=NC(N3)=O
1479	Q1479	FC(F)(F)C1=CC=CC(=C1)OC=2N3C(C=4C(N2)=CC(=CC4)OC)=NC(N3)=O
1480	Q1480	ClC(Cl)(Cl)COC=1N2C(C=3C(N1)=CC=C(C3)OC=4C=CC=CC4)=NC(N2)=O
1481	Q1481	O=C1NN2C(=N1)C=3C(N=C2N(C=4C=CC=CC4)CC)=CC=C(C3)NC(=O)C
1482	Q1482	ClC1=CC=CC=C1N(C=2N3C(C=4C(N2)=CC=C(C4)NC(=O)C)=NC(N3)=O)C
1483	Q1483	O=[N+]([O-])C1=CC(=CC2=C1N=C(OC=3C=CC=CC3)N4NC(N=C42)=O)[N+](=O)[O-]
1484	Q1484	O=[N+]([O-])C1=CC(=CC2=C1N=C(OC3CCCCC3)N4NC(N=C42)=O)[N+](=O)[O-]
1485	Q1485	O=C1NN2C(=N1)C=3C(N=C2N(C=4C=CC=CC4)C(=O)OCC)=C(C=CC3)N
1486	Q1486	ClC1=CC=CC=C1N(C=2N3C(C4=C(N2)C([N+](=O)[O-])=CC(=C4)F)=NC(N3)=O)C
1487	Q1487	FC1=CC2=C(C(=C1)[N+](=O)[O-])N=C(N3C2=NC(=O)N3)N(C=4C=CC=CC4)CC
1488	Q1488	O=C1NN2C(=N1)C=3C(N=C2N(C=4C=CC=CC4)C(=O)OCC)=CC=C(C3)O
1489	Q1489	O=[N+]([O-])C1=CC=C(C=C1)COC=2N3C(C=4C(N2)=C(C=C(C4)C)C)=NC(N3)=O
1490	Q1490	ClC1=CC(=CC2=C1N=C(OCC=3C=CC(=CC3)[N+](=O)[O-])N4NC(N=C42)=O)Cl
1491	Q1491	BrC1=CC(=CC2=C1N=C(OCC=3C=CC(=CC3)[N+](=O)[O-])N4NC(N=C42)=O)Cl
1492	Q1492	BrC1=CC(=CC2=C1N=C(OCC=3C=CC(=CC3)[N+](=O)[O-])N4NC(N=C42)=O)F
1493	Q1493	ClC1=CC=C(C2=C1N=C(OCC=3C=CC(=CC3)[N+](=O)[O-])N4NC(N=C42)=O)Cl
1494	Q1494	BrC1=CC2=C(C=C1Cl)N=C(N3C2=NC(=O)N3)OCC=4C=CC(=CC4)[N+](=O)[O-]
1495	Q1495	BrC1=CC=C2C(=C1F)N=C(OCC=3C=CC(=CC3)[N+](=O)[O-])N4NC(N=C42)=O
1496	Q1496	ClC1=CC=C(C2=C1C=3N(C(=N2)OCC=4C=CC(=CC4)[N+](=O)[O-])NC(N3)=O)F
1497	Q1497	FC1=CC(=CC2=C1C=3N(C(=N2)OCC=4C=CC(=CC4)[N+](=O)[O-])NC(N3)=O)F
1498	Q1498	BrC1=CC=C(C2=C1C=3N(C(=N2)OCC=4C=CC(=CC4)[N+](=O)[O-])NC(N3)=O)F
1499	Q1499	BrC1=CC(=C2C(=C1)C=3N(C(=N2)OCC=4C=CC(=CC4)[N+](=O)[O-])NC(N3)=O)C
1500	Q1500	O=C1NN2C(=N1)C=3C(N=C2N(C(C)C)C(C)C)=CC=C(C3)C=4C=CC=CC4
1501	Q1501	ClC1=CC=CC=C1N(C=2N3C(C=4C(N2)=C(C=CC4)C(F)(F)F)=NC(N3)=O)C
1502	Q1502	ClC1=CC=CC=C1N(C=2N3C(C=4C(N2)=CC=C(C4)C(F)(F)F)=NC(N3)=O)C
1503	Q1503	ClC1=CC=CC=C1N(C=2N3C(C=4C(N2)=CC(=CC4)C(F)(F)F)=NC(N3)=O)C
1504	Q1504	FC(F)(F)C1=CC=C2C(=C1)N=C(N3NC(N=C32)=O)N(C=4C=CC=CC4)CC
1505	Q1505	FC(F)(F)C1=CC=C2C(=C1)C=3N(C(=N2)N(C=4C=CC=CC4)CC)NC(N3)=O
1506	Q1506	FC(F)(F)C1=CC=CC2=C1N=C(N3NC(N=C32)=O)N(C=4C=CC=CC4)CC
1507	Q1507	O=[N+]([O-])C1=CC=C(C=C1)COC=2N3C(C=4C(N2)=CC=CC4OC)=NC(N3)=O
1508	Q1508	O=[N+]([O-])C1=CC=C(C=C1)COC=2N3C(C=4C(N2)=CC(=CC4)OC)=NC(N3)=O
1509	Q1509	O=C1NN2C(=N1)C=3C(N=C2N(C=4C=CC=CC4)C(=O)OCC)=CC=CC3C
1510	Q1510	O=C1NN2C(=N1)C=3C(N=C2N(C=4C=CC=CC4)C(=O)OCC)=CC=C(C3)C
1511	Q1511	O=C1NN2C(=N1)C=3C(N=C2N(C=4C=CC=CC4)CC)=CC(=CC3OC)OC
1512	Q1512	O=C1NN2C(=N1)C=3C(N=C2N(C=4C=CC=CC4)C(=O)OCC)=CC(=CC3)C
1513	Q1513	ClC1=CC=C2C(=C1)C=3N(C(=N2)N(C=4C=CC=CC4)C(=O)OCC)NC(N3)=O
1514	Q1514	ClC1=CC=CC2=C1N=C(N3NC(N=C32)=O)N(C=4C=CC=CC4)C(=O)OCC
1515	Q1515	IC1=CC=CC2=C1N=C(N3NC(N=C32)=O)N(C=4C=CC=CC4)C(=O)OCC
1516	Q1516	BrC1=CC=CC2=C1N=C(N3NC(N=C32)=O)N(C=4C=CC=CC4)C(=O)OCC
1517	Q1517	ClC1=CC=CC=C1N(C=2N3C(C=4C(N2)=CC(=CC4OC)OC)=NC(N3)=O)C
1518	Q1518	IC1=CC=C2C(=C1)N=C(N3NC(N=C32)=O)N(C=4C=CC=CC4)C(=O)OCC
1519	Q1519	BrC1=CC=C2C(=C1)N=C(N3NC(N=C32)=O)N(C=4C=CC=CC4)C(=O)OCC
1520	Q1520	ClC1=CC=CC2=C1C=3N(C(=N2)N(C=4C=CC=CC4)C(=O)OCC)NC(N3)=O
1521	Q1521	FC1=CC=CC2=C1C=3N(C(=N2)N(C=4C=CC=CC4)C(=O)OCC)NC(N3)=O
1522	Q1522	O=C1NN2C(=N1)C=3C(N=C2OCCCCCC)=C(C(=C(C3)OC)OC)OC
1523	Q1523	O=[N+]([O-])C1=CC(=CC2=C1N=C(OCCCCCC)N3NC(N=C32)=O)[N+](=O)[O-]
1524	Q1524	O=C1NN2C(=N1)C=3C(N=C2N(C(C)C)C(C)C)=C(C(=C(C3)OC)OC)OC
1525	Q1525	O=[N+]([O-])C1=CC(=CC2=C1N=C(N3NC(N=C32)=O)N(C(C)C)C(C)C)[N+](=O)[O-]
1526	Q1526	O=C1NN2C(=N1)C=3C(N=C2OCC=4C=CC=CC4)=CC5=C(C3)OCCCO5
1527	Q1527	ClC1=CC=C(C=C1)OC=2N3C(C=4C(N2)=CC5=C(C4)OCCCO5)=NC(N3)=O
1528	Q1528	O=C1NN2C(=N1)C=3C(N=C2OC=4C=CC=CC4)=CC=C(C3)C=5C=CC=CC5
1529	Q1529	O=C1NN2C(=N1)C=3C(N=C2OC4CCCCC4)=CC=C(C3)C=5C=CC=CC5
1530	Q1530	O=C1NN2C(=N1)C=3C(N=C2OC=4C=CC=C5C4C=CC=C5)=C(C=C(C3)C)C
1531	Q1531	ClC1=CC(=CC2=C1N=C(OC=3C=CC=C4C3C=CC=C4)N5NC(N=C52)=O)Cl
1532	Q1532	BrC1=CC(=CC2=C1N=C(OC=3C=CC=C4C3C=CC=C4)N5NC(N=C52)=O)Cl
1533	Q1533	BrC1=CC(=CC2=C1N=C(OC=3C=CC=C4C3C=CC=C4)N5NC(N=C52)=O)F
1534	Q1534	ClC1=CC=C(C2=C1N=C(OC=3C=CC=C4C3C=CC=C4)N5NC(N=C52)=O)Cl
1535	Q1535	BrC1=CC2=C(C=C1Cl)N=C(N3C2=NC(=O)N3)OC=4C=CC=C5C4C=CC=C5
1536	Q1536	BrC1=CC=C2C(=C1F)N=C(OC=3C=CC=C4C3C=CC=C4)N5NC(N=C52)=O
1537	Q1537	ClC1=CC=C(C2=C1C=3N(C(=N2)OC=4C=CC=C5C4C=CC=C5)NC(N3)=O)F
1538	Q1538	FC1=CC(=CC2=C1C=3N(C(=N2)OC=4C=CC=C5C4C=CC=C5)NC(N3)=O)F
1539	Q1539	BrC1=CC=C(C2=C1C=3N(C(=N2)OC=4C=CC=C5C4C=CC=C5)NC(N3)=O)F
1540	Q1540	BrC1=CC(=C2C(=C1)C=3N(C(=N2)OC=4C=CC=C5C4C=CC=C5)NC(N3)=O)C
1541	Q1541	O=C1NN2C(=N1)C=3C(N=C2OC4CCCC4)=CC=C(C3)OC=5C=CC=CC5
1542	Q1542	O=C1NN2C(=N1)C=3C(N=C2OC=4C=CC=C5C4C=CC=C5)=CC=CC3OC
1543	Q1543	O=C1NN2C(=N1)C=3C(N=C2OC=4C=CC=C5C4C=CC=C5)=CC(=CC3)OC
1544	Q1544	O=C1NN2C(=N1)C=3C(N=C2N4CCCCC4)=CC=C(C3)OC=5C=CC=CC5
1545	Q1545	O=C1NN2C(=N1)C=3C(N=C2N4CCOCC4)=CC=C(C3)OC=5C=CC=CC5
1546	Q1546	O=C1NN2C(=N1)C=3C(N=C2OC=4C=CC=C5C4C=CC=C5)=CC(=CC3)C(=O)O
1547	Q1547	O=C1NN2C(=N1)C=3C(N=C2OC=4C=CC=C5C4C=CC=C5)=CC=C(C3)C(=O)O
1548	Q1548	ClC1=CC=C2C(=C1)C=3N(C(=N2)OCC=4S(C5=C(C4)C=CC=C5)(=O)=O)NC(N3)=O
1549	Q1549	ClC1=CC=CC2=C1N=C(OCC=3S(C4=C(C3)C=CC=C4)(=O)=O)N5NC(N=C52)=O
1550	Q1550	IC1=CC=CC2=C1N=C(OCC=3S(C4=C(C3)C=CC=C4)(=O)=O)N5NC(N=C52)=O
1551	Q1551	BrC1=CC=CC2=C1N=C(OCC=3S(C4=C(C3)C=CC=C4)(=O)=O)N5NC(N=C52)=O
1552	Q1552	IC1=CC=C2C(=C1)N=C(OCC=3S(C4=C(C3)C=CC=C4)(=O)=O)N5NC(N=C52)=O
1553	Q1553	BrC1=CC=C2C(=C1)N=C(OCC=3S(C4=C(C3)C=CC=C4)(=O)=O)N5NC(N=C52)=O
1554	Q1554	S1(C(=CC2=C1C=CC=C2)COC=3N4C(C=5C(N3)=CC=CC5F)=NC(N4)=O)(=O)=O
1555	Q1555	ClC1=CC=CC2=C1C=3N(C(=N2)OCC=4S(C5=C(C4)C=CC=C5)(=O)=O)NC(N3)=O
1556	Q1556	S1(C(=CC2=C1C=CC=C2)COC=3N4C(C=5C(N3)=CC=C(C5)C)=NC(N4)=O)(=O)=O
1557	Q1557	S1(C(=CC2=C1C=CC=C2)COC=3N4C(C=5C(N3)=CC(=CC5)C)=NC(N4)=O)(=O)=O
1558	Q1558	S1(C(=CC2=C1C=CC=C2)COC=3N4C(C=5C(N3)=CC=CC5C)=NC(N4)=O)(=O)=O
1559	Q1559	O=C1NN2C(=N1)C=3C(N=C2OCC=4C=CC=CC4)=CC=C(C3)C=5C=CC=CC5
1560	Q1560	ClC1=CC=C(C=C1)OC=2N3C(C=4C(N2)=CC=C(C4)C=5C=CC=CC5)=NC(N3)=O
1561	Q1561	BrC1=C(C=C2C(=C1F)N=C(OC=3C=CC=C4C3C=CC=C4)N5NC(N=C52)=O)Cl
1562	Q1562	S1(C(=CC2=C1C=CC=C2)COC=3N4C(C=5C(N3)=CC=C(C5)O)=NC(N4)=O)(=O)=O
1563	Q1563	O=C1NN2C(=N1)C=3C(N=C2OC=4C=CC=CC4)=CC=C(C3)OC=5C=CC=CC5
1564	Q1564	O=C1NN2C(=N1)C=3C(N=C2OC4CCCCC4)=CC=C(C3)OC=5C=CC=CC5
1565	Q1565	O=C1NN2C(=N1)C=3C(N=C2N(C=4C=CC=CC4)C=5C=CC=CC5)=C(C=CC3)N
1566	Q1566	O=[N+]([O-])C1=CC=C2C(=C1)N=C(OC=3C=CC=C4C3C=CC=C4)N5NC(N=C52)=O
1567	Q1567	O=[N+]([O-])C1=CC=CC2=C1C=3N(C(=N2)OC=4C=CC=C5C4C=CC=C5)NC(N3)=O
1568	Q1568	S1(C(=CC2=C1C=CC=C2)COC=3N4C(C5=C(N3)C(N)=CC=C5)=NC(N4)=O)(=O)=O
1569	Q1569	O=C1NN2C(=N1)C=3C(N=C2N(C=4C=CC=CC4)C=5C=CC=CC5)=CC=C(C3)O
1570	Q1570	O=C1NN2C(=N1)C=3C(N=C2OC=4C=CC=C5C4C=CC=C5)=CC=C(C3)N(C)C
1571	Q1571	O=C1NN2C(=N1)C=3C(N=C2N(C=4C=CC=CC4)C=5C=CC=CC5)=CC(=CC3)C
1572	Q1572	O=C1NN2C(=N1)C=3C(N=C2N(C=4C=CC=CC4)C=5C=CC=CC5)=CC=CC3C
1573	Q1573	O=C1NN2C(=N1)C=3C(N=C2N(C=4C=CC=CC4)C=5C=CC=CC5)=CC=C(C3)C
1574	Q1574	ClC1=CC=C2C(=C1)C=3N(C(=N2)N(C=4C=CC=CC4)C=5C=CC=CC5)NC(N3)=O
1575	Q1575	ClC1=CC=CC2=C1N=C(N3NC(N=C32)=O)N(C=4C=CC=CC4)C=5C=CC=CC5
1576	Q1576	IC1=CC=CC2=C1N=C(N3NC(N=C32)=O)N(C=4C=CC=CC4)C=5C=CC=CC5
1577	Q1577	BrC1=CC=CC2=C1N=C(N3NC(N=C32)=O)N(C=4C=CC=CC4)C=5C=CC=CC5
1578	Q1578	IC1=CC=C2C(=C1)N=C(N3NC(N=C32)=O)N(C=4C=CC=CC4)C=5C=CC=CC5
1579	Q1579	BrC1=CC=C2C(=C1)N=C(N3NC(N=C32)=O)N(C=4C=CC=CC4)C=5C=CC=CC5
1580	Q1580	ClC1=CC=CC2=C1C=3N(C(=N2)N(C=4C=CC=CC4)C=5C=CC=CC5)NC(N3)=O
1581	Q1581	FC1=CC=CC2=C1C=3N(C(=N2)N(C=4C=CC=CC4)C=5C=CC=CC5)NC(N3)=O
1582	Q1582	O=C1NN2C(=N1)C=3C(N=C2N(C=4C=CC=CC4)CC)=CC5=C(C3)OCCCO5
1583	Q1583	ClC1=CC=CC=C1N(C=2N3C(C=4C(N2)=CC5=C(C4)OCCCO5)=NC(N3)=O)C
1584	Q1584	O=C1NN2C(=N1)C=3C(N=C2N4C=5C(C=6C4=CC=CC6)=CC=CC5)=C(C=CC3)N
1585	Q1585	O=C1NN2C(=N1)C=3C(N=C2N4C=5C(C=6C4=CC=CC6)=CC=CC5)=CC=C(C3)O
1586	Q1586	O=C1NN2C(=N1)C=3C(N=C2N4C=5C(C=6C4=CC=CC6)=CC=CC5)=CC(=CC3)C
1587	Q1587	O=C1NN2C(=N1)C=3C(N=C2N4C=5C(C=6C4=CC=CC6)=CC=CC5)=CC=CC3C
1588	Q1588	O=C1NN2C(=N1)C=3C(N=C2N4C=5C(C=6C4=CC=CC6)=CC=CC5)=CC=C(C3)C
1589	Q1589	ClC1=CC=C2C(=C1)C=3N(C(=N2)N4C=5C(C=6C4=CC=CC6)=CC=CC5)NC(N3)=O
1590	Q1590	ClC1=CC=CC2=C1N=C(N3NC(N=C32)=O)N4C=5C(C=6C4=CC=CC6)=CC=CC5
1591	Q1591	IC1=CC=CC2=C1N=C(N3NC(N=C32)=O)N4C=5C(C=6C4=CC=CC6)=CC=CC5
1592	Q1592	BrC1=CC=CC2=C1N=C(N3NC(N=C32)=O)N4C=5C(C=6C4=CC=CC6)=CC=CC5
1593	Q1593	IC1=CC=C2C(=C1)N=C(N3NC(N=C32)=O)N4C=5C(C=6C4=CC=CC6)=CC=CC5
1594	Q1594	BrC1=CC=C2C(=C1)N=C(N3NC(N=C32)=O)N4C=5C(C=6C4=CC=CC6)=CC=CC5
1595	Q1595	ClC1=CC=CC2=C1C=3N(C(=N2)N4C=5C(C=6C4=CC=CC6)=CC=CC5)NC(N3)=O
1596	Q1596	FC1=CC=CC2=C1C=3N(C(=N2)N4C=5C(C=6C4=CC=CC6)=CC=CC5)NC(N3)=O
1597	Q1597	BrC1=C(C=C2C(=C1F)N=C(OC=3C=CC(=CC3)C(=O)OC)N4NC(N=C42)=O)Cl
1598	Q1598	FC(F)(F)C1=CC=CC(=C1)OC=2N3C(C=4C(N2)=CC=C(C4)C(=O)O)=NC(N3)=O
1599	Q1599	FC(F)(F)C1=CC=CC(=C1)OC=2N3C(C=4C(N2)=CC(=CC4)C(=O)O)=NC(N3)=O
1600	Q1600	BrC1=C(C=C2C(=C1F)N=C(OC=3C=CC=C(C3)C(F)(F)F)N4NC(N=C42)=O)Cl
1601	Q1601	O=C1NN2C(=N1)C=3C(N=C2OC=4C=CC(=CC4)C(=O)OC)=CC(=CC3)C(=O)O
1602	Q1602	O=C1NN2C(=N1)C=3C(N=C2OC=4C=CC(=CC4)C(=O)OC)=CC=C(C3)C(=O)O
1603	Q1603	O=C1NN2C(=N1)C=3C(N=C2OCC=4C=CC=CC4)=C(C(=C(C3)OC)OC)OC
1604	Q1604	ClC1=CC=C(C=C1)OC=2N3C(C4=C(N2)C(OC)=C(OC)C(=C4)OC)=NC(N3)=O
1605	Q1605	O=C1NN2C(=N1)C=3C(N=C2OCCCCCC)=CC=C(C3)OC=4C=CC=CC4
1606	Q1606	O=C1NN2C(=N1)C=3C(N=C2N4CCN(CC4)C(=O)OC(C)(C)C)=CC=C(C3)O
1607	Q1607	O=[N+]([O-])C1=CC=C(C=C1)COC=2N3C(C=4C(N2)=CC=C(C4)N(C)C)=NC(N3)=O
1608	Q1608	O=[N+]([O-])C1=CC=C2C(=C1)N=C(OCC=3C=CC(=CC3)[N+](=O)[O-])N4NC(N=C42)=O
1609	Q1609	O=[N+]([O-])C1=CC(=CC2=C1N=C(OCC=3C=CC=CC3)N4NC(N=C42)=O)[N+](=O)[O-]
1610	Q1610	O=[N+]([O-])C1=CC=CC2=C1C=3N(C(=N2)OCC=4C=CC(=CC4)[N+](=O)[O-])NC(N3)=O
1611	Q1611	ClC1=CC=C(C=C1)OC=2N3C(C4=C(N2)C([N+](=O)[O-])=CC(=C4)[N+](=O)[O-])=NC(N3)=O
1612	Q1612	O=C1NN2C(=N1)C=3C(N=C2N4CCN(CC4)C(=O)OC(C)(C)C)=CC=CC3C
1613	Q1613	O=C1NN2C(=N1)C=3C(N=C2N4CCN(CC4)C(=O)OC(C)(C)C)=CC=C(C3)C
1614	Q1614	O=C1NN2C(=N1)C=3C(N=C2N4CCN(CC4)C(=O)OC(C)(C)C)=CC(=CC3)C
1615	Q1615	ClC1=CC=C2C(=C1)C=3N(C(=N2)N4CCN(CC4)C(=O)OC(C)(C)C)NC(N3)=O
1616	Q1616	ClC1=CC=CC2=C1N=C(N3CCN(CC3)C(=O)OC(C)(C)C)N4NC(N=C42)=O
1617	Q1617	IC1=CC=CC2=C1N=C(N3CCN(CC3)C(=O)OC(C)(C)C)N4NC(N=C42)=O
1618	Q1618	BrC1=CC=CC2=C1N=C(N3CCN(CC3)C(=O)OC(C)(C)C)N4NC(N=C42)=O
1619	Q1619	IC1=CC=C2C(=C1)N=C(N3CCN(CC3)C(=O)OC(C)(C)C)N4NC(N=C42)=O
1620	Q1620	BrC1=CC=C2C(=C1)N=C(N3CCN(CC3)C(=O)OC(C)(C)C)N4NC(N=C42)=O
1621	Q1621	ClC1=CC=CC2=C1C=3N(C(=N2)N4CCN(CC4)C(=O)OC(C)(C)C)NC(N3)=O
1622	Q1622	FC1=CC=CC2=C1C=3N(C(=N2)N4CCN(CC4)C(=O)OC(C)(C)C)NC(N3)=O
1623	Q1623	O=C1NN2C(=N1)C=3C(N=C2N(C=4C=CC=CC4)C(=O)OCC)=CC=CC3OC
1624	Q1624	O=C1NN2C(=N1)C=3C(N=C2N(C=4C=CC=CC4)C(=O)OCC)=CC(=CC3)OC
1625	Q1625	O=C1NN2C(=N1)C=3C(N=C2OC=4C=CC(=CC4)C(=O)OC)=CC=C(C3)N(C)C
1626	Q1626	BrC1=C(C=C2C(=C1F)N=C(OCC=3C=CC(=CC3)[N+](=O)[O-])N4NC(N=C42)=O)Cl
1627	Q1627	FC(F)(F)C1=CC=CC(=C1)OC=2N3C(C=4C(N2)=CC=CC4[N+](=O)[O-])=NC(N3)=O
1628	Q1628	FC(F)(F)C1=CC=CC(=C1)OC=2N3C(C=4C(N2)=CC(=CC4)[N+](=O)[O-])=NC(N3)=O
1629	Q1629	O=C1NN2C(=N1)C=3C(N=C2N(C(C)C)C(C)C)=CC=C(C3)OC=4C=CC=CC4
1630	Q1630	FC(F)(F)C1=CC=CC(=C1)OC=2N3C(C=4C(N2)=CC=C(C4)N(C)C)=NC(N3)=O
1631	Q1631	O=[N+]([O-])C1=CC=C2C(=C1)N=C(OC=3C=CC(=CC3)C(=O)OC)N4NC(N=C42)=O
1632	Q1632	O=[N+]([O-])C1=CC=C(C=C1)COC=2N3C(C=4C(N2)=CC=C(C4)C(=O)O)=NC(N3)=O
1633	Q1633	O=[N+]([O-])C1=CC=C(C=C1)COC=2N3C(C=4C(N2)=CC(=CC4)C(=O)O)=NC(N3)=O
1634	Q1634	O=[N+]([O-])C1=CC=CC2=C1C=3N(C(=N2)OC=4C=CC(=CC4)C(=O)OC)NC(N3)=O
1635	Q1635	O=C1NN2C(=N1)C=3C(N=C2N(C=4C=CC=CC4)CC)=CC(=C(C3)OCC)OC
1636	Q1636	O=C1NN2C(=N1)C=3C(N=C2N(C=4C=CC=CC4)C(=O)OCC)=C(C=C(C3)C)C
1637	Q1637	ClC1=CC=C(C2=C1N=C(N3NC(N=C32)=O)N(C=4C=CC=CC4)C(=O)OCC)Cl
1638	Q1638	ClC1=CC(=CC2=C1N=C(N3NC(N=C32)=O)N(C=4C=CC=CC4)C(=O)OCC)Cl
1639	Q1639	BrC1=CC(=CC2=C1N=C(N3NC(N=C32)=O)N(C=4C=CC=CC4)C(=O)OCC)Cl
1640	Q1640	BrC1=CC(=CC2=C1N=C(N3NC(N=C32)=O)N(C=4C=CC=CC4)C(=O)OCC)F
1641	Q1641	BrC1=CC2=C(C=C1Cl)N=C(N3C2=NC(=O)N3)N(C=4C=CC=CC4)C(=O)OCC
1642	Q1642	ClC1=CC=C(C2=C1C=3N(C(=N2)N(C=4C=CC=CC4)C(=O)OCC)NC(N3)=O)F
1643	Q1643	FC1=CC(=CC2=C1C=3N(C(=N2)N(C=4C=CC=CC4)C(=O)OCC)NC(N3)=O)F
1644	Q1644	BrC1=CC=C(C2=C1C=3N(C(=N2)N(C=4C=CC=CC4)C(=O)OCC)NC(N3)=O)F
1645	Q1645	BrC1=CC=C2C(=C1F)N=C(N3NC(N=C32)=O)N(C=4C=CC=CC4)C(=O)OCC
1646	Q1646	ClC1=CC=CC=C1N(C=2N3C(C=4C(N2)=CC(=C(C4)OCC)OC)=NC(N3)=O)C
1647	Q1647	BrC1=CC(=C2C(=C1)C=3N(C(=N2)N(C=4C=CC=CC4)C(=O)OCC)NC(N3)=O)C
1648	Q1648	O=C1NN2C(=N1)C=3C(N=C2N4CCN(CC4)C(=O)OC(C)(C)C)=C(C=CC3)N
1649	Q1649	FC(F)(F)C1=CC=CC(=C1)OC=2N3C(C=4C(N2)=CC(=CC4OC)OC)=NC(N3)=O
1650	Q1650	FC(F)(F)C1=CC=C2C(=C1)N=C(OC=3C=CC(=CC3)C(=O)OC)N4NC(N=C42)=O
1651	Q1651	FC(F)(F)C1=CC=C2C(=C1)C=3N(C(=N2)OC=4C=CC(=CC4)C(=O)OC)NC(N3)=O
1652	Q1652	FC(F)(F)C1=CC=CC2=C1N=C(OC=3C=CC(=CC3)C(=O)OC)N4NC(N=C42)=O
1653	Q1653	FC(F)(F)C1=CC=C2C(=C1)N=C(OC=3C=CC=C(C3)C(F)(F)F)N4NC(N=C42)=O
1654	Q1654	FC(F)(F)C1=CC=C2C(=C1)C=3N(C(=N2)OC=4C=CC=C(C4)C(F)(F)F)NC(N3)=O
1655	Q1655	FC(F)(F)C1=CC=CC2=C1N=C(OC=3C=CC=C(C3)C(F)(F)F)N4NC(N=C42)=O
1656	Q1656	O=C1NN2C(=N1)C=3C(N=C2OC=4C=CC(=CC4)C(=O)OC)=CC(=CC3OC)OC
1657	Q1657	O=C1NN2C(=N1)C=3C(N=C2N4CCN(CC4)C(=O)OC(C)(C)C)=CC(=CC3)OC
1658	Q1658	O=C1NN2C(=N1)C=3C(N=C2N4CCN(CC4)C(=O)OC(C)(C)C)=CC=CC3OC
1659	Q1659	FC1=CC2=C(C(=C1)[N+](=O)[O-])N=C(N3C2=NC(=O)N3)OCC=4C=CC(=CC4)[N+](=O)[O-]
1660	Q1660	O=[N+]([O-])C1=CC=C2C(=C1)N=C(N3NC(N=C32)=O)N(C=4C=CC=CC4)C(=O)OCC
1661	Q1661	O=[N+]([O-])C1=CC=C(C=C1)COC=2N3C(C=4C(N2)=CC=C(C4)NC(=O)C)=NC(N3)=O
1662	Q1662	O=[N+]([O-])C1=CC=CC2=C1C=3N(C(=N2)N(C=4C=CC=CC4)C(=O)OCC)NC(N3)=O
1663	Q1663	O=C1NN2C(=N1)C=3C(N=C2N(C=4C=CC=CC4)C(=O)OCC)=CC=C(C3)N(C)C
1664	Q1664	O=C1NN2C(=N1)C=3C(N=C2N4CCN(CC4)C(=O)OC(C)(C)C)=C(C=C(C3)C)C
1665	Q1665	ClC1=CC=C(C2=C1N=C(N3CCN(CC3)C(=O)OC(C)(C)C)N4NC(N=C42)=O)Cl
1666	Q1666	ClC1=CC(=CC2=C1N=C(N3CCN(CC3)C(=O)OC(C)(C)C)N4NC(N=C42)=O)Cl
1667	Q1667	BrC1=CC(=CC2=C1N=C(N3CCN(CC3)C(=O)OC(C)(C)C)N4NC(N=C42)=O)Cl
1668	Q1668	BrC1=CC(=CC2=C1N=C(N3CCN(CC3)C(=O)OC(C)(C)C)N4NC(N=C42)=O)F
1669	Q1669	BrC1=CC2=C(C=C1Cl)N=C(N3C2=NC(=O)N3)N4CCN(CC4)C(=O)OC(C)(C)C
1670	Q1670	ClC1=CC=C(C2=C1C=3N(C(=N2)N4CCN(CC4)C(=O)OC(C)(C)C)NC(N3)=O)F
1671	Q1671	FC1=CC(=CC2=C1C=3N(C(=N2)N4CCN(CC4)C(=O)OC(C)(C)C)NC(N3)=O)F
1672	Q1672	BrC1=CC=C(C2=C1C=3N(C(=N2)N4CCN(CC4)C(=O)OC(C)(C)C)NC(N3)=O)F
1673	Q1673	BrC1=CC=C2C(=C1F)N=C(N3CCN(CC3)C(=O)OC(C)(C)C)N4NC(N=C42)=O
1674	Q1674	BrC1=CC(=C2C(=C1)C=3N(C(=N2)N4CCN(CC4)C(=O)OC(C)(C)C)NC(N3)=O)C
1675	Q1675	O=C1NN2C(=N1)C=3C(N=C2N(C=4C=CC=CC4)CC)=C(C(=C(C3)OC)OC)OC
1676	Q1676	FC1=CC2=C(C(=C1)[N+](=O)[O-])N=C(N3C2=NC(=O)N3)OC=4C=CC=C(C4)C(F)(F)F
1677	Q1677	ClC1=CC=CC=C1N(C=2N3C(C4=C(N2)C(OC)=C(OC)C(=C4)OC)=NC(N3)=O)C
1678	Q1678	FC(F)(F)C1=CC=C2C(=C1)N=C(OCC=3C=CC(=CC3)[N+](=O)[O-])N4NC(N=C42)=O
1679	Q1679	FC(F)(F)C1=CC=C2C(=C1)C=3N(C(=N2)OCC=4C=CC(=CC4)[N+](=O)[O-])NC(N3)=O
1680	Q1680	FC(F)(F)C1=CC=CC2=C1N=C(OCC=3C=CC(=CC3)[N+](=O)[O-])N4NC(N=C42)=O
1681	Q1681	O=[N+]([O-])C1=CC=C(C=C1)COC=2N3C(C=4C(N2)=CC(=CC4OC)OC)=NC(N3)=O
1682	Q1682	FC1=CC2=C(C(=C1)[N+](=O)[O-])N=C(N3C2=NC(=O)N3)OC=4C=CC(=CC4)C(=O)OC
1683	Q1683	O=C1NN2C(=N1)C=3C(N=C2N(C=4C=CC=CC4)C(=O)OCC)=CC=C(C3)C(=O)O
1684	Q1684	O=C1NN2C(=N1)C=3C(N=C2N(C=4C=CC=CC4)C(=O)OCC)=CC(=CC3)C(=O)O
1685	Q1685	O=C1NN2C(=N1)C=3C(N=C2OC=4C=CC(=CC4)C(=O)OC)=CC=C(C3)NC(=O)C
1686	Q1686	ClCOC=1N2C(C=3C(N1)=CC=C(C3)S(=O)(=O)NC=4C=CC=CC4OC)=NC(N2)=O
1687	Q1687	ClCOC=1N2C(C=3C(N1)=CC=C(C3)S(=O)(=O)NC=4C=CC(=CC4)OC)=NC(N2)=O
1688	Q1688	S(=O)(=O)(NC=1C=CC(=CC1)OC)C=2C=CC3=C(C2)C=4N(C(=N3)OCC)NC(N4)=O
1689	Q1689	S(=O)(=O)(NC=1C=CC=CC1OC)C=2C=CC3=C(C2)C=4N(C(=N3)OCC)NC(N4)=O
1690	Q1690	BrC1=C(C=C2C(=C1F)N=C(N3NC(N=C32)=O)N(C=4C=CC=CC4)C(=O)OCC)Cl
1691	Q1691	FC(F)(F)C1=CC=CC(=C1)OC=2N3C(C=4C(N2)=CC=C(C4)NC(=O)C)=NC(N3)=O
1692	Q1692	O=[N+]([O-])C1=CC(=CC2=C1N=C(N3NC(N=C32)=O)N(C=4C=CC=CC4)CC)[N+](=O)[O-]
1693	Q1693	ClC1=CC=CC=C1N(C=2N3C(C4=C(N2)C([N+](=O)[O-])=CC(=C4)[N+](=O)[O-])=NC(N3)=O)C
1694	Q1694	O=C1NN2C(=N1)C=3C(N=C2N4C=5C(C=6C4=CC=CC6)=CC=CC5)=CC=CC3OC
1695	Q1695	O=C1NN2C(=N1)C=3C(N=C2N4C=5C(C=6C4=CC=CC6)=CC=CC5)=CC(=CC3)OC
1696	Q1696	O=C1NN2C(=N1)C=3C(N=C2N4C=5C(C=6C4=CC=CC6)=CC=CC5)=C(C=C(C3)C)C
1697	Q1697	ClC1=CC=C(C2=C1N=C(N3NC(N=C32)=O)N4C=5C(C=6C4=CC=CC6)=CC=CC5)Cl
1698	Q1698	ClC1=CC(=CC2=C1N=C(N3NC(N=C32)=O)N4C=5C(C=6C4=CC=CC6)=CC=CC5)Cl
1699	Q1699	BrC1=CC(=CC2=C1N=C(N3NC(N=C32)=O)N4C=5C(C=6C4=CC=CC6)=CC=CC5)Cl
1700	Q1700	BrC1=CC(=CC2=C1N=C(N3NC(N=C32)=O)N4C=5C(C=6C4=CC=CC6)=CC=CC5)F
1701	Q1701	BrC1=CC2=C(C=C1Cl)N=C(N3C2=NC(=O)N3)N4C=5C(C=6C4=CC=CC6)=CC=CC5
1702	Q1702	ClC1=CC=C(C2=C1C=3N(C(=N2)N4C=5C(C=6C4=CC=CC6)=CC=CC5)NC(N3)=O)F
1703	Q1703	FC1=CC(=CC2=C1C=3N(C(=N2)N4C=5C(C=6C4=CC=CC6)=CC=CC5)NC(N3)=O)F
1704	Q1704	BrC1=CC=C(C2=C1C=3N(C(=N2)N4C=5C(C=6C4=CC=CC6)=CC=CC5)NC(N3)=O)F
1705	Q1705	BrC1=CC=C2C(=C1F)N=C(N3NC(N=C32)=O)N4C=5C(C=6C4=CC=CC6)=CC=CC5
1706	Q1706	BrC1=CC(=C2C(=C1)C=3N(C(=N2)N4C=5C(C=6C4=CC=CC6)=CC=CC5)NC(N3)=O)C
1707	Q1707	O=C1NN2C(=N1)C=3C(N=C2OC=4C=CC=C5C4C=CC=C5)=CC(=CC3OC)OC
1708	Q1708	BrC1=CC(=C2C(=C1)C=3N(C(=N2)OCC=4S(C5=C(C4)C=CC=C5)(=O)=O)NC(N3)=O)C
1709	Q1709	S1(C(=CC2=C1C=CC=C2)COC=3N4C(C=5C(N3)=C(C=C(C5)C)C)=NC(N4)=O)(=O)=O
1710	Q1710	ClC1=CC(=CC2=C1N=C(OCC=3S(C4=C(C3)C=CC=C4)(=O)=O)N5NC(N=C52)=O)Cl
1711	Q1711	BrC1=CC(=CC2=C1N=C(OCC=3S(C4=C(C3)C=CC=C4)(=O)=O)N5NC(N=C52)=O)Cl
1712	Q1712	BrC1=CC(=CC2=C1N=C(OCC=3S(C4=C(C3)C=CC=C4)(=O)=O)N5NC(N=C52)=O)F
1713	Q1713	ClC1=CC=C(C2=C1N=C(OCC=3S(C4=C(C3)C=CC=C4)(=O)=O)N5NC(N=C52)=O)Cl
1714	Q1714	S1(C(=CC2=C1C=CC=C2)COC=3N4C(C=5C(N3)=CC(=CC5F)F)=NC(N4)=O)(=O)=O
1715	Q1715	BrC1=CC2=C(C=C1Cl)N=C(N3C2=NC(=O)N3)OCC=4S(C5=C(C4)C=CC=C5)(=O)=O
1716	Q1716	BrC1=CC=C2C(=C1F)N=C(OCC=3S(C4=C(C3)C=CC=C4)(=O)=O)N5NC(N=C52)=O
1717	Q1717	ClC1=CC=C(C2=C1C=3N(C(=N2)OCC=4S(C5=C(C4)C=CC=C5)(=O)=O)NC(N3)=O)F
1718	Q1718	BrC1=CC=C(C2=C1C=3N(C(=N2)OCC=4S(C5=C(C4)C=CC=C5)(=O)=O)NC(N3)=O)F
1719	Q1719	FC(F)(F)C1=CC=C2C(=C1)N=C(OC=3C=CC=C4C3C=CC=C4)N5NC(N=C52)=O
1720	Q1720	FC(F)(F)C1=CC=C2C(=C1)C=3N(C(=N2)OC=4C=CC=C5C4C=CC=C5)NC(N3)=O
1721	Q1721	FC(F)(F)C1=CC=CC2=C1N=C(OC=3C=CC=C4C3C=CC=C4)N5NC(N=C52)=O
1722	Q1722	S1(C(=CC2=C1C=CC=C2)COC=3N4C(C=5C(N3)=CC=CC5OC)=NC(N4)=O)(=O)=O
1723	Q1723	S1(C(=CC2=C1C=CC=C2)COC=3N4C(C=5C(N3)=CC(=CC5)OC)=NC(N4)=O)(=O)=O
1724	Q1724	O=C1NN2C(=N1)C=3C(N=C2OCC=4C=CC=CC4)=CC=C(C3)OC=5C=CC=CC5
1725	Q1725	ClC1=CC=C(C=C1)OC=2N3C(C=4C(N2)=CC=C(C4)OC=5C=CC=CC5)=NC(N3)=O
1726	Q1726	FC1=CC2=C(C(=C1)[N+](=O)[O-])N=C(N3C2=NC(=O)N3)OC=4C=CC=C5C4C=CC=C5
1727	Q1727	O=C1NN2C(=N1)C=3C(N=C2N(C=4C=CC=CC4)C=5C=CC=CC5)=CC=CC3OC
1728	Q1728	O=C1NN2C(=N1)C=3C(N=C2N(C=4C=CC=CC4)C=5C=CC=CC5)=CC(=CC3)OC
1729	Q1729	O=C1NN2C(=N1)C=3C(N=C2N(C=4C=CC=CC4)CC)=CC=C(C3)C=5C=CC=CC5
1730	Q1730	O=C1NN2C(=N1)C=3C(N=C2N(C=4C=CC=CC4)C=5C=CC=CC5)=C(C=C(C3)C)C
1731	Q1731	ClC1=CC=C(C2=C1N=C(N3NC(N=C32)=O)N(C=4C=CC=CC4)C=5C=CC=CC5)Cl
1732	Q1732	ClC1=CC(=CC2=C1N=C(N3NC(N=C32)=O)N(C=4C=CC=CC4)C=5C=CC=CC5)Cl
1733	Q1733	BrC1=CC(=CC2=C1N=C(N3NC(N=C32)=O)N(C=4C=CC=CC4)C=5C=CC=CC5)Cl
1734	Q1734	BrC1=CC(=CC2=C1N=C(N3NC(N=C32)=O)N(C=4C=CC=CC4)C=5C=CC=CC5)F
1735	Q1735	BrC1=CC2=C(C=C1Cl)N=C(N3C2=NC(=O)N3)N(C=4C=CC=CC4)C=5C=CC=CC5
1736	Q1736	ClC1=CC=C(C2=C1C=3N(C(=N2)N(C=4C=CC=CC4)C=5C=CC=CC5)NC(N3)=O)F
1737	Q1737	FC1=CC(=CC2=C1C=3N(C(=N2)N(C=4C=CC=CC4)C=5C=CC=CC5)NC(N3)=O)F
1738	Q1738	BrC1=CC=C(C2=C1C=3N(C(=N2)N(C=4C=CC=CC4)C=5C=CC=CC5)NC(N3)=O)F
1739	Q1739	BrC1=CC=C2C(=C1F)N=C(N3NC(N=C32)=O)N(C=4C=CC=CC4)C=5C=CC=CC5
1740	Q1740	ClC1=CC=CC=C1N(C=2N3C(C=4C(N2)=CC=C(C4)C=5C=CC=CC5)=NC(N3)=O)C
1741	Q1741	BrC1=CC(=C2C(=C1)C=3N(C(=N2)N(C=4C=CC=CC4)C=5C=CC=CC5)NC(N3)=O)C
1742	Q1742	O=C1NN2C(=N1)C=3C(N=C2OC=4C=CC=C5C4C=CC=C5)=CC=C(C3)NC(=O)C
1743	Q1743	O=C1NN2C(=N1)C=3C(N=C2OC=4C=CC=C5C4C=CC=C5)=CC(=C(C3)OCC)OC
1744	Q1744	BrC1=C(C=C2C(=C1F)N=C(OCC=3S(C4=C(C3)C=CC=C4)(=O)=O)N5NC(N=C52)=O)Cl
1745	Q1745	FC(F)(F)C1=CC=CC(=C1)OC=2N3C(C=4C(N2)=CC5=C(C4)OCCCO5)=NC(N3)=O
1746	Q1746	O=C1NN2C(=N1)C=3C(N=C2OC=4C=CC(=CC4)C(=O)OC)=CC5=C(C3)OCCCO5
1747	Q1747	S1(C(=CC2=C1C=CC=C2)COC=3N4C(C=5C(N3)=CC=C(C5)C(=O)O)=NC(N4)=O)(=O)=O
1748	Q1748	S1(C(=CC2=C1C=CC=C2)COC=3N4C(C=5C(N3)=CC(=CC5)C(=O)O)=NC(N4)=O)(=O)=O
1749	Q1749	O=C1NN2C(=N1)C=3C(N=C2N(C=4C=CC=CC4)C=5C=CC=CC5)=CC=C(C3)N(C)C
1750	Q1750	O=[N+]([O-])C1=CC=C2C(=C1)N=C(N3NC(N=C32)=O)N(C=4C=CC=CC4)C=5C=CC=CC5
1751	Q1751	O=[N+]([O-])C1=CC=CC2=C1C=3N(C(=N2)N(C=4C=CC=CC4)C=5C=CC=CC5)NC(N3)=O
1752	Q1752	S1(C(=CC2=C1C=CC=C2)COC=3N4C(C=5C(N3)=CC=C(C5)N(C)C)=NC(N4)=O)(=O)=O
1753	Q1753	O=C1NN2C(=N1)C=3C(N=C2N(C=4C=CC=CC4)CC)=CC=C(C3)OC=5C=CC=CC5
1754	Q1754	ClC1=CC=CC=C1N(C=2N3C(C=4C(N2)=CC=C(C4)OC=5C=CC=CC5)=NC(N3)=O)C
1755	Q1755	O=[N+]([O-])C1=CC=C(C=C1)COC=2N3C(C=4C(N2)=CC5=C(C4)OCCCO5)=NC(N3)=O
1756	Q1756	S1(C(=CC2=C1C=CC=C2)COC=3N4C(C=5C(N3)=CC=CC5[N+](=O)[O-])=NC(N4)=O)(=O)=O
1757	Q1757	S1(C(=CC2=C1C=CC=C2)COC=3N4C(C=5C(N3)=CC(=CC5)[N+](=O)[O-])=NC(N4)=O)(=O)=O
1758	Q1758	BrC1=C(C=C2C(=C1F)N=C(N3NC(N=C32)=O)N(C=4C=CC=CC4)C=5C=CC=CC5)Cl
1759	Q1759	O=C1NN2C(=N1)C=3C(N=C2N(C=4C=CC=CC4)C=5C=CC=CC5)=CC(=CC3)C(=O)O
1760	Q1760	O=C1NN2C(=N1)C=3C(N=C2N(C=4C=CC=CC4)C=5C=CC=CC5)=CC=C(C3)C(=O)O
1761	Q1761	FC(F)(F)C1=CC=CC(=C1)OC=2N3C(C=4C(N2)=CC(=C(C4)OCC)OC)=NC(N3)=O
1762	Q1762	O=C1NN2C(=N1)C=3C(N=C2OC=4C=CC(=CC4)C(=O)OC)=CC(=C(C3)OCC)OC
1763	Q1763	O=C1NN2C(=N1)C=3C(N=C2N(C=4C=CC=CC4)C(=O)OCC)=CC=C(C3)NC(=O)C
1764	Q1764	S(=O)(=O)(NC=1C=CC(=CC1)OC)C=2C=CC3=C(C2)C=4N(C(=N3)N(CC)C)NC(N4)=O
1765	Q1765	S(=O)(=O)(NC=1C=CC=CC1OC)C=2C=CC3=C(C2)C=4N(C(=N3)N(CC)C)NC(N4)=O
1766	Q1766	O=C1NN2C(=N1)C=3C(N=C2N4CCN(CC4)C(=O)OC(C)(C)C)=CC(=CC3)C(=O)O
1767	Q1767	O=C1NN2C(=N1)C=3C(N=C2N4CCN(CC4)C(=O)OC(C)(C)C)=CC=C(C3)C(=O)O
1768	Q1768	S(=O)(=O)(NC=1C=CC(=CC1)OC)C=2C=CC3=C(C2)C=4N(C(=N3)N(OC)C)NC(N4)=O
1769	Q1769	S(=O)(=O)(NC=1C=CC=CC1OC)C=2C=CC3=C(C2)C=4N(C(=N3)N(OC)C)NC(N4)=O
1770	Q1770	FC1=CC2=C(C(=C1)[N+](=O)[O-])N=C(N3C2=NC(=O)N3)N(C=4C=CC=CC4)C(=O)OCC
1771	Q1771	BrC1=C(C=C2C(=C1F)N=C(N3CCN(CC3)C(=O)OC(C)(C)C)N4NC(N=C42)=O)Cl
1772	Q1772	S(=O)(=O)(NC=1C=CC(=CC1)OC)C=2C=CC3=C(C2)C=4N(C(=N3)SC(C)C)NC(N4)=O
1773	Q1773	S(=O)(=O)(NC=1C=CC=CC1OC)C=2C=CC3=C(C2)C=4N(C(=N3)SC(C)C)NC(N4)=O
1774	Q1774	O=[N+]([O-])C1=CC=C(C=C1)COC=2N3C(C=4C(N2)=CC(=C(C4)OCC)OC)=NC(N3)=O
1775	Q1775	O=C1NN2C(=N1)C=3C(N=C2N(C=4C=CC=CC4)C(=O)OCC)=CC(=CC3OC)OC
1776	Q1776	ClCCOC=1N2C(C=3C(N1)=CC=C(C3)S(=O)(=O)NC=4C=CC(=CC4)OC)=NC(N2)=O
1777	Q1777	BrCCOC=1N2C(C=3C(N1)=CC=C(C3)S(=O)(=O)NC=4C=CC(=CC4)OC)=NC(N2)=O
1778	Q1778	ClCCOC=1N2C(C=3C(N1)=CC=C(C3)S(=O)(=O)NC=4C=CC=CC4OC)=NC(N2)=O
1779	Q1779	BrCCOC=1N2C(C=3C(N1)=CC=C(C3)S(=O)(=O)NC=4C=CC=CC4OC)=NC(N2)=O
1780	Q1780	S(=O)(=O)(NC=1C=CC(=CC1)OC)C=2C=CC3=C(C2)C=4N(C(=N3)OCCF)NC(N4)=O
1781	Q1781	S(=O)(=O)(NC=1C=CC=CC1OC)C=2C=CC3=C(C2)C=4N(C(=N3)OCCF)NC(N4)=O
1782	Q1782	S(=O)(=O)(NC=1C=CC(=CC1)OC)C=2C=CC3=C(C2)C=4N(C(=N3)OCC=C)NC(N4)=O
1783	Q1783	S(=O)(=O)(NC=1C=CC(=CC1)OC)C=2C=CC3=C(C2)C=4N(C(=N3)OCCC)NC(N4)=O
1784	Q1784	S(=O)(=O)(NC=1C=CC(=CC1)OC)C=2C=CC3=C(C2)C=4N(C(=N3)OC(C)C)NC(N4)=O
1785	Q1785	S(=O)(=O)(NC=1C=CC=CC1OC)C=2C=CC3=C(C2)C=4N(C(=N3)OCC=C)NC(N4)=O
1786	Q1786	S(=O)(=O)(NC=1C=CC=CC1OC)C=2C=CC3=C(C2)C=4N(C(=N3)OCCC)NC(N4)=O
1787	Q1787	S(=O)(=O)(NC=1C=CC=CC1OC)C=2C=CC3=C(C2)C=4N(C(=N3)OC(C)C)NC(N4)=O
1788	Q1788	FC(F)(F)C1=CC=C2C(=C1)N=C(N3NC(N=C32)=O)N(C=4C=CC=CC4)C(=O)OCC
1789	Q1789	FC(F)(F)C1=CC=C2C(=C1)C=3N(C(=N2)N(C=4C=CC=CC4)C(=O)OCC)NC(N3)=O
1790	Q1790	FC(F)(F)C1=CC=CC2=C1N=C(N3NC(N=C32)=O)N(C=4C=CC=CC4)C(=O)OCC
1791	Q1791	O=[N+]([O-])C1=CC=C2C(=C1)N=C(N3CCN(CC3)C(=O)OC(C)(C)C)N4NC(N=C42)=O
1792	Q1792	O=[N+]([O-])C1=CC=CC2=C1C=3N(C(=N2)N4CCN(CC4)C(=O)OC(C)(C)C)NC(N3)=O
1793	Q1793	O=C1NN2C(=N1)C=3C(N=C2N4CCN(CC4)C(=O)OC(C)(C)C)=CC=C(C3)N(C)C
1794	Q1794	O=C1NN2C(=N1)C=3C(N=C2OC=4C=CC=C5C4C=CC=C5)=CC6=C(C3)OCCCO6
1795	Q1795	O=C1NN2C(=N1)C=3C(N=C2N4C=5C(C=6C4=CC=CC6)=CC=CC5)=CC=C(C3)N(C)C
1796	Q1796	O=[N+]([O-])C1=CC=C2C(=C1)N=C(N3NC(N=C32)=O)N4C=5C(C=6C4=CC=CC6)=CC=CC5
1797	Q1797	O=[N+]([O-])C1=CC=CC2=C1C=3N(C(=N2)N4C=5C(C=6C4=CC=CC6)=CC=CC5)NC(N3)=O
1798	Q1798	BrC1=C(C=C2C(=C1F)N=C(N3NC(N=C32)=O)N4C=5C(C=6C4=CC=CC6)=CC=CC5)Cl
1799	Q1799	O=C1NN2C(=N1)C=3C(N=C2N4C=5C(C=6C4=CC=CC6)=CC=CC5)=CC(=CC3)C(=O)O
1800	Q1800	O=C1NN2C(=N1)C=3C(N=C2N4C=5C(C=6C4=CC=CC6)=CC=CC5)=CC=C(C3)C(=O)O
1801	Q1801	O=C1NN2C(=N1)C=3C(N=C2OC=4C=CC=C5C4C=CC=C5)=CC=C(C3)C=6C=CC=CC6
1802	Q1802	O=C1NN2C(=N1)C=3C(N=C2N4C=5C(C=6C4=CC=CC6)=CC=CC5)=CC=C(C3)NC(=O)C
1803	Q1803	FC1=CC2=C(C(=C1)[N+](=O)[O-])N=C(N3C2=NC(=O)N3)N4C=5C(C=6C4=CC=CC6)=CC=CC5
1804	Q1804	FC(F)(F)C1=CC=C2C(=C1)N=C(N3NC(N=C32)=O)N4C=5C(C=6C4=CC=CC6)=CC=CC5
1805	Q1805	FC(F)(F)C1=CC=C2C(=C1)C=3N(C(=N2)N4C=5C(C=6C4=CC=CC6)=CC=CC5)NC(N3)=O
1806	Q1806	FC(F)(F)C1=CC=CC2=C1N=C(N3NC(N=C32)=O)N4C=5C(C=6C4=CC=CC6)=CC=CC5
1807	Q1807	O=C1NN2C(=N1)C=3C(N=C2N4C=5C(C=6C4=CC=CC6)=CC=CC5)=CC(=CC3OC)OC
1808	Q1808	FC(F)(F)C1=CC=CC(=C1)OC=2N3C(C4=C(N2)C(OC)=C(OC)C(=C4)OC)=NC(N3)=O
1809	Q1809	O=C1NN2C(=N1)C=3C(N=C2OC=4C=CC(=CC4)C(=O)OC)=C(C(=C(C3)OC)OC)OC
1810	Q1810	O=[N+]([O-])C1=CC(=CC2=C1N=C(OC=3C=CC(=CC3)C(=O)OC)N4NC(N=C42)=O)[N+](=O)[O-]
1811	Q1811	S(=O)(=O)(NC=1C=CC(=CC1)OC)C=2C=CC3=C(C2)C=4N(C(=N3)N(CC)CC)NC(N4)=O
1812	Q1812	S(=O)(=O)(NC=1C=CC(=CC1)OC)C=2C=CC3=C(C2)C=4N(C(=N3)NCCCC)NC(N4)=O
1813	Q1813	S(=O)(=O)(NC=1C=CC=CC1OC)C=2C=CC3=C(C2)C=4N(C(=N3)N(CC)CC)NC(N4)=O
1814	Q1814	S(=O)(=O)(NC=1C=CC=CC1OC)C=2C=CC3=C(C2)C=4N(C(=N3)NCCCC)NC(N4)=O
1815	Q1815	FC(F)(F)C1=CC=CC(=C1)OC=2N3C(C4=C(N2)C([N+](=O)[O-])=CC(=C4)[N+](=O)[O-])=NC(N3)=O
1816	Q1816	O=C1NN2C(=N1)C=3C(N=C2N4CCN(CC4)C(=O)OC(C)(C)C)=CC(=CC3OC)OC
1817	Q1817	FC(F)(F)C1=CC=C2C(=C1)N=C(N3CCN(CC3)C(=O)OC(C)(C)C)N4NC(N=C42)=O
1818	Q1818	FC(F)(F)C1=CC=C2C(=C1)C=3N(C(=N2)N4CCN(CC4)C(=O)OC(C)(C)C)NC(N3)=O
1819	Q1819	FC(F)(F)C1=CC=CC2=C1N=C(N3CCN(CC3)C(=O)OC(C)(C)C)N4NC(N=C42)=O
1820	Q1820	O=C1NN2C(=N1)C=3C(N=C2N(C=4C=CC=CC4)C(=O)OCC)=CC(=C(C3)OCC)OC
1821	Q1821	ClCCCOC=1N2C(C=3C(N1)=CC=C(C3)S(=O)(=O)NC=4C=CC=CC4OC)=NC(N2)=O
1822	Q1822	ClCCCOC=1N2C(C=3C(N1)=CC=C(C3)S(=O)(=O)NC=4C=CC(=CC4)OC)=NC(N2)=O
1823	Q1823	S(=O)(=O)(NC=1C=CC(=CC1)OC)C=2C=CC3=C(C2)C=4N(C(=N3)OCCC=C)NC(N4)=O
1824	Q1824	S(=O)(=O)(NC=1C=CC(=CC1)OC)C=2C=CC3=C(C2)C=4N(C(=N3)OCCCC)NC(N4)=O
1825	Q1825	S(=O)(=O)(NC=1C=CC(=CC1)OC)C=2C=CC3=C(C2)C=4N(C(=N3)OCCC#C)NC(N4)=O
1826	Q1826	S(=O)(=O)(NC=1C=CC(=CC1)OC)C=2C=CC3=C(C2)C=4N(C(=N3)OCC(C)C)NC(N4)=O
1827	Q1827	S(=O)(=O)(NC=1C=CC=CC1OC)C=2C=CC3=C(C2)C=4N(C(=N3)OCCC=C)NC(N4)=O
1828	Q1828	S(=O)(=O)(NC=1C=CC=CC1OC)C=2C=CC3=C(C2)C=4N(C(=N3)OCCCC)NC(N4)=O
1829	Q1829	S(=O)(=O)(NC=1C=CC=CC1OC)C=2C=CC3=C(C2)C=4N(C(=N3)OCCC#C)NC(N4)=O
1830	Q1830	S(=O)(=O)(NC=1C=CC=CC1OC)C=2C=CC3=C(C2)C=4N(C(=N3)OCC(C)C)NC(N4)=O
1831	Q1831	S(=O)(=O)(NC=1C=CC(=CC1)OC)C=2C=CC3=C(C2)C=4N(C(=N3)OCC(F)F)NC(N4)=O
1832	Q1832	S(=O)(=O)(NC=1C=CC=CC1OC)C=2C=CC3=C(C2)C=4N(C(=N3)OCC(F)F)NC(N4)=O
1833	Q1833	O=[N+]([O-])C1=CC=C(C=C1)COC=2N3C(C4=C(N2)C(OC)=C(OC)C(=C4)OC)=NC(N3)=O
1834	Q1834	O=[N+]([O-])C1=CC(=CC2=C1N=C(OCC=3C=CC(=CC3)[N+](=O)[O-])N4NC(N=C42)=O)[N+](=O)[O-]
1835	Q1835	O=C1NN2C(=N1)C=3C(N=C2N4CCN(CC4)C(=O)OC(C)(C)C)=CC=C(C3)NC(=O)C
1836	Q1836	FC1=CC2=C(C(=C1)[N+](=O)[O-])N=C(N3C2=NC(=O)N3)N4CCN(CC4)C(=O)OC(C)(C)C
1837	Q1837	O=C1NN2C(=N1)C=3C(N=C2OC=4C=CC(=CC4)C(=O)OC)=CC=C(C3)C=5C=CC=CC5
1838	Q1838	S1(C(=CC2=C1C=CC=C2)COC=3N4C(C=5C(N3)=C(C=CC5)C(F)(F)F)=NC(N4)=O)(=O)=O
1839	Q1839	S1(C(=CC2=C1C=CC=C2)COC=3N4C(C=5C(N3)=CC=C(C5)C(F)(F)F)=NC(N4)=O)(=O)=O
1840	Q1840	S1(C(=CC2=C1C=CC=C2)COC=3N4C(C=5C(N3)=CC(=CC5)C(F)(F)F)=NC(N4)=O)(=O)=O
1841	Q1841	FC(F)(F)C1=CC=CC(=C1)OC=2N3C(C=4C(N2)=CC=C(C4)C=5C=CC=CC5)=NC(N3)=O
1842	Q1842	S1(C(=CC2=C1C=CC=C2)COC=3N4C(C=5C(N3)=CC(=CC5OC)OC)=NC(N4)=O)(=O)=O
1843	Q1843	O=C1NN2C(=N1)C=3C(N=C2OC=4C=CC=C5C4C=CC=C5)=C(C(=C(C3)OC)OC)OC
1844	Q1844	O=C1NN2C(=N1)C=3C(N=C2N(C=4C=CC=CC4)C=5C=CC=CC5)=CC=C(C3)NC(=O)C
1845	Q1845	O=[N+]([O-])C1=CC(=CC2=C1N=C(OC=3C=CC=C4C3C=CC=C4)N5NC(N=C52)=O)[N+](=O)[O-]
1846	Q1846	FC1=CC2=C(C(=C1)[N+](=O)[O-])N=C(N3C2=NC(=O)N3)N(C=4C=CC=CC4)C=5C=CC=CC5
1847	Q1847	O=[N+]([O-])C1=CC=C(C=C1)COC=2N3C(C=4C(N2)=CC=C(C4)C=5C=CC=CC5)=NC(N3)=O
1848	Q1848	S1(C(=CC2=C1C=CC=C2)COC=3N4C(C5=C(N3)C([N+](=O)[O-])=CC(=C5)F)=NC(N4)=O)(=O)=O
1849	Q1849	FC(F)(F)C1=CC=C2C(=C1)N=C(N3NC(N=C32)=O)N(C=4C=CC=CC4)C=5C=CC=CC5
1850	Q1850	FC(F)(F)C1=CC=C2C(=C1)C=3N(C(=N2)N(C=4C=CC=CC4)C=5C=CC=CC5)NC(N3)=O
1851	Q1851	FC(F)(F)C1=CC=CC2=C1N=C(N3NC(N=C32)=O)N(C=4C=CC=CC4)C=5C=CC=CC5
1852	Q1852	O=C1NN2C(=N1)C=3C(N=C2N(C=4C=CC=CC4)C(=O)OCC)=CC5=C(C3)OCCCO5
1853	Q1853	S1(C(=CC2=C1C=CC=C2)COC=3N4C(C=5C(N3)=CC=C(C5)NC(=O)C)=NC(N4)=O)(=O)=O
1854	Q1854	O=C1NN2C(=N1)C=3C(N=C2N(C=4C=CC=CC4)C=5C=CC=CC5)=CC(=CC3OC)OC
1855	Q1855	S1(C(=CC2=C1C=CC=C2)COC=3N4C(C=5C(N3)=CC(=C(C5)OCC)OC)=NC(N4)=O)(=O)=O
1856	Q1856	O=C1NN2C(=N1)C=3C(N=C2OC=4C=CC(=CC4)C(=O)OC)=CC=C(C3)OC=5C=CC=CC5
1857	Q1857	FC(F)(F)C1=CC=CC(=C1)OC=2N3C(C=4C(N2)=CC=C(C4)OC=5C=CC=CC5)=NC(N3)=O
1858	Q1858	S(=O)(=O)(NC=1C=CC(=CC1)OC)C=2C=CC3=C(C2)C=4N(C(=N3)N5CCCCC5)NC(N4)=O
1859	Q1859	S(=O)(=O)(NC=1C=CC=CC1OC)C=2C=CC3=C(C2)C=4N(C(=N3)N5CCCCC5)NC(N4)=O
1860	Q1860	O=C1NN2C(=N1)C=3C(N=C2N4CCN(CC4)C(=O)OC(C)(C)C)=CC5=C(C3)OCCCO5
1861	Q1861	S(=O)(=O)(NC=1C=CC(=CC1)OC)C=2C=CC3=C(C2)C=4N(C(=N3)N5CCOCC5)NC(N4)=O
1862	Q1862	S(=O)(=O)(NC=1C=CC=CC1OC)C=2C=CC3=C(C2)C=4N(C(=N3)N5CCOCC5)NC(N4)=O
1863	Q1863	O=[N+]([O-])C1=CC=C(C=C1)COC=2N3C(C=4C(N2)=CC=C(C4)OC=5C=CC=CC5)=NC(N3)=O
1864	Q1864	S(=O)(=O)(NC=1C=CC(=CC1)OC)C=2C=CC3=C(C2)C=4N(C(=N3)OC5CCCC5)NC(N4)=O
1865	Q1865	S(=O)(=O)(NC=1C=CC=CC1OC)C=2C=CC3=C(C2)C=4N(C(=N3)OC5CCCC5)NC(N4)=O
1866	Q1866	O=C1NN2C(=N1)C=3C(N=C2N(C=4C=CC=CC4)C(=O)OCC)=CC=C(C3)C=5C=CC=CC5
1867	Q1867	O=C1NN2C(=N1)C=3C(N=C2N(C=4C=CC=CC4)C=5C=CC=CC5)=CC(=C(C3)OCC)OC
1868	Q1868	O=C1NN2C(=N1)C=3C(N=C2N4C=5C(C=6C4=CC=CC6)=CC=CC5)=CC7=C(C3)OCCCO7
1869	Q1869	S1(C(=CC2=C1C=CC=C2)COC=3N4C(C=5C(N3)=CC6=C(C5)OCCCO6)=NC(N4)=O)(=O)=O
1870	Q1870	O=C1NN2C(=N1)C=3C(N=C2OC=4C=CC=C5C4C=CC=C5)=CC=C(C3)OC=6C=CC=CC6
1871	Q1871	O=C1NN2C(=N1)C=3C(N=C2N4C=5C(C=6C4=CC=CC6)=CC=CC5)=CC(=C(C3)OCC)OC
1872	Q1872	O=C1NN2C(=N1)C=3C(N=C2N(C=4C=CC=CC4)C=5C=CC=CC5)=CC6=C(C3)OCCCO6
1873	Q1873	O=C1NN2C(=N1)C=3C(N=C2N4CCN(CC4)C(=O)OC(C)(C)C)=CC(=C(C3)OCC)OC
1874	Q1874	O=C1NN2C(=N1)C=3C(N=C2N(C=4C=CC=CC4)C(=O)OCC)=C(C(=C(C3)OC)OC)OC
1875	Q1875	ClC(Cl)(Cl)COC=1N2C(C=3C(N1)=CC=C(C3)S(=O)(=O)NC=4C=CC(=CC4)OC)=NC(N2)=O
1876	Q1876	ClC(Cl)(Cl)COC=1N2C(C=3C(N1)=CC=C(C3)S(=O)(=O)NC=4C=CC=CC4OC)=NC(N2)=O
1877	Q1877	S(=O)(=O)(NC=1C=CC(=CC1)OC)C=2C=CC3=C(C2)C=4N(C(=N3)OCCCCC)NC(N4)=O
1878	Q1878	S(=O)(=O)(NC=1C=CC=CC1OC)C=2C=CC3=C(C2)C=4N(C(=N3)OCCCCC)NC(N4)=O
1879	Q1879	ClCC(OC=1N2C(C=3C(N1)=CC=C(C3)S(=O)(=O)NC=4C=CC(=CC4)OC)=NC(N2)=O)CCl
1880	Q1880	ClCC(OC=1N2C(C=3C(N1)=CC=C(C3)S(=O)(=O)NC=4C=CC=CC4OC)=NC(N2)=O)CCl
1881	Q1881	O=[N+]([O-])C1=CC(=CC2=C1N=C(N3NC(N=C32)=O)N(C=4C=CC=CC4)C(=O)OCC)[N+](=O)[O-]
1882	Q1882	O=[N+]([O-])C1=CC(=CC2=C1N=C(N3CCN(CC3)C(=O)OC(C)(C)C)N4NC(N=C42)=O)[N+](=O)[O-]
1883	Q1883	S(=O)(=O)(NC=1C=CC(=CC1)OC)C=2C=CC3=C(C2)C=4N(C(=N3)N(C(C)C)C(C)C)NC(N4)=O
1884	Q1884	S(=O)(=O)(NC=1C=CC=CC1OC)C=2C=CC3=C(C2)C=4N(C(=N3)N(C(C)C)C(C)C)NC(N4)=O
1885	Q1885	O=C1NN2C(=N1)C=3C(N=C2N4CCN(CC4)C(=O)OC(C)(C)C)=C(C(=C(C3)OC)OC)OC
1886	Q1886	S(=O)(=O)(NC=1C=CC(=CC1)OC)C=2C=CC3=C(C2)C=4N(C(=N3)OCCCCCC)NC(N4)=O
1887	Q1887	S(=O)(=O)(NC=1C=CC=CC1OC)C=2C=CC3=C(C2)C=4N(C(=N3)OCCCCCC)NC(N4)=O
1888	Q1888	S1(C(=CC2=C1C=CC=C2)COC=3N4C(C=5C(N3)=CC=C(C5)C=6C=CC=CC6)=NC(N4)=O)(=O)=O
1889	Q1889	O=C1NN2C(=N1)C=3C(N=C2N4C=5C(C=6C4=CC=CC6)=CC=CC5)=C(C(=C(C3)OC)OC)OC
1890	Q1890	O=C1NN2C(=N1)C=3C(N=C2N(C=4C=CC=CC4)C=5C=CC=CC5)=CC=C(C3)C=6C=CC=CC6
1891	Q1891	O=[N+]([O-])C1=CC(=CC2=C1N=C(N3NC(N=C32)=O)N4C=5C(C=6C4=CC=CC6)=CC=CC5)[N+](=O)[O-]
1892	Q1892	S1(C(=CC2=C1C=CC=C2)COC=3N4C(C5=C(N3)C(OC)=C(OC)C(=C5)OC)=NC(N4)=O)(=O)=O
1893	Q1893	S1(C(=CC2=C1C=CC=C2)COC=3N4C(C5=C(N3)C([N+](=O)[O-])=CC(=C5)[N+](=O)[O-])=NC(N4)=O)(=O)=O
1894	Q1894	O=C1NN2C(=N1)C=3C(N=C2N4CCN(CC4)C(=O)OC(C)(C)C)=CC=C(C3)C=5C=CC=CC5
1895	Q1895	O=C1NN2C(=N1)C=3C(N=C2N(C=4C=CC=CC4)C=5C=CC=CC5)=C(C(=C(C3)OC)OC)OC
1896	Q1896	O=C1NN2C(=N1)C=3C(N=C2N(C=4C=CC=CC4)C(=O)OCC)=CC=C(C3)OC=5C=CC=CC5
1897	Q1897	S(=O)(=O)(NC=1C=CC(=CC1)OC)C=2C=CC3=C(C2)C=4N(C(=N3)OC=5C=CC=CC5)NC(N4)=O
1898	Q1898	S(=O)(=O)(NC=1C=CC(=CC1)OC)C=2C=CC3=C(C2)C=4N(C(=N3)OC5CCCCC5)NC(N4)=O
1899	Q1899	S(=O)(=O)(NC=1C=CC=CC1OC)C=2C=CC3=C(C2)C=4N(C(=N3)OC=5C=CC=CC5)NC(N4)=O
1900	Q1900	S(=O)(=O)(NC=1C=CC=CC1OC)C=2C=CC3=C(C2)C=4N(C(=N3)OC5CCCCC5)NC(N4)=O
1901	Q1901	O=[N+]([O-])C1=CC(=CC2=C1N=C(N3NC(N=C32)=O)N(C=4C=CC=CC4)C=5C=CC=CC5)[N+](=O)[O-]
1902	Q1902	O=C1NN2C(=N1)C=3C(N=C2N4C=5C(C=6C4=CC=CC6)=CC=CC5)=CC=C(C3)C=7C=CC=CC7
1903	Q1903	O=C1NN2C(=N1)C=3C(N=C2N4C=5C(C=6C4=CC=CC6)=CC=CC5)=CC=C(C3)OC=7C=CC=CC7
1904	Q1904	O=C1NN2C(=N1)C=3C(N=C2N4CCN(CC4)C(=O)OC(C)(C)C)=CC=C(C3)OC=5C=CC=CC5
1905	Q1905	ClC1=CC=C(C=C1)OC=2N3C(C=4C(N2)=CC=C(C4)S(=O)(=O)NC=5C=CC(=CC5)OC)=NC(N3)=O
1906	Q1906	ClC1=CC=C(C=C1)OC=2N3C(C=4C(N2)=CC=C(C4)S(=O)(=O)NC=5C=CC=CC5OC)=NC(N3)=O
1907	Q1907	S(=O)(=O)(NC=1C=CC(=CC1)OC)C=2C=CC3=C(C2)C=4N(C(=N3)OCC=5C=CC=CC5)NC(N4)=O
1908	Q1908	S(=O)(=O)(NC=1C=CC=CC1OC)C=2C=CC3=C(C2)C=4N(C(=N3)OCC=5C=CC=CC5)NC(N4)=O
1909	Q1909	S1(C(=CC2=C1C=CC=C2)COC=3N4C(C=5C(N3)=CC=C(C5)OC=6C=CC=CC6)=NC(N4)=O)(=O)=O
1910	Q1910	O=C1NN2C(=N1)C=3C(N=C2N(C=4C=CC=CC4)C=5C=CC=CC5)=CC=C(C3)OC=6C=CC=CC6
1911	Q1911	ClC1=CC=CC=C1N(C=2N3C(C=4C(N2)=CC=C(C4)S(=O)(=O)NC=5C=CC=CC5OC)=NC(N3)=O)C
1912	Q1912	ClC1=CC=CC=C1N(C=2N3C(C=4C(N2)=CC=C(C4)S(=O)(=O)NC=5C=CC(=CC5)OC)=NC(N3)=O)C
1913	Q1913	S(=O)(=O)(NC=1C=CC(=CC1)OC)C=2C=CC3=C(C2)C=4N(C(=N3)N(C=5C=CC=CC5)CC)NC(N4)=O
1914	Q1914	S(=O)(=O)(NC=1C=CC=CC1OC)C=2C=CC3=C(C2)C=4N(C(=N3)N(C=5C=CC=CC5)CC)NC(N4)=O
1915	Q1915	S(=O)(=O)(NC=1C=CC(=CC1)OC)C=2C=CC3=C(C2)C=4N(C(=N3)OC=5C=CC=C6C5C=CC=C6)NC(N4)=O
1916	Q1916	S(=O)(=O)(NC=1C=CC=CC1OC)C=2C=CC3=C(C2)C=4N(C(=N3)OC=5C=CC=C6C5C=CC=C6)NC(N4)=O
1917	Q1917	S(=O)(=O)(NC=1C=CC(=CC1)OC)C=2C=CC3=C(C2)C=4N(C(=N3)OCC=5C=CC(=CC5)[N+](=O)[O-])NC(N4)=O
1918	Q1918	S(=O)(=O)(NC=1C=CC=CC1OC)C=2C=CC3=C(C2)C=4N(C(=N3)OCC=5C=CC(=CC5)[N+](=O)[O-])NC(N4)=O
1919	Q1919	S(=O)(=O)(NC=1C=CC(=CC1)OC)C=2C=CC3=C(C2)C=4N(C(=N3)OC=5C=CC=C(C5)C(F)(F)F)NC(N4)=O
1920	Q1920	S(=O)(=O)(NC=1C=CC=CC1OC)C=2C=CC3=C(C2)C=4N(C(=N3)OC=5C=CC=C(C5)C(F)(F)F)NC(N4)=O
1921	Q1921	S(=O)(=O)(NC=1C=CC(=CC1)OC)C=2C=CC3=C(C2)C=4N(C(=N3)OC=5C=CC(=CC5)C(=O)OC)NC(N4)=O
1922	Q1922	S(=O)(=O)(NC=1C=CC=CC1OC)C=2C=CC3=C(C2)C=4N(C(=N3)OC=5C=CC(=CC5)C(=O)OC)NC(N4)=O
1923	Q1923	S(=O)(=O)(NC=1C=CC(=CC1)OC)C=2C=CC3=C(C2)C=4N(C(=N3)N(C=5C=CC=CC5)C(=O)OCC)NC(N4)=O
1924	Q1924	S(=O)(=O)(NC=1C=CC=CC1OC)C=2C=CC3=C(C2)C=4N(C(=N3)N(C=5C=CC=CC5)C(=O)OCC)NC(N4)=O
1925	Q1925	S(=O)(=O)(NC=1C=CC(=CC1)OC)C=2C=CC3=C(C2)C=4N(C(=N3)N(C=5C=CC=CC5)C=6C=CC=CC6)NC(N4)=O
1926	Q1926	S(=O)(=O)(NC=1C=CC=CC1OC)C=2C=CC3=C(C2)C=4N(C(=N3)N(C=5C=CC=CC5)C=6C=CC=CC6)NC(N4)=O
1927	Q1927	S1(C(=CC2=C1C=CC=C2)COC=3N4C(C=5C(N3)=CC=C(C5)S(=O)(=O)NC=6C=CC=CC6OC)=NC(N4)=O)(=O)=O
1928	Q1928	S1(C(=CC2=C1C=CC=C2)COC=3N4C(C=5C(N3)=CC=C(C5)S(=O)(=O)NC=6C=CC(=CC6)OC)=NC(N4)=O)(=O)=O
1929	Q1929	S(=O)(=O)(NC=1C=CC(=CC1)OC)C=2C=CC3=C(C2)C=4N(C(=N3)N5C=6C(C=7C5=CC=CC7)=CC=CC6)NC(N4)=O
1930	Q1930	S(=O)(=O)(NC=1C=CC=CC1OC)C=2C=CC3=C(C2)C=4N(C(=N3)N5C=6C(C=7C5=CC=CC7)=CC=CC6)NC(N4)=O
1931	Q1931	S(=O)(=O)(NC=1C=CC(=CC1)OC)C=2C=CC3=C(C2)C=4N(C(=N3)N5CCN(CC5)C(=O)OC(C)(C)C)NC(N4)=O
1932	Q1932	S(=O)(=O)(NC=1C=CC=CC1OC)C=2C=CC3=C(C2)C=4N(C(=N3)N5CCN(CC5)C(=O)OC(C)(C)C)NC(N4)=O
1933	Q1933	O=C1NN2C(=N1)C3=C(N=C2C=4C=CC=CC4)C=CC(I)=C3
1934	Q1934	O=C1NN2C(=N1)C3=C(N=C2C=4C=CC=CC4)C=CC(Br)=C3
