# Supplementary material for: Multi-Target In-Silico modeling strategies to discover novel angiotensin converting enzyme and neprilysin dual inhibitors
Source: Sci Rep. 2024 Jul 10;14:15991. doi: 10.1038/s41598-024-66230-7 (PMC11237057; doi:10.1038/s41598-024-66230-7)
Supplement: Supplementary file 7 — Supplementary Information 6. [file 41598_2024_66230_MOESM7_ESM.xlsx]

## Sheet: QueryChalcon_Query_LDA_Results
ID	tn	st	at	SpMAD_X_tn	JGI2_tn	F04[O-S]_at	fdonringC6B_at	X5Av_st	ringN_C_8Ac_at	O_C_5Ac_at	MaxdssC_st	JGI8_tn	don_HASA3_tn	VE3sign_B(p)_tn	fdonO3B_st	don_MSA2_tn	O_lipo_3Ac_at	JGI1_at	MaxsssCH_st	fdonringC8B_at	acc_N_5Ac_tn	N_ringC_4A_st	Eta_D_epsiA_tn	C1SP3_at	minus_ringN_1B_tn	fdonacc8A_tn	fNdon3B_st	com_Cplus_4A_st	fringCdon4B_tn	VE2sign_Dz(Z)_at	ringC_MSA4_at	C_S_6Bc_st	VE3sign_B(v)_at	VE2sign_Dz(i)_at	fringNringC4B_st	VE3sign_B(e)_st	fringCC4B_at	com_donminus_4A_tn	com_sp2O_4A_st	faccS4B_tn	C_O_1B_tn	fNC7B_at	fringCO4B_tn	Predicted Class	PosteriorProbability(-1)	PosteriorProbability(1)	AD status
C1	Angiotensin-converting enzyme	IC50	B	-0.015222	0.000395	-0.53629	-1.98589	-0.0170425	-0.103179	0.463628	-0.393749	0.00193307	-1.96533	2.378	-0.494253	-4.75141	0.423501	0.0462857	0.393327	-0.522177	0.111665	5.45287	0.189375	-2.02823	-1.38039	-3.26275	-1.06437	0.841379	-0.717647	0.00138835	7.52393	-0.050623	2.03708	0.00152871	-0.51954	0.385196	-0.669355	-0.968627	-1.07586	-0.447059	-2.2902	-1.08266	-1.1451	-1	0.9466	0.0534	Outside-AD
C1	Angiotensin-converting enzyme	IC50	F	-0.015222	0.000395	-0.2	-1.2	-0.0170425	-0.22725	0.4804	-0.393749	0.00193307	-1.96533	2.378	-0.494253	-4.75141	0.488095	0.0477802	0.393327	0	0.111665	5.45287	0.189375	-2.7	-1.38039	-3.26275	-1.06437	0.841379	-0.717647	0.003704	5.865	-0.050623	3.48078	0.004281	-0.51954	0.385196	-1.55	-0.968627	-1.07586	-0.447059	-2.2902	-0.2	-1.1451	-1	0.9412	0.0588	Outside-AD
C1	Angiotensin-converting enzyme	Ki	B	-0.015222	0.000395	-0.53629	-1.98589	-0.0141594	-0.103179	0.463628	-0.447052	0.00193307	-1.96533	2.378	-0.308642	-4.75141	0.423501	0.0462857	0.142119	-0.522177	0.111665	4.46914	0.189375	-2.02823	-1.38039	-3.26275	-0.876543	1.20988	-0.717647	0.00138835	7.52393	-0.0136062	2.03708	0.00152871	-0.777778	0.73742	-0.669355	-0.968627	-0.54321	-0.447059	-2.2902	-1.08266	-1.1451	-1	0.9654	0.0346	Outside-AD
C1	Angiotensin-converting enzyme	Ki	F	-0.015222	0.000395	-0.2	-1.2	-0.0141594	-0.22725	0.4804	-0.447052	0.00193307	-1.96533	2.378	-0.308642	-4.75141	0.488095	0.0477802	0.142119	0	0.111665	4.46914	0.189375	-2.7	-1.38039	-3.26275	-0.876543	1.20988	-0.717647	0.003704	5.865	-0.0136062	3.48078	0.004281	-0.777778	0.73742	-1.55	-0.968627	-0.54321	-0.447059	-2.2902	-0.2	-1.1451	-1	0.9618	0.0382	Outside-AD
C1	Neprilysin	IC50	B	-0.0135885	0.00683119	-0.53629	-1.98589	-0.0170425	-0.103179	0.463628	-0.393749	0.00184561	-1.08707	2.21404	-0.494253	-4.98475	0.423501	0.0462857	0.393327	-0.522177	0.123728	5.45287	0.191474	-2.02823	-0.766284	-4.6092	-1.06437	0.841379	-0.750958	0.00138835	7.52393	-0.050623	2.03708	0.00152871	-0.51954	0.385196	-0.669355	-1.44444	-1.07586	-0.37931	-2.03448	-1.08266	-1.14559	-1	0.981	0.019	Outside-AD
C1	Neprilysin	IC50	F	-0.0135885	0.00683119	-0.2	-1.2	-0.0170425	-0.22725	0.4804	-0.393749	0.00184561	-1.08707	2.21404	-0.494253	-4.98475	0.488095	0.0477802	0.393327	0	0.123728	5.45287	0.191474	-2.7	-0.766284	-4.6092	-1.06437	0.841379	-0.750958	0.003704	5.865	-0.050623	3.48078	0.004281	-0.51954	0.385196	-1.55	-1.44444	-1.07586	-0.37931	-2.03448	-0.2	-1.14559	-1	0.979	0.021	Outside-AD
C1	Neprilysin	Ki	B	-0.0135885	0.00683119	-0.53629	-1.98589	-0.0141594	-0.103179	0.463628	-0.447052	0.00184561	-1.08707	2.21404	-0.308642	-4.98475	0.423501	0.0462857	0.142119	-0.522177	0.123728	4.46914	0.191474	-2.02823	-0.766284	-4.6092	-0.876543	1.20988	-0.750958	0.00138835	7.52393	-0.0136062	2.03708	0.00152871	-0.777778	0.73742	-0.669355	-1.44444	-0.54321	-0.37931	-2.03448	-1.08266	-1.14559	-1	0.9878	0.0122	Outside-AD
C1	Neprilysin	Ki	F	-0.0135885	0.00683119	-0.2	-1.2	-0.0141594	-0.22725	0.4804	-0.447052	0.00184561	-1.08707	2.21404	-0.308642	-4.98475	0.488095	0.0477802	0.142119	0	0.123728	4.46914	0.191474	-2.7	-0.766284	-4.6092	-0.876543	1.20988	-0.750958	0.003704	5.865	-0.0136062	3.48078	0.004281	-0.777778	0.73742	-1.55	-1.44444	-0.54321	-0.37931	-2.03448	-0.2	-1.14559	-1	0.9866	0.0134	Outside-AD
C2	Angiotensin-converting enzyme	IC50	B	-0.013522	0.0015176	-0.53629	-1.98589	-0.0166225	-0.103179	0.226328	-0.290449	0.0047529	-1.96533	2.454	-0.494253	-4.75141	0.296501	0.0462857	0.393327	0.477823	0.126765	0.452874	0.144175	-2.02823	-1.38039	-3.26275	-1.06437	2.84138	-0.717647	0.00632835	7.41993	-0.050623	2.14208	0.00716871	-0.51954	0.771196	-0.669355	-0.968627	-0.0758621	-0.447059	-1.2902	-0.0826613	-1.1451	-1	0.5703	0.4297	Inside-AD
C2	Angiotensin-converting enzyme	IC50	F	-0.013522	0.0015176	-0.2	-1.2	-0.0166225	-0.22725	0.2431	-0.290449	0.0047529	-1.96533	2.454	-0.494253	-4.75141	0.361095	0.0477802	0.393327	1	0.126765	0.452874	0.144175	-2.7	-1.38039	-3.26275	-1.06437	2.84138	-0.717647	0.008644	5.761	-0.050623	3.58578	0.009921	-0.51954	0.771196	-1.55	-0.968627	-0.0758621	-0.447059	-1.2902	0.8	-1.1451	-1	0.5451	0.4549	Inside-AD
C2	Angiotensin-converting enzyme	Ki	B	-0.013522	0.0015176	-0.53629	-1.98589	-0.0137394	-0.103179	0.226328	-0.343752	0.0047529	-1.96533	2.454	-0.308642	-4.75141	0.296501	0.0462857	0.142119	0.477823	0.126765	-0.530864	0.144175	-2.02823	-1.38039	-3.26275	-0.876543	3.20988	-0.717647	0.00632835	7.41993	-0.0136062	2.14208	0.00716871	-0.777778	1.12342	-0.669355	-0.968627	0.45679	-0.447059	-1.2902	-0.0826613	-1.1451	-1	0.6763	0.3237	Inside-AD
C2	Angiotensin-converting enzyme	Ki	F	-0.013522	0.0015176	-0.2	-1.2	-0.0137394	-0.22725	0.2431	-0.343752	0.0047529	-1.96533	2.454	-0.308642	-4.75141	0.361095	0.0477802	0.142119	1	0.126765	-0.530864	0.144175	-2.7	-1.38039	-3.26275	-0.876543	3.20988	-0.717647	0.008644	5.761	-0.0136062	3.58578	0.009921	-0.777778	1.12342	-1.55	-0.968627	0.45679	-0.447059	-1.2902	0.8	-1.1451	-1	0.6535	0.3465	Inside-AD
C2	Neprilysin	IC50	B	-0.0118885	0.00795352	-0.53629	-1.98589	-0.0166225	-0.103179	0.226328	-0.290449	0.00466545	-1.08707	2.29004	-0.494253	-4.98475	0.296501	0.0462857	0.393327	0.477823	0.138828	0.452874	0.146274	-2.02823	-0.766284	-4.6092	-1.06437	2.84138	-0.750958	0.00632835	7.41993	-0.050623	2.14208	0.00716871	-0.51954	0.771196	-0.669355	-1.44444	-0.0758621	-0.37931	-1.03448	-0.0826613	-1.14559	-1	0.7944	0.2056	Inside-AD
C2	Neprilysin	IC50	F	-0.0118885	0.00795352	-0.2	-1.2	-0.0166225	-0.22725	0.2431	-0.290449	0.00466545	-1.08707	2.29004	-0.494253	-4.98475	0.361095	0.0477802	0.393327	1	0.138828	0.452874	0.146274	-2.7	-0.766284	-4.6092	-1.06437	2.84138	-0.750958	0.008644	5.761	-0.050623	3.58578	0.009921	-0.51954	0.771196	-1.55	-1.44444	-0.0758621	-0.37931	-1.03448	0.8	-1.14559	-1	0.7772	0.2228	Inside-AD
C2	Neprilysin	Ki	B	-0.0118885	0.00795352	-0.53629	-1.98589	-0.0137394	-0.103179	0.226328	-0.343752	0.00466545	-1.08707	2.29004	-0.308642	-4.98475	0.296501	0.0462857	0.142119	0.477823	0.138828	-0.530864	0.146274	-2.02823	-0.766284	-4.6092	-0.876543	3.20988	-0.750958	0.00632835	7.41993	-0.0136062	2.14208	0.00716871	-0.777778	1.12342	-0.669355	-1.44444	0.45679	-0.37931	-1.03448	-0.0826613	-1.14559	-1	0.8588	0.1412	Inside-AD
C2	Neprilysin	Ki	F	-0.0118885	0.00795352	-0.2	-1.2	-0.0137394	-0.22725	0.2431	-0.343752	0.00466545	-1.08707	2.29004	-0.308642	-4.98475	0.361095	0.0477802	0.142119	1	0.138828	-0.530864	0.146274	-2.7	-0.766284	-4.6092	-0.876543	3.20988	-0.750958	0.008644	5.761	-0.0136062	3.58578	0.009921	-0.777778	1.12342	-1.55	-1.44444	0.45679	-0.37931	-1.03448	0.8	-1.14559	-1	0.8459	0.1541	Inside-AD
C3	Angiotensin-converting enzyme	IC50	B	-0.015222	0.000395	-0.53629	-1.98589	-0.0168125	-0.103179	0.465428	-0.269149	0.000876	-1.96533	2.311	-0.494253	-4.75141	0.371201	0.0462857	0.393327	-0.522177	0.110565	5.45287	0.189375	-2.02823	-1.38039	-3.26275	-1.06437	2.84138	-0.717647	-0.000212	7.56593	-0.050623	1.94408	-3.13e-05	-0.51954	-0.150804	-0.669355	-0.968627	-1.07586	-0.447059	-2.2902	-1.08266	-1.1451	-1	0.9602	0.0398	Outside-AD
C3	Angiotensin-converting enzyme	IC50	F	-0.015222	0.000395	-0.2	-1.2	-0.0168125	-0.22725	0.4822	-0.269149	0.000876	-1.96533	2.311	-0.494253	-4.75141	0.435795	0.0477802	0.393327	0	0.110565	5.45287	0.189375	-2.7	-1.38039	-3.26275	-1.06437	2.84138	-0.717647	0.002104	5.907	-0.050623	3.38778	0.002721	-0.51954	-0.150804	-1.55	-0.968627	-1.07586	-0.447059	-2.2902	-0.2	-1.1451	-1	0.9561	0.0439	Outside-AD
C3	Angiotensin-converting enzyme	Ki	B	-0.015222	0.000395	-0.53629	-1.98589	-0.0139294	-0.103179	0.465428	-0.322452	0.000876	-1.96533	2.311	-0.308642	-4.75141	0.371201	0.0462857	0.142119	-0.522177	0.110565	4.46914	0.189375	-2.02823	-1.38039	-3.26275	-0.876543	3.20988	-0.717647	-0.000212	7.56593	-0.0136062	1.94408	-3.13e-05	-0.777778	0.20142	-0.669355	-0.968627	-0.54321	-0.447059	-2.2902	-1.08266	-1.1451	-1	0.9743	0.0257	Inside-AD
C3	Angiotensin-converting enzyme	Ki	F	-0.015222	0.000395	-0.2	-1.2	-0.0139294	-0.22725	0.4822	-0.322452	0.000876	-1.96533	2.311	-0.308642	-4.75141	0.435795	0.0477802	0.142119	0	0.110565	4.46914	0.189375	-2.7	-1.38039	-3.26275	-0.876543	3.20988	-0.717647	0.002104	5.907	-0.0136062	3.38778	0.002721	-0.777778	0.20142	-1.55	-0.968627	-0.54321	-0.447059	-2.2902	-0.2	-1.1451	-1	0.9716	0.0284	Outside-AD
C3	Neprilysin	IC50	B	-0.0135885	0.00683119	-0.53629	-1.98589	-0.0168125	-0.103179	0.465428	-0.269149	0.000788	-1.08707	2.14704	-0.494253	-4.98475	0.371201	0.0462857	0.393327	-0.522177	0.122628	5.45287	0.191474	-2.02823	-0.766284	-4.6092	-1.06437	2.84138	-0.750958	-0.000212	7.56593	-0.050623	1.94408	-3.13e-05	-0.51954	-0.150804	-0.669355	-1.44444	-1.07586	-0.37931	-2.03448	-1.08266	-1.14559	-1	0.9859	0.0141	Outside-AD
C3	Neprilysin	IC50	F	-0.0135885	0.00683119	-0.2	-1.2	-0.0168125	-0.22725	0.4822	-0.269149	0.000788	-1.08707	2.14704	-0.494253	-4.98475	0.435795	0.0477802	0.393327	0	0.122628	5.45287	0.191474	-2.7	-0.766284	-4.6092	-1.06437	2.84138	-0.750958	0.002104	5.907	-0.050623	3.38778	0.002721	-0.51954	-0.150804	-1.55	-1.44444	-1.07586	-0.37931	-2.03448	-0.2	-1.14559	-1	0.9845	0.0155	Outside-AD
C3	Neprilysin	Ki	B	-0.0135885	0.00683119	-0.53629	-1.98589	-0.0139294	-0.103179	0.465428	-0.322452	0.000788	-1.08707	2.14704	-0.308642	-4.98475	0.371201	0.0462857	0.142119	-0.522177	0.122628	4.46914	0.191474	-2.02823	-0.766284	-4.6092	-0.876543	3.20988	-0.750958	-0.000212	7.56593	-0.0136062	1.94408	-3.13e-05	-0.777778	0.20142	-0.669355	-1.44444	-0.54321	-0.37931	-2.03448	-1.08266	-1.14559	-1	0.991	0.009	Outside-AD
C3	Neprilysin	Ki	F	-0.0135885	0.00683119	-0.2	-1.2	-0.0139294	-0.22725	0.4822	-0.322452	0.000788	-1.08707	2.14704	-0.308642	-4.98475	0.435795	0.0477802	0.142119	0	0.122628	4.46914	0.191474	-2.7	-0.766284	-4.6092	-0.876543	3.20988	-0.750958	0.002104	5.907	-0.0136062	3.38778	0.002721	-0.777778	0.20142	-1.55	-1.44444	-0.54321	-0.37931	-2.03448	-0.2	-1.14559	-1	0.9901	0.0099	Outside-AD
C4	Angiotensin-converting enzyme	IC50	B	-0.014522	0.0015176	-0.53629	-1.98589	-0.0115425	-0.103179	0.215828	0.00285087	0.00253732	-1.96533	2.378	-0.494253	-4.75141	0.227201	0.0462857	0.393327	-0.522177	0.124565	0.452874	0.136175	-2.02823	-1.38039	-3.26275	-1.06437	-1.15862	-0.717647	0.00313835	7.53893	-0.050623	2.02808	0.00565871	-0.51954	0.347196	-0.669355	-0.968627	-1.07586	-0.447059	-2.2902	-0.0826613	-1.1451	1	0.2305	0.7695	Inside-AD
C4	Angiotensin-converting enzyme	IC50	F	-0.014522	0.0015176	-0.2	-1.2	-0.0115425	-0.22725	0.2326	0.00285087	0.00253732	-1.96533	2.378	-0.494253	-4.75141	0.291795	0.0477802	0.393327	0	0.124565	0.452874	0.136175	-2.7	-1.38039	-3.26275	-1.06437	-1.15862	-0.717647	0.005454	5.88	-0.050623	3.47178	0.008411	-0.51954	0.347196	-1.55	-0.968627	-1.07586	-0.447059	-2.2902	0.8	-1.1451	1	0.2128	0.7872	Inside-AD
C4	Angiotensin-converting enzyme	Ki	B	-0.014522	0.0015176	-0.53629	-1.98589	-0.00865938	-0.103179	0.215828	-0.0504525	0.00253732	-1.96533	2.378	-0.308642	-4.75141	0.227201	0.0462857	0.142119	-0.522177	0.124565	-0.530864	0.136175	-2.02823	-1.38039	-3.26275	-0.876543	-0.790123	-0.717647	0.00313835	7.53893	-0.0136062	2.02808	0.00565871	-0.777778	0.69942	-0.669355	-0.968627	-0.54321	-0.447059	-2.2902	-0.0826613	-1.1451	1	0.3204	0.6796	Inside-AD
C4	Angiotensin-converting enzyme	Ki	F	-0.014522	0.0015176	-0.2	-1.2	-0.00865938	-0.22725	0.2326	-0.0504525	0.00253732	-1.96533	2.378	-0.308642	-4.75141	0.291795	0.0477802	0.142119	0	0.124565	-0.530864	0.136175	-2.7	-1.38039	-3.26275	-0.876543	-0.790123	-0.717647	0.005454	5.88	-0.0136062	3.47178	0.008411	-0.777778	0.69942	-1.55	-0.968627	-0.54321	-0.447059	-2.2902	0.8	-1.1451	1	0.2985	0.7015	Inside-AD
C4	Neprilysin	IC50	B	-0.0128885	0.00795352	-0.53629	-1.98589	-0.0115425	-0.103179	0.215828	0.00285087	0.00244986	-1.08707	2.21404	-0.494253	-4.98475	0.227201	0.0462857	0.393327	-0.522177	0.136628	0.452874	0.138274	-2.02823	-0.766284	-4.6092	-1.06437	-1.15862	-0.750958	0.00313835	7.53893	-0.050623	2.02808	0.00565871	-0.51954	0.347196	-0.669355	-1.44444	-1.07586	-0.37931	-2.03448	-0.0826613	-1.14559	1	0.4658	0.5342	Inside-AD
C4	Neprilysin	IC50	F	-0.0128885	0.00795352	-0.2	-1.2	-0.0115425	-0.22725	0.2326	0.00285087	0.00244986	-1.08707	2.21404	-0.494253	-4.98475	0.291795	0.0477802	0.393327	0	0.136628	0.452874	0.138274	-2.7	-0.766284	-4.6092	-1.06437	-1.15862	-0.750958	0.005454	5.88	-0.050623	3.47178	0.008411	-0.51954	0.347196	-1.55	-1.44444	-1.07586	-0.37931	-2.03448	0.8	-1.14559	1	0.4404	0.5596	Inside-AD
C4	Neprilysin	Ki	B	-0.0128885	0.00795352	-0.53629	-1.98589	-0.00865938	-0.103179	0.215828	-0.0504525	0.00244986	-1.08707	2.21404	-0.308642	-4.98475	0.227201	0.0462857	0.142119	-0.522177	0.136628	-0.530864	0.138274	-2.02823	-0.766284	-4.6092	-0.876543	-0.790123	-0.750958	0.00313835	7.53893	-0.0136062	2.02808	0.00565871	-0.777778	0.69942	-0.669355	-1.44444	-0.54321	-0.37931	-2.03448	-0.0826613	-1.14559	-1	0.5784	0.4216	Inside-AD
C4	Neprilysin	Ki	F	-0.0128885	0.00795352	-0.2	-1.2	-0.00865938	-0.22725	0.2326	-0.0504525	0.00244986	-1.08707	2.21404	-0.308642	-4.98475	0.291795	0.0477802	0.142119	0	0.136628	-0.530864	0.138274	-2.7	-0.766284	-4.6092	-0.876543	-0.790123	-0.750958	0.005454	5.88	-0.0136062	3.47178	0.008411	-0.777778	0.69942	-1.55	-1.44444	-0.54321	-0.37931	-2.03448	0.8	-1.14559	-1	0.5533	0.4467	Inside-AD
C5	Angiotensin-converting enzyme	IC50	B	-0.014522	0.0015176	-0.53629	-1.98589	-0.0162425	-0.103179	0.227828	-0.0874491	0.00253732	-1.96533	2.381	-0.494253	-4.75141	0.175001	0.0462857	0.393327	0.477823	0.124565	0.452874	0.144175	-2.02823	-1.38039	-3.26275	-1.06437	2.84138	-0.717647	0.00448835	7.42193	-0.050623	2.03408	0.00534871	-0.51954	0.317196	-0.669355	-0.968627	-0.0758621	-0.447059	-1.2902	-0.0826613	-1.1451	1	0.3932	0.6068	Inside-AD
C5	Angiotensin-converting enzyme	IC50	F	-0.014522	0.0015176	-0.2	-1.2	-0.0162425	-0.22725	0.2446	-0.0874491	0.00253732	-1.96533	2.381	-0.494253	-4.75141	0.239595	0.0477802	0.393327	1	0.124565	0.452874	0.144175	-2.7	-1.38039	-3.26275	-1.06437	2.84138	-0.717647	0.006804	5.763	-0.050623	3.47778	0.008101	-0.51954	0.317196	-1.55	-0.968627	-0.0758621	-0.447059	-1.2902	0.8	-1.1451	1	0.3691	0.6309	Inside-AD
C5	Angiotensin-converting enzyme	Ki	B	-0.014522	0.0015176	-0.53629	-1.98589	-0.0133594	-0.103179	0.227828	-0.140752	0.00253732	-1.96533	2.381	-0.308642	-4.75141	0.175001	0.0462857	0.142119	0.477823	0.124565	-0.530864	0.144175	-2.02823	-1.38039	-3.26275	-0.876543	3.20988	-0.717647	0.00448835	7.42193	-0.0136062	2.03408	0.00534871	-0.777778	0.66942	-0.669355	-0.968627	0.45679	-0.447059	-1.2902	-0.0826613	-1.1451	-1	0.5049	0.4951	Inside-AD
C5	Angiotensin-converting enzyme	Ki	F	-0.014522	0.0015176	-0.2	-1.2	-0.0133594	-0.22725	0.2446	-0.140752	0.00253732	-1.96533	2.381	-0.308642	-4.75141	0.239595	0.0477802	0.142119	1	0.124565	-0.530864	0.144175	-2.7	-1.38039	-3.26275	-0.876543	3.20988	-0.717647	0.006804	5.763	-0.0136062	3.47778	0.008101	-0.777778	0.66942	-1.55	-0.968627	0.45679	-0.447059	-1.2902	0.8	-1.1451	1	0.4793	0.5207	Inside-AD
C5	Neprilysin	IC50	B	-0.0128885	0.00795352	-0.53629	-1.98589	-0.0162425	-0.103179	0.227828	-0.0874491	0.00244986	-1.08707	2.21704	-0.494253	-4.98475	0.175001	0.0462857	0.393327	0.477823	0.136628	0.452874	0.146274	-2.02823	-0.766284	-4.6092	-1.06437	2.84138	-0.750958	0.00448835	7.42193	-0.050623	2.03408	0.00534871	-0.51954	0.317196	-0.669355	-1.44444	-0.0758621	-0.37931	-1.03448	-0.0826613	-1.14559	-1	0.6535	0.3465	Inside-AD
C5	Neprilysin	IC50	F	-0.0128885	0.00795352	-0.2	-1.2	-0.0162425	-0.22725	0.2446	-0.0874491	0.00244986	-1.08707	2.21704	-0.494253	-4.98475	0.239595	0.0477802	0.393327	1	0.136628	0.452874	0.146274	-2.7	-0.766284	-4.6092	-1.06437	2.84138	-0.750958	0.006804	5.763	-0.050623	3.47778	0.008101	-0.51954	0.317196	-1.55	-1.44444	-0.0758621	-0.37931	-1.03448	0.8	-1.14559	-1	0.63	0.37	Inside-AD
C5	Neprilysin	Ki	B	-0.0128885	0.00795352	-0.53629	-1.98589	-0.0133594	-0.103179	0.227828	-0.140752	0.00244986	-1.08707	2.21704	-0.308642	-4.98475	0.175001	0.0462857	0.142119	0.477823	0.136628	-0.530864	0.146274	-2.02823	-0.766284	-4.6092	-0.876543	3.20988	-0.750958	0.00448835	7.42193	-0.0136062	2.03408	0.00534871	-0.777778	0.66942	-0.669355	-1.44444	0.45679	-0.37931	-1.03448	-0.0826613	-1.14559	-1	0.748	0.252	Inside-AD
C5	Neprilysin	Ki	F	-0.0128885	0.00795352	-0.2	-1.2	-0.0133594	-0.22725	0.2446	-0.140752	0.00244986	-1.08707	2.21704	-0.308642	-4.98475	0.239595	0.0477802	0.142119	1	0.136628	-0.530864	0.146274	-2.7	-0.766284	-4.6092	-0.876543	3.20988	-0.750958	0.006804	5.763	-0.0136062	3.47778	0.008101	-0.777778	0.66942	-1.55	-1.44444	0.45679	-0.37931	-1.03448	0.8	-1.14559	-1	0.7282	0.2718	Inside-AD
C6	Angiotensin-converting enzyme	IC50	B	-0.024922	0.000696	-0.53629	-1.98589	-0.0184825	-0.103179	0.816828	-0.557949	0.000978	-1.96533	2.511	-0.494253	-4.75141	0.607301	0.0721477	0.393327	-0.522177	0.103965	6.45287	0.249675	-2.02823	-1.38039	-3.26275	-1.06437	3.84138	-0.717647	-0.00443165	16.6519	-0.050623	2.09408	-0.00453129	-0.51954	0.0781956	-0.669355	-0.968627	-1.07586	-0.447059	-2.2902	-1.08266	-1.1451	-1	0.9958	0.0042	Outside-AD
C6	Angiotensin-converting enzyme	IC50	F	-0.024922	0.000696	-0.2	-1.2	-0.0184825	-0.22725	0.8336	-0.557949	0.000978	-1.96533	2.511	-0.494253	-4.75141	0.671895	0.0736423	0.393327	0	0.103965	6.45287	0.249675	-2.7	-1.38039	-3.26275	-1.06437	3.84138	-0.717647	-0.002116	14.993	-0.050623	3.53778	-0.001779	-0.51954	0.0781956	-1.55	-0.968627	-1.07586	-0.447059	-2.2902	-0.2	-1.1451	-1	0.9954	0.0046	Outside-AD
C6	Angiotensin-converting enzyme	Ki	B	-0.024922	0.000696	-0.53629	-1.98589	-0.0155994	-0.103179	0.816828	-0.611252	0.000978	-1.96533	2.511	-0.308642	-4.75141	0.607301	0.0721477	0.142119	-0.522177	0.103965	5.46914	0.249675	-2.02823	-1.38039	-3.26275	-0.876543	4.20988	-0.717647	-0.00443165	16.6519	-0.0136062	2.09408	-0.00453129	-0.777778	0.43042	-0.669355	-0.968627	-0.54321	-0.447059	-2.2902	-1.08266	-1.1451	-1	0.9974	0.0026	Outside-AD
C6	Angiotensin-converting enzyme	Ki	F	-0.024922	0.000696	-0.2	-1.2	-0.0155994	-0.22725	0.8336	-0.611252	0.000978	-1.96533	2.511	-0.308642	-4.75141	0.671895	0.0736423	0.142119	0	0.103965	5.46914	0.249675	-2.7	-1.38039	-3.26275	-0.876543	4.20988	-0.717647	-0.002116	14.993	-0.0136062	3.53778	-0.001779	-0.777778	0.43042	-1.55	-0.968627	-0.54321	-0.447059	-2.2902	-0.2	-1.1451	-1	0.9971	0.0029	Outside-AD
C6	Neprilysin	IC50	B	-0.0232885	0.0071323	-0.53629	-1.98589	-0.0184825	-0.103179	0.816828	-0.557949	0.00089	-1.08707	2.34704	-0.494253	-4.98475	0.607301	0.0721477	0.393327	-0.522177	0.116028	6.45287	0.251774	-2.02823	-0.766284	-4.6092	-1.06437	3.84138	-0.750958	-0.00443165	16.6519	-0.050623	2.09408	-0.00453129	-0.51954	0.0781956	-0.669355	-1.44444	-1.07586	-0.37931	-2.03448	-1.08266	-1.14559	-1	0.9986	0.0014	Outside-AD
C6	Neprilysin	IC50	F	-0.0232885	0.0071323	-0.2	-1.2	-0.0184825	-0.22725	0.8336	-0.557949	0.00089	-1.08707	2.34704	-0.494253	-4.98475	0.671895	0.0736423	0.393327	0	0.116028	6.45287	0.251774	-2.7	-0.766284	-4.6092	-1.06437	3.84138	-0.750958	-0.002116	14.993	-0.050623	3.53778	-0.001779	-0.51954	0.0781956	-1.55	-1.44444	-1.07586	-0.37931	-2.03448	-0.2	-1.14559	-1	0.9984	0.0016	Outside-AD
C6	Neprilysin	Ki	B	-0.0232885	0.0071323	-0.53629	-1.98589	-0.0155994	-0.103179	0.816828	-0.611252	0.00089	-1.08707	2.34704	-0.308642	-4.98475	0.607301	0.0721477	0.142119	-0.522177	0.116028	5.46914	0.251774	-2.02823	-0.766284	-4.6092	-0.876543	4.20988	-0.750958	-0.00443165	16.6519	-0.0136062	2.09408	-0.00453129	-0.777778	0.43042	-0.669355	-1.44444	-0.54321	-0.37931	-2.03448	-1.08266	-1.14559	-1	0.9991	0.0009	Outside-AD
C6	Neprilysin	Ki	F	-0.0232885	0.0071323	-0.2	-1.2	-0.0155994	-0.22725	0.8336	-0.611252	0.00089	-1.08707	2.34704	-0.308642	-4.98475	0.671895	0.0736423	0.142119	0	0.116028	5.46914	0.251774	-2.7	-0.766284	-4.6092	-0.876543	4.20988	-0.750958	-0.002116	14.993	-0.0136062	3.53778	-0.001779	-0.777778	0.43042	-1.55	-1.44444	-0.54321	-0.37931	-2.03448	-0.2	-1.14559	-1	0.999	0.001	Outside-AD
C7	Angiotensin-converting enzyme	IC50	B	-0.018822	-0.0019404	-0.53629	-1.98589	-0.0134625	0.353621	0.298828	1.01675	0.0056652	-1.96533	2.358	-0.494253	-4.75141	0.285601	0.0270549	0.393327	-0.522177	-0.211835	6.45287	0.132275	-2.02823	0.619608	-3.26275	-1.06437	0.841379	-0.717647	0.00343835	7.52493	-0.050623	2.02008	0.00572871	3.48046	0.588196	-0.669355	-0.968627	-2.07586	-0.447059	-3.2902	-1.08266	-1.1451	1	0.2422	0.7578	Inside-AD
C7	Angiotensin-converting enzyme	IC50	F	-0.018822	-0.0019404	-0.2	-1.2	-0.0134625	0.22955	0.3156	1.01675	0.0056652	-1.96533	2.358	-0.494253	-4.75141	0.350195	0.0285495	0.393327	0	-0.211835	6.45287	0.132275	-2.7	0.619608	-3.26275	-1.06437	0.841379	-0.717647	0.005754	5.866	-0.050623	3.46378	0.008481	3.48046	0.588196	-1.55	-0.968627	-2.07586	-0.447059	-3.2902	-0.2	-1.1451	1	0.224	0.776	Outside-AD
C7	Angiotensin-converting enzyme	Ki	B	-0.018822	-0.0019404	-0.53629	-1.98589	-0.0105794	0.353621	0.298828	0.963448	0.0056652	-1.96533	2.358	-0.308642	-4.75141	0.285601	0.0270549	0.142119	-0.522177	-0.211835	5.46914	0.132275	-2.02823	0.619608	-3.26275	-0.876543	1.20988	-0.717647	0.00343835	7.52493	-0.0136062	2.02008	0.00572871	3.22222	0.94042	-0.669355	-0.968627	-1.54321	-0.447059	-3.2902	-1.08266	-1.1451	1	0.3347	0.6653	Inside-AD
C7	Angiotensin-converting enzyme	Ki	F	-0.018822	-0.0019404	-0.2	-1.2	-0.0105794	0.22955	0.3156	0.963448	0.0056652	-1.96533	2.358	-0.308642	-4.75141	0.350195	0.0285495	0.142119	0	-0.211835	5.46914	0.132275	-2.7	0.619608	-3.26275	-0.876543	1.20988	-0.717647	0.005754	5.866	-0.0136062	3.46378	0.008481	3.22222	0.94042	-1.55	-0.968627	-1.54321	-0.447059	-3.2902	-0.2	-1.1451	1	0.3123	0.6877	Inside-AD
C7	Neprilysin	IC50	B	-0.0171885	0.00449552	-0.53629	-1.98589	-0.0134625	0.353621	0.298828	1.01675	0.00557775	-1.08707	2.19404	-0.494253	-4.98475	0.285601	0.0270549	0.393327	-0.522177	-0.199772	6.45287	0.134374	-2.02823	1.23372	-4.6092	-1.06437	0.841379	-0.750958	0.00343835	7.52493	-0.050623	2.02008	0.00572871	3.48046	0.588196	-0.669355	-1.44444	-2.07586	-0.37931	-3.03448	-1.08266	-1.14559	1	0.482	0.518	Inside-AD
C7	Neprilysin	IC50	F	-0.0171885	0.00449552	-0.2	-1.2	-0.0134625	0.22955	0.3156	1.01675	0.00557775	-1.08707	2.19404	-0.494253	-4.98475	0.350195	0.0285495	0.393327	0	-0.199772	6.45287	0.134374	-2.7	1.23372	-4.6092	-1.06437	0.841379	-0.750958	0.005754	5.866	-0.050623	3.46378	0.008481	3.48046	0.588196	-1.55	-1.44444	-2.07586	-0.37931	-3.03448	-0.2	-1.14559	1	0.4565	0.5435	Outside-AD
C7	Neprilysin	Ki	B	-0.0171885	0.00449552	-0.53629	-1.98589	-0.0105794	0.353621	0.298828	0.963448	0.00557775	-1.08707	2.19404	-0.308642	-4.98475	0.285601	0.0270549	0.142119	-0.522177	-0.199772	5.46914	0.134374	-2.02823	1.23372	-4.6092	-0.876543	1.20988	-0.750958	0.00343835	7.52493	-0.0136062	2.02008	0.00572871	3.22222	0.94042	-0.669355	-1.44444	-1.54321	-0.37931	-3.03448	-1.08266	-1.14559	-1	0.5942	0.4058	Inside-AD
C7	Neprilysin	Ki	F	-0.0171885	0.00449552	-0.2	-1.2	-0.0105794	0.22955	0.3156	0.963448	0.00557775	-1.08707	2.19404	-0.308642	-4.98475	0.350195	0.0285495	0.142119	0	-0.199772	5.46914	0.134374	-2.7	1.23372	-4.6092	-0.876543	1.20988	-0.750958	0.005754	5.866	-0.0136062	3.46378	0.008481	3.22222	0.94042	-1.55	-1.44444	-1.54321	-0.37931	-3.03448	-0.2	-1.14559	-1	0.5694	0.4306	Outside-AD
C8	Angiotensin-converting enzyme	IC50	B	-0.021122	-0.00269115	-0.53629	-1.98589	-0.0173325	0.603921	0.405228	0.744751	0.003202	-1.96533	2.254	-0.494253	-4.75141	0.375101	0.0284285	0.393327	-0.522177	-0.226135	9.45287	0.184275	-2.02823	0.619608	-3.26275	-1.06437	1.84138	-0.717647	0.000298	7.45893	-0.050623	1.89008	0.000429	3.48046	0.315196	-0.669355	-0.968627	-2.07586	-0.447059	-3.2902	-1.08266	-1.1451	-1	0.7463	0.2537	Outside-AD
C8	Angiotensin-converting enzyme	IC50	F	-0.021122	-0.00269115	-0.2	-1.2	-0.0173325	0.47985	0.422	0.744751	0.003202	-1.96533	2.254	-0.494253	-4.75141	0.439695	0.0299231	0.393327	0	-0.226135	9.45287	0.184275	-2.7	0.619608	-3.26275	-1.06437	1.84138	-0.717647	0.002614	5.8	-0.050623	3.33378	0.003181	3.48046	0.315196	-1.55	-0.968627	-2.07586	-0.447059	-3.2902	-0.2	-1.1451	-1	0.7265	0.2735	Outside-AD
C8	Angiotensin-converting enzyme	Ki	B	-0.021122	-0.00269115	-0.53629	-1.98589	-0.0144494	0.603921	0.405228	0.691448	0.003202	-1.96533	2.254	-0.308642	-4.75141	0.375101	0.0284285	0.142119	-0.522177	-0.226135	8.46914	0.184275	-2.02823	0.619608	-3.26275	-0.876543	2.20988	-0.717647	0.000298	7.45893	-0.0136062	1.89008	0.000429	3.22222	0.66742	-0.669355	-0.968627	-1.54321	-0.447059	-3.2902	-1.08266	-1.1451	-1	0.8224	0.1776	Outside-AD
C8	Angiotensin-converting enzyme	Ki	F	-0.021122	-0.00269115	-0.2	-1.2	-0.0144494	0.47985	0.422	0.691448	0.003202	-1.96533	2.254	-0.308642	-4.75141	0.439695	0.0299231	0.142119	0	-0.226135	8.46914	0.184275	-2.7	0.619608	-3.26275	-0.876543	2.20988	-0.717647	0.002614	5.8	-0.0136062	3.33378	0.003181	3.22222	0.66742	-1.55	-0.968627	-1.54321	-0.447059	-3.2902	-0.2	-1.1451	-1	0.807	0.193	Outside-AD
C8	Neprilysin	IC50	B	-0.0194885	0.00374477	-0.53629	-1.98589	-0.0173325	0.603921	0.405228	0.744751	0.00311454	-1.08707	2.09004	-0.494253	-4.98475	0.375101	0.0284285	0.393327	-0.522177	-0.214072	9.45287	0.186374	-2.02823	1.23372	-4.6092	-1.06437	1.84138	-0.750958	0.000298	7.45893	-0.050623	1.89008	0.000429	3.48046	0.315196	-0.669355	-1.44444	-2.07586	-0.37931	-3.03448	-1.08266	-1.14559	-1	0.8954	0.1046	Outside-AD
C8	Neprilysin	IC50	F	-0.0194885	0.00374477	-0.2	-1.2	-0.0173325	0.47985	0.422	0.744751	0.00311454	-1.08707	2.09004	-0.494253	-4.98475	0.439695	0.0299231	0.393327	0	-0.214072	9.45287	0.186374	-2.7	1.23372	-4.6092	-1.06437	1.84138	-0.750958	0.002614	5.8	-0.050623	3.33378	0.003181	3.48046	0.315196	-1.55	-1.44444	-2.07586	-0.37931	-3.03448	-0.2	-1.14559	-1	0.8855	0.1145	Outside-AD
C8	Neprilysin	Ki	B	-0.0194885	0.00374477	-0.53629	-1.98589	-0.0144494	0.603921	0.405228	0.691448	0.00311454	-1.08707	2.09004	-0.308642	-4.98475	0.375101	0.0284285	0.142119	-0.522177	-0.214072	8.46914	0.186374	-2.02823	1.23372	-4.6092	-0.876543	2.20988	-0.750958	0.000298	7.45893	-0.0136062	1.89008	0.000429	3.22222	0.66742	-0.669355	-1.44444	-1.54321	-0.37931	-3.03448	-1.08266	-1.14559	-1	0.9309	0.0691	Outside-AD
C8	Neprilysin	Ki	F	-0.0194885	0.00374477	-0.2	-1.2	-0.0144494	0.47985	0.422	0.691448	0.00311454	-1.08707	2.09004	-0.308642	-4.98475	0.439695	0.0299231	0.142119	0	-0.214072	8.46914	0.186374	-2.7	1.23372	-4.6092	-0.876543	2.20988	-0.750958	0.002614	5.8	-0.0136062	3.33378	0.003181	3.22222	0.66742	-1.55	-1.44444	-1.54321	-0.37931	-3.03448	-0.2	-1.14559	-1	0.9241	0.0759	Outside-AD
C9	Angiotensin-converting enzyme	IC50	B	-0.029822	-0.00207387	-0.53629	-1.98589	-0.0185825	0.955821	0.753428	0.455951	0.00293325	-1.96533	3.593	-0.494253	-4.75141	0.571401	0.0543502	0.393327	-0.522177	-0.232635	9.45287	0.243475	-2.02823	0.619608	-3.26275	-1.06437	3.84138	-0.717647	-0.00509165	16.5519	-0.050623	2.12408	-0.00518129	3.48046	0.326196	-0.669355	-0.968627	-2.07586	-0.447059	-3.2902	-1.08266	-1.1451	-1	0.8718	0.1282	Outside-AD
C9	Angiotensin-converting enzyme	IC50	F	-0.029822	-0.00207387	-0.2	-1.2	-0.0185825	0.83175	0.7702	0.455951	0.00293325	-1.96533	3.593	-0.494253	-4.75141	0.635995	0.0558447	0.393327	0	-0.232635	9.45287	0.243475	-2.7	0.619608	-3.26275	-1.06437	3.84138	-0.717647	-0.002776	14.893	-0.050623	3.56778	-0.002429	3.48046	0.326196	-1.55	-0.968627	-2.07586	-0.447059	-3.2902	-0.2	-1.1451	-1	0.8599	0.1401	Outside-AD
C9	Angiotensin-converting enzyme	Ki	B	-0.029822	-0.00207387	-0.53629	-1.98589	-0.0156994	0.955821	0.753428	0.402648	0.00293325	-1.96533	3.593	-0.308642	-4.75141	0.571401	0.0543502	0.142119	-0.522177	-0.232635	8.46914	0.243475	-2.02823	0.619608	-3.26275	-0.876543	4.20988	-0.717647	-0.00509165	16.5519	-0.0136062	2.12408	-0.00518129	3.22222	0.67842	-0.669355	-0.968627	-1.54321	-0.447059	-3.2902	-1.08266	-1.1451	-1	0.9145	0.0855	Outside-AD
C9	Angiotensin-converting enzyme	Ki	F	-0.029822	-0.00207387	-0.2	-1.2	-0.0156994	0.83175	0.7702	0.402648	0.00293325	-1.96533	3.593	-0.308642	-4.75141	0.635995	0.0558447	0.142119	0	-0.232635	8.46914	0.243475	-2.7	0.619608	-3.26275	-0.876543	4.20988	-0.717647	-0.002776	14.893	-0.0136062	3.56778	-0.002429	3.22222	0.67842	-1.55	-0.968627	-1.54321	-0.447059	-3.2902	-0.2	-1.1451	-1	0.9062	0.0938	Outside-AD
C9	Neprilysin	IC50	B	-0.0281885	0.00436205	-0.53629	-1.98589	-0.0185825	0.955821	0.753428	0.455951	0.00284579	-1.08707	3.42904	-0.494253	-4.98475	0.571401	0.0543502	0.393327	-0.522177	-0.220572	9.45287	0.245574	-2.02823	1.23372	-4.6092	-1.06437	3.84138	-0.750958	-0.00509165	16.5519	-0.050623	2.12408	-0.00518129	3.48046	0.326196	-0.669355	-1.44444	-2.07586	-0.37931	-3.03448	-1.08266	-1.14559	-1	0.9519	0.0481	Outside-AD
C9	Neprilysin	IC50	F	-0.0281885	0.00436205	-0.2	-1.2	-0.0185825	0.83175	0.7702	0.455951	0.00284579	-1.08707	3.42904	-0.494253	-4.98475	0.635995	0.0558447	0.393327	0	-0.220572	9.45287	0.245574	-2.7	1.23372	-4.6092	-1.06437	3.84138	-0.750958	-0.002776	14.893	-0.050623	3.56778	-0.002429	3.48046	0.326196	-1.55	-1.44444	-2.07586	-0.37931	-3.03448	-0.2	-1.14559	-1	0.947	0.053	Outside-AD
C9	Neprilysin	Ki	B	-0.0281885	0.00436205	-0.53629	-1.98589	-0.0156994	0.955821	0.753428	0.402648	0.00284579	-1.08707	3.42904	-0.308642	-4.98475	0.571401	0.0543502	0.142119	-0.522177	-0.220572	8.46914	0.245574	-2.02823	1.23372	-4.6092	-0.876543	4.20988	-0.750958	-0.00509165	16.5519	-0.0136062	2.12408	-0.00518129	3.22222	0.67842	-0.669355	-1.44444	-1.54321	-0.37931	-3.03448	-1.08266	-1.14559	-1	0.9689	0.0311	Outside-AD
C9	Neprilysin	Ki	F	-0.0281885	0.00436205	-0.2	-1.2	-0.0156994	0.83175	0.7702	0.402648	0.00284579	-1.08707	3.42904	-0.308642	-4.98475	0.635995	0.0558447	0.142119	0	-0.220572	8.46914	0.245574	-2.7	1.23372	-4.6092	-0.876543	4.20988	-0.750958	-0.002776	14.893	-0.0136062	3.56778	-0.002429	3.22222	0.67842	-1.55	-1.44444	-1.54321	-0.37931	-3.03448	-0.2	-1.14559	-1	0.9657	0.0343	Outside-AD
C10	Angiotensin-converting enzyme	IC50	B	-0.010822	0.0028644	-0.53629	-0.985887	-0.0172325	0.524721	0.378628	0.864751	0.003202	-1.96533	2.254	0.505747	-4.75141	0.276201	0.0284285	0.393327	0.477823	-0.211835	6.45287	0.135375	-2.02823	0.619608	-3.26275	-1.06437	0.841379	-0.717647	0.000938	7.45193	-0.050623	1.88708	0.00192871	3.48046	0.310196	-0.669355	-0.968627	-2.07586	-0.447059	-0.290196	-1.08266	-1.1451	1	0.2282	0.7718	Inside-AD
C10	Angiotensin-converting enzyme	IC50	F	-0.010822	0.0028644	-0.2	-0.2	-0.0172325	0.40065	0.3954	0.864751	0.003202	-1.96533	2.254	0.505747	-4.75141	0.340795	0.0299231	0.393327	1	-0.211835	6.45287	0.135375	-2.7	0.619608	-3.26275	-1.06437	0.841379	-0.717647	0.003254	5.793	-0.050623	3.33078	0.004681	3.48046	0.310196	-1.55	-0.968627	-2.07586	-0.447059	-0.290196	-0.2	-1.1451	1	0.2107	0.7893	Inside-AD
C10	Angiotensin-converting enzyme	Ki	B	-0.010822	0.0028644	-0.53629	-0.985887	-0.0143494	0.524721	0.378628	0.811448	0.003202	-1.96533	2.254	0.691358	-4.75141	0.276201	0.0284285	0.142119	0.477823	-0.211835	5.46914	0.135375	-2.02823	0.619608	-3.26275	-0.876543	1.20988	-0.717647	0.000938	7.45193	-0.0136062	1.88708	0.00192871	3.22222	0.66242	-0.669355	-0.968627	-1.54321	-0.447059	-0.290196	-1.08266	-1.1451	1	0.3176	0.6824	Inside-AD
C10	Angiotensin-converting enzyme	Ki	F	-0.010822	0.0028644	-0.2	-0.2	-0.0143494	0.40065	0.3954	0.811448	0.003202	-1.96533	2.254	0.691358	-4.75141	0.340795	0.0299231	0.142119	1	-0.211835	5.46914	0.135375	-2.7	0.619608	-3.26275	-0.876543	1.20988	-0.717647	0.003254	5.793	-0.0136062	3.33078	0.004681	3.22222	0.66242	-1.55	-0.968627	-1.54321	-0.447059	-0.290196	-0.2	-1.1451	1	0.2958	0.7042	Inside-AD
C10	Neprilysin	IC50	B	-0.00918851	0.00930032	-0.53629	-0.985887	-0.0172325	0.524721	0.378628	0.864751	0.00311454	-1.08707	2.09004	0.505747	-4.98475	0.276201	0.0284285	0.393327	0.477823	-0.199772	6.45287	0.137474	-2.02823	1.23372	-4.6092	-1.06437	0.841379	-0.750958	0.000938	7.45193	-0.050623	1.88708	0.00192871	3.48046	0.310196	-0.669355	-1.44444	-2.07586	-0.37931	-0.0344828	-1.08266	-1.14559	1	0.4626	0.5374	Inside-AD
C10	Neprilysin	IC50	F	-0.00918851	0.00930032	-0.2	-0.2	-0.0172325	0.40065	0.3954	0.864751	0.00311454	-1.08707	2.09004	0.505747	-4.98475	0.340795	0.0299231	0.393327	1	-0.199772	6.45287	0.137474	-2.7	1.23372	-4.6092	-1.06437	0.841379	-0.750958	0.003254	5.793	-0.050623	3.33078	0.004681	3.48046	0.310196	-1.55	-1.44444	-2.07586	-0.37931	-0.0344828	-0.2	-1.14559	1	0.4373	0.5627	Outside-AD
C10	Neprilysin	Ki	B	-0.00918851	0.00930032	-0.53629	-0.985887	-0.0143494	0.524721	0.378628	0.811448	0.00311454	-1.08707	2.09004	0.691358	-4.98475	0.276201	0.0284285	0.142119	0.477823	-0.199772	5.46914	0.137474	-2.02823	1.23372	-4.6092	-0.876543	1.20988	-0.750958	0.000938	7.45193	-0.0136062	1.88708	0.00192871	3.22222	0.66242	-0.669355	-1.44444	-1.54321	-0.37931	-0.0344828	-1.08266	-1.14559	-1	0.5753	0.4247	Inside-AD
C10	Neprilysin	Ki	F	-0.00918851	0.00930032	-0.2	-0.2	-0.0143494	0.40065	0.3954	0.811448	0.00311454	-1.08707	2.09004	0.691358	-4.98475	0.340795	0.0299231	0.142119	1	-0.199772	5.46914	0.137474	-2.7	1.23372	-4.6092	-0.876543	1.20988	-0.750958	0.003254	5.793	-0.0136062	3.33078	0.004681	3.22222	0.66242	-1.55	-1.44444	-1.54321	-0.37931	-0.0344828	-0.2	-1.14559	-1	0.5501	0.4499	Inside-AD
C11	Angiotensin-converting enzyme	IC50	B	-0.019722	-0.00824671	-0.53629	-1.98589	-0.0148225	0.233421	0.180828	0.705851	0.00724874	-1.96533	2.228	-0.494253	-4.75141	0.290601	0.0105714	0.034127	-0.522177	-0.0623353	6.45287	0.0943751	-1.02823	-0.380392	-3.26275	-1.06437	4.84138	-0.717647	0.00134835	7.37093	-0.050623	1.84408	0.00179871	3.48046	0.143196	-0.669355	-0.968627	-2.07586	-0.447059	-2.2902	-1.08266	-1.1451	-1	0.7956	0.2044	Inside-AD
C11	Angiotensin-converting enzyme	IC50	F	-0.019722	-0.00824671	-0.2	-1.2	-0.0148225	0.10935	0.1976	0.705851	0.00724874	-1.96533	2.228	-0.494253	-4.75141	0.355195	0.0120659	0.034127	0	-0.0623353	6.45287	0.0943751	-1.7	-0.380392	-3.26275	-1.06437	4.84138	-0.717647	0.003664	5.712	-0.050623	3.28778	0.004551	3.48046	0.143196	-1.55	-0.968627	-2.07586	-0.447059	-2.2902	-0.2	-1.1451	-1	0.7785	0.2215	Inside-AD
C11	Angiotensin-converting enzyme	Ki	B	-0.019722	-0.00824671	-0.53629	-1.98589	-0.0119394	0.233421	0.180828	0.652548	0.00724874	-1.96533	2.228	-0.308642	-4.75141	0.290601	0.0105714	-0.217081	-0.522177	-0.0623353	5.46914	0.0943751	-1.02823	-0.380392	-3.26275	-0.876543	5.20988	-0.717647	0.00134835	7.37093	-0.0136062	1.84408	0.00179871	3.22222	0.49542	-0.669355	-0.968627	-1.54321	-0.447059	-2.2902	-1.08266	-1.1451	-1	0.8597	0.1403	Inside-AD
C11	Angiotensin-converting enzyme	Ki	F	-0.019722	-0.00824671	-0.2	-1.2	-0.0119394	0.10935	0.1976	0.652548	0.00724874	-1.96533	2.228	-0.308642	-4.75141	0.355195	0.0120659	-0.217081	0	-0.0623353	5.46914	0.0943751	-1.7	-0.380392	-3.26275	-0.876543	5.20988	-0.717647	0.003664	5.712	-0.0136062	3.28778	0.004551	3.22222	0.49542	-1.55	-0.968627	-1.54321	-0.447059	-2.2902	-0.2	-1.1451	-1	0.8469	0.1531	Inside-AD
C11	Neprilysin	IC50	B	-0.0180885	-0.00181079	-0.53629	-1.98589	-0.0148225	0.233421	0.180828	0.705851	0.00716129	-1.08707	2.06404	-0.494253	-4.98475	0.290601	0.0105714	0.034127	-0.522177	-0.050272	6.45287	0.0964736	-1.02823	0.233716	-4.6092	-1.06437	4.84138	-0.750958	0.00134835	7.37093	-0.050623	1.84408	0.00179871	3.48046	0.143196	-0.669355	-1.44444	-2.07586	-0.37931	-2.03448	-1.08266	-1.14559	-1	0.9189	0.0811	Inside-AD
C11	Neprilysin	IC50	F	-0.0180885	-0.00181079	-0.2	-1.2	-0.0148225	0.10935	0.1976	0.705851	0.00716129	-1.08707	2.06404	-0.494253	-4.98475	0.355195	0.0120659	0.034127	0	-0.050272	6.45287	0.0964736	-1.7	0.233716	-4.6092	-1.06437	4.84138	-0.750958	0.003664	5.712	-0.050623	3.28778	0.004551	3.48046	0.143196	-1.55	-1.44444	-2.07586	-0.37931	-2.03448	-0.2	-1.14559	-1	0.9109	0.0891	Inside-AD
C11	Neprilysin	Ki	B	-0.0180885	-0.00181079	-0.53629	-1.98589	-0.0119394	0.233421	0.180828	0.652548	0.00716129	-1.08707	2.06404	-0.308642	-4.98475	0.290601	0.0105714	-0.217081	-0.522177	-0.050272	5.46914	0.0964736	-1.02823	0.233716	-4.6092	-0.876543	5.20988	-0.750958	0.00134835	7.37093	-0.0136062	1.84408	0.00179871	3.22222	0.49542	-0.669355	-1.44444	-1.54321	-0.37931	-2.03448	-1.08266	-1.14559	-1	0.9469	0.0531	Inside-AD
C11	Neprilysin	Ki	F	-0.0180885	-0.00181079	-0.2	-1.2	-0.0119394	0.10935	0.1976	0.652548	0.00716129	-1.08707	2.06404	-0.308642	-4.98475	0.355195	0.0120659	-0.217081	0	-0.050272	5.46914	0.0964736	-1.7	0.233716	-4.6092	-0.876543	5.20988	-0.750958	0.003664	5.712	-0.0136062	3.28778	0.004551	3.22222	0.49542	-1.55	-1.44444	-1.54321	-0.37931	-2.03448	-0.2	-1.14559	-1	0.9415	0.0585	Inside-AD
C12	Angiotensin-converting enzyme	IC50	B	-0.028522	-0.00207387	-0.53629	-1.98589	-0.0157625	0.595221	0.542628	0.541651	0.00446472	-1.96533	2.071	-0.494253	-4.75141	0.352801	0.0382211	-0.286573	-0.522177	-0.0775353	9.45287	0.150875	-1.02823	-0.380392	-3.26275	-1.06437	2.84138	-0.717647	-0.00113165	7.44893	-0.050623	1.64608	-0.000971	3.48046	-0.207804	-0.669355	-0.968627	-2.07586	-0.447059	-2.2902	-1.08266	-1.1451	-1	0.8686	0.1314	Outside-AD
C12	Angiotensin-converting enzyme	IC50	F	-0.028522	-0.00207387	-0.2	-1.2	-0.0157625	0.47115	0.5594	0.541651	0.00446472	-1.96533	2.071	-0.494253	-4.75141	0.417395	0.0397157	-0.286573	0	-0.0775353	9.45287	0.150875	-1.7	-0.380392	-3.26275	-1.06437	2.84138	-0.717647	0.001184	5.79	-0.050623	3.08978	0.001781	3.48046	-0.207804	-1.55	-0.968627	-2.07586	-0.447059	-2.2902	-0.2	-1.1451	-1	0.8565	0.1435	Outside-AD
C12	Angiotensin-converting enzyme	Ki	B	-0.028522	-0.00207387	-0.53629	-1.98589	-0.0128794	0.595221	0.542628	0.488348	0.00446472	-1.96533	2.071	-0.308642	-4.75141	0.352801	0.0382211	-0.537781	-0.522177	-0.0775353	8.46914	0.150875	-1.02823	-0.380392	-3.26275	-0.876543	3.20988	-0.717647	-0.00113165	7.44893	-0.0136062	1.64608	-0.000971	3.22222	0.14442	-0.669355	-0.968627	-1.54321	-0.447059	-2.2902	-1.08266	-1.1451	-1	0.9123	0.0877	Outside-AD
C12	Angiotensin-converting enzyme	Ki	F	-0.028522	-0.00207387	-0.2	-1.2	-0.0128794	0.47115	0.5594	0.488348	0.00446472	-1.96533	2.071	-0.308642	-4.75141	0.417395	0.0397157	-0.537781	0	-0.0775353	8.46914	0.150875	-1.7	-0.380392	-3.26275	-0.876543	3.20988	-0.717647	0.001184	5.79	-0.0136062	3.08978	0.001781	3.22222	0.14442	-1.55	-0.968627	-1.54321	-0.447059	-2.2902	-0.2	-1.1451	-1	0.9038	0.0962	Outside-AD
C12	Neprilysin	IC50	B	-0.0268885	0.00436205	-0.53629	-1.98589	-0.0157625	0.595221	0.542628	0.541651	0.00437727	-1.08707	1.90704	-0.494253	-4.98475	0.352801	0.0382211	-0.286573	-0.522177	-0.065472	9.45287	0.152974	-1.02823	0.233716	-4.6092	-1.06437	2.84138	-0.750958	-0.00113165	7.44893	-0.050623	1.64608	-0.000971	3.48046	-0.207804	-0.669355	-1.44444	-2.07586	-0.37931	-2.03448	-1.08266	-1.14559	-1	0.9506	0.0494	Outside-AD
C12	Neprilysin	IC50	F	-0.0268885	0.00436205	-0.2	-1.2	-0.0157625	0.47115	0.5594	0.541651	0.00437727	-1.08707	1.90704	-0.494253	-4.98475	0.417395	0.0397157	-0.286573	0	-0.065472	9.45287	0.152974	-1.7	0.233716	-4.6092	-1.06437	2.84138	-0.750958	0.001184	5.79	-0.050623	3.08978	0.001781	3.48046	-0.207804	-1.55	-1.44444	-2.07586	-0.37931	-2.03448	-0.2	-1.14559	-1	0.9456	0.0544	Outside-AD
C12	Neprilysin	Ki	B	-0.0268885	0.00436205	-0.53629	-1.98589	-0.0128794	0.595221	0.542628	0.488348	0.00437727	-1.08707	1.90704	-0.308642	-4.98475	0.352801	0.0382211	-0.537781	-0.522177	-0.065472	8.46914	0.152974	-1.02823	0.233716	-4.6092	-0.876543	3.20988	-0.750958	-0.00113165	7.44893	-0.0136062	1.64608	-0.000971	3.22222	0.14442	-0.669355	-1.44444	-1.54321	-0.37931	-2.03448	-1.08266	-1.14559	-1	0.968	0.032	Outside-AD
C12	Neprilysin	Ki	F	-0.0268885	0.00436205	-0.2	-1.2	-0.0128794	0.47115	0.5594	0.488348	0.00437727	-1.08707	1.90704	-0.308642	-4.98475	0.417395	0.0397157	-0.537781	0	-0.065472	8.46914	0.152974	-1.7	0.233716	-4.6092	-0.876543	3.20988	-0.750958	0.001184	5.79	-0.0136062	3.08978	0.001781	3.22222	0.14442	-1.55	-1.44444	-1.54321	-0.37931	-2.03448	-0.2	-1.14559	-1	0.9647	0.0353	Outside-AD
C13	Angiotensin-converting enzyme	IC50	B	-0.026922	-0.0013684	-0.53629	-1.98589	-0.0123025	0.343821	0.291228	0.695751	0.00708902	-1.96533	2.176	-0.494253	-4.75141	0.290601	0.037665	0.00802701	-0.522177	-0.0623353	6.45287	0.106275	-1.02823	-0.380392	-3.26275	-1.06437	1.84138	-0.717647	0.000378	7.37093	-0.050623	1.77808	0.00245871	3.48046	0.0841956	-0.669355	-0.968627	-2.07586	-0.447059	-2.2902	-1.08266	-1.1451	-1	0.5739	0.4261	Inside-AD
C13	Angiotensin-converting enzyme	IC50	F	-0.026922	-0.0013684	-0.2	-1.2	-0.0123025	0.21975	0.308	0.695751	0.00708902	-1.96533	2.176	-0.494253	-4.75141	0.355195	0.0391595	0.00802701	0	-0.0623353	6.45287	0.106275	-1.7	-0.380392	-3.26275	-1.06437	1.84138	-0.717647	0.002694	5.712	-0.050623	3.22178	0.005211	3.48046	0.0841956	-1.55	-0.968627	-2.07586	-0.447059	-2.2902	-0.2	-1.1451	-1	0.5488	0.4512	Inside-AD
C13	Angiotensin-converting enzyme	Ki	B	-0.026922	-0.0013684	-0.53629	-1.98589	-0.00941938	0.343821	0.291228	0.642448	0.00708902	-1.96533	2.176	-0.308642	-4.75141	0.290601	0.037665	-0.243181	-0.522177	-0.0623353	5.46914	0.106275	-1.02823	-0.380392	-3.26275	-0.876543	2.20988	-0.717647	0.000378	7.37093	-0.0136062	1.77808	0.00245871	3.22222	0.43642	-0.669355	-0.968627	-1.54321	-0.447059	-2.2902	-1.08266	-1.1451	-1	0.6795	0.3205	Inside-AD
C13	Angiotensin-converting enzyme	Ki	F	-0.026922	-0.0013684	-0.2	-1.2	-0.00941938	0.21975	0.308	0.642448	0.00708902	-1.96533	2.176	-0.308642	-4.75141	0.355195	0.0391595	-0.243181	0	-0.0623353	5.46914	0.106275	-1.7	-0.380392	-3.26275	-0.876543	2.20988	-0.717647	0.002694	5.712	-0.0136062	3.22178	0.005211	3.22222	0.43642	-1.55	-0.968627	-1.54321	-0.447059	-2.2902	-0.2	-1.1451	-1	0.6568	0.3432	Inside-AD
C13	Neprilysin	IC50	B	-0.0252885	0.00506752	-0.53629	-1.98589	-0.0123025	0.343821	0.291228	0.695751	0.00700156	-1.08707	2.01204	-0.494253	-4.98475	0.290601	0.037665	0.00802701	-0.522177	-0.050272	6.45287	0.108374	-1.02823	0.233716	-4.6092	-1.06437	1.84138	-0.750958	0.000378	7.37093	-0.050623	1.77808	0.00245871	3.48046	0.0841956	-0.669355	-1.44444	-2.07586	-0.37931	-2.03448	-1.08266	-1.14559	-1	0.7968	0.2032	Inside-AD
C13	Neprilysin	IC50	F	-0.0252885	0.00506752	-0.2	-1.2	-0.0123025	0.21975	0.308	0.695751	0.00700156	-1.08707	2.01204	-0.494253	-4.98475	0.355195	0.0391595	0.00802701	0	-0.050272	6.45287	0.108374	-1.7	0.233716	-4.6092	-1.06437	1.84138	-0.750958	0.002694	5.712	-0.050623	3.22178	0.005211	3.48046	0.0841956	-1.55	-1.44444	-2.07586	-0.37931	-2.03448	-0.2	-1.14559	-1	0.7797	0.2203	Inside-AD
C13	Neprilysin	Ki	B	-0.0252885	0.00506752	-0.53629	-1.98589	-0.00941938	0.343821	0.291228	0.642448	0.00700156	-1.08707	2.01204	-0.308642	-4.98475	0.290601	0.037665	-0.243181	-0.522177	-0.050272	5.46914	0.108374	-1.02823	0.233716	-4.6092	-0.876543	2.20988	-0.750958	0.000378	7.37093	-0.0136062	1.77808	0.00245871	3.22222	0.43642	-0.669355	-1.44444	-1.54321	-0.37931	-2.03448	-1.08266	-1.14559	-1	0.8606	0.1394	Inside-AD
C13	Neprilysin	Ki	F	-0.0252885	0.00506752	-0.2	-1.2	-0.00941938	0.21975	0.308	0.642448	0.00700156	-1.08707	2.01204	-0.308642	-4.98475	0.355195	0.0391595	-0.243181	0	-0.050272	5.46914	0.108374	-1.7	0.233716	-4.6092	-0.876543	2.20988	-0.750958	0.002694	5.712	-0.0136062	3.22178	0.005211	3.22222	0.43642	-1.55	-1.44444	-1.54321	-0.37931	-2.03448	-0.2	-1.14559	-1	0.8478	0.1522	Inside-AD
C14	Angiotensin-converting enzyme	IC50	B	-0.016722	0.0040656	-0.53629	-0.985887	-0.0122125	-0.395779	-0.154472	1.21295	0.00417616	-1.96533	1.226	-0.494253	-4.75141	-0.0480992	0.00782411	0.260527	0.477823	-0.0416353	6.45287	-0.0280249	-1.02823	-0.380392	-3.26275	-1.06437	-1.15862	-0.717647	-0.00269165	-1.64807	-0.050623	0.63708	-0.00380129	3.48046	-0.574804	-0.669355	-0.968627	-2.07586	-0.447059	-1.2902	-1.08266	-1.1451	1	0.1843	0.8157	Inside-AD
C14	Angiotensin-converting enzyme	IC50	F	-0.016722	0.0040656	-0.2	-0.2	-0.0122125	-0.51985	-0.1377	1.21295	0.00417616	-1.96533	1.226	-0.494253	-4.75141	0.016495	0.00931869	0.260527	1	-0.0416353	6.45287	-0.0280249	-1.7	-0.380392	-3.26275	-1.06437	-1.15862	-0.717647	-0.000376	-3.307	-0.050623	2.08078	-0.001049	3.48046	-0.574804	-1.55	-0.968627	-2.07586	-0.447059	-1.2902	-0.2	-1.1451	1	0.1695	0.8305	Inside-AD
C14	Angiotensin-converting enzyme	Ki	B	-0.016722	0.0040656	-0.53629	-0.985887	-0.00932938	-0.395779	-0.154472	1.15965	0.00417616	-1.96533	1.226	-0.308642	-4.75141	-0.0480992	0.00782411	0.00931852	0.477823	-0.0416353	5.46914	-0.0280249	-1.02823	-0.380392	-3.26275	-0.876543	-0.790123	-0.717647	-0.00269165	-1.64807	-0.0136062	0.63708	-0.00380129	3.22222	-0.22258	-0.669355	-0.968627	-1.54321	-0.447059	-1.2902	-1.08266	-1.1451	1	0.2624	0.7376	Inside-AD
C14	Angiotensin-converting enzyme	Ki	F	-0.016722	0.0040656	-0.2	-0.2	-0.00932938	-0.51985	-0.1377	1.15965	0.00417616	-1.96533	1.226	-0.308642	-4.75141	0.016495	0.00931869	0.00931852	1	-0.0416353	5.46914	-0.0280249	-1.7	-0.380392	-3.26275	-0.876543	-0.790123	-0.717647	-0.000376	-3.307	-0.0136062	2.08078	-0.001049	3.22222	-0.22258	-1.55	-0.968627	-1.54321	-0.447059	-1.2902	-0.2	-1.1451	1	0.2431	0.7569	Inside-AD
C14	Neprilysin	IC50	B	-0.0150885	0.0105015	-0.53629	-0.985887	-0.0122125	-0.395779	-0.154472	1.21295	0.0040887	-1.08707	1.06204	-0.494253	-4.98475	-0.0480992	0.00782411	0.260527	0.477823	-0.029572	6.45287	-0.0259264	-1.02823	0.233716	-4.6092	-1.06437	-1.15862	-0.750958	-0.00269165	-1.64807	-0.050623	0.63708	-0.00380129	3.48046	-0.574804	-0.669355	-1.44444	-2.07586	-0.37931	-1.03448	-1.08266	-1.14559	1	0.3968	0.6032	Inside-AD
C14	Neprilysin	IC50	F	-0.0150885	0.0105015	-0.2	-0.2	-0.0122125	-0.51985	-0.1377	1.21295	0.0040887	-1.08707	1.06204	-0.494253	-4.98475	0.016495	0.00931869	0.260527	1	-0.029572	6.45287	-0.0259264	-1.7	0.233716	-4.6092	-1.06437	-1.15862	-0.750958	-0.000376	-3.307	-0.050623	2.08078	-0.001049	3.48046	-0.574804	-1.55	-1.44444	-2.07586	-0.37931	-1.03448	-0.2	-1.14559	1	0.3726	0.6274	Inside-AD
C14	Neprilysin	Ki	B	-0.0150885	0.0105015	-0.53629	-0.985887	-0.00932938	-0.395779	-0.154472	1.15965	0.0040887	-1.08707	1.06204	-0.308642	-4.98475	-0.0480992	0.00782411	0.00931852	0.477823	-0.029572	5.46914	-0.0259264	-1.02823	0.233716	-4.6092	-0.876543	-0.790123	-0.750958	-0.00269165	-1.64807	-0.0136062	0.63708	-0.00380129	3.22222	-0.22258	-0.669355	-1.44444	-1.54321	-0.37931	-1.03448	-1.08266	-1.14559	-1	0.5087	0.4913	Inside-AD
C14	Neprilysin	Ki	F	-0.0150885	0.0105015	-0.2	-0.2	-0.00932938	-0.51985	-0.1377	1.15965	0.0040887	-1.08707	1.06204	-0.308642	-4.98475	0.016495	0.00931869	0.00931852	1	-0.029572	5.46914	-0.0259264	-1.7	0.233716	-4.6092	-0.876543	-0.790123	-0.750958	-0.000376	-3.307	-0.0136062	2.08078	-0.001049	3.22222	-0.22258	-1.55	-1.44444	-1.54321	-0.37931	-1.03448	-0.2	-1.14559	1	0.4831	0.5169	Inside-AD
C15	Angiotensin-converting enzyme	IC50	B	-0.026922	-0.0013684	-0.53629	-0.985887	-0.0154025	0.357821	0.305228	0.644951	0.00708902	-1.96533	2.176	-0.494253	-4.75141	0.231201	0.037665	-0.082173	0.477823	-0.0623353	6.45287	0.113475	-1.02823	-0.380392	-3.26275	-1.06437	3.84138	-0.717647	0.00150835	7.44893	-0.050623	1.77808	0.00218871	3.48046	0.0781956	-0.669355	-0.968627	-2.07586	-0.447059	-1.2902	-1.08266	-1.1451	-1	0.7801	0.2199	Inside-AD
C15	Angiotensin-converting enzyme	IC50	F	-0.026922	-0.0013684	-0.2	-0.2	-0.0154025	0.23375	0.322	0.644951	0.00708902	-1.96533	2.176	-0.494253	-4.75141	0.295795	0.0391595	-0.082173	1	-0.0623353	6.45287	0.113475	-1.7	-0.380392	-3.26275	-1.06437	3.84138	-0.717647	0.003824	5.79	-0.050623	3.22178	0.004941	3.48046	0.0781956	-1.55	-0.968627	-2.07586	-0.447059	-1.2902	-0.2	-1.1451	-1	0.762	0.238	Inside-AD
C15	Angiotensin-converting enzyme	Ki	B	-0.026922	-0.0013684	-0.53629	-0.985887	-0.0125194	0.357821	0.305228	0.591648	0.00708902	-1.96533	2.176	-0.308642	-4.75141	0.231201	0.037665	-0.333381	0.477823	-0.0623353	5.46914	0.113475	-1.02823	-0.380392	-3.26275	-0.876543	4.20988	-0.717647	0.00150835	7.44893	-0.0136062	1.77808	0.00218871	3.22222	0.43042	-0.669355	-0.968627	-1.54321	-0.447059	-1.2902	-1.08266	-1.1451	-1	0.8481	0.1519	Inside-AD
C15	Angiotensin-converting enzyme	Ki	F	-0.026922	-0.0013684	-0.2	-0.2	-0.0125194	0.23375	0.322	0.591648	0.00708902	-1.96533	2.176	-0.308642	-4.75141	0.295795	0.0391595	-0.333381	1	-0.0623353	5.46914	0.113475	-1.7	-0.380392	-3.26275	-0.876543	4.20988	-0.717647	0.003824	5.79	-0.0136062	3.22178	0.004941	3.22222	0.43042	-1.55	-0.968627	-1.54321	-0.447059	-1.2902	-0.2	-1.1451	-1	0.8344	0.1656	Inside-AD
C15	Neprilysin	IC50	B	-0.0252885	0.00506752	-0.53629	-0.985887	-0.0154025	0.357821	0.305228	0.644951	0.00700156	-1.08707	2.01204	-0.494253	-4.98475	0.231201	0.037665	-0.082173	0.477823	-0.050272	6.45287	0.115574	-1.02823	0.233716	-4.6092	-1.06437	3.84138	-0.750958	0.00150835	7.44893	-0.050623	1.77808	0.00218871	3.48046	0.0781956	-0.669355	-1.44444	-2.07586	-0.37931	-1.03448	-1.08266	-1.14559	-1	0.9117	0.0883	Inside-AD
C15	Neprilysin	IC50	F	-0.0252885	0.00506752	-0.2	-0.2	-0.0154025	0.23375	0.322	0.644951	0.00700156	-1.08707	2.01204	-0.494253	-4.98475	0.295795	0.0391595	-0.082173	1	-0.050272	6.45287	0.115574	-1.7	0.233716	-4.6092	-1.06437	3.84138	-0.750958	0.003824	5.79	-0.050623	3.22178	0.004941	3.48046	0.0781956	-1.55	-1.44444	-2.07586	-0.37931	-1.03448	-0.2	-1.14559	-1	0.9031	0.0969	Inside-AD
C15	Neprilysin	Ki	B	-0.0252885	0.00506752	-0.53629	-0.985887	-0.0125194	0.357821	0.305228	0.591648	0.00700156	-1.08707	2.01204	-0.308642	-4.98475	0.231201	0.037665	-0.333381	0.477823	-0.050272	5.46914	0.115574	-1.02823	0.233716	-4.6092	-0.876543	4.20988	-0.750958	0.00150835	7.44893	-0.0136062	1.77808	0.00218871	3.22222	0.43042	-0.669355	-1.44444	-1.54321	-0.37931	-1.03448	-1.08266	-1.14559	-1	0.942	0.058	Inside-AD
C15	Neprilysin	Ki	F	-0.0252885	0.00506752	-0.2	-0.2	-0.0125194	0.23375	0.322	0.591648	0.00700156	-1.08707	2.01204	-0.308642	-4.98475	0.295795	0.0391595	-0.333381	1	-0.050272	5.46914	0.115574	-1.7	0.233716	-4.6092	-0.876543	4.20988	-0.750958	0.003824	5.79	-0.0136062	3.22178	0.004941	3.22222	0.43042	-1.55	-1.44444	-1.54321	-0.37931	-1.03448	-0.2	-1.14559	-1	0.9362	0.0638	Inside-AD
C16	Angiotensin-converting enzyme	IC50	B	-0.019722	-0.00824671	-0.53629	-1.98589	-0.0147225	0.235621	0.442628	0.954951	-0.000349	-1.96533	2.267	-0.494253	-4.75141	0.256701	0.0105714	-0.244373	-0.522177	-0.0641353	6.45287	0.0943751	-1.02823	-0.380392	-3.26275	-1.06437	4.84138	-0.717647	0.000858	7.37093	-0.050623	1.90208	0.00114871	3.48046	0.194196	-0.669355	-0.968627	-0.0758621	-0.447059	-2.2902	-1.08266	-1.1451	-1	0.8074	0.1926	Inside-AD
C16	Angiotensin-converting enzyme	IC50	F	-0.019722	-0.00824671	-0.2	-1.2	-0.0147225	0.11155	0.4594	0.954951	-0.000349	-1.96533	2.267	-0.494253	-4.75141	0.321295	0.0120659	-0.244373	0	-0.0641353	6.45287	0.0943751	-1.7	-0.380392	-3.26275	-1.06437	4.84138	-0.717647	0.003174	5.712	-0.050623	3.34578	0.003901	3.48046	0.194196	-1.55	-0.968627	-0.0758621	-0.447059	-2.2902	-0.2	-1.1451	-1	0.791	0.209	Inside-AD
C16	Angiotensin-converting enzyme	Ki	B	-0.019722	-0.00824671	-0.53629	-1.98589	-0.0118394	0.235621	0.442628	0.901648	-0.000349	-1.96533	2.267	-0.308642	-4.75141	0.256701	0.0105714	-0.495581	-0.522177	-0.0641353	5.46914	0.0943751	-1.02823	-0.380392	-3.26275	-0.876543	5.20988	-0.717647	0.000858	7.37093	-0.0136062	1.90208	0.00114871	3.22222	0.54642	-0.669355	-0.968627	0.45679	-0.447059	-2.2902	-1.08266	-1.1451	-1	0.8684	0.1316	Inside-AD
C16	Angiotensin-converting enzyme	Ki	F	-0.019722	-0.00824671	-0.2	-1.2	-0.0118394	0.11155	0.4594	0.901648	-0.000349	-1.96533	2.267	-0.308642	-4.75141	0.321295	0.0120659	-0.495581	0	-0.0641353	5.46914	0.0943751	-1.7	-0.380392	-3.26275	-0.876543	5.20988	-0.717647	0.003174	5.712	-0.0136062	3.34578	0.003901	3.22222	0.54642	-1.55	-0.968627	0.45679	-0.447059	-2.2902	-0.2	-1.1451	-1	0.8563	0.1437	Inside-AD
C16	Neprilysin	IC50	B	-0.0180885	-0.00181079	-0.53629	-1.98589	-0.0147225	0.235621	0.442628	0.954951	-0.000436	-1.08707	2.10304	-0.494253	-4.98475	0.256701	0.0105714	-0.244373	-0.522177	-0.052072	6.45287	0.0964736	-1.02823	0.233716	-4.6092	-1.06437	4.84138	-0.750958	0.000858	7.37093	-0.050623	1.90208	0.00114871	3.48046	0.194196	-0.669355	-1.44444	-0.0758621	-0.37931	-2.03448	-1.08266	-1.14559	-1	0.9243	0.0757	Inside-AD
C16	Neprilysin	IC50	F	-0.0180885	-0.00181079	-0.2	-1.2	-0.0147225	0.11155	0.4594	0.954951	-0.000436	-1.08707	2.10304	-0.494253	-4.98475	0.321295	0.0120659	-0.244373	0	-0.052072	6.45287	0.0964736	-1.7	0.233716	-4.6092	-1.06437	4.84138	-0.750958	0.003174	5.712	-0.050623	3.34578	0.003901	3.48046	0.194196	-1.55	-1.44444	-0.0758621	-0.37931	-2.03448	-0.2	-1.14559	-1	0.9168	0.0832	Inside-AD
C16	Neprilysin	Ki	B	-0.0180885	-0.00181079	-0.53629	-1.98589	-0.0118394	0.235621	0.442628	0.901648	-0.000436	-1.08707	2.10304	-0.308642	-4.98475	0.256701	0.0105714	-0.495581	-0.522177	-0.052072	5.46914	0.0964736	-1.02823	0.233716	-4.6092	-0.876543	5.20988	-0.750958	0.000858	7.37093	-0.0136062	1.90208	0.00114871	3.22222	0.54642	-0.669355	-1.44444	0.45679	-0.37931	-2.03448	-1.08266	-1.14559	-1	0.9505	0.0495	Inside-AD
C16	Neprilysin	Ki	F	-0.0180885	-0.00181079	-0.2	-1.2	-0.0118394	0.11155	0.4594	0.901648	-0.000436	-1.08707	2.10304	-0.308642	-4.98475	0.321295	0.0120659	-0.495581	0	-0.052072	5.46914	0.0964736	-1.7	0.233716	-4.6092	-0.876543	5.20988	-0.750958	0.003174	5.712	-0.0136062	3.34578	0.003901	3.22222	0.54642	-1.55	-1.44444	0.45679	-0.37931	-2.03448	-0.2	-1.14559	-1	0.9455	0.0545	Inside-AD
C17	Angiotensin-converting enzyme	IC50	B	-0.028522	-0.00207387	-0.53629	-1.98589	-0.0157225	0.596721	0.544128	0.666251	0.00155986	-1.96533	2.113	-0.494253	-4.75141	0.341901	0.0382211	-0.425773	-0.522177	-0.0784353	9.45287	0.150875	-1.02823	-0.380392	-3.26275	-1.06437	4.84138	-0.717647	-0.00146165	7.35393	-0.050623	1.71108	-0.00147129	3.48046	-0.139804	-0.669355	-0.968627	-0.0758621	-0.447059	-2.2902	-1.08266	-1.1451	-1	0.9155	0.0845	Outside-AD
C17	Angiotensin-converting enzyme	IC50	F	-0.028522	-0.00207387	-0.2	-1.2	-0.0157225	0.47265	0.5609	0.666251	0.00155986	-1.96533	2.113	-0.494253	-4.75141	0.406495	0.0397157	-0.425773	0	-0.0784353	9.45287	0.150875	-1.7	-0.380392	-3.26275	-1.06437	4.84138	-0.717647	0.000854	5.695	-0.050623	3.15478	0.001281	3.48046	-0.139804	-1.55	-0.968627	-0.0758621	-0.447059	-2.2902	-0.2	-1.1451	-1	0.9072	0.0928	Outside-AD
C17	Angiotensin-converting enzyme	Ki	B	-0.028522	-0.00207387	-0.53629	-1.98589	-0.0128394	0.596721	0.544128	0.612948	0.00155986	-1.96533	2.113	-0.308642	-4.75141	0.341901	0.0382211	-0.676981	-0.522177	-0.0784353	8.46914	0.150875	-1.02823	-0.380392	-3.26275	-0.876543	5.20988	-0.717647	-0.00146165	7.35393	-0.0136062	1.71108	-0.00147129	3.22222	0.21242	-0.669355	-0.968627	0.45679	-0.447059	-2.2902	-1.08266	-1.1451	-1	0.9446	0.0554	Outside-AD
C17	Angiotensin-converting enzyme	Ki	F	-0.028522	-0.00207387	-0.2	-1.2	-0.0128394	0.47265	0.5609	0.612948	0.00155986	-1.96533	2.113	-0.308642	-4.75141	0.406495	0.0397157	-0.676981	0	-0.0784353	8.46914	0.150875	-1.7	-0.380392	-3.26275	-0.876543	5.20988	-0.717647	0.000854	5.695	-0.0136062	3.15478	0.001281	3.22222	0.21242	-1.55	-0.968627	0.45679	-0.447059	-2.2902	-0.2	-1.1451	-1	0.939	0.061	Outside-AD
C17	Neprilysin	IC50	B	-0.0268885	0.00436205	-0.53629	-1.98589	-0.0157225	0.596721	0.544128	0.666251	0.0014724	-1.08707	1.94904	-0.494253	-4.98475	0.341901	0.0382211	-0.425773	-0.522177	-0.066372	9.45287	0.152974	-1.02823	0.233716	-4.6092	-1.06437	4.84138	-0.750958	-0.00146165	7.35393	-0.050623	1.71108	-0.00147129	3.48046	-0.139804	-0.669355	-1.44444	-0.0758621	-0.37931	-2.03448	-1.08266	-1.14559	-1	0.9693	0.0307	Outside-AD
C17	Neprilysin	IC50	F	-0.0268885	0.00436205	-0.2	-1.2	-0.0157225	0.47265	0.5609	0.666251	0.0014724	-1.08707	1.94904	-0.494253	-4.98475	0.406495	0.0397157	-0.425773	0	-0.066372	9.45287	0.152974	-1.7	0.233716	-4.6092	-1.06437	4.84138	-0.750958	0.000854	5.695	-0.050623	3.15478	0.001281	3.48046	-0.139804	-1.55	-1.44444	-0.0758621	-0.37931	-2.03448	-0.2	-1.14559	-1	0.9661	0.0339	Outside-AD
C17	Neprilysin	Ki	B	-0.0268885	0.00436205	-0.53629	-1.98589	-0.0128394	0.596721	0.544128	0.612948	0.0014724	-1.08707	1.94904	-0.308642	-4.98475	0.341901	0.0382211	-0.676981	-0.522177	-0.066372	8.46914	0.152974	-1.02823	0.233716	-4.6092	-0.876543	5.20988	-0.750958	-0.00146165	7.35393	-0.0136062	1.71108	-0.00147129	3.22222	0.21242	-0.669355	-1.44444	0.45679	-0.37931	-2.03448	-1.08266	-1.14559	-1	0.9802	0.0198	Outside-AD
C17	Neprilysin	Ki	F	-0.0268885	0.00436205	-0.2	-1.2	-0.0128394	0.47265	0.5609	0.612948	0.0014724	-1.08707	1.94904	-0.308642	-4.98475	0.406495	0.0397157	-0.676981	0	-0.066372	8.46914	0.152974	-1.7	0.233716	-4.6092	-0.876543	5.20988	-0.750958	0.000854	5.695	-0.0136062	3.15478	0.001281	3.22222	0.21242	-1.55	-1.44444	0.45679	-0.37931	-2.03448	-0.2	-1.14559	-1	0.9782	0.0218	Outside-AD
C18	Angiotensin-converting enzyme	IC50	B	-0.027022	-0.0013684	-0.53629	-0.985887	-0.0153325	0.359421	0.306828	0.847951	0.00243534	-1.96533	2.216	-0.494253	-4.75141	0.208301	0.037665	-0.310473	0.477823	-0.0644353	6.45287	0.113475	-1.02823	-0.380392	-3.26275	-1.06437	4.84138	-0.717647	0.00110835	7.36693	-0.050623	1.83908	0.00160871	3.48046	0.143196	-0.669355	-0.968627	-0.0758621	-0.447059	-1.2902	-1.08266	-1.1451	-1	0.8327	0.1673	Inside-AD
C18	Angiotensin-converting enzyme	IC50	F	-0.027022	-0.0013684	-0.2	-0.2	-0.0153325	0.23535	0.3236	0.847951	0.00243534	-1.96533	2.216	-0.494253	-4.75141	0.272895	0.0391595	-0.310473	1	-0.0644353	6.45287	0.113475	-1.7	-0.380392	-3.26275	-1.06437	4.84138	-0.717647	0.003424	5.708	-0.050623	3.28278	0.004361	3.48046	0.143196	-1.55	-0.968627	-0.0758621	-0.447059	-1.2902	-0.2	-1.1451	-1	0.8179	0.1821	Inside-AD
C18	Angiotensin-converting enzyme	Ki	B	-0.027022	-0.0013684	-0.53629	-0.985887	-0.0124494	0.359421	0.306828	0.794648	0.00243534	-1.96533	2.216	-0.308642	-4.75141	0.208301	0.037665	-0.561681	0.477823	-0.0644353	5.46914	0.113475	-1.02823	-0.380392	-3.26275	-0.876543	5.20988	-0.717647	0.00110835	7.36693	-0.0136062	1.83908	0.00160871	3.22222	0.49542	-0.669355	-0.968627	0.45679	-0.447059	-1.2902	-1.08266	-1.1451	-1	0.8868	0.1132	Inside-AD
C18	Angiotensin-converting enzyme	Ki	F	-0.027022	-0.0013684	-0.2	-0.2	-0.0124494	0.23535	0.3236	0.794648	0.00243534	-1.96533	2.216	-0.308642	-4.75141	0.272895	0.0391595	-0.561681	1	-0.0644353	5.46914	0.113475	-1.7	-0.380392	-3.26275	-0.876543	5.20988	-0.717647	0.003424	5.708	-0.0136062	3.28278	0.004361	3.22222	0.49542	-1.55	-0.968627	0.45679	-0.447059	-1.2902	-0.2	-1.1451	-1	0.8761	0.1239	Inside-AD
C18	Neprilysin	IC50	B	-0.0253885	0.00506752	-0.53629	-0.985887	-0.0153325	0.359421	0.306828	0.847951	0.00234788	-1.08707	2.05204	-0.494253	-4.98475	0.208301	0.037665	-0.310473	0.477823	-0.052372	6.45287	0.115574	-1.02823	0.233716	-4.6092	-1.06437	4.84138	-0.750958	0.00110835	7.36693	-0.050623	1.83908	0.00160871	3.48046	0.143196	-0.669355	-1.44444	-0.0758621	-0.37931	-1.03448	-1.08266	-1.14559	-1	0.9354	0.0646	Inside-AD
C18	Neprilysin	IC50	F	-0.0253885	0.00506752	-0.2	-0.2	-0.0153325	0.23535	0.3236	0.847951	0.00234788	-1.08707	2.05204	-0.494253	-4.98475	0.272895	0.0391595	-0.310473	1	-0.052372	6.45287	0.115574	-1.7	0.233716	-4.6092	-1.06437	4.84138	-0.750958	0.003424	5.708	-0.050623	3.28278	0.004361	3.48046	0.143196	-1.55	-1.44444	-0.0758621	-0.37931	-1.03448	-0.2	-1.14559	-1	0.929	0.071	Inside-AD
C18	Neprilysin	Ki	B	-0.0253885	0.00506752	-0.53629	-0.985887	-0.0124494	0.359421	0.306828	0.794648	0.00234788	-1.08707	2.05204	-0.308642	-4.98475	0.208301	0.037665	-0.561681	0.477823	-0.052372	5.46914	0.115574	-1.02823	0.233716	-4.6092	-0.876543	5.20988	-0.750958	0.00110835	7.36693	-0.0136062	1.83908	0.00160871	3.22222	0.49542	-0.669355	-1.44444	0.45679	-0.37931	-1.03448	-1.08266	-1.14559	-1	0.958	0.042	Inside-AD
C18	Neprilysin	Ki	F	-0.0253885	0.00506752	-0.2	-0.2	-0.0124494	0.23535	0.3236	0.794648	0.00234788	-1.08707	2.05204	-0.308642	-4.98475	0.272895	0.0391595	-0.561681	1	-0.052372	5.46914	0.115574	-1.7	0.233716	-4.6092	-0.876543	5.20988	-0.750958	0.003424	5.708	-0.0136062	3.28278	0.004361	3.22222	0.49542	-1.55	-1.44444	0.45679	-0.37931	-1.03448	-0.2	-1.14559	-1	0.9537	0.0463	Inside-AD
C19	Angiotensin-converting enzyme	IC50	B	-0.028122	0.0028644	-0.53629	-1.98589	-0.0147025	0.195121	0.436428	0.945451	0.00273952	-1.96533	2.113	-0.494253	-4.75141	0.256701	0.0382211	-0.264473	-0.522177	-0.0646353	9.45287	0.0624751	-1.02823	-0.380392	-3.26275	-1.06437	2.84138	-0.717647	0.00237835	7.35393	-0.050623	1.70608	0.00212871	3.48046	-0.193804	-0.669355	-0.968627	-1.07586	-0.447059	-2.2902	-1.08266	-1.1451	1	0.3462	0.6538	Inside-AD
C19	Angiotensin-converting enzyme	IC50	F	-0.028122	0.0028644	-0.2	-1.2	-0.0147025	0.07105	0.4532	0.945451	0.00273952	-1.96533	2.113	-0.494253	-4.75141	0.321295	0.0397157	-0.264473	0	-0.0646353	9.45287	0.0624751	-1.7	-0.380392	-3.26275	-1.06437	2.84138	-0.717647	0.004694	5.695	-0.050623	3.14978	0.004881	3.48046	-0.193804	-1.55	-0.968627	-1.07586	-0.447059	-2.2902	-0.2	-1.1451	1	0.3235	0.6765	Inside-AD
C19	Angiotensin-converting enzyme	Ki	B	-0.028122	0.0028644	-0.53629	-1.98589	-0.0118194	0.195121	0.436428	0.892148	0.00273952	-1.96533	2.113	-0.308642	-4.75141	0.256701	0.0382211	-0.515681	-0.522177	-0.0646353	8.46914	0.0624751	-1.02823	-0.380392	-3.26275	-0.876543	3.20988	-0.717647	0.00237835	7.35393	-0.0136062	1.70608	0.00212871	3.22222	0.15842	-0.669355	-0.968627	-0.54321	-0.447059	-2.2902	-1.08266	-1.1451	1	0.4546	0.5454	Inside-AD
C19	Angiotensin-converting enzyme	Ki	F	-0.028122	0.0028644	-0.2	-1.2	-0.0118194	0.07105	0.4532	0.892148	0.00273952	-1.96533	2.113	-0.308642	-4.75141	0.321295	0.0397157	-0.515681	0	-0.0646353	8.46914	0.0624751	-1.7	-0.380392	-3.26275	-0.876543	3.20988	-0.717647	0.004694	5.695	-0.0136062	3.14978	0.004881	3.22222	0.15842	-1.55	-0.968627	-0.54321	-0.447059	-2.2902	-0.2	-1.1451	1	0.4294	0.5706	Inside-AD
C19	Neprilysin	IC50	B	-0.0264885	0.00930032	-0.53629	-1.98589	-0.0147025	0.195121	0.436428	0.945451	0.00265207	-1.08707	1.94904	-0.494253	-4.98475	0.256701	0.0382211	-0.264473	-0.522177	-0.052572	9.45287	0.0645736	-1.02823	0.233716	-4.6092	-1.06437	2.84138	-0.750958	0.00237835	7.35393	-0.050623	1.70608	0.00212871	3.48046	-0.193804	-0.669355	-1.44444	-1.07586	-0.37931	-2.03448	-1.08266	-1.14559	-1	0.6066	0.3934	Inside-AD
C19	Neprilysin	IC50	F	-0.0264885	0.00930032	-0.2	-1.2	-0.0147025	0.07105	0.4532	0.945451	0.00265207	-1.08707	1.94904	-0.494253	-4.98475	0.321295	0.0397157	-0.264473	0	-0.052572	9.45287	0.0645736	-1.7	0.233716	-4.6092	-1.06437	2.84138	-0.750958	0.004694	5.695	-0.050623	3.14978	0.004881	3.48046	-0.193804	-1.55	-1.44444	-1.07586	-0.37931	-2.03448	-0.2	-1.14559	-1	0.5819	0.4181	Inside-AD
C19	Neprilysin	Ki	B	-0.0264885	0.00930032	-0.53629	-1.98589	-0.0118194	0.195121	0.436428	0.892148	0.00265207	-1.08707	1.94904	-0.308642	-4.98475	0.256701	0.0382211	-0.515681	-0.522177	-0.052572	8.46914	0.0645736	-1.02823	0.233716	-4.6092	-0.876543	3.20988	-0.750958	0.00237835	7.35393	-0.0136062	1.70608	0.00212871	3.22222	0.15842	-0.669355	-1.44444	-0.54321	-0.37931	-2.03448	-1.08266	-1.14559	-1	0.7081	0.2919	Inside-AD
C19	Neprilysin	Ki	F	-0.0264885	0.00930032	-0.2	-1.2	-0.0118194	0.07105	0.4532	0.892148	0.00265207	-1.08707	1.94904	-0.308642	-4.98475	0.321295	0.0397157	-0.515681	0	-0.052572	8.46914	0.0645736	-1.7	0.233716	-4.6092	-0.876543	3.20988	-0.750958	0.004694	5.695	-0.0136062	3.14978	0.004881	3.22222	0.15842	-1.55	-1.44444	-0.54321	-0.37931	-2.03448	-0.2	-1.14559	-1	0.6866	0.3134	Inside-AD
C20	Angiotensin-converting enzyme	IC50	B	-0.013822	-0.00333715	-0.53629	-1.98589	-0.0151525	0.408621	0.356028	0.910651	0.00259757	-1.96533	2.164	-0.494253	-4.75141	0.211701	0.029619	-0.279673	-0.522177	-0.0643353	6.45287	0.0945751	-1.02823	-0.380392	-3.26275	-1.06437	4.84138	-0.717647	0.00180835	7.42693	-0.050623	1.77208	0.00261871	3.48046	-0.0188044	-0.669355	-0.968627	-0.0758621	-0.447059	-0.290196	-0.0826613	-1.1451	1	0.3833	0.6167	Inside-AD
C20	Angiotensin-converting enzyme	IC50	F	-0.013822	-0.00333715	-0.2	-1.2	-0.0151525	0.28455	0.3728	0.910651	0.00259757	-1.96533	2.164	-0.494253	-4.75141	0.276295	0.0311136	-0.279673	0	-0.0643353	6.45287	0.0945751	-1.7	-0.380392	-3.26275	-1.06437	4.84138	-0.717647	0.004124	5.768	-0.050623	3.21578	0.005371	3.48046	-0.0188044	-1.55	-0.968627	-0.0758621	-0.447059	-0.290196	0.8	-1.1451	1	0.3595	0.6405	Inside-AD
C20	Angiotensin-converting enzyme	Ki	B	-0.013822	-0.00333715	-0.53629	-1.98589	-0.0122694	0.408621	0.356028	0.857348	0.00259757	-1.96533	2.164	-0.308642	-4.75141	0.211701	0.029619	-0.530881	-0.522177	-0.0643353	5.46914	0.0945751	-1.02823	-0.380392	-3.26275	-0.876543	5.20988	-0.717647	0.00180835	7.42693	-0.0136062	1.77208	0.00261871	3.22222	0.33342	-0.669355	-0.968627	0.45679	-0.447059	-0.290196	-0.0826613	-1.1451	1	0.4946	0.5054	Inside-AD
C20	Angiotensin-converting enzyme	Ki	F	-0.013822	-0.00333715	-0.2	-1.2	-0.0122694	0.28455	0.3728	0.857348	0.00259757	-1.96533	2.164	-0.308642	-4.75141	0.276295	0.0311136	-0.530881	0	-0.0643353	5.46914	0.0945751	-1.7	-0.380392	-3.26275	-0.876543	5.20988	-0.717647	0.004124	5.768	-0.0136062	3.21578	0.005371	3.22222	0.33342	-1.55	-0.968627	0.45679	-0.447059	-0.290196	0.8	-1.1451	1	0.469	0.531	Inside-AD
C20	Neprilysin	IC50	B	-0.0121885	0.00309877	-0.53629	-1.98589	-0.0151525	0.408621	0.356028	0.910651	0.00251011	-1.08707	2.00004	-0.494253	-4.98475	0.211701	0.029619	-0.279673	-0.522177	-0.052272	6.45287	0.0966736	-1.02823	0.233716	-4.6092	-1.06437	4.84138	-0.750958	0.00180835	7.42693	-0.050623	1.77208	0.00261871	3.48046	-0.0188044	-0.669355	-1.44444	-0.0758621	-0.37931	-0.0344828	-0.0826613	-1.14559	-1	0.6441	0.3559	Inside-AD
C20	Neprilysin	IC50	F	-0.0121885	0.00309877	-0.2	-1.2	-0.0151525	0.28455	0.3728	0.910651	0.00251011	-1.08707	2.00004	-0.494253	-4.98475	0.276295	0.0311136	-0.279673	0	-0.052272	6.45287	0.0966736	-1.7	0.233716	-4.6092	-1.06437	4.84138	-0.750958	0.004124	5.768	-0.050623	3.21578	0.005371	3.48046	-0.0188044	-1.55	-1.44444	-0.0758621	-0.37931	-0.0344828	0.8	-1.14559	-1	0.6203	0.3797	Inside-AD
C20	Neprilysin	Ki	B	-0.0121885	0.00309877	-0.53629	-1.98589	-0.0122694	0.408621	0.356028	0.857348	0.00251011	-1.08707	2.00004	-0.308642	-4.98475	0.211701	0.029619	-0.530881	-0.522177	-0.052272	5.46914	0.0966736	-1.02823	0.233716	-4.6092	-0.876543	5.20988	-0.750958	0.00180835	7.42693	-0.0136062	1.77208	0.00261871	3.22222	0.33342	-0.669355	-1.44444	0.45679	-0.37931	-0.0344828	-0.0826613	-1.14559	-1	0.7401	0.2599	Inside-AD
C20	Neprilysin	Ki	F	-0.0121885	0.00309877	-0.2	-1.2	-0.0122694	0.28455	0.3728	0.857348	0.00251011	-1.08707	2.00004	-0.308642	-4.98475	0.276295	0.0311136	-0.530881	0	-0.052272	5.46914	0.0966736	-1.7	0.233716	-4.6092	-0.876543	5.20988	-0.750958	0.004124	5.768	-0.0136062	3.21578	0.005371	3.22222	0.33342	-1.55	-1.44444	0.45679	-0.37931	-0.0344828	0.8	-1.14559	-1	0.72	0.28	Inside-AD
C21	Angiotensin-converting enzyme	IC50	B	-0.035722	-0.00158004	-0.53629	-1.98589	-0.0169825	0.948821	0.896228	0.377411	0.00274128	-1.96533	1.948	-0.494253	-4.75141	0.536001	0.0609915	-0.607673	-0.522177	-0.0853353	9.45287	0.202175	-1.02823	-0.380392	-3.26275	-1.06437	5.84138	-0.717647	-0.00496165	16.4719	-0.050623	1.57408	-0.00498129	3.48046	-0.292804	-0.669355	-0.968627	-2.07586	-0.447059	-2.2902	-1.08266	-1.1451	-1	0.9413	0.0587	Outside-AD
C21	Angiotensin-converting enzyme	IC50	F	-0.035722	-0.00158004	-0.2	-1.2	-0.0169825	0.82475	0.913	0.377411	0.00274128	-1.96533	1.948	-0.494253	-4.75141	0.600595	0.0624861	-0.607673	0	-0.0853353	9.45287	0.202175	-1.7	-0.380392	-3.26275	-1.06437	5.84138	-0.717647	-0.002646	14.813	-0.050623	3.01778	-0.002229	3.48046	-0.292804	-1.55	-0.968627	-2.07586	-0.447059	-2.2902	-0.2	-1.1451	-1	0.9354	0.0646	Outside-AD
C21	Angiotensin-converting enzyme	Ki	B	-0.035722	-0.00158004	-0.53629	-1.98589	-0.0140994	0.948821	0.896228	0.324108	0.00274128	-1.96533	1.948	-0.308642	-4.75141	0.536001	0.0609915	-0.858881	-0.522177	-0.0853353	8.46914	0.202175	-1.02823	-0.380392	-3.26275	-0.876543	6.20988	-0.717647	-0.00496165	16.4719	-0.0136062	1.57408	-0.00498129	3.22222	0.0594198	-0.669355	-0.968627	-1.54321	-0.447059	-2.2902	-1.08266	-1.1451	-1	0.9619	0.0381	Outside-AD
C21	Angiotensin-converting enzyme	Ki	F	-0.035722	-0.00158004	-0.2	-1.2	-0.0140994	0.82475	0.913	0.324108	0.00274128	-1.96533	1.948	-0.308642	-4.75141	0.600595	0.0624861	-0.858881	0	-0.0853353	8.46914	0.202175	-1.7	-0.380392	-3.26275	-0.876543	6.20988	-0.717647	-0.002646	14.813	-0.0136062	3.01778	-0.002229	3.22222	0.0594198	-1.55	-0.968627	-1.54321	-0.447059	-2.2902	-0.2	-1.1451	-1	0.958	0.042	Outside-AD
C21	Neprilysin	IC50	B	-0.0340885	0.00485588	-0.53629	-1.98589	-0.0169825	0.948821	0.896228	0.377411	0.00265382	-1.08707	1.78404	-0.494253	-4.98475	0.536001	0.0609915	-0.607673	-0.522177	-0.073272	9.45287	0.204274	-1.02823	0.233716	-4.6092	-1.06437	5.84138	-0.750958	-0.00496165	16.4719	-0.050623	1.57408	-0.00498129	3.48046	-0.292804	-0.669355	-1.44444	-2.07586	-0.37931	-2.03448	-1.08266	-1.14559	-1	0.979	0.021	Outside-AD
C21	Neprilysin	IC50	F	-0.0340885	0.00485588	-0.2	-1.2	-0.0169825	0.82475	0.913	0.377411	0.00265382	-1.08707	1.78404	-0.494253	-4.98475	0.600595	0.0624861	-0.607673	0	-0.073272	9.45287	0.204274	-1.7	0.233716	-4.6092	-1.06437	5.84138	-0.750958	-0.002646	14.813	-0.050623	3.01778	-0.002229	3.48046	-0.292804	-1.55	-1.44444	-2.07586	-0.37931	-2.03448	-0.2	-1.14559	-1	0.9768	0.0232	Outside-AD
C21	Neprilysin	Ki	B	-0.0340885	0.00485588	-0.53629	-1.98589	-0.0140994	0.948821	0.896228	0.324108	0.00265382	-1.08707	1.78404	-0.308642	-4.98475	0.536001	0.0609915	-0.858881	-0.522177	-0.073272	8.46914	0.204274	-1.02823	0.233716	-4.6092	-0.876543	6.20988	-0.750958	-0.00496165	16.4719	-0.0136062	1.57408	-0.00498129	3.22222	0.0594198	-0.669355	-1.44444	-1.54321	-0.37931	-2.03448	-1.08266	-1.14559	-1	0.9866	0.0134	Outside-AD
C21	Neprilysin	Ki	F	-0.0340885	0.00485588	-0.2	-1.2	-0.0140994	0.82475	0.913	0.324108	0.00265382	-1.08707	1.78404	-0.308642	-4.98475	0.600595	0.0624861	-0.858881	0	-0.073272	8.46914	0.204274	-1.7	0.233716	-4.6092	-0.876543	6.20988	-0.750958	-0.002646	14.813	-0.0136062	3.01778	-0.002229	3.22222	0.0594198	-1.55	-1.44444	-1.54321	-0.37931	-2.03448	-0.2	-1.14559	-1	0.9851	0.0149	Outside-AD
C22	Angiotensin-converting enzyme	IC50	B	-0.019222	0.0028644	-0.53629	-0.985887	-0.0156525	0.517521	0.464928	0.786251	0.00155986	-1.96533	2.113	0.505747	-4.75141	0.244401	0.0382211	-0.355873	0.477823	-0.0641353	6.45287	0.111875	-1.02823	-0.380392	-3.26275	-1.06437	4.84138	-0.717647	-0.000862	7.39793	-0.050623	1.70608	-4.13e-05	3.48046	-0.149804	-0.669355	-0.968627	-0.0758621	-0.447059	0.709804	-1.08266	-1.1451	-1	0.716	0.284	Inside-AD
C22	Angiotensin-converting enzyme	IC50	F	-0.019222	0.0028644	-0.2	-0.2	-0.0156525	0.39345	0.4817	0.786251	0.00155986	-1.96533	2.113	0.505747	-4.75141	0.308995	0.0397157	-0.355873	1	-0.0641353	6.45287	0.111875	-1.7	-0.380392	-3.26275	-1.06437	4.84138	-0.717647	0.001454	5.739	-0.050623	3.14978	0.002711	3.48046	-0.149804	-1.55	-0.968627	-0.0758621	-0.447059	0.709804	-0.2	-1.1451	-1	0.6948	0.3052	Inside-AD
C22	Angiotensin-converting enzyme	Ki	B	-0.019222	0.0028644	-0.53629	-0.985887	-0.0127694	0.517521	0.464928	0.732948	0.00155986	-1.96533	2.113	0.691358	-4.75141	0.244401	0.0382211	-0.607081	0.477823	-0.0641353	5.46914	0.111875	-1.02823	-0.380392	-3.26275	-0.876543	5.20988	-0.717647	-0.000862	7.39793	-0.0136062	1.70608	-4.13e-05	3.22222	0.20242	-0.669355	-0.968627	0.45679	-0.447059	0.709804	-1.08266	-1.1451	-1	0.7987	0.2013	Inside-AD
C22	Angiotensin-converting enzyme	Ki	F	-0.019222	0.0028644	-0.2	-0.2	-0.0127694	0.39345	0.4817	0.732948	0.00155986	-1.96533	2.113	0.691358	-4.75141	0.308995	0.0397157	-0.607081	1	-0.0641353	5.46914	0.111875	-1.7	-0.380392	-3.26275	-0.876543	5.20988	-0.717647	0.001454	5.739	-0.0136062	3.14978	0.002711	3.22222	0.20242	-1.55	-0.968627	0.45679	-0.447059	0.709804	-0.2	-1.1451	-1	0.7818	0.2182	Inside-AD
C22	Neprilysin	IC50	B	-0.0175885	0.00930032	-0.53629	-0.985887	-0.0156525	0.517521	0.464928	0.786251	0.0014724	-1.08707	1.94904	0.505747	-4.98475	0.244401	0.0382211	-0.355873	0.477823	-0.052072	6.45287	0.113974	-1.02823	0.233716	-4.6092	-1.06437	4.84138	-0.750958	-0.000862	7.39793	-0.050623	1.70608	-4.13e-05	3.48046	-0.149804	-0.669355	-1.44444	-0.0758621	-0.37931	0.965517	-1.08266	-1.14559	-1	0.8801	0.1199	Inside-AD
C22	Neprilysin	IC50	F	-0.0175885	0.00930032	-0.2	-0.2	-0.0156525	0.39345	0.4817	0.786251	0.0014724	-1.08707	1.94904	0.505747	-4.98475	0.308995	0.0397157	-0.355873	1	-0.052072	6.45287	0.113974	-1.7	0.233716	-4.6092	-1.06437	4.84138	-0.750958	0.001454	5.739	-0.050623	3.14978	0.002711	3.48046	-0.149804	-1.55	-1.44444	-0.0758621	-0.37931	0.965517	-0.2	-1.14559	-1	0.8689	0.1311	Inside-AD
C22	Neprilysin	Ki	B	-0.0175885	0.00930032	-0.53629	-0.985887	-0.0127694	0.517521	0.464928	0.732948	0.0014724	-1.08707	1.94904	0.691358	-4.98475	0.244401	0.0382211	-0.607081	0.477823	-0.052072	5.46914	0.113974	-1.02823	0.233716	-4.6092	-0.876543	5.20988	-0.750958	-0.000862	7.39793	-0.0136062	1.70608	-4.13e-05	3.22222	0.20242	-0.669355	-1.44444	0.45679	-0.37931	0.965517	-1.08266	-1.14559	-1	0.9203	0.0797	Inside-AD
C22	Neprilysin	Ki	F	-0.0175885	0.00930032	-0.2	-0.2	-0.0127694	0.39345	0.4817	0.732948	0.0014724	-1.08707	1.94904	0.691358	-4.98475	0.308995	0.0397157	-0.607081	1	-0.052072	5.46914	0.113974	-1.7	0.233716	-4.6092	-0.876543	5.20988	-0.750958	0.001454	5.739	-0.0136062	3.14978	0.002711	3.22222	0.20242	-1.55	-1.44444	0.45679	-0.37931	0.965517	-0.2	-1.14559	-1	0.9125	0.0875	Inside-AD
C23	Angiotensin-converting enzyme	IC50	B	-0.014122	-0.00333715	-0.53629	-1.98589	-0.0162025	0.577121	0.524528	0.534151	0.00297958	-1.96533	2.154	-0.494253	-4.75141	0.341301	0.029619	-0.281973	-0.522177	-0.0820353	9.45287	0.175175	-2.02823	-0.380392	-3.26275	-1.06437	2.84138	-0.717647	-0.000522	7.38793	-0.050623	1.76608	-0.000371	3.48046	0.0791956	-0.669355	-0.968627	-2.07586	-0.447059	-2.2902	-1.08266	-1.1451	-1	0.7706	0.2294	Outside-AD
C23	Angiotensin-converting enzyme	IC50	F	-0.014122	-0.00333715	-0.2	-1.2	-0.0162025	0.45305	0.5413	0.534151	0.00297958	-1.96533	2.154	-0.494253	-4.75141	0.405895	0.0311136	-0.281973	0	-0.0820353	9.45287	0.175175	-2.7	-0.380392	-3.26275	-1.06437	2.84138	-0.717647	0.001794	5.729	-0.050623	3.20978	0.002381	3.48046	0.0791956	-1.55	-0.968627	-2.07586	-0.447059	-2.2902	-0.2	-1.1451	-1	0.752	0.248	Outside-AD
C23	Angiotensin-converting enzyme	Ki	B	-0.014122	-0.00333715	-0.53629	-1.98589	-0.0133194	0.577121	0.524528	0.480848	0.00297958	-1.96533	2.154	-0.308642	-4.75141	0.341301	0.029619	-0.533181	-0.522177	-0.0820353	8.46914	0.175175	-2.02823	-0.380392	-3.26275	-0.876543	3.20988	-0.717647	-0.000522	7.38793	-0.0136062	1.76608	-0.000371	3.22222	0.43142	-0.669355	-0.968627	-1.54321	-0.447059	-2.2902	-1.08266	-1.1451	-1	0.8409	0.1591	Outside-AD
C23	Angiotensin-converting enzyme	Ki	F	-0.014122	-0.00333715	-0.2	-1.2	-0.0133194	0.45305	0.5413	0.480848	0.00297958	-1.96533	2.154	-0.308642	-4.75141	0.405895	0.0311136	-0.533181	0	-0.0820353	8.46914	0.175175	-2.7	-0.380392	-3.26275	-0.876543	3.20988	-0.717647	0.001794	5.729	-0.0136062	3.20978	0.002381	3.22222	0.43142	-1.55	-0.968627	-1.54321	-0.447059	-2.2902	-0.2	-1.1451	-1	0.8268	0.1732	Outside-AD
C23	Neprilysin	IC50	B	-0.0124885	0.00309877	-0.53629	-1.98589	-0.0162025	0.577121	0.524528	0.534151	0.00289213	-1.08707	1.99004	-0.494253	-4.98475	0.341301	0.029619	-0.281973	-0.522177	-0.069972	9.45287	0.177274	-2.02823	0.233716	-4.6092	-1.06437	2.84138	-0.750958	-0.000522	7.38793	-0.050623	1.76608	-0.000371	3.48046	0.0791956	-0.669355	-1.44444	-2.07586	-0.37931	-2.03448	-1.08266	-1.14559	-1	0.9072	0.0928	Outside-AD
C23	Neprilysin	IC50	F	-0.0124885	0.00309877	-0.2	-1.2	-0.0162025	0.45305	0.5413	0.534151	0.00289213	-1.08707	1.99004	-0.494253	-4.98475	0.405895	0.0311136	-0.281973	0	-0.069972	9.45287	0.177274	-2.7	0.233716	-4.6092	-1.06437	2.84138	-0.750958	0.001794	5.729	-0.050623	3.20978	0.002381	3.48046	0.0791956	-1.55	-1.44444	-2.07586	-0.37931	-2.03448	-0.2	-1.14559	-1	0.8982	0.1018	Outside-AD
C23	Neprilysin	Ki	B	-0.0124885	0.00309877	-0.53629	-1.98589	-0.0133194	0.577121	0.524528	0.480848	0.00289213	-1.08707	1.99004	-0.308642	-4.98475	0.341301	0.029619	-0.533181	-0.522177	-0.069972	8.46914	0.177274	-2.02823	0.233716	-4.6092	-0.876543	3.20988	-0.750958	-0.000522	7.38793	-0.0136062	1.76608	-0.000371	3.22222	0.43142	-0.669355	-1.44444	-1.54321	-0.37931	-2.03448	-1.08266	-1.14559	-1	0.939	0.061	Outside-AD
C23	Neprilysin	Ki	F	-0.0124885	0.00309877	-0.2	-1.2	-0.0133194	0.45305	0.5413	0.480848	0.00289213	-1.08707	1.99004	-0.308642	-4.98475	0.405895	0.0311136	-0.533181	0	-0.069972	8.46914	0.177274	-2.7	0.233716	-4.6092	-0.876543	3.20988	-0.750958	0.001794	5.729	-0.0136062	3.20978	0.002381	3.22222	0.43142	-1.55	-1.44444	-1.54321	-0.37931	-2.03448	-0.2	-1.14559	-1	0.9329	0.0671	Outside-AD
C24	Angiotensin-converting enzyme	IC50	B	0.00127804	0.0028644	-0.53629	-1.98589	-0.00854246	-0.428179	-0.0550724	1.25625	0.00473242	-1.96533	-1.638	-0.494253	-4.75141	-0.000199	-0.00371435	0.355477	-0.522177	-0.0461353	6.45287	-0.0285249	-2.02823	-0.380392	-3.26275	-1.06437	-1.15862	-0.717647	-0.00218165	-1.64807	-0.050623	-1.72492	-0.00496129	3.48046	-1.5148	-0.669355	-0.968627	-2.07586	-0.447059	-2.2902	-1.08266	-1.1451	1	0.009	0.991	Inside-AD
C24	Angiotensin-converting enzyme	IC50	F	0.00127804	0.0028644	-0.2	-1.2	-0.00854246	-0.55225	-0.0383	1.25625	0.00473242	-1.96533	-1.638	-0.494253	-4.75141	0.064395	-0.00221977	0.355477	0	-0.0461353	6.45287	-0.0285249	-2.7	-0.380392	-3.26275	-1.06437	-1.15862	-0.717647	0.000134	-3.307	-0.050623	-0.28122	-0.002209	3.48046	-1.5148	-1.55	-0.968627	-2.07586	-0.447059	-2.2902	-0.2	-1.1451	1	0.0082	0.9918	Inside-AD
C24	Angiotensin-converting enzyme	Ki	B	0.00127804	0.0028644	-0.53629	-1.98589	-0.00565938	-0.428179	-0.0550724	1.20295	0.00473242	-1.96533	-1.638	-0.308642	-4.75141	-0.000199	-0.00371435	0.104269	-0.522177	-0.0461353	5.46914	-0.0285249	-2.02823	-0.380392	-3.26275	-0.876543	-0.790123	-0.717647	-0.00218165	-1.64807	-0.0136062	-1.72492	-0.00496129	3.22222	-1.16258	-0.669355	-0.968627	-1.54321	-0.447059	-2.2902	-1.08266	-1.1451	1	0.0141	0.9859	Inside-AD
C24	Angiotensin-converting enzyme	Ki	F	0.00127804	0.0028644	-0.2	-1.2	-0.00565938	-0.55225	-0.0383	1.20295	0.00473242	-1.96533	-1.638	-0.308642	-4.75141	0.064395	-0.00221977	0.104269	0	-0.0461353	5.46914	-0.0285249	-2.7	-0.380392	-3.26275	-0.876543	-0.790123	-0.717647	0.000134	-3.307	-0.0136062	-0.28122	-0.002209	3.22222	-1.16258	-1.55	-0.968627	-1.54321	-0.447059	-2.2902	-0.2	-1.1451	1	0.0128	0.9872	Inside-AD
C24	Neprilysin	IC50	B	0.00291149	0.00930032	-0.53629	-1.98589	-0.00854246	-0.428179	-0.0550724	1.25625	0.00464497	-1.08707	-1.80196	-0.494253	-4.98475	-0.000199	-0.00371435	0.355477	-0.522177	-0.034072	6.45287	-0.0264264	-2.02823	0.233716	-4.6092	-1.06437	-1.15862	-0.750958	-0.00218165	-1.64807	-0.050623	-1.72492	-0.00496129	3.48046	-1.5148	-0.669355	-1.44444	-2.07586	-0.37931	-2.03448	-1.08266	-1.14559	1	0.0259	0.9741	Inside-AD
C24	Neprilysin	IC50	F	0.00291149	0.00930032	-0.2	-1.2	-0.00854246	-0.55225	-0.0383	1.25625	0.00464497	-1.08707	-1.80196	-0.494253	-4.98475	0.064395	-0.00221977	0.355477	0	-0.034072	6.45287	-0.0264264	-2.7	0.233716	-4.6092	-1.06437	-1.15862	-0.750958	0.000134	-3.307	-0.050623	-0.28122	-0.002209	3.48046	-1.5148	-1.55	-1.44444	-2.07586	-0.37931	-2.03448	-0.2	-1.14559	1	0.0234	0.9766	Inside-AD
C24	Neprilysin	Ki	B	0.00291149	0.00930032	-0.53629	-1.98589	-0.00565938	-0.428179	-0.0550724	1.20295	0.00464497	-1.08707	-1.80196	-0.308642	-4.98475	-0.000199	-0.00371435	0.104269	-0.522177	-0.034072	5.46914	-0.0264264	-2.02823	0.233716	-4.6092	-0.876543	-0.790123	-0.750958	-0.00218165	-1.64807	-0.0136062	-1.72492	-0.00496129	3.22222	-1.16258	-0.669355	-1.44444	-1.54321	-0.37931	-2.03448	-1.08266	-1.14559	1	0.0401	0.9599	Inside-AD
C24	Neprilysin	Ki	F	0.00291149	0.00930032	-0.2	-1.2	-0.00565938	-0.55225	-0.0383	1.20295	0.00464497	-1.08707	-1.80196	-0.308642	-4.98475	0.064395	-0.00221977	0.104269	0	-0.034072	5.46914	-0.0264264	-2.7	0.233716	-4.6092	-0.876543	-0.790123	-0.750958	0.000134	-3.307	-0.0136062	-0.28122	-0.002209	3.22222	-1.16258	-1.55	-1.44444	-1.54321	-0.37931	-2.03448	-0.2	-1.14559	1	0.0363	0.9637	Inside-AD
C25	Angiotensin-converting enzyme	IC50	B	-0.011422	-0.00269115	-0.53629	-1.98589	-0.0125725	0.325821	0.404628	0.688151	0.0051773	-1.96533	2.256	-0.494253	-4.75141	0.279101	0.0284285	0.012727	-0.522177	-0.0668353	6.45287	0.128275	-2.02823	-0.380392	-3.26275	-1.06437	1.84138	-0.717647	0.00145835	7.53893	-0.050623	1.89308	0.00361871	3.48046	0.363196	-0.669355	-0.968627	-2.07586	-0.447059	-2.2902	-1.08266	-1.1451	1	0.3274	0.6726	Inside-AD
C25	Angiotensin-converting enzyme	IC50	F	-0.011422	-0.00269115	-0.2	-1.2	-0.0125725	0.20175	0.4214	0.688151	0.0051773	-1.96533	2.256	-0.494253	-4.75141	0.343695	0.0299231	0.012727	0	-0.0668353	6.45287	0.128275	-2.7	-0.380392	-3.26275	-1.06437	1.84138	-0.717647	0.003774	5.88	-0.050623	3.33678	0.006371	3.48046	0.363196	-1.55	-0.968627	-2.07586	-0.447059	-2.2902	-0.2	-1.1451	1	0.3052	0.6948	Inside-AD
C25	Angiotensin-converting enzyme	Ki	B	-0.011422	-0.00269115	-0.53629	-1.98589	-0.00968938	0.325821	0.404628	0.634848	0.0051773	-1.96533	2.256	-0.308642	-4.75141	0.279101	0.0284285	-0.238481	-0.522177	-0.0668353	5.46914	0.128275	-2.02823	-0.380392	-3.26275	-0.876543	2.20988	-0.717647	0.00145835	7.53893	-0.0136062	1.89308	0.00361871	3.22222	0.71542	-0.669355	-0.968627	-1.54321	-0.447059	-2.2902	-1.08266	-1.1451	1	0.4337	0.5663	Inside-AD
C25	Angiotensin-converting enzyme	Ki	F	-0.011422	-0.00269115	-0.2	-1.2	-0.00968938	0.20175	0.4214	0.634848	0.0051773	-1.96533	2.256	-0.308642	-4.75141	0.343695	0.0299231	-0.238481	0	-0.0668353	5.46914	0.128275	-2.7	-0.380392	-3.26275	-0.876543	2.20988	-0.717647	0.003774	5.88	-0.0136062	3.33678	0.006371	3.22222	0.71542	-1.55	-0.968627	-1.54321	-0.447059	-2.2902	-0.2	-1.1451	1	0.4088	0.5912	Inside-AD
C25	Neprilysin	IC50	B	-0.00978851	0.00374477	-0.53629	-1.98589	-0.0125725	0.325821	0.404628	0.688151	0.00508985	-1.08707	2.09204	-0.494253	-4.98475	0.279101	0.0284285	0.012727	-0.522177	-0.054772	6.45287	0.130374	-2.02823	0.233716	-4.6092	-1.06437	1.84138	-0.750958	0.00145835	7.53893	-0.050623	1.89308	0.00361871	3.48046	0.363196	-0.669355	-1.44444	-2.07586	-0.37931	-2.03448	-1.08266	-1.14559	-1	0.5862	0.4138	Inside-AD
C25	Neprilysin	IC50	F	-0.00978851	0.00374477	-0.2	-1.2	-0.0125725	0.20175	0.4214	0.688151	0.00508985	-1.08707	2.09204	-0.494253	-4.98475	0.343695	0.0299231	0.012727	0	-0.054772	6.45287	0.130374	-2.7	0.233716	-4.6092	-1.06437	1.84138	-0.750958	0.003774	5.88	-0.050623	3.33678	0.006371	3.48046	0.363196	-1.55	-1.44444	-2.07586	-0.37931	-2.03448	-0.2	-1.14559	-1	0.5612	0.4388	Inside-AD
C25	Neprilysin	Ki	B	-0.00978851	0.00374477	-0.53629	-1.98589	-0.00968938	0.325821	0.404628	0.634848	0.00508985	-1.08707	2.09204	-0.308642	-4.98475	0.279101	0.0284285	-0.238481	-0.522177	-0.054772	5.46914	0.130374	-2.02823	0.233716	-4.6092	-0.876543	2.20988	-0.750958	0.00145835	7.53893	-0.0136062	1.89308	0.00361871	3.22222	0.71542	-0.669355	-1.44444	-1.54321	-0.37931	-2.03448	-1.08266	-1.14559	-1	0.6904	0.3096	Inside-AD
C25	Neprilysin	Ki	F	-0.00978851	0.00374477	-0.2	-1.2	-0.00968938	0.20175	0.4214	0.634848	0.00508985	-1.08707	2.09204	-0.308642	-4.98475	0.343695	0.0299231	-0.238481	0	-0.054772	5.46914	0.130374	-2.7	0.233716	-4.6092	-0.876543	2.20988	-0.750958	0.003774	5.88	-0.0136062	3.33678	0.006371	3.22222	0.71542	-1.55	-1.44444	-1.54321	-0.37931	-2.03448	-0.2	-1.14559	-1	0.6681	0.3319	Inside-AD
C26	Angiotensin-converting enzyme	IC50	B	0.00127804	0.0028644	-0.53629	-0.985887	-0.0125425	-0.414179	-0.172472	1.20545	0.00473242	-1.96533	-0.613998	-0.494253	-4.75141	-0.0595992	-0.00371435	0.265227	0.477823	-0.0461353	6.45287	-0.0183249	-2.02823	-0.380392	-3.26275	-1.06437	-1.15862	-0.717647	-0.00352165	-1.64807	-0.050623	-1.57192	-0.00465129	3.48046	-1.2208	-0.669355	-0.968627	-2.07586	-0.447059	-1.2902	-1.08266	-1.1451	1	0.0273	0.9727	Inside-AD
C26	Angiotensin-converting enzyme	IC50	F	0.00127804	0.0028644	-0.2	-0.2	-0.0125425	-0.53825	-0.1557	1.20545	0.00473242	-1.96533	-0.613998	-0.494253	-4.75141	0.004995	-0.00221977	0.265227	1	-0.0461353	6.45287	-0.0183249	-2.7	-0.380392	-3.26275	-1.06437	-1.15862	-0.717647	-0.001206	-3.307	-0.050623	-0.12822	-0.001899	3.48046	-1.2208	-1.55	-0.968627	-2.07586	-0.447059	-1.2902	-0.2	-1.1451	1	0.0248	0.9752	Inside-AD
C26	Angiotensin-converting enzyme	Ki	B	0.00127804	0.0028644	-0.53629	-0.985887	-0.00965938	-0.414179	-0.172472	1.15215	0.00473242	-1.96533	-0.613998	-0.308642	-4.75141	-0.0595992	-0.00371435	0.0140185	0.477823	-0.0461353	5.46914	-0.0183249	-2.02823	-0.380392	-3.26275	-0.876543	-0.790123	-0.717647	-0.00352165	-1.64807	-0.0136062	-1.57192	-0.00465129	3.22222	-0.86858	-0.669355	-0.968627	-1.54321	-0.447059	-1.2902	-1.08266	-1.1451	1	0.0424	0.9576	Inside-AD
C26	Angiotensin-converting enzyme	Ki	F	0.00127804	0.0028644	-0.2	-0.2	-0.00965938	-0.53825	-0.1557	1.15215	0.00473242	-1.96533	-0.613998	-0.308642	-4.75141	0.004995	-0.00221977	0.0140185	1	-0.0461353	5.46914	-0.0183249	-2.7	-0.380392	-3.26275	-0.876543	-0.790123	-0.717647	-0.001206	-3.307	-0.0136062	-0.12822	-0.001899	3.22222	-0.86858	-1.55	-0.968627	-1.54321	-0.447059	-1.2902	-0.2	-1.1451	1	0.0384	0.9616	Inside-AD
C26	Neprilysin	IC50	B	0.00291149	0.00930032	-0.53629	-0.985887	-0.0125425	-0.414179	-0.172472	1.20545	0.00464497	-1.08707	-0.777961	-0.494253	-4.98475	-0.0595992	-0.00371435	0.265227	0.477823	-0.034072	6.45287	-0.0162264	-2.02823	0.233716	-4.6092	-1.06437	-1.15862	-0.750958	-0.00352165	-1.64807	-0.050623	-1.57192	-0.00465129	3.48046	-1.2208	-0.669355	-1.44444	-2.07586	-0.37931	-1.03448	-1.08266	-1.14559	1	0.0756	0.9244	Inside-AD
C26	Neprilysin	IC50	F	0.00291149	0.00930032	-0.2	-0.2	-0.0125425	-0.53825	-0.1557	1.20545	0.00464497	-1.08707	-0.777961	-0.494253	-4.98475	0.004995	-0.00221977	0.265227	1	-0.034072	6.45287	-0.0162264	-2.7	0.233716	-4.6092	-1.06437	-1.15862	-0.750958	-0.001206	-3.307	-0.050623	-0.12822	-0.001899	3.48046	-1.2208	-1.55	-1.44444	-2.07586	-0.37931	-1.03448	-0.2	-1.14559	1	0.0688	0.9312	Inside-AD
C26	Neprilysin	Ki	B	0.00291149	0.00930032	-0.53629	-0.985887	-0.00965938	-0.414179	-0.172472	1.15215	0.00464497	-1.08707	-0.777961	-0.308642	-4.98475	-0.0595992	-0.00371435	0.0140185	0.477823	-0.034072	5.46914	-0.0162264	-2.02823	0.233716	-4.6092	-0.876543	-0.790123	-0.750958	-0.00352165	-1.64807	-0.0136062	-1.57192	-0.00465129	3.22222	-0.86858	-0.669355	-1.44444	-1.54321	-0.37931	-1.03448	-1.08266	-1.14559	1	0.1141	0.8859	Inside-AD
C26	Neprilysin	Ki	F	0.00291149	0.00930032	-0.2	-0.2	-0.00965938	-0.53825	-0.1557	1.15215	0.00464497	-1.08707	-0.777961	-0.308642	-4.98475	0.004995	-0.00221977	0.0140185	1	-0.034072	5.46914	-0.0162264	-2.7	0.233716	-4.6092	-0.876543	-0.790123	-0.750958	-0.001206	-3.307	-0.0136062	-0.12822	-0.001899	3.22222	-0.86858	-1.55	-1.44444	-1.54321	-0.37931	-1.03448	-0.2	-1.14559	1	0.1042	0.8958	Inside-AD
C27	Angiotensin-converting enzyme	IC50	B	-0.011422	-0.00269115	-0.53629	-0.985887	-0.0158525	0.339821	0.287228	0.637451	0.0051773	-1.96533	2.256	-0.494253	-4.75141	0.219701	0.0284285	-0.077573	0.477823	-0.0668353	6.45287	0.135375	-2.02823	-0.380392	-3.26275	-1.06437	3.84138	-0.717647	0.00263835	7.42893	-0.050623	1.89308	0.00334871	3.48046	0.358196	-0.669355	-0.968627	-2.07586	-0.447059	-1.2902	-1.08266	-1.1451	-1	0.6128	0.3872	Inside-AD
C27	Angiotensin-converting enzyme	IC50	F	-0.011422	-0.00269115	-0.2	-0.2	-0.0158525	0.21575	0.304	0.637451	0.0051773	-1.96533	2.256	-0.494253	-4.75141	0.284295	0.0299231	-0.077573	1	-0.0668353	6.45287	0.135375	-2.7	-0.380392	-3.26275	-1.06437	3.84138	-0.717647	0.004954	5.77	-0.050623	3.33678	0.006101	3.48046	0.358196	-1.55	-0.968627	-2.07586	-0.447059	-1.2902	-0.2	-1.1451	-1	0.5883	0.4117	Inside-AD
C27	Angiotensin-converting enzyme	Ki	B	-0.011422	-0.00269115	-0.53629	-0.985887	-0.0129694	0.339821	0.287228	0.584148	0.0051773	-1.96533	2.256	-0.308642	-4.75141	0.219701	0.0284285	-0.328781	0.477823	-0.0668353	5.46914	0.135375	-2.02823	-0.380392	-3.26275	-0.876543	4.20988	-0.717647	0.00263835	7.42893	-0.0136062	1.89308	0.00334871	3.22222	0.71042	-0.669355	-0.968627	-1.54321	-0.447059	-1.2902	-1.08266	-1.1451	-1	0.7136	0.2864	Inside-AD
C27	Angiotensin-converting enzyme	Ki	F	-0.011422	-0.00269115	-0.2	-0.2	-0.0129694	0.21575	0.304	0.584148	0.0051773	-1.96533	2.256	-0.308642	-4.75141	0.284295	0.0299231	-0.328781	1	-0.0668353	5.46914	0.135375	-2.7	-0.380392	-3.26275	-0.876543	4.20988	-0.717647	0.004954	5.77	-0.0136062	3.33678	0.006101	3.22222	0.71042	-1.55	-0.968627	-1.54321	-0.447059	-1.2902	-0.2	-1.1451	-1	0.6922	0.3078	Inside-AD
C27	Neprilysin	IC50	B	-0.00978851	0.00374477	-0.53629	-0.985887	-0.0158525	0.339821	0.287228	0.637451	0.00508985	-1.08707	2.09204	-0.494253	-4.98475	0.219701	0.0284285	-0.077573	0.477823	-0.054772	6.45287	0.137474	-2.02823	0.233716	-4.6092	-1.06437	3.84138	-0.750958	0.00263835	7.42893	-0.050623	1.89308	0.00334871	3.48046	0.358196	-0.669355	-1.44444	-2.07586	-0.37931	-1.03448	-1.08266	-1.14559	-1	0.8217	0.1783	Inside-AD
C27	Neprilysin	IC50	F	-0.00978851	0.00374477	-0.2	-0.2	-0.0158525	0.21575	0.304	0.637451	0.00508985	-1.08707	2.09204	-0.494253	-4.98475	0.284295	0.0299231	-0.077573	1	-0.054772	6.45287	0.137474	-2.7	0.233716	-4.6092	-1.06437	3.84138	-0.750958	0.004954	5.77	-0.050623	3.33678	0.006101	3.48046	0.358196	-1.55	-1.44444	-2.07586	-0.37931	-1.03448	-0.2	-1.14559	-1	0.8062	0.1938	Inside-AD
C27	Neprilysin	Ki	B	-0.00978851	0.00374477	-0.53629	-0.985887	-0.0129694	0.339821	0.287228	0.584148	0.00508985	-1.08707	2.09204	-0.308642	-4.98475	0.219701	0.0284285	-0.328781	0.477823	-0.054772	5.46914	0.137474	-2.02823	0.233716	-4.6092	-0.876543	4.20988	-0.750958	0.00263835	7.42893	-0.0136062	1.89308	0.00334871	3.22222	0.71042	-0.669355	-1.44444	-1.54321	-0.37931	-1.03448	-1.08266	-1.14559	-1	0.8788	0.1212	Inside-AD
C27	Neprilysin	Ki	F	-0.00978851	0.00374477	-0.2	-0.2	-0.0129694	0.21575	0.304	0.584148	0.00508985	-1.08707	2.09204	-0.308642	-4.98475	0.284295	0.0299231	-0.328781	1	-0.054772	5.46914	0.137474	-2.7	0.233716	-4.6092	-0.876543	4.20988	-0.750958	0.004954	5.77	-0.0136062	3.33678	0.006101	3.22222	0.71042	-1.55	-1.44444	-1.54321	-0.37931	-1.03448	-0.2	-1.14559	-1	0.8675	0.1325	Inside-AD
C28	Angiotensin-converting enzyme	IC50	B	-0.014122	-0.00333715	-0.53629	-1.98589	-0.0161625	0.578621	0.526028	0.658751	0.00170648	-1.96533	2.126	-0.494253	-4.75141	0.330401	0.029619	-0.421173	-0.522177	-0.0829353	9.45287	0.175175	-2.02823	-0.380392	-3.26275	-1.06437	3.84138	-0.717647	-0.00114165	7.48093	-0.050623	1.70708	-0.00110129	3.48046	-0.409804	-0.669355	-0.968627	-0.0758621	-0.447059	-2.2902	-1.08266	-1.1451	-1	0.647	0.353	Outside-AD
C28	Angiotensin-converting enzyme	IC50	F	-0.014122	-0.00333715	-0.2	-1.2	-0.0161625	0.45455	0.5428	0.658751	0.00170648	-1.96533	2.126	-0.494253	-4.75141	0.394995	0.0311136	-0.421173	0	-0.0829353	9.45287	0.175175	-2.7	-0.380392	-3.26275	-1.06437	3.84138	-0.717647	0.001174	5.822	-0.050623	3.15078	0.001651	3.48046	-0.409804	-1.55	-0.968627	-0.0758621	-0.447059	-2.2902	-0.2	-1.1451	-1	0.6233	0.3767	Outside-AD
C28	Angiotensin-converting enzyme	Ki	B	-0.014122	-0.00333715	-0.53629	-1.98589	-0.0132794	0.578621	0.526028	0.605448	0.00170648	-1.96533	2.126	-0.308642	-4.75141	0.330401	0.029619	-0.672381	-0.522177	-0.0829353	8.46914	0.175175	-2.02823	-0.380392	-3.26275	-0.876543	4.20988	-0.717647	-0.00114165	7.48093	-0.0136062	1.70708	-0.00110129	3.22222	-0.0575802	-0.669355	-0.968627	0.45679	-0.447059	-2.2902	-1.08266	-1.1451	-1	0.7426	0.2574	Outside-AD
C28	Angiotensin-converting enzyme	Ki	F	-0.014122	-0.00333715	-0.2	-1.2	-0.0132794	0.45455	0.5428	0.605448	0.00170648	-1.96533	2.126	-0.308642	-4.75141	0.394995	0.0311136	-0.672381	0	-0.0829353	8.46914	0.175175	-2.7	-0.380392	-3.26275	-0.876543	4.20988	-0.717647	0.001174	5.822	-0.0136062	3.15078	0.001651	3.22222	-0.0575802	-1.55	-0.968627	0.45679	-0.447059	-2.2902	-0.2	-1.1451	-1	0.7226	0.2774	Outside-AD
C28	Neprilysin	IC50	B	-0.0124885	0.00309877	-0.53629	-1.98589	-0.0161625	0.578621	0.526028	0.658751	0.00161902	-1.08707	1.96204	-0.494253	-4.98475	0.330401	0.029619	-0.421173	-0.522177	-0.070872	9.45287	0.177274	-2.02823	0.233716	-4.6092	-1.06437	3.84138	-0.750958	-0.00114165	7.48093	-0.050623	1.70708	-0.00110129	3.48046	-0.409804	-0.669355	-1.44444	-0.0758621	-0.37931	-2.03448	-1.08266	-1.14559	-1	0.8422	0.1578	Outside-AD
C28	Neprilysin	IC50	F	-0.0124885	0.00309877	-0.2	-1.2	-0.0161625	0.45455	0.5428	0.658751	0.00161902	-1.08707	1.96204	-0.494253	-4.98475	0.394995	0.0311136	-0.421173	0	-0.070872	9.45287	0.177274	-2.7	0.233716	-4.6092	-1.06437	3.84138	-0.750958	0.001174	5.822	-0.050623	3.15078	0.001651	3.48046	-0.409804	-1.55	-1.44444	-0.0758621	-0.37931	-2.03448	-0.2	-1.14559	-1	0.8281	0.1719	Outside-AD
C28	Neprilysin	Ki	B	-0.0124885	0.00309877	-0.53629	-1.98589	-0.0132794	0.578621	0.526028	0.605448	0.00161902	-1.08707	1.96204	-0.308642	-4.98475	0.330401	0.029619	-0.672381	-0.522177	-0.070872	8.46914	0.177274	-2.02823	0.233716	-4.6092	-0.876543	4.20988	-0.750958	-0.00114165	7.48093	-0.0136062	1.70708	-0.00110129	3.22222	-0.0575802	-0.669355	-1.44444	0.45679	-0.37931	-2.03448	-1.08266	-1.14559	-1	0.8936	0.1064	Outside-AD
C28	Neprilysin	Ki	F	-0.0124885	0.00309877	-0.2	-1.2	-0.0132794	0.45455	0.5428	0.605448	0.00161902	-1.08707	1.96204	-0.308642	-4.98475	0.394995	0.0311136	-0.672381	0	-0.070872	8.46914	0.177274	-2.7	0.233716	-4.6092	-0.876543	4.20988	-0.750958	0.001174	5.822	-0.0136062	3.15078	0.001651	3.22222	-0.0575802	-1.55	-1.44444	0.45679	-0.37931	-2.03448	-0.2	-1.14559	-1	0.8835	0.1165	Outside-AD
C29	Angiotensin-converting enzyme	IC50	B	-0.011422	-0.00269115	-0.53629	-0.985887	-0.0157925	0.341321	0.288728	0.840451	0.00334221	-1.96533	2.23	-0.494253	-4.75141	0.196801	0.0284285	-0.305873	0.477823	-0.0689353	6.45287	0.135375	-2.02823	-0.380392	-3.26275	-1.06437	4.84138	-0.717647	0.00190835	7.48693	-0.050623	1.83708	0.00249871	3.48046	-0.0928044	-0.669355	-0.968627	-1.07586	-0.447059	-1.2902	-1.08266	-1.1451	-1	0.5756	0.4244	Inside-AD
C29	Angiotensin-converting enzyme	IC50	F	-0.011422	-0.00269115	-0.2	-0.2	-0.0157925	0.21725	0.3055	0.840451	0.00334221	-1.96533	2.23	-0.494253	-4.75141	0.261395	0.0299231	-0.305873	1	-0.0689353	6.45287	0.135375	-2.7	-0.380392	-3.26275	-1.06437	4.84138	-0.717647	0.004224	5.828	-0.050623	3.28078	0.005251	3.48046	-0.0928044	-1.55	-0.968627	-1.07586	-0.447059	-1.2902	-0.2	-1.1451	-1	0.5505	0.4495	Inside-AD
C29	Angiotensin-converting enzyme	Ki	B	-0.011422	-0.00269115	-0.53629	-0.985887	-0.0129094	0.341321	0.288728	0.787148	0.00334221	-1.96533	2.23	-0.308642	-4.75141	0.196801	0.0284285	-0.557081	0.477823	-0.0689353	5.46914	0.135375	-2.02823	-0.380392	-3.26275	-0.876543	5.20988	-0.717647	0.00190835	7.48693	-0.0136062	1.83708	0.00249871	3.22222	0.25942	-0.669355	-0.968627	-0.54321	-0.447059	-1.2902	-1.08266	-1.1451	-1	0.681	0.319	Inside-AD
C29	Angiotensin-converting enzyme	Ki	F	-0.011422	-0.00269115	-0.2	-0.2	-0.0129094	0.21725	0.3055	0.787148	0.00334221	-1.96533	2.23	-0.308642	-4.75141	0.261395	0.0299231	-0.557081	1	-0.0689353	5.46914	0.135375	-2.7	-0.380392	-3.26275	-0.876543	5.20988	-0.717647	0.004224	5.828	-0.0136062	3.28078	0.005251	3.22222	0.25942	-1.55	-0.968627	-0.54321	-0.447059	-1.2902	-0.2	-1.1451	-1	0.6584	0.3416	Inside-AD
C29	Neprilysin	IC50	B	-0.00978851	0.00374477	-0.53629	-0.985887	-0.0157925	0.341321	0.288728	0.840451	0.00325476	-1.08707	2.06604	-0.494253	-4.98475	0.196801	0.0284285	-0.305873	0.477823	-0.056872	6.45287	0.137474	-2.02823	0.233716	-4.6092	-1.06437	4.84138	-0.750958	0.00190835	7.48693	-0.050623	1.83708	0.00249871	3.48046	-0.0928044	-0.669355	-1.44444	-1.07586	-0.37931	-1.03448	-1.08266	-1.14559	-1	0.7979	0.2021	Inside-AD
C29	Neprilysin	IC50	F	-0.00978851	0.00374477	-0.2	-0.2	-0.0157925	0.21725	0.3055	0.840451	0.00325476	-1.08707	2.06604	-0.494253	-4.98475	0.261395	0.0299231	-0.305873	1	-0.056872	6.45287	0.137474	-2.7	0.233716	-4.6092	-1.06437	4.84138	-0.750958	0.004224	5.828	-0.050623	3.28078	0.005251	3.48046	-0.0928044	-1.55	-1.44444	-1.07586	-0.37931	-1.03448	-0.2	-1.14559	-1	0.7809	0.2191	Inside-AD
C29	Neprilysin	Ki	B	-0.00978851	0.00374477	-0.53629	-0.985887	-0.0129094	0.341321	0.288728	0.787148	0.00325476	-1.08707	2.06604	-0.308642	-4.98475	0.196801	0.0284285	-0.557081	0.477823	-0.056872	5.46914	0.137474	-2.02823	0.233716	-4.6092	-0.876543	5.20988	-0.750958	0.00190835	7.48693	-0.0136062	1.83708	0.00249871	3.22222	0.25942	-0.669355	-1.44444	-0.54321	-0.37931	-1.03448	-1.08266	-1.14559	-1	0.8614	0.1386	Inside-AD
C29	Neprilysin	Ki	F	-0.00978851	0.00374477	-0.2	-0.2	-0.0129094	0.21725	0.3055	0.787148	0.00325476	-1.08707	2.06604	-0.308642	-4.98475	0.261395	0.0299231	-0.557081	1	-0.056872	5.46914	0.137474	-2.7	0.233716	-4.6092	-0.876543	5.20988	-0.750958	0.004224	5.828	-0.0136062	3.28078	0.005251	3.22222	0.25942	-1.55	-1.44444	-0.54321	-0.37931	-1.03448	-0.2	-1.14559	-1	0.8487	0.1513	Inside-AD
C30	Angiotensin-converting enzyme	IC50	B	-0.013722	0.00183081	-0.53629	-1.98589	-0.0151025	0.176621	0.418328	0.937951	0.00448287	-1.96533	2.124	-0.494253	-4.75141	0.245201	0.029619	-0.259773	-0.522177	-0.0691353	9.45287	0.0775751	-2.02823	-0.380392	-3.26275	-1.06437	2.84138	-0.717647	0.00268835	7.35393	-0.050623	1.69808	0.00246871	3.48046	-0.501804	-0.669355	-0.968627	-2.07586	-0.447059	-2.2902	-1.08266	-1.1451	1	0.0978	0.9022	Inside-AD
C30	Angiotensin-converting enzyme	IC50	F	-0.013722	0.00183081	-0.2	-1.2	-0.0151025	0.05255	0.4351	0.937951	0.00448287	-1.96533	2.124	-0.494253	-4.75141	0.309795	0.0311136	-0.259773	0	-0.0691353	9.45287	0.0775751	-2.7	-0.380392	-3.26275	-1.06437	2.84138	-0.717647	0.005004	5.695	-0.050623	3.14178	0.005221	3.48046	-0.501804	-1.55	-0.968627	-2.07586	-0.447059	-2.2902	-0.2	-1.1451	1	0.0891	0.9109	Inside-AD
C30	Angiotensin-converting enzyme	Ki	B	-0.013722	0.00183081	-0.53629	-1.98589	-0.0122194	0.176621	0.418328	0.884648	0.00448287	-1.96533	2.124	-0.308642	-4.75141	0.245201	0.029619	-0.510981	-0.522177	-0.0691353	8.46914	0.0775751	-2.02823	-0.380392	-3.26275	-0.876543	3.20988	-0.717647	0.00268835	7.35393	-0.0136062	1.69808	0.00246871	3.22222	-0.14958	-0.669355	-0.968627	-1.54321	-0.447059	-2.2902	-1.08266	-1.1451	1	0.1457	0.8543	Inside-AD
C30	Angiotensin-converting enzyme	Ki	F	-0.013722	0.00183081	-0.2	-1.2	-0.0122194	0.05255	0.4351	0.884648	0.00448287	-1.96533	2.124	-0.308642	-4.75141	0.309795	0.0311136	-0.510981	0	-0.0691353	8.46914	0.0775751	-2.7	-0.380392	-3.26275	-0.876543	3.20988	-0.717647	0.005004	5.695	-0.0136062	3.14178	0.005221	3.22222	-0.14958	-1.55	-0.968627	-1.54321	-0.447059	-2.2902	-0.2	-1.1451	1	0.1335	0.8665	Inside-AD
C30	Neprilysin	IC50	B	-0.0120885	0.00826673	-0.53629	-1.98589	-0.0151025	0.176621	0.418328	0.937951	0.00439541	-1.08707	1.96004	-0.494253	-4.98475	0.245201	0.029619	-0.259773	-0.522177	-0.057072	9.45287	0.0796736	-2.02823	0.233716	-4.6092	-1.06437	2.84138	-0.750958	0.00268835	7.35393	-0.050623	1.69808	0.00246871	3.48046	-0.501804	-0.669355	-1.44444	-2.07586	-0.37931	-2.03448	-1.08266	-1.14559	1	0.2398	0.7602	Inside-AD
C30	Neprilysin	IC50	F	-0.0120885	0.00826673	-0.2	-1.2	-0.0151025	0.05255	0.4351	0.937951	0.00439541	-1.08707	1.96004	-0.494253	-4.98475	0.309795	0.0311136	-0.259773	0	-0.057072	9.45287	0.0796736	-2.7	0.233716	-4.6092	-1.06437	2.84138	-0.750958	0.005004	5.695	-0.050623	3.14178	0.005221	3.48046	-0.501804	-1.55	-1.44444	-2.07586	-0.37931	-2.03448	-0.2	-1.14559	1	0.2217	0.7783	Inside-AD
C30	Neprilysin	Ki	B	-0.0120885	0.00826673	-0.53629	-1.98589	-0.0122194	0.176621	0.418328	0.884648	0.00439541	-1.08707	1.96004	-0.308642	-4.98475	0.245201	0.029619	-0.510981	-0.522177	-0.057072	8.46914	0.0796736	-2.02823	0.233716	-4.6092	-0.876543	3.20988	-0.750958	0.00268835	7.35393	-0.0136062	1.69808	0.00246871	3.22222	-0.14958	-0.669355	-1.44444	-1.54321	-0.37931	-2.03448	-1.08266	-1.14559	1	0.3318	0.6682	Inside-AD
C30	Neprilysin	Ki	F	-0.0120885	0.00826673	-0.2	-1.2	-0.0122194	0.05255	0.4351	0.884648	0.00439541	-1.08707	1.96004	-0.308642	-4.98475	0.309795	0.0311136	-0.510981	0	-0.057072	8.46914	0.0796736	-2.7	0.233716	-4.6092	-0.876543	3.20988	-0.750958	0.005004	5.695	-0.0136062	3.14178	0.005221	3.22222	-0.14958	-1.55	-1.44444	-1.54321	-0.37931	-2.03448	-0.2	-1.14559	1	0.3095	0.6905	Inside-AD
C31	Angiotensin-converting enzyme	IC50	B	-0.022922	-0.00269115	-0.53629	-1.98589	-0.0174325	0.930821	0.878228	0.369911	0.00203581	-1.96533	2.089	-0.494253	-4.75141	0.524501	0.0538614	-0.602573	-0.522177	-0.0898353	9.45287	0.228975	-2.02823	-0.380392	-3.26275	-1.06437	5.84138	-0.717647	-0.00483165	16.6319	-0.050623	1.72208	-0.00488129	3.48046	-0.122804	-0.669355	-0.968627	-2.07586	-0.447059	-2.2902	-1.08266	-1.1451	-1	0.8869	0.1131	Outside-AD
C31	Angiotensin-converting enzyme	IC50	F	-0.022922	-0.00269115	-0.2	-1.2	-0.0174325	0.80675	0.895	0.369911	0.00203581	-1.96533	2.089	-0.494253	-4.75141	0.589095	0.055356	-0.602573	0	-0.0898353	9.45287	0.228975	-2.7	-0.380392	-3.26275	-1.06437	5.84138	-0.717647	-0.002516	14.973	-0.050623	3.16578	-0.002129	3.48046	-0.122804	-1.55	-0.968627	-2.07586	-0.447059	-2.2902	-0.2	-1.1451	-1	0.8762	0.1238	Outside-AD
C31	Angiotensin-converting enzyme	Ki	B	-0.022922	-0.00269115	-0.53629	-1.98589	-0.0145494	0.930821	0.878228	0.316608	0.00203581	-1.96533	2.089	-0.308642	-4.75141	0.524501	0.0538614	-0.853781	-0.522177	-0.0898353	8.46914	0.228975	-2.02823	-0.380392	-3.26275	-0.876543	6.20988	-0.717647	-0.00483165	16.6319	-0.0136062	1.72208	-0.00488129	3.22222	0.22942	-0.669355	-0.968627	-1.54321	-0.447059	-2.2902	-1.08266	-1.1451	-1	0.925	0.075	Outside-AD
C31	Angiotensin-converting enzyme	Ki	F	-0.022922	-0.00269115	-0.2	-1.2	-0.0145494	0.80675	0.895	0.316608	0.00203581	-1.96533	2.089	-0.308642	-4.75141	0.589095	0.055356	-0.853781	0	-0.0898353	8.46914	0.228975	-2.7	-0.380392	-3.26275	-0.876543	6.20988	-0.717647	-0.002516	14.973	-0.0136062	3.16578	-0.002129	3.22222	0.22942	-1.55	-0.968627	-1.54321	-0.447059	-2.2902	-0.2	-1.1451	-1	0.9176	0.0824	Outside-AD
C31	Neprilysin	IC50	B	-0.0212885	0.00374477	-0.53629	-1.98589	-0.0174325	0.930821	0.878228	0.369911	0.00194836	-1.08707	1.92504	-0.494253	-4.98475	0.524501	0.0538614	-0.602573	-0.522177	-0.077772	9.45287	0.231074	-2.02823	0.233716	-4.6092	-1.06437	5.84138	-0.750958	-0.00483165	16.6319	-0.050623	1.72208	-0.00488129	3.48046	-0.122804	-0.669355	-1.44444	-2.07586	-0.37931	-2.03448	-1.08266	-1.14559	-1	0.958	0.042	Outside-AD
C31	Neprilysin	IC50	F	-0.0212885	0.00374477	-0.2	-1.2	-0.0174325	0.80675	0.895	0.369911	0.00194836	-1.08707	1.92504	-0.494253	-4.98475	0.589095	0.055356	-0.602573	0	-0.077772	9.45287	0.231074	-2.7	0.233716	-4.6092	-1.06437	5.84138	-0.750958	-0.002516	14.973	-0.050623	3.16578	-0.002129	3.48046	-0.122804	-1.55	-1.44444	-2.07586	-0.37931	-2.03448	-0.2	-1.14559	-1	0.9537	0.0463	Outside-AD
C31	Neprilysin	Ki	B	-0.0212885	0.00374477	-0.53629	-1.98589	-0.0145494	0.930821	0.878228	0.316608	0.00194836	-1.08707	1.92504	-0.308642	-4.98475	0.524501	0.0538614	-0.853781	-0.522177	-0.077772	8.46914	0.231074	-2.02823	0.233716	-4.6092	-0.876543	6.20988	-0.750958	-0.00483165	16.6319	-0.0136062	1.72208	-0.00488129	3.22222	0.22942	-0.669355	-1.44444	-1.54321	-0.37931	-2.03448	-1.08266	-1.14559	-1	0.9729	0.0271	Outside-AD
C31	Neprilysin	Ki	F	-0.0212885	0.00374477	-0.2	-1.2	-0.0145494	0.80675	0.895	0.316608	0.00194836	-1.08707	1.92504	-0.308642	-4.98475	0.589095	0.055356	-0.853781	0	-0.077772	8.46914	0.231074	-2.7	0.233716	-4.6092	-0.876543	6.20988	-0.750958	-0.002516	14.973	-0.0136062	3.16578	-0.002129	3.22222	0.22942	-1.55	-1.44444	-1.54321	-0.37931	-2.03448	-0.2	-1.14559	-1	0.9701	0.0299	Outside-AD
C32	Angiotensin-converting enzyme	IC50	B	-0.00382196	-0.0119504	-0.53629	-1.98589	-0.0123625	-0.823079	-0.421372	1.15505	0.0015559	0.553666	1.918	-0.494253	-0.246412	-0.000199	-0.0162143	0.268527	-0.522177	0.102665	7.45287	-0.0402249	-2.02823	1.61961	-2.26275	-1.06437	-4.15862	-0.717647	-0.000702	-1.64807	-0.050623	1.55408	-0.00165129	3.48046	0.00219563	-0.669355	0.0313725	-2.07586	-0.447059	-2.2902	-1.08266	-1.1451	1	0.0003	0.9997	Inside-AD
C32	Angiotensin-converting enzyme	IC50	F	-0.00382196	-0.0119504	-0.2	-1.2	-0.0123625	-0.94715	-0.4046	1.15505	0.0015559	0.553666	1.918	-0.494253	-0.246412	0.064395	-0.0147198	0.268527	0	0.102665	7.45287	-0.0402249	-2.7	1.61961	-2.26275	-1.06437	-4.15862	-0.717647	0.001614	-3.307	-0.050623	2.99778	0.001101	3.48046	0.00219563	-1.55	0.0313725	-2.07586	-0.447059	-2.2902	-0.2	-1.1451	1	0.0003	0.9997	Inside-AD
C32	Angiotensin-converting enzyme	Ki	B	-0.00382196	-0.0119504	-0.53629	-1.98589	-0.00947938	-0.823079	-0.421372	1.10175	0.0015559	0.553666	1.918	-0.308642	-0.246412	-0.000199	-0.0162143	0.0173185	-0.522177	0.102665	6.46914	-0.0402249	-2.02823	1.61961	-2.26275	-0.876543	-3.79012	-0.717647	-0.000702	-1.64807	-0.0136062	1.55408	-0.00165129	3.22222	0.35442	-0.669355	0.0313725	-1.54321	-0.447059	-2.2902	-1.08266	-1.1451	1	0.0005	0.9995	Inside-AD
C32	Angiotensin-converting enzyme	Ki	F	-0.00382196	-0.0119504	-0.2	-1.2	-0.00947938	-0.94715	-0.4046	1.10175	0.0015559	0.553666	1.918	-0.308642	-0.246412	0.064395	-0.0147198	0.0173185	0	0.102665	6.46914	-0.0402249	-2.7	1.61961	-2.26275	-0.876543	-3.79012	-0.717647	0.001614	-3.307	-0.0136062	2.99778	0.001101	3.22222	0.35442	-1.55	0.0313725	-1.54321	-0.447059	-2.2902	-0.2	-1.1451	1	0.0004	0.9996	Inside-AD
C32	Neprilysin	IC50	B	-0.00218851	-0.00551449	-0.53629	-1.98589	-0.0123625	-0.823079	-0.421372	1.15505	0.00146845	1.43193	1.75404	-0.494253	-0.479751	-0.000199	-0.0162143	0.268527	-0.522177	0.114728	7.45287	-0.0381264	-2.02823	2.23372	-3.6092	-1.06437	-4.15862	-0.750958	-0.000702	-1.64807	-0.050623	1.55408	-0.00165129	3.48046	0.00219563	-0.669355	-0.444444	-2.07586	-0.37931	-2.03448	-1.08266	-1.14559	1	0.0009	0.9991	Inside-AD
C32	Neprilysin	IC50	F	-0.00218851	-0.00551449	-0.2	-1.2	-0.0123625	-0.94715	-0.4046	1.15505	0.00146845	1.43193	1.75404	-0.494253	-0.479751	0.064395	-0.0147198	0.268527	0	0.114728	7.45287	-0.0381264	-2.7	2.23372	-3.6092	-1.06437	-4.15862	-0.750958	0.001614	-3.307	-0.050623	2.99778	0.001101	3.48046	0.00219563	-1.55	-0.444444	-2.07586	-0.37931	-2.03448	-0.2	-1.14559	1	0.0008	0.9992	Inside-AD
C32	Neprilysin	Ki	B	-0.00218851	-0.00551449	-0.53629	-1.98589	-0.00947938	-0.823079	-0.421372	1.10175	0.00146845	1.43193	1.75404	-0.308642	-0.479751	-0.000199	-0.0162143	0.0173185	-0.522177	0.114728	6.46914	-0.0381264	-2.02823	2.23372	-3.6092	-0.876543	-3.79012	-0.750958	-0.000702	-1.64807	-0.0136062	1.55408	-0.00165129	3.22222	0.35442	-0.669355	-0.444444	-1.54321	-0.37931	-2.03448	-1.08266	-1.14559	1	0.0014	0.9986	Inside-AD
C32	Neprilysin	Ki	F	-0.00218851	-0.00551449	-0.2	-1.2	-0.00947938	-0.94715	-0.4046	1.10175	0.00146845	1.43193	1.75404	-0.308642	-0.479751	0.064395	-0.0147198	0.0173185	0	0.114728	6.46914	-0.0381264	-2.7	2.23372	-3.6092	-0.876543	-3.79012	-0.750958	0.001614	-3.307	-0.0136062	2.99778	0.001101	3.22222	0.35442	-1.55	-0.444444	-1.54321	-0.37931	-2.03448	-0.2	-1.14559	1	0.0013	0.9987	Inside-AD
C33	Angiotensin-converting enzyme	IC50	B	-0.025822	-0.00850511	-0.53629	-1.98589	-0.0167825	0.293021	0.240428	0.544451	0.00179421	0.560666	2.276	-0.494253	0.0245882	0.311601	0.0462857	-0.521873	-0.522177	0.0651647	10.4529	0.175175	-2.02823	1.61961	3.73725	-1.06437	0.841379	-0.717647	-0.00163165	7.42493	-0.050623	1.94908	-0.00153129	3.48046	0.432196	-0.669355	0.0313725	-1.07586	-0.447059	-2.2902	-1.08266	-1.1451	1	0.001	0.999	Outside-AD
C33	Angiotensin-converting enzyme	IC50	F	-0.025822	-0.00850511	-0.2	-1.2	-0.0167825	0.16895	0.2572	0.544451	0.00179421	0.560666	2.276	-0.494253	0.0245882	0.376195	0.0477802	-0.521873	0	0.0651647	10.4529	0.175175	-2.7	1.61961	3.73725	-1.06437	0.841379	-0.717647	0.000684	5.766	-0.050623	3.39278	0.001221	3.48046	0.432196	-1.55	0.0313725	-1.07586	-0.447059	-2.2902	-0.2	-1.1451	1	0.0009	0.9991	Outside-AD
C33	Angiotensin-converting enzyme	Ki	B	-0.025822	-0.00850511	-0.53629	-1.98589	-0.0138994	0.293021	0.240428	0.491148	0.00179421	0.560666	2.276	-0.308642	0.0245882	0.311601	0.0462857	-0.773081	-0.522177	0.0651647	9.46914	0.175175	-2.02823	1.61961	3.73725	-0.876543	1.20988	-0.717647	-0.00163165	7.42493	-0.0136062	1.94908	-0.00153129	3.22222	0.78442	-0.669355	0.0313725	-0.54321	-0.447059	-2.2902	-1.08266	-1.1451	1	0.0015	0.9985	Outside-AD
C33	Angiotensin-converting enzyme	Ki	F	-0.025822	-0.00850511	-0.2	-1.2	-0.0138994	0.16895	0.2572	0.491148	0.00179421	0.560666	2.276	-0.308642	0.0245882	0.376195	0.0477802	-0.773081	0	0.0651647	9.46914	0.175175	-2.7	1.61961	3.73725	-0.876543	1.20988	-0.717647	0.000684	5.766	-0.0136062	3.39278	0.001221	3.22222	0.78442	-1.55	0.0313725	-0.54321	-0.447059	-2.2902	-0.2	-1.1451	1	0.0014	0.9986	Outside-AD
C33	Neprilysin	IC50	B	-0.0241885	-0.00206919	-0.53629	-1.98589	-0.0167825	0.293021	0.240428	0.544451	0.00170675	1.43893	2.11204	-0.494253	-0.208751	0.311601	0.0462857	-0.521873	-0.522177	0.077228	10.4529	0.177274	-2.02823	2.23372	2.3908	-1.06437	0.841379	-0.750958	-0.00163165	7.42493	-0.050623	1.94908	-0.00153129	3.48046	0.432196	-0.669355	-0.444444	-1.07586	-0.37931	-2.03448	-1.08266	-1.14559	1	0.0028	0.9972	Outside-AD
C33	Neprilysin	IC50	F	-0.0241885	-0.00206919	-0.2	-1.2	-0.0167825	0.16895	0.2572	0.544451	0.00170675	1.43893	2.11204	-0.494253	-0.208751	0.376195	0.0477802	-0.521873	0	0.077228	10.4529	0.177274	-2.7	2.23372	2.3908	-1.06437	0.841379	-0.750958	0.000684	5.766	-0.050623	3.39278	0.001221	3.48046	0.432196	-1.55	-0.444444	-1.07586	-0.37931	-2.03448	-0.2	-1.14559	1	0.0026	0.9974	Outside-AD
C33	Neprilysin	Ki	B	-0.0241885	-0.00206919	-0.53629	-1.98589	-0.0138994	0.293021	0.240428	0.491148	0.00170675	1.43893	2.11204	-0.308642	-0.208751	0.311601	0.0462857	-0.773081	-0.522177	0.077228	9.46914	0.177274	-2.02823	2.23372	2.3908	-0.876543	1.20988	-0.750958	-0.00163165	7.42493	-0.0136062	1.94908	-0.00153129	3.22222	0.78442	-0.669355	-0.444444	-0.54321	-0.37931	-2.03448	-1.08266	-1.14559	1	0.0045	0.9955	Outside-AD
C33	Neprilysin	Ki	F	-0.0241885	-0.00206919	-0.2	-1.2	-0.0138994	0.16895	0.2572	0.491148	0.00170675	1.43893	2.11204	-0.308642	-0.208751	0.376195	0.0477802	-0.773081	0	0.077228	9.46914	0.177274	-2.7	2.23372	2.3908	-0.876543	1.20988	-0.750958	0.000684	5.766	-0.0136062	3.39278	0.001221	3.22222	0.78442	-1.55	-0.444444	-0.54321	-0.37931	-2.03448	-0.2	-1.14559	1	0.004	0.996	Outside-AD
C34	Angiotensin-converting enzyme	IC50	B	-0.014422	-0.0096356	-0.53629	-1.98589	-0.0100625	-0.548479	-0.481272	1.08405	0.00151751	0.564666	2.437	-0.494253	-0.267412	-0.0593992	0.013677	0.169227	-0.522177	0.102665	4.45287	0.0143751	-2.02823	1.61961	-1.26275	-1.06437	-4.15862	-0.717647	-0.00249165	-1.64807	-0.050623	2.27908	-0.00481129	3.48046	1.7542	-0.669355	0.0313725	-2.07586	-0.447059	-1.2902	-1.08266	-1.1451	1	0.0019	0.9981	Inside-AD
C34	Angiotensin-converting enzyme	IC50	F	-0.014422	-0.0096356	-0.2	-1.2	-0.0100625	-0.67255	-0.4645	1.08405	0.00151751	0.564666	2.437	-0.494253	-0.267412	0.005195	0.0151715	0.169227	0	0.102665	4.45287	0.0143751	-2.7	1.61961	-1.26275	-1.06437	-4.15862	-0.717647	-0.000176	-3.307	-0.050623	3.72278	-0.002059	3.48046	1.7542	-1.55	0.0313725	-2.07586	-0.447059	-1.2902	-0.2	-1.1451	1	0.0017	0.9983	Inside-AD
C34	Angiotensin-converting enzyme	Ki	B	-0.014422	-0.0096356	-0.53629	-1.98589	-0.00717938	-0.548479	-0.481272	1.03075	0.00151751	0.564666	2.437	-0.308642	-0.267412	-0.0593992	0.013677	-0.0819815	-0.522177	0.102665	3.46914	0.0143751	-2.02823	1.61961	-1.26275	-0.876543	-3.79012	-0.717647	-0.00249165	-1.64807	-0.0136062	2.27908	-0.00481129	3.22222	2.10642	-0.669355	0.0313725	-1.54321	-0.447059	-1.2902	-1.08266	-1.1451	1	0.003	0.997	Inside-AD
C34	Angiotensin-converting enzyme	Ki	F	-0.014422	-0.0096356	-0.2	-1.2	-0.00717938	-0.67255	-0.4645	1.03075	0.00151751	0.564666	2.437	-0.308642	-0.267412	0.005195	0.0151715	-0.0819815	0	0.102665	3.46914	0.0143751	-2.7	1.61961	-1.26275	-0.876543	-3.79012	-0.717647	-0.000176	-3.307	-0.0136062	3.72278	-0.002059	3.22222	2.10642	-1.55	0.0313725	-1.54321	-0.447059	-1.2902	-0.2	-1.1451	1	0.0027	0.9973	Inside-AD
C34	Neprilysin	IC50	B	-0.0127885	-0.00319968	-0.53629	-1.98589	-0.0100625	-0.548479	-0.481272	1.08405	0.00143006	1.44293	2.27304	-0.494253	-0.500751	-0.0593992	0.013677	0.169227	-0.522177	0.114728	4.45287	0.0164736	-2.02823	2.23372	-2.6092	-1.06437	-4.15862	-0.750958	-0.00249165	-1.64807	-0.050623	2.27908	-0.00481129	3.48046	1.7542	-0.669355	-0.444444	-2.07586	-0.37931	-1.03448	-1.08266	-1.14559	1	0.0055	0.9945	Inside-AD
C34	Neprilysin	IC50	F	-0.0127885	-0.00319968	-0.2	-1.2	-0.0100625	-0.67255	-0.4645	1.08405	0.00143006	1.44293	2.27304	-0.494253	-0.500751	0.005195	0.0151715	0.169227	0	0.114728	4.45287	0.0164736	-2.7	2.23372	-2.6092	-1.06437	-4.15862	-0.750958	-0.000176	-3.307	-0.050623	3.72278	-0.002059	3.48046	1.7542	-1.55	-0.444444	-2.07586	-0.37931	-1.03448	-0.2	-1.14559	1	0.0049	0.9951	Inside-AD
C34	Neprilysin	Ki	B	-0.0127885	-0.00319968	-0.53629	-1.98589	-0.00717938	-0.548479	-0.481272	1.03075	0.00143006	1.44293	2.27304	-0.308642	-0.500751	-0.0593992	0.013677	-0.0819815	-0.522177	0.114728	3.46914	0.0164736	-2.02823	2.23372	-2.6092	-0.876543	-3.79012	-0.750958	-0.00249165	-1.64807	-0.0136062	2.27908	-0.00481129	3.22222	2.10642	-0.669355	-0.444444	-1.54321	-0.37931	-1.03448	-1.08266	-1.14559	1	0.0086	0.9914	Inside-AD
C34	Neprilysin	Ki	F	-0.0127885	-0.00319968	-0.2	-1.2	-0.00717938	-0.67255	-0.4645	1.03075	0.00143006	1.44293	2.27304	-0.308642	-0.500751	0.005195	0.0151715	-0.0819815	0	0.114728	3.46914	0.0164736	-2.7	2.23372	-2.6092	-0.876543	-3.79012	-0.750958	-0.000176	-3.307	-0.0136062	3.72278	-0.002059	3.22222	2.10642	-1.55	-0.444444	-1.54321	-0.37931	-1.03448	-0.2	-1.14559	1	0.0077	0.9923	Inside-AD
C35	Angiotensin-converting enzyme	IC50	B	-0.015122	-0.0034848	-0.53629	-1.98589	-0.00950246	-0.712679	-0.409972	1.13835	0.00338116	0.582666	2.019	-0.494253	-0.363412	-0.000199	0.0162857	0.253127	-0.522177	0.102665	7.45287	-0.0285249	-2.02823	1.61961	-2.26275	-1.06437	-4.15862	-0.717647	-0.000262	-1.64807	-0.050623	1.80108	-0.00312129	3.48046	1.1182	-0.669355	0.0313725	-2.07586	-0.447059	-2.2902	-1.08266	-1.1451	1	0.0005	0.9995	Inside-AD
C35	Angiotensin-converting enzyme	IC50	F	-0.015122	-0.0034848	-0.2	-1.2	-0.00950246	-0.83675	-0.3932	1.13835	0.00338116	0.582666	2.019	-0.494253	-0.363412	0.064395	0.0177802	0.253127	0	0.102665	7.45287	-0.0285249	-2.7	1.61961	-2.26275	-1.06437	-4.15862	-0.717647	0.002054	-3.307	-0.050623	3.24478	-0.000369	3.48046	1.1182	-1.55	0.0313725	-2.07586	-0.447059	-2.2902	-0.2	-1.1451	1	0.0004	0.9996	Inside-AD
C35	Angiotensin-converting enzyme	Ki	B	-0.015122	-0.0034848	-0.53629	-1.98589	-0.00661938	-0.712679	-0.409972	1.08505	0.00338116	0.582666	2.019	-0.308642	-0.363412	-0.000199	0.0162857	0.00191852	-0.522177	0.102665	6.46914	-0.0285249	-2.02823	1.61961	-2.26275	-0.876543	-3.79012	-0.717647	-0.000262	-1.64807	-0.0136062	1.80108	-0.00312129	3.22222	1.47042	-0.669355	0.0313725	-1.54321	-0.447059	-2.2902	-1.08266	-1.1451	1	0.0007	0.9993	Inside-AD
C35	Angiotensin-converting enzyme	Ki	F	-0.015122	-0.0034848	-0.2	-1.2	-0.00661938	-0.83675	-0.3932	1.08505	0.00338116	0.582666	2.019	-0.308642	-0.363412	0.064395	0.0177802	0.00191852	0	0.102665	6.46914	-0.0285249	-2.7	1.61961	-2.26275	-0.876543	-3.79012	-0.717647	0.002054	-3.307	-0.0136062	3.24478	-0.000369	3.22222	1.47042	-1.55	0.0313725	-1.54321	-0.447059	-2.2902	-0.2	-1.1451	1	0.0007	0.9993	Inside-AD
C35	Neprilysin	IC50	B	-0.0134885	0.00295112	-0.53629	-1.98589	-0.00950246	-0.712679	-0.409972	1.13835	0.00329371	1.46093	1.85504	-0.494253	-0.596751	-0.000199	0.0162857	0.253127	-0.522177	0.114728	7.45287	-0.0264264	-2.02823	2.23372	-3.6092	-1.06437	-4.15862	-0.750958	-0.000262	-1.64807	-0.050623	1.80108	-0.00312129	3.48046	1.1182	-0.669355	-0.444444	-2.07586	-0.37931	-2.03448	-1.08266	-1.14559	1	0.0014	0.9986	Inside-AD
C35	Neprilysin	IC50	F	-0.0134885	0.00295112	-0.2	-1.2	-0.00950246	-0.83675	-0.3932	1.13835	0.00329371	1.46093	1.85504	-0.494253	-0.596751	0.064395	0.0177802	0.253127	0	0.114728	7.45287	-0.0264264	-2.7	2.23372	-3.6092	-1.06437	-4.15862	-0.750958	0.002054	-3.307	-0.050623	3.24478	-0.000369	3.48046	1.1182	-1.55	-0.444444	-2.07586	-0.37931	-2.03448	-0.2	-1.14559	1	0.0012	0.9988	Inside-AD
C35	Neprilysin	Ki	B	-0.0134885	0.00295112	-0.53629	-1.98589	-0.00661938	-0.712679	-0.409972	1.08505	0.00329371	1.46093	1.85504	-0.308642	-0.596751	-0.000199	0.0162857	0.00191852	-0.522177	0.114728	6.46914	-0.0264264	-2.02823	2.23372	-3.6092	-0.876543	-3.79012	-0.750958	-0.000262	-1.64807	-0.0136062	1.80108	-0.00312129	3.22222	1.47042	-0.669355	-0.444444	-1.54321	-0.37931	-2.03448	-1.08266	-1.14559	1	0.0021	0.9979	Inside-AD
C35	Neprilysin	Ki	F	-0.0134885	0.00295112	-0.2	-1.2	-0.00661938	-0.83675	-0.3932	1.08505	0.00329371	1.46093	1.85504	-0.308642	-0.596751	0.064395	0.0177802	0.00191852	0	0.114728	6.46914	-0.0264264	-2.7	2.23372	-3.6092	-0.876543	-3.79012	-0.750958	0.002054	-3.307	-0.0136062	3.24478	-0.000369	3.22222	1.47042	-1.55	-0.444444	-1.54321	-0.37931	-2.03448	-0.2	-1.14559	1	0.0019	0.9981	Inside-AD
C36	Angiotensin-converting enzyme	IC50	B	-0.025822	-0.00824671	-0.53629	-1.98589	-0.0133225	0.0423214	0.109528	0.816551	0.0033625	0.502666	2.325	-0.494253	-0.229412	0.246001	0.0462857	-0.355773	-0.522177	0.0796647	7.45287	0.128275	-2.02823	1.61961	1.73725	-1.06437	-1.15862	-0.717647	-0.000212	7.53893	-0.050623	2.01108	0.00201871	3.48046	0.792196	-0.669355	0.0313725	-2.07586	-0.447059	-2.2902	-1.08266	-1.1451	1	0.0007	0.9993	Inside-AD
C36	Angiotensin-converting enzyme	IC50	F	-0.025822	-0.00824671	-0.2	-1.2	-0.0133225	-0.08175	0.1263	0.816551	0.0033625	0.502666	2.325	-0.494253	-0.229412	0.310595	0.0477802	-0.355773	0	0.0796647	7.45287	0.128275	-2.7	1.61961	1.73725	-1.06437	-1.15862	-0.717647	0.002104	5.88	-0.050623	3.45478	0.004771	3.48046	0.792196	-1.55	0.0313725	-2.07586	-0.447059	-2.2902	-0.2	-1.1451	1	0.0006	0.9994	Inside-AD
C36	Angiotensin-converting enzyme	Ki	B	-0.025822	-0.00824671	-0.53629	-1.98589	-0.0104394	0.0423214	0.109528	0.763248	0.0033625	0.502666	2.325	-0.308642	-0.229412	0.246001	0.0462857	-0.606981	-0.522177	0.0796647	6.46914	0.128275	-2.02823	1.61961	1.73725	-0.876543	-0.790123	-0.717647	-0.000212	7.53893	-0.0136062	2.01108	0.00201871	3.22222	1.14442	-0.669355	0.0313725	-1.54321	-0.447059	-2.2902	-1.08266	-1.1451	1	0.001	0.999	Inside-AD
C36	Angiotensin-converting enzyme	Ki	F	-0.025822	-0.00824671	-0.2	-1.2	-0.0104394	-0.08175	0.1263	0.763248	0.0033625	0.502666	2.325	-0.308642	-0.229412	0.310595	0.0477802	-0.606981	0	0.0796647	6.46914	0.128275	-2.7	1.61961	1.73725	-0.876543	-0.790123	-0.717647	0.002104	5.88	-0.0136062	3.45478	0.004771	3.22222	1.14442	-1.55	0.0313725	-1.54321	-0.447059	-2.2902	-0.2	-1.1451	1	0.0009	0.9991	Inside-AD
C36	Neprilysin	IC50	B	-0.0241885	-0.00181079	-0.53629	-1.98589	-0.0133225	0.0423214	0.109528	0.816551	0.00327504	1.38093	2.16104	-0.494253	-0.462751	0.246001	0.0462857	-0.355773	-0.522177	0.091728	7.45287	0.130374	-2.02823	2.23372	0.390805	-1.06437	-1.15862	-0.750958	-0.000212	7.53893	-0.050623	2.01108	0.00201871	3.48046	0.792196	-0.669355	-0.444444	-2.07586	-0.37931	-2.03448	-1.08266	-1.14559	1	0.0019	0.9981	Inside-AD
C36	Neprilysin	IC50	F	-0.0241885	-0.00181079	-0.2	-1.2	-0.0133225	-0.08175	0.1263	0.816551	0.00327504	1.38093	2.16104	-0.494253	-0.462751	0.310595	0.0477802	-0.355773	0	0.091728	7.45287	0.130374	-2.7	2.23372	0.390805	-1.06437	-1.15862	-0.750958	0.002104	5.88	-0.050623	3.45478	0.004771	3.48046	0.792196	-1.55	-0.444444	-2.07586	-0.37931	-2.03448	-0.2	-1.14559	1	0.0017	0.9983	Inside-AD
C36	Neprilysin	Ki	B	-0.0241885	-0.00181079	-0.53629	-1.98589	-0.0104394	0.0423214	0.109528	0.763248	0.00327504	1.38093	2.16104	-0.308642	-0.462751	0.246001	0.0462857	-0.606981	-0.522177	0.091728	6.46914	0.130374	-2.02823	2.23372	0.390805	-0.876543	-0.790123	-0.750958	-0.000212	7.53893	-0.0136062	2.01108	0.00201871	3.22222	1.14442	-0.669355	-0.444444	-1.54321	-0.37931	-2.03448	-1.08266	-1.14559	1	0.003	0.997	Inside-AD
C36	Neprilysin	Ki	F	-0.0241885	-0.00181079	-0.2	-1.2	-0.0104394	-0.08175	0.1263	0.763248	0.00327504	1.38093	2.16104	-0.308642	-0.462751	0.310595	0.0477802	-0.606981	0	0.091728	6.46914	0.130374	-2.7	2.23372	0.390805	-0.876543	-0.790123	-0.750958	0.002104	5.88	-0.0136062	3.45478	0.004771	3.22222	1.14442	-1.55	-0.444444	-1.54321	-0.37931	-2.03448	-0.2	-1.14559	1	0.0027	0.9973	Inside-AD
C37	Angiotensin-converting enzyme	IC50	B	-0.015122	-0.0034848	-0.53629	-1.98589	-0.0132825	-0.698879	-0.515972	1.04805	0.00338116	0.553666	2.159	-0.494253	-0.246412	-0.0535992	0.0162857	0.202327	-0.522177	0.102565	7.45287	-0.0183249	-2.02823	1.61961	-1.26275	-1.06437	-4.15862	-0.717647	-0.00165165	-1.64807	-0.050623	1.90008	-0.00280129	3.48046	1.0632	-0.669355	0.0313725	-2.07586	-0.447059	-1.2902	-1.08266	-1.1451	1	0.0007	0.9993	Inside-AD
C37	Angiotensin-converting enzyme	IC50	F	-0.015122	-0.0034848	-0.2	-1.2	-0.0132825	-0.82295	-0.4992	1.04805	0.00338116	0.553666	2.159	-0.494253	-0.246412	0.010995	0.0177802	0.202327	0	0.102565	7.45287	-0.0183249	-2.7	1.61961	-1.26275	-1.06437	-4.15862	-0.717647	0.000664	-3.307	-0.050623	3.34378	-4.9e-05	3.48046	1.0632	-1.55	0.0313725	-2.07586	-0.447059	-1.2902	-0.2	-1.1451	1	0.0006	0.9994	Inside-AD
C37	Angiotensin-converting enzyme	Ki	B	-0.015122	-0.0034848	-0.53629	-1.98589	-0.0103994	-0.698879	-0.515972	0.994748	0.00338116	0.553666	2.159	-0.308642	-0.246412	-0.0535992	0.0162857	-0.0488815	-0.522177	0.102565	6.46914	-0.0183249	-2.02823	1.61961	-1.26275	-0.876543	-3.79012	-0.717647	-0.00165165	-1.64807	-0.0136062	1.90008	-0.00280129	3.22222	1.41542	-0.669355	0.0313725	-1.54321	-0.447059	-1.2902	-1.08266	-1.1451	1	0.0011	0.9989	Inside-AD
C37	Angiotensin-converting enzyme	Ki	F	-0.015122	-0.0034848	-0.2	-1.2	-0.0103994	-0.82295	-0.4992	0.994748	0.00338116	0.553666	2.159	-0.308642	-0.246412	0.010995	0.0177802	-0.0488815	0	0.102565	6.46914	-0.0183249	-2.7	1.61961	-1.26275	-0.876543	-3.79012	-0.717647	0.000664	-3.307	-0.0136062	3.34378	-4.9e-05	3.22222	1.41542	-1.55	0.0313725	-1.54321	-0.447059	-1.2902	-0.2	-1.1451	1	0.001	0.999	Inside-AD
C37	Neprilysin	IC50	B	-0.0134885	0.00295112	-0.53629	-1.98589	-0.0132825	-0.698879	-0.515972	1.04805	0.00329371	1.43193	1.99504	-0.494253	-0.479751	-0.0535992	0.0162857	0.202327	-0.522177	0.114628	7.45287	-0.0162264	-2.02823	2.23372	-2.6092	-1.06437	-4.15862	-0.750958	-0.00165165	-1.64807	-0.050623	1.90008	-0.00280129	3.48046	1.0632	-0.669355	-0.444444	-2.07586	-0.37931	-1.03448	-1.08266	-1.14559	1	0.0021	0.9979	Inside-AD
C37	Neprilysin	IC50	F	-0.0134885	0.00295112	-0.2	-1.2	-0.0132825	-0.82295	-0.4992	1.04805	0.00329371	1.43193	1.99504	-0.494253	-0.479751	0.010995	0.0177802	0.202327	0	0.114628	7.45287	-0.0162264	-2.7	2.23372	-2.6092	-1.06437	-4.15862	-0.750958	0.000664	-3.307	-0.050623	3.34378	-4.9e-05	3.48046	1.0632	-1.55	-0.444444	-2.07586	-0.37931	-1.03448	-0.2	-1.14559	1	0.0019	0.9981	Inside-AD
C37	Neprilysin	Ki	B	-0.0134885	0.00295112	-0.53629	-1.98589	-0.0103994	-0.698879	-0.515972	0.994748	0.00329371	1.43193	1.99504	-0.308642	-0.479751	-0.0535992	0.0162857	-0.0488815	-0.522177	0.114628	6.46914	-0.0162264	-2.02823	2.23372	-2.6092	-0.876543	-3.79012	-0.750958	-0.00165165	-1.64807	-0.0136062	1.90008	-0.00280129	3.22222	1.41542	-0.669355	-0.444444	-1.54321	-0.37931	-1.03448	-1.08266	-1.14559	1	0.0032	0.9968	Inside-AD
C37	Neprilysin	Ki	F	-0.0134885	0.00295112	-0.2	-1.2	-0.0103994	-0.82295	-0.4992	0.994748	0.00329371	1.43193	1.99504	-0.308642	-0.479751	0.010995	0.0177802	-0.0488815	0	0.114628	6.46914	-0.0162264	-2.7	2.23372	-2.6092	-0.876543	-3.79012	-0.750958	0.000664	-3.307	-0.0136062	3.34378	-4.9e-05	3.22222	1.41542	-1.55	-0.444444	-1.54321	-0.37931	-1.03448	-0.2	-1.14559	1	0.0029	0.9971	Inside-AD
C38	Angiotensin-converting enzyme	IC50	B	-0.025822	-0.00824671	-0.53629	-1.98589	-0.0164125	0.0560214	0.00342762	0.726251	0.0033625	0.544666	2.33	-0.494253	0.0325882	0.192601	0.0462857	-0.406573	-0.522177	0.0795647	7.45287	0.135375	-2.02823	1.61961	2.73725	-1.06437	1.84138	-0.717647	0.00102835	7.45193	-0.050623	2.01808	0.00172871	3.48046	0.773196	-0.669355	0.0313725	-2.07586	-0.447059	-1.2902	-1.08266	-1.1451	1	0.0024	0.9976	Inside-AD
C38	Angiotensin-converting enzyme	IC50	F	-0.025822	-0.00824671	-0.2	-1.2	-0.0164125	-0.06805	0.0202	0.726251	0.0033625	0.544666	2.33	-0.494253	0.0325882	0.257195	0.0477802	-0.406573	0	0.0795647	7.45287	0.135375	-2.7	1.61961	2.73725	-1.06437	1.84138	-0.717647	0.003344	5.793	-0.050623	3.46178	0.004481	3.48046	0.773196	-1.55	0.0313725	-2.07586	-0.447059	-1.2902	-0.2	-1.1451	1	0.0022	0.9978	Inside-AD
C38	Angiotensin-converting enzyme	Ki	B	-0.025822	-0.00824671	-0.53629	-1.98589	-0.0135294	0.0560214	0.00342762	0.672948	0.0033625	0.544666	2.33	-0.308642	0.0325882	0.192601	0.0462857	-0.657781	-0.522177	0.0795647	6.46914	0.135375	-2.02823	1.61961	2.73725	-0.876543	2.20988	-0.717647	0.00102835	7.45193	-0.0136062	2.01808	0.00172871	3.22222	1.12542	-0.669355	0.0313725	-1.54321	-0.447059	-1.2902	-1.08266	-1.1451	1	0.0038	0.9962	Inside-AD
C38	Angiotensin-converting enzyme	Ki	F	-0.025822	-0.00824671	-0.2	-1.2	-0.0135294	-0.06805	0.0202	0.672948	0.0033625	0.544666	2.33	-0.308642	0.0325882	0.257195	0.0477802	-0.657781	0	0.0795647	6.46914	0.135375	-2.7	1.61961	2.73725	-0.876543	2.20988	-0.717647	0.003344	5.793	-0.0136062	3.46178	0.004481	3.22222	1.12542	-1.55	0.0313725	-1.54321	-0.447059	-1.2902	-0.2	-1.1451	1	0.0034	0.9966	Inside-AD
C38	Neprilysin	IC50	B	-0.0241885	-0.00181079	-0.53629	-1.98589	-0.0164125	0.0560214	0.00342762	0.726251	0.00327504	1.42293	2.16604	-0.494253	-0.200751	0.192601	0.0462857	-0.406573	-0.522177	0.091628	7.45287	0.137474	-2.02823	2.23372	1.3908	-1.06437	1.84138	-0.750958	0.00102835	7.45193	-0.050623	2.01808	0.00172871	3.48046	0.773196	-0.669355	-0.444444	-2.07586	-0.37931	-1.03448	-1.08266	-1.14559	1	0.007	0.993	Inside-AD
C38	Neprilysin	IC50	F	-0.0241885	-0.00181079	-0.2	-1.2	-0.0164125	-0.06805	0.0202	0.726251	0.00327504	1.42293	2.16604	-0.494253	-0.200751	0.257195	0.0477802	-0.406573	0	0.091628	7.45287	0.137474	-2.7	2.23372	1.3908	-1.06437	1.84138	-0.750958	0.003344	5.793	-0.050623	3.46178	0.004481	3.48046	0.773196	-1.55	-0.444444	-2.07586	-0.37931	-1.03448	-0.2	-1.14559	1	0.0063	0.9937	Inside-AD
C38	Neprilysin	Ki	B	-0.0241885	-0.00181079	-0.53629	-1.98589	-0.0135294	0.0560214	0.00342762	0.672948	0.00327504	1.42293	2.16604	-0.308642	-0.200751	0.192601	0.0462857	-0.657781	-0.522177	0.091628	6.46914	0.137474	-2.02823	2.23372	1.3908	-0.876543	2.20988	-0.750958	0.00102835	7.45193	-0.0136062	2.01808	0.00172871	3.22222	1.12542	-0.669355	-0.444444	-1.54321	-0.37931	-1.03448	-1.08266	-1.14559	1	0.0109	0.9891	Inside-AD
C38	Neprilysin	Ki	F	-0.0241885	-0.00181079	-0.2	-1.2	-0.0135294	-0.06805	0.0202	0.672948	0.00327504	1.42293	2.16604	-0.308642	-0.200751	0.257195	0.0477802	-0.657781	0	0.091628	6.46914	0.137474	-2.7	2.23372	1.3908	-0.876543	2.20988	-0.750958	0.003344	5.793	-0.0136062	3.46178	0.004481	3.22222	1.12542	-1.55	-0.444444	-1.54321	-0.37931	-1.03448	-0.2	-1.14559	1	0.0099	0.9901	Inside-AD
C39	Angiotensin-converting enzyme	IC50	B	-0.025822	-0.00850511	-0.53629	-1.98589	-0.0168525	0.292121	0.239528	0.419951	0.00179421	0.644666	2.286	-0.494253	-0.251412	0.312201	0.0462857	-0.382673	-0.522177	0.0657647	10.4529	0.175175	-2.02823	1.61961	3.73725	-1.06437	0.841379	-0.717647	-0.000762	7.40893	-0.050623	1.95608	-0.000651	3.48046	0.488196	-0.669355	0.0313725	-2.07586	-0.447059	-2.2902	-1.08266	-1.1451	1	0.002	0.998	Outside-AD
C39	Angiotensin-converting enzyme	IC50	F	-0.025822	-0.00850511	-0.2	-1.2	-0.0168525	0.16805	0.2563	0.419951	0.00179421	0.644666	2.286	-0.494253	-0.251412	0.376795	0.0477802	-0.382673	0	0.0657647	10.4529	0.175175	-2.7	1.61961	3.73725	-1.06437	0.841379	-0.717647	0.001554	5.75	-0.050623	3.39978	0.002101	3.48046	0.488196	-1.55	0.0313725	-2.07586	-0.447059	-2.2902	-0.2	-1.1451	1	0.0018	0.9982	Outside-AD
C39	Angiotensin-converting enzyme	Ki	B	-0.025822	-0.00850511	-0.53629	-1.98589	-0.0139694	0.292121	0.239528	0.366648	0.00179421	0.644666	2.286	-0.308642	-0.251412	0.312201	0.0462857	-0.633881	-0.522177	0.0657647	9.46914	0.175175	-2.02823	1.61961	3.73725	-0.876543	1.20988	-0.717647	-0.000762	7.40893	-0.0136062	1.95608	-0.000651	3.22222	0.84042	-0.669355	0.0313725	-1.54321	-0.447059	-2.2902	-1.08266	-1.1451	1	0.0032	0.9968	Outside-AD
C39	Angiotensin-converting enzyme	Ki	F	-0.025822	-0.00850511	-0.2	-1.2	-0.0139694	0.16805	0.2563	0.366648	0.00179421	0.644666	2.286	-0.308642	-0.251412	0.376795	0.0477802	-0.633881	0	0.0657647	9.46914	0.175175	-2.7	1.61961	3.73725	-0.876543	1.20988	-0.717647	0.001554	5.75	-0.0136062	3.39978	0.002101	3.22222	0.84042	-1.55	0.0313725	-1.54321	-0.447059	-2.2902	-0.2	-1.1451	1	0.0029	0.9971	Outside-AD
C39	Neprilysin	IC50	B	-0.0241885	-0.00206919	-0.53629	-1.98589	-0.0168525	0.292121	0.239528	0.419951	0.00170675	1.52293	2.12204	-0.494253	-0.484751	0.312201	0.0462857	-0.382673	-0.522177	0.077828	10.4529	0.177274	-2.02823	2.23372	2.3908	-1.06437	0.841379	-0.750958	-0.000762	7.40893	-0.050623	1.95608	-0.000651	3.48046	0.488196	-0.669355	-0.444444	-2.07586	-0.37931	-2.03448	-1.08266	-1.14559	1	0.0059	0.9941	Outside-AD
C39	Neprilysin	IC50	F	-0.0241885	-0.00206919	-0.2	-1.2	-0.0168525	0.16805	0.2563	0.419951	0.00170675	1.52293	2.12204	-0.494253	-0.484751	0.376795	0.0477802	-0.382673	0	0.077828	10.4529	0.177274	-2.7	2.23372	2.3908	-1.06437	0.841379	-0.750958	0.001554	5.75	-0.050623	3.39978	0.002101	3.48046	0.488196	-1.55	-0.444444	-2.07586	-0.37931	-2.03448	-0.2	-1.14559	1	0.0053	0.9947	Outside-AD
C39	Neprilysin	Ki	B	-0.0241885	-0.00206919	-0.53629	-1.98589	-0.0139694	0.292121	0.239528	0.366648	0.00170675	1.52293	2.12204	-0.308642	-0.484751	0.312201	0.0462857	-0.633881	-0.522177	0.077828	9.46914	0.177274	-2.02823	2.23372	2.3908	-0.876543	1.20988	-0.750958	-0.000762	7.40893	-0.0136062	1.95608	-0.000651	3.22222	0.84042	-0.669355	-0.444444	-1.54321	-0.37931	-2.03448	-1.08266	-1.14559	1	0.0092	0.9908	Outside-AD
C39	Neprilysin	Ki	F	-0.0241885	-0.00206919	-0.2	-1.2	-0.0139694	0.16805	0.2563	0.366648	0.00170675	1.52293	2.12204	-0.308642	-0.484751	0.376795	0.0477802	-0.633881	0	0.077828	9.46914	0.177274	-2.7	2.23372	2.3908	-0.876543	1.20988	-0.750958	0.001554	5.75	-0.0136062	3.39978	0.002101	3.22222	0.84042	-1.55	-0.444444	-1.54321	-0.37931	-2.03448	-0.2	-1.14559	1	0.0083	0.9917	Outside-AD
C40	Angiotensin-converting enzyme	IC50	B	-0.025822	-0.00824671	-0.53629	-1.98589	-0.0165425	0.0547214	0.00212762	0.523251	0.0033625	0.564666	2.347	-0.494253	-0.267412	0.190301	0.0462857	-0.178273	-0.522177	0.0809647	7.45287	0.135375	-2.02823	1.61961	2.73725	-1.06437	1.84138	-0.717647	0.00202835	7.34593	-0.050623	2.03908	0.00272871	3.48046	0.809196	-0.669355	0.0313725	-2.07586	-0.447059	-1.2902	-1.08266	-1.1451	1	0.0034	0.9966	Inside-AD
C40	Angiotensin-converting enzyme	IC50	F	-0.025822	-0.00824671	-0.2	-1.2	-0.0165425	-0.06935	0.0189	0.523251	0.0033625	0.564666	2.347	-0.494253	-0.267412	0.254895	0.0477802	-0.178273	0	0.0809647	7.45287	0.135375	-2.7	1.61961	2.73725	-1.06437	1.84138	-0.717647	0.004344	5.687	-0.050623	3.48278	0.005481	3.48046	0.809196	-1.55	0.0313725	-2.07586	-0.447059	-1.2902	-0.2	-1.1451	1	0.0031	0.9969	Inside-AD
C40	Angiotensin-converting enzyme	Ki	B	-0.025822	-0.00824671	-0.53629	-1.98589	-0.0136594	0.0547214	0.00212762	0.469948	0.0033625	0.564666	2.347	-0.308642	-0.267412	0.190301	0.0462857	-0.429481	-0.522177	0.0809647	6.46914	0.135375	-2.02823	1.61961	2.73725	-0.876543	2.20988	-0.717647	0.00202835	7.34593	-0.0136062	2.03908	0.00272871	3.22222	1.16142	-0.669355	0.0313725	-1.54321	-0.447059	-1.2902	-1.08266	-1.1451	1	0.0053	0.9947	Inside-AD
C40	Angiotensin-converting enzyme	Ki	F	-0.025822	-0.00824671	-0.2	-1.2	-0.0136594	-0.06935	0.0189	0.469948	0.0033625	0.564666	2.347	-0.308642	-0.267412	0.254895	0.0477802	-0.429481	0	0.0809647	6.46914	0.135375	-2.7	1.61961	2.73725	-0.876543	2.20988	-0.717647	0.004344	5.687	-0.0136062	3.48278	0.005481	3.22222	1.16142	-1.55	0.0313725	-1.54321	-0.447059	-1.2902	-0.2	-1.1451	1	0.0048	0.9952	Inside-AD
C40	Neprilysin	IC50	B	-0.0241885	-0.00181079	-0.53629	-1.98589	-0.0165425	0.0547214	0.00212762	0.523251	0.00327504	1.44293	2.18304	-0.494253	-0.500751	0.190301	0.0462857	-0.178273	-0.522177	0.093028	7.45287	0.137474	-2.02823	2.23372	1.3908	-1.06437	1.84138	-0.750958	0.00202835	7.34593	-0.050623	2.03908	0.00272871	3.48046	0.809196	-0.669355	-0.444444	-2.07586	-0.37931	-1.03448	-1.08266	-1.14559	1	0.0098	0.9902	Inside-AD
C40	Neprilysin	IC50	F	-0.0241885	-0.00181079	-0.2	-1.2	-0.0165425	-0.06935	0.0189	0.523251	0.00327504	1.44293	2.18304	-0.494253	-0.500751	0.254895	0.0477802	-0.178273	0	0.093028	7.45287	0.137474	-2.7	2.23372	1.3908	-1.06437	1.84138	-0.750958	0.004344	5.687	-0.050623	3.48278	0.005481	3.48046	0.809196	-1.55	-0.444444	-2.07586	-0.37931	-1.03448	-0.2	-1.14559	1	0.0088	0.9912	Inside-AD
C40	Neprilysin	Ki	B	-0.0241885	-0.00181079	-0.53629	-1.98589	-0.0136594	0.0547214	0.00212762	0.469948	0.00327504	1.44293	2.18304	-0.308642	-0.500751	0.190301	0.0462857	-0.429481	-0.522177	0.093028	6.46914	0.137474	-2.02823	2.23372	1.3908	-0.876543	2.20988	-0.750958	0.00202835	7.34593	-0.0136062	2.03908	0.00272871	3.22222	1.16142	-0.669355	-0.444444	-1.54321	-0.37931	-1.03448	-1.08266	-1.14559	1	0.0153	0.9847	Inside-AD
C40	Neprilysin	Ki	F	-0.0241885	-0.00181079	-0.2	-1.2	-0.0136594	-0.06935	0.0189	0.469948	0.00327504	1.44293	2.18304	-0.308642	-0.500751	0.254895	0.0477802	-0.429481	0	0.093028	6.46914	0.137474	-2.7	2.23372	1.3908	-0.876543	2.20988	-0.750958	0.004344	5.687	-0.0136062	3.48278	0.005481	3.22222	1.16142	-1.55	-0.444444	-1.54321	-0.37931	-1.03448	-0.2	-1.14559	1	0.0138	0.9862	Inside-AD
C41	Angiotensin-converting enzyme	IC50	B	-0.025522	-0.00333715	-0.53629	-1.98589	-0.0158225	-0.109479	0.0734276	0.577451	0.00420655	0.553666	2.24	-0.494253	-0.246412	0.249501	0.0462857	-0.094373	-0.522177	0.0809647	10.4529	0.0775751	-2.02823	1.61961	1.73725	-1.06437	-0.158621	-0.717647	0.00334835	7.44593	-0.050623	1.89308	0.00316871	3.48046	0.397196	-0.669355	0.0313725	-2.07586	-0.447059	-2.2902	-1.08266	-1.1451	1	0.0002	0.9998	Inside-AD
C41	Angiotensin-converting enzyme	IC50	F	-0.025522	-0.00333715	-0.2	-1.2	-0.0158225	-0.23355	0.0902	0.577451	0.00420655	0.553666	2.24	-0.494253	-0.246412	0.314095	0.0477802	-0.094373	0	0.0809647	10.4529	0.0775751	-2.7	1.61961	1.73725	-1.06437	-0.158621	-0.717647	0.005664	5.787	-0.050623	3.33678	0.005921	3.48046	0.397196	-1.55	0.0313725	-2.07586	-0.447059	-2.2902	-0.2	-1.1451	1	0.0002	0.9998	Inside-AD
C41	Angiotensin-converting enzyme	Ki	B	-0.025522	-0.00333715	-0.53629	-1.98589	-0.0129394	-0.109479	0.0734276	0.524148	0.00420655	0.553666	2.24	-0.308642	-0.246412	0.249501	0.0462857	-0.345581	-0.522177	0.0809647	9.46914	0.0775751	-2.02823	1.61961	1.73725	-0.876543	0.209877	-0.717647	0.00334835	7.44593	-0.0136062	1.89308	0.00316871	3.22222	0.74942	-0.669355	0.0313725	-1.54321	-0.447059	-2.2902	-1.08266	-1.1451	1	0.0004	0.9996	Inside-AD
C41	Angiotensin-converting enzyme	Ki	F	-0.025522	-0.00333715	-0.2	-1.2	-0.0129394	-0.23355	0.0902	0.524148	0.00420655	0.553666	2.24	-0.308642	-0.246412	0.314095	0.0477802	-0.345581	0	0.0809647	9.46914	0.0775751	-2.7	1.61961	1.73725	-0.876543	0.209877	-0.717647	0.005664	5.787	-0.0136062	3.33678	0.005921	3.22222	0.74942	-1.55	0.0313725	-1.54321	-0.447059	-2.2902	-0.2	-1.1451	1	0.0003	0.9997	Inside-AD
C41	Neprilysin	IC50	B	-0.0238885	0.00309877	-0.53629	-1.98589	-0.0158225	-0.109479	0.0734276	0.577451	0.0041191	1.43193	2.07604	-0.494253	-0.479751	0.249501	0.0462857	-0.094373	-0.522177	0.093028	10.4529	0.0796736	-2.02823	2.23372	0.390805	-1.06437	-0.158621	-0.750958	0.00334835	7.44593	-0.050623	1.89308	0.00316871	3.48046	0.397196	-0.669355	-0.444444	-2.07586	-0.37931	-2.03448	-1.08266	-1.14559	1	0.0007	0.9993	Inside-AD
C41	Neprilysin	IC50	F	-0.0238885	0.00309877	-0.2	-1.2	-0.0158225	-0.23355	0.0902	0.577451	0.0041191	1.43193	2.07604	-0.494253	-0.479751	0.314095	0.0477802	-0.094373	0	0.093028	10.4529	0.0796736	-2.7	2.23372	0.390805	-1.06437	-0.158621	-0.750958	0.005664	5.787	-0.050623	3.33678	0.005921	3.48046	0.397196	-1.55	-0.444444	-2.07586	-0.37931	-2.03448	-0.2	-1.14559	1	0.0006	0.9994	Inside-AD
C41	Neprilysin	Ki	B	-0.0238885	0.00309877	-0.53629	-1.98589	-0.0129394	-0.109479	0.0734276	0.524148	0.0041191	1.43193	2.07604	-0.308642	-0.479751	0.249501	0.0462857	-0.345581	-0.522177	0.093028	9.46914	0.0796736	-2.02823	2.23372	0.390805	-0.876543	0.209877	-0.750958	0.00334835	7.44593	-0.0136062	1.89308	0.00316871	3.22222	0.74942	-0.669355	-0.444444	-1.54321	-0.37931	-2.03448	-1.08266	-1.14559	1	0.0011	0.9989	Inside-AD
C41	Neprilysin	Ki	F	-0.0238885	0.00309877	-0.2	-1.2	-0.0129394	-0.23355	0.0902	0.524148	0.0041191	1.43193	2.07604	-0.308642	-0.479751	0.314095	0.0477802	-0.345581	0	0.093028	9.46914	0.0796736	-2.7	2.23372	0.390805	-0.876543	0.209877	-0.750958	0.005664	5.787	-0.0136062	3.33678	0.005921	3.22222	0.74942	-1.55	-0.444444	-1.54321	-0.37931	-2.03448	-0.2	-1.14559	1	0.001	0.999	Inside-AD
C42	Angiotensin-converting enzyme	IC50	B	-0.033522	-0.00732078	-0.53629	-1.98589	-0.0180025	0.645421	0.592828	0.255701	0.00153911	0.502666	2.495	-0.494253	-0.229412	0.495701	0.0690129	-0.703673	-0.522177	0.0579647	10.4529	0.228975	-2.02823	1.61961	5.73725	-1.06437	3.84138	-0.717647	-0.00473165	16.5719	-0.050623	2.07208	-0.00482129	3.48046	0.323196	-0.669355	0.0313725	-2.07586	-0.447059	-2.2902	-1.08266	-1.1451	1	0.0012	0.9988	Outside-AD
C42	Angiotensin-converting enzyme	IC50	F	-0.033522	-0.00732078	-0.2	-1.2	-0.0180025	0.52135	0.6096	0.255701	0.00153911	0.502666	2.495	-0.494253	-0.229412	0.560295	0.0705075	-0.703673	0	0.0579647	10.4529	0.228975	-2.7	1.61961	5.73725	-1.06437	3.84138	-0.717647	-0.002416	14.913	-0.050623	3.51578	-0.002069	3.48046	0.323196	-1.55	0.0313725	-2.07586	-0.447059	-2.2902	-0.2	-1.1451	1	0.0011	0.9989	Outside-AD
C42	Angiotensin-converting enzyme	Ki	B	-0.033522	-0.00732078	-0.53629	-1.98589	-0.0151194	0.645421	0.592828	0.202398	0.00153911	0.502666	2.495	-0.308642	-0.229412	0.495701	0.0690129	-0.954881	-0.522177	0.0579647	9.46914	0.228975	-2.02823	1.61961	5.73725	-0.876543	4.20988	-0.717647	-0.00473165	16.5719	-0.0136062	2.07208	-0.00482129	3.22222	0.67542	-0.669355	0.0313725	-1.54321	-0.447059	-2.2902	-1.08266	-1.1451	1	0.0019	0.9981	Outside-AD
C42	Angiotensin-converting enzyme	Ki	F	-0.033522	-0.00732078	-0.2	-1.2	-0.0151194	0.52135	0.6096	0.202398	0.00153911	0.502666	2.495	-0.308642	-0.229412	0.560295	0.0705075	-0.954881	0	0.0579647	9.46914	0.228975	-2.7	1.61961	5.73725	-0.876543	4.20988	-0.717647	-0.002416	14.913	-0.0136062	3.51578	-0.002069	3.22222	0.67542	-1.55	0.0313725	-1.54321	-0.447059	-2.2902	-0.2	-1.1451	1	0.0017	0.9983	Outside-AD
C42	Neprilysin	IC50	B	-0.0318885	-0.000885	-0.53629	-1.98589	-0.0180025	0.645421	0.592828	0.255701	0.00145165	1.38093	2.33104	-0.494253	-0.462751	0.495701	0.0690129	-0.703673	-0.522177	0.070028	10.4529	0.231074	-2.02823	2.23372	4.3908	-1.06437	3.84138	-0.750958	-0.00473165	16.5719	-0.050623	2.07208	-0.00482129	3.48046	0.323196	-0.669355	-0.444444	-2.07586	-0.37931	-2.03448	-1.08266	-1.14559	1	0.0035	0.9965	Outside-AD
C42	Neprilysin	IC50	F	-0.0318885	-0.000885	-0.2	-1.2	-0.0180025	0.52135	0.6096	0.255701	0.00145165	1.38093	2.33104	-0.494253	-0.462751	0.560295	0.0705075	-0.703673	0	0.070028	10.4529	0.231074	-2.7	2.23372	4.3908	-1.06437	3.84138	-0.750958	-0.002416	14.913	-0.050623	3.51578	-0.002069	3.48046	0.323196	-1.55	-0.444444	-2.07586	-0.37931	-2.03448	-0.2	-1.14559	1	0.0031	0.9969	Outside-AD
C42	Neprilysin	Ki	B	-0.0318885	-0.000885	-0.53629	-1.98589	-0.0151194	0.645421	0.592828	0.202398	0.00145165	1.38093	2.33104	-0.308642	-0.462751	0.495701	0.0690129	-0.954881	-0.522177	0.070028	9.46914	0.231074	-2.02823	2.23372	4.3908	-0.876543	4.20988	-0.750958	-0.00473165	16.5719	-0.0136062	2.07208	-0.00482129	3.22222	0.67542	-0.669355	-0.444444	-1.54321	-0.37931	-2.03448	-1.08266	-1.14559	1	0.0055	0.9945	Outside-AD
C42	Neprilysin	Ki	F	-0.0318885	-0.000885	-0.2	-1.2	-0.0151194	0.52135	0.6096	0.202398	0.00145165	1.38093	2.33104	-0.308642	-0.462751	0.560295	0.0705075	-0.954881	0	0.070028	9.46914	0.231074	-2.7	2.23372	4.3908	-0.876543	4.20988	-0.750958	-0.002416	14.913	-0.0136062	3.51578	-0.002069	3.22222	0.67542	-1.55	-0.444444	-1.54321	-0.37931	-2.03448	-0.2	-1.14559	1	0.0049	0.9951	Outside-AD
C43	Angiotensin-converting enzyme	IC50	B	-0.016322	-0.015849	-0.53629	0.0141129	-0.0164625	0.0543214	0.172928	0.521651	0.00221938	1.07367	2.388	-0.494253	0.524588	0.277201	0.0185079	-0.030773	-0.522177	-0.160535	7.45287	0.115375	-2.02823	1.61961	0.737255	-1.06437	2.84138	-0.717647	0.00227835	7.42793	-0.050623	2.07808	0.00275871	3.48046	0.737196	-0.669355	0.0313725	-2.07586	-0.447059	-2.2902	-1.08266	-1.1451	1	0.4184	0.5816	Inside-AD
C43	Angiotensin-converting enzyme	IC50	F	-0.016322	-0.015849	-0.2	0.8	-0.0164625	-0.06975	0.1897	0.521651	0.00221938	1.07367	2.388	-0.494253	0.524588	0.341795	0.0200025	-0.030773	0	-0.160535	7.45287	0.115375	-2.7	1.61961	0.737255	-1.06437	2.84138	-0.717647	0.004594	5.769	-0.050623	3.52178	0.005511	3.48046	0.737196	-1.55	0.0313725	-2.07586	-0.447059	-2.2902	-0.2	-1.1451	1	0.3937	0.6063	Inside-AD
C43	Angiotensin-converting enzyme	Ki	B	-0.016322	-0.015849	-0.53629	0.0141129	-0.0135794	0.0543214	0.172928	0.468348	0.00221938	1.07367	2.388	-0.308642	0.524588	0.277201	0.0185079	-0.281981	-0.522177	-0.160535	6.46914	0.115375	-2.02823	1.61961	0.737255	-0.876543	3.20988	-0.717647	0.00227835	7.42793	-0.0136062	2.07808	0.00275871	3.22222	1.08942	-0.669355	0.0313725	-1.54321	-0.447059	-2.2902	-1.08266	-1.1451	-1	0.531	0.469	Inside-AD
C43	Angiotensin-converting enzyme	Ki	F	-0.016322	-0.015849	-0.2	0.8	-0.0135794	-0.06975	0.1897	0.468348	0.00221938	1.07367	2.388	-0.308642	0.524588	0.341795	0.0200025	-0.281981	0	-0.160535	6.46914	0.115375	-2.7	1.61961	0.737255	-0.876543	3.20988	-0.717647	0.004594	5.769	-0.0136062	3.52178	0.005511	3.22222	1.08942	-1.55	0.0313725	-1.54321	-0.447059	-2.2902	-0.2	-1.1451	-1	0.5055	0.4945	Inside-AD
C43	Neprilysin	IC50	B	-0.0146885	-0.00941313	-0.53629	0.0141129	-0.0164625	0.0543214	0.172928	0.521651	0.00213192	1.95193	2.22404	-0.494253	0.291249	0.277201	0.0185079	-0.030773	-0.522177	-0.148472	7.45287	0.117474	-2.02823	2.23372	-0.609195	-1.06437	2.84138	-0.750958	0.00227835	7.42793	-0.050623	2.07808	0.00275871	3.48046	0.737196	-0.669355	-0.444444	-2.07586	-0.37931	-2.03448	-1.08266	-1.14559	-1	0.6768	0.3232	Inside-AD
C43	Neprilysin	IC50	F	-0.0146885	-0.00941313	-0.2	0.8	-0.0164625	-0.06975	0.1897	0.521651	0.00213192	1.95193	2.22404	-0.494253	0.291249	0.341795	0.0200025	-0.030773	0	-0.148472	7.45287	0.117474	-2.7	2.23372	-0.609195	-1.06437	2.84138	-0.750958	0.004594	5.769	-0.050623	3.52178	0.005511	3.48046	0.737196	-1.55	-0.444444	-2.07586	-0.37931	-2.03448	-0.2	-1.14559	-1	0.654	0.346	Inside-AD
C43	Neprilysin	Ki	B	-0.0146885	-0.00941313	-0.53629	0.0141129	-0.0135794	0.0543214	0.172928	0.468348	0.00213192	1.95193	2.22404	-0.308642	0.291249	0.277201	0.0185079	-0.281981	-0.522177	-0.148472	6.46914	0.117474	-2.02823	2.23372	-0.609195	-0.876543	3.20988	-0.750958	0.00227835	7.42793	-0.0136062	2.07808	0.00275871	3.22222	1.08942	-0.669355	-0.444444	-1.54321	-0.37931	-2.03448	-1.08266	-1.14559	-1	0.7672	0.2328	Inside-AD
C43	Neprilysin	Ki	F	-0.0146885	-0.00941313	-0.2	0.8	-0.0135794	-0.06975	0.1897	0.468348	0.00213192	1.95193	2.22404	-0.308642	0.291249	0.341795	0.0200025	-0.281981	0	-0.148472	6.46914	0.117474	-2.7	2.23372	-0.609195	-0.876543	3.20988	-0.750958	0.004594	5.769	-0.0136062	3.52178	0.005511	3.22222	1.08942	-1.55	-0.444444	-1.54321	-0.37931	-2.03448	-0.2	-1.14559	-1	0.7484	0.2516	Inside-AD
C44	Angiotensin-converting enzyme	IC50	B	-0.016322	-0.0100011	-0.53629	0.0141129	-0.0157225	0.0639214	0.0113276	0.646151	0.00119057	1.11367	2.504	-0.494253	0.524588	0.146201	0.0185079	-0.169973	-0.522177	-0.169135	10.4529	0.115375	-2.02823	1.61961	1.73725	-1.06437	-1.15862	-0.717647	-0.00383165	-1.64807	-0.050623	2.15808	-0.00397129	3.48046	0.675196	-0.669355	1.03137	-2.07586	-0.447059	-2.2902	-1.08266	-1.1451	1	0.2586	0.7414	Inside-AD
C44	Angiotensin-converting enzyme	IC50	F	-0.016322	-0.0100011	-0.2	0.8	-0.0157225	-0.06015	0.0281	0.646151	0.00119057	1.11367	2.504	-0.494253	0.524588	0.210795	0.0200025	-0.169973	0	-0.169135	10.4529	0.115375	-2.7	1.61961	1.73725	-1.06437	-1.15862	-0.717647	-0.001516	-3.307	-0.050623	3.60178	-0.001219	3.48046	0.675196	-1.55	1.03137	-2.07586	-0.447059	-2.2902	-0.2	-1.1451	1	0.2395	0.7605	Inside-AD
C44	Angiotensin-converting enzyme	Ki	B	-0.016322	-0.0100011	-0.53629	0.0141129	-0.0128394	0.0639214	0.0113276	0.592848	0.00119057	1.11367	2.504	-0.308642	0.524588	0.146201	0.0185079	-0.421181	-0.522177	-0.169135	9.46914	0.115375	-2.02823	1.61961	1.73725	-0.876543	-0.790123	-0.717647	-0.00383165	-1.64807	-0.0136062	2.15808	-0.00397129	3.22222	1.02742	-0.669355	1.03137	-1.54321	-0.447059	-2.2902	-1.08266	-1.1451	1	0.3544	0.6456	Inside-AD
C44	Angiotensin-converting enzyme	Ki	F	-0.016322	-0.0100011	-0.2	0.8	-0.0128394	-0.06015	0.0281	0.592848	0.00119057	1.11367	2.504	-0.308642	0.524588	0.210795	0.0200025	-0.421181	0	-0.169135	9.46914	0.115375	-2.7	1.61961	1.73725	-0.876543	-0.790123	-0.717647	-0.001516	-3.307	-0.0136062	3.60178	-0.001219	3.22222	1.02742	-1.55	1.03137	-1.54321	-0.447059	-2.2902	-0.2	-1.1451	1	0.3314	0.6686	Inside-AD
C44	Neprilysin	IC50	B	-0.0146885	-0.00356517	-0.53629	0.0141129	-0.0157225	0.0639214	0.0113276	0.646151	0.00110312	1.99193	2.34004	-0.494253	0.291249	0.146201	0.0185079	-0.169973	-0.522177	-0.157072	10.4529	0.117474	-2.02823	2.23372	0.390805	-1.06437	-1.15862	-0.750958	-0.00383165	-1.64807	-0.050623	2.15808	-0.00397129	3.48046	0.675196	-0.669355	0.555556	-2.07586	-0.37931	-2.03448	-1.08266	-1.14559	-1	0.5038	0.4962	Inside-AD
C44	Neprilysin	IC50	F	-0.0146885	-0.00356517	-0.2	0.8	-0.0157225	-0.06015	0.0281	0.646151	0.00110312	1.99193	2.34004	-0.494253	0.291249	0.210795	0.0200025	-0.169973	0	-0.157072	10.4529	0.117474	-2.7	2.23372	0.390805	-1.06437	-1.15862	-0.750958	-0.001516	-3.307	-0.050623	3.60178	-0.001219	3.48046	0.675196	-1.55	0.555556	-2.07586	-0.37931	-2.03448	-0.2	-1.14559	1	0.4782	0.5218	Inside-AD
C44	Neprilysin	Ki	B	-0.0146885	-0.00356517	-0.53629	0.0141129	-0.0128394	0.0639214	0.0113276	0.592848	0.00110312	1.99193	2.34004	-0.308642	0.291249	0.146201	0.0185079	-0.421181	-0.522177	-0.157072	9.46914	0.117474	-2.02823	2.23372	0.390805	-0.876543	-0.790123	-0.750958	-0.00383165	-1.64807	-0.0136062	2.15808	-0.00397129	3.22222	1.02742	-0.669355	0.555556	-1.54321	-0.37931	-2.03448	-1.08266	-1.14559	-1	0.6151	0.3849	Inside-AD
C44	Neprilysin	Ki	F	-0.0146885	-0.00356517	-0.2	0.8	-0.0128394	-0.06015	0.0281	0.592848	0.00110312	1.99193	2.34004	-0.308642	0.291249	0.210795	0.0200025	-0.421181	0	-0.157072	9.46914	0.117474	-2.7	2.23372	0.390805	-0.876543	-0.790123	-0.750958	-0.001516	-3.307	-0.0136062	3.60178	-0.001219	3.22222	1.02742	-1.55	0.555556	-1.54321	-0.37931	-2.03448	-0.2	-1.14559	-1	0.5906	0.4094	Inside-AD
C45	Angiotensin-converting enzyme	IC50	B	-0.025822	-0.00850511	-0.53629	0.0141129	-0.0172825	0.416321	0.363728	0.357411	0.00179421	1.07367	2.295	-0.494253	0.524588	0.339901	0.0462857	-0.351373	-0.522177	-0.175735	10.4529	0.175175	-2.02823	1.61961	2.73725	-1.06437	1.84138	-0.717647	-0.000222	7.42793	-0.050623	1.96408	-0.000151	3.48046	0.481196	-0.669355	0.0313725	-2.07586	-0.447059	-2.2902	-1.08266	-1.1451	1	0.3747	0.6253	Outside-AD
C45	Angiotensin-converting enzyme	IC50	F	-0.025822	-0.00850511	-0.2	0.8	-0.0172825	0.29225	0.3805	0.357411	0.00179421	1.07367	2.295	-0.494253	0.524588	0.404495	0.0477802	-0.351373	0	-0.175735	10.4529	0.175175	-2.7	1.61961	2.73725	-1.06437	1.84138	-0.717647	0.002094	5.769	-0.050623	3.40778	0.002601	3.48046	0.481196	-1.55	0.0313725	-2.07586	-0.447059	-2.2902	-0.2	-1.1451	1	0.3511	0.6489	Outside-AD
C45	Angiotensin-converting enzyme	Ki	B	-0.025822	-0.00850511	-0.53629	0.0141129	-0.0143994	0.416321	0.363728	0.304108	0.00179421	1.07367	2.295	-0.308642	0.524588	0.339901	0.0462857	-0.602581	-0.522177	-0.175735	9.46914	0.175175	-2.02823	1.61961	2.73725	-0.876543	2.20988	-0.717647	-0.000222	7.42793	-0.0136062	1.96408	-0.000151	3.22222	0.83342	-0.669355	0.0313725	-1.54321	-0.447059	-2.2902	-1.08266	-1.1451	1	0.4854	0.5146	Outside-AD
C45	Angiotensin-converting enzyme	Ki	F	-0.025822	-0.00850511	-0.2	0.8	-0.0143994	0.29225	0.3805	0.304108	0.00179421	1.07367	2.295	-0.308642	0.524588	0.404495	0.0477802	-0.602581	0	-0.175735	9.46914	0.175175	-2.7	1.61961	2.73725	-0.876543	2.20988	-0.717647	0.002094	5.769	-0.0136062	3.40778	0.002601	3.22222	0.83342	-1.55	0.0313725	-1.54321	-0.447059	-2.2902	-0.2	-1.1451	1	0.4599	0.5401	Outside-AD
C45	Neprilysin	IC50	B	-0.0241885	-0.00206919	-0.53629	0.0141129	-0.0172825	0.416321	0.363728	0.357411	0.00170675	1.95193	2.13104	-0.494253	0.291249	0.339901	0.0462857	-0.351373	-0.522177	-0.163672	10.4529	0.177274	-2.02823	2.23372	1.3908	-1.06437	1.84138	-0.750958	-0.000222	7.42793	-0.050623	1.96408	-0.000151	3.48046	0.481196	-0.669355	-0.444444	-2.07586	-0.37931	-2.03448	-1.08266	-1.14559	-1	0.6356	0.3644	Outside-AD
C45	Neprilysin	IC50	F	-0.0241885	-0.00206919	-0.2	0.8	-0.0172825	0.29225	0.3805	0.357411	0.00170675	1.95193	2.13104	-0.494253	0.291249	0.404495	0.0477802	-0.351373	0	-0.163672	10.4529	0.177274	-2.7	2.23372	1.3908	-1.06437	1.84138	-0.750958	0.002094	5.769	-0.050623	3.40778	0.002601	3.48046	0.481196	-1.55	-0.444444	-2.07586	-0.37931	-2.03448	-0.2	-1.14559	-1	0.6117	0.3883	Outside-AD
C45	Neprilysin	Ki	B	-0.0241885	-0.00206919	-0.53629	0.0141129	-0.0143994	0.416321	0.363728	0.304108	0.00170675	1.95193	2.13104	-0.308642	0.291249	0.339901	0.0462857	-0.602581	-0.522177	-0.163672	9.46914	0.177274	-2.02823	2.23372	1.3908	-0.876543	2.20988	-0.750958	-0.000222	7.42793	-0.0136062	1.96408	-0.000151	3.22222	0.83342	-0.669355	-0.444444	-1.54321	-0.37931	-2.03448	-1.08266	-1.14559	-1	0.733	0.267	Outside-AD
C45	Neprilysin	Ki	F	-0.0241885	-0.00206919	-0.2	0.8	-0.0143994	0.29225	0.3805	0.304108	0.00170675	1.95193	2.13104	-0.308642	0.291249	0.404495	0.0477802	-0.602581	0	-0.163672	9.46914	0.177274	-2.7	2.23372	1.3908	-0.876543	2.20988	-0.750958	0.002094	5.769	-0.0136062	3.40778	0.002601	3.22222	0.83342	-1.55	-0.444444	-1.54321	-0.37931	-2.03448	-0.2	-1.14559	-1	0.7126	0.2874	Outside-AD
C46	Angiotensin-converting enzyme	IC50	B	-0.015422	-0.00983401	-0.53629	0.0141129	-0.0113125	-0.187379	-0.141972	0.800251	0.0019608	1.11367	2.337	-0.494253	0.524588	0.0835008	0.0162857	0.124727	-0.522177	-0.153935	7.45287	0.0622751	-2.02823	1.61961	-0.262745	-1.06437	-2.15862	-0.717647	-0.00243165	-1.64807	-0.050623	2.10708	4.87e-05	3.48046	1.1372	-0.669355	1.03137	-2.07586	-0.447059	-2.2902	-1.08266	-1.1451	1	0.2494	0.7506	Inside-AD
C46	Angiotensin-converting enzyme	IC50	F	-0.015422	-0.00983401	-0.2	0.8	-0.0113125	-0.31145	-0.1252	0.800251	0.0019608	1.11367	2.337	-0.494253	0.524588	0.148095	0.0177802	0.124727	0	-0.153935	7.45287	0.0622751	-2.7	1.61961	-0.262745	-1.06437	-2.15862	-0.717647	-0.000116	-3.307	-0.050623	3.55078	0.002801	3.48046	1.1372	-1.55	1.03137	-2.07586	-0.447059	-2.2902	-0.2	-1.1451	1	0.2308	0.7692	Inside-AD
C46	Angiotensin-converting enzyme	Ki	B	-0.015422	-0.00983401	-0.53629	0.0141129	-0.00842938	-0.187379	-0.141972	0.746948	0.0019608	1.11367	2.337	-0.308642	0.524588	0.0835008	0.0162857	-0.126481	-0.522177	-0.153935	6.46914	0.0622751	-2.02823	1.61961	-0.262745	-0.876543	-1.79012	-0.717647	-0.00243165	-1.64807	-0.0136062	2.10708	4.87e-05	3.22222	1.48942	-0.669355	1.03137	-1.54321	-0.447059	-2.2902	-1.08266	-1.1451	1	0.3434	0.6566	Inside-AD
C46	Angiotensin-converting enzyme	Ki	F	-0.015422	-0.00983401	-0.2	0.8	-0.00842938	-0.31145	-0.1252	0.746948	0.0019608	1.11367	2.337	-0.308642	0.524588	0.148095	0.0177802	-0.126481	0	-0.153935	6.46914	0.0622751	-2.7	1.61961	-0.262745	-0.876543	-1.79012	-0.717647	-0.000116	-3.307	-0.0136062	3.55078	0.002801	3.22222	1.48942	-1.55	1.03137	-1.54321	-0.447059	-2.2902	-0.2	-1.1451	1	0.3208	0.6792	Inside-AD
C46	Neprilysin	IC50	B	-0.0137885	-0.00339809	-0.53629	0.0141129	-0.0113125	-0.187379	-0.141972	0.800251	0.00187334	1.99193	2.17304	-0.494253	0.291249	0.0835008	0.0162857	0.124727	-0.522177	-0.141872	7.45287	0.0643736	-2.02823	2.23372	-1.6092	-1.06437	-2.15862	-0.750958	-0.00243165	-1.64807	-0.050623	2.10708	4.87e-05	3.48046	1.1372	-0.669355	0.555556	-2.07586	-0.37931	-2.03448	-1.08266	-1.14559	1	0.4917	0.5083	Inside-AD
C46	Neprilysin	IC50	F	-0.0137885	-0.00339809	-0.2	0.8	-0.0113125	-0.31145	-0.1252	0.800251	0.00187334	1.99193	2.17304	-0.494253	0.291249	0.148095	0.0177802	0.124727	0	-0.141872	7.45287	0.0643736	-2.7	2.23372	-1.6092	-1.06437	-2.15862	-0.750958	-0.000116	-3.307	-0.050623	3.55078	0.002801	3.48046	1.1372	-1.55	0.555556	-2.07586	-0.37931	-2.03448	-0.2	-1.14559	1	0.4662	0.5338	Inside-AD
C46	Neprilysin	Ki	B	-0.0137885	-0.00339809	-0.53629	0.0141129	-0.00842938	-0.187379	-0.141972	0.746948	0.00187334	1.99193	2.17304	-0.308642	0.291249	0.0835008	0.0162857	-0.126481	-0.522177	-0.141872	6.46914	0.0643736	-2.02823	2.23372	-1.6092	-0.876543	-1.79012	-0.750958	-0.00243165	-1.64807	-0.0136062	2.10708	4.87e-05	3.22222	1.48942	-0.669355	0.555556	-1.54321	-0.37931	-2.03448	-1.08266	-1.14559	-1	0.6036	0.3964	Inside-AD
C46	Neprilysin	Ki	F	-0.0137885	-0.00339809	-0.2	0.8	-0.00842938	-0.31145	-0.1252	0.746948	0.00187334	1.99193	2.17304	-0.308642	0.291249	0.148095	0.0177802	-0.126481	0	-0.141872	6.46914	0.0643736	-2.7	2.23372	-1.6092	-0.876543	-1.79012	-0.750958	-0.000116	-3.307	-0.0136062	3.55078	0.002801	3.22222	1.48942	-1.55	0.555556	-1.54321	-0.37931	-2.03448	-0.2	-1.14559	-1	0.5789	0.4211	Inside-AD
C47	Angiotensin-converting enzyme	IC50	B	-0.025822	-0.00824671	-0.53629	0.0141129	-0.0136825	0.165021	0.210428	0.511451	0.0033625	1.07367	2.347	-0.494253	0.524588	0.277201	0.0462857	-0.056773	-0.522177	-0.160535	7.45287	0.128275	-2.02823	1.61961	0.737255	-1.06437	-0.158621	-0.717647	0.00129835	7.42793	-0.050623	2.03908	0.00356871	3.48046	0.828196	-0.669355	0.0313725	-2.07586	-0.447059	-2.2902	-1.08266	-1.1451	1	0.2438	0.7562	Inside-AD
C47	Angiotensin-converting enzyme	IC50	F	-0.025822	-0.00824671	-0.2	0.8	-0.0136825	0.04095	0.2272	0.511451	0.0033625	1.07367	2.347	-0.494253	0.524588	0.341795	0.0477802	-0.056773	0	-0.160535	7.45287	0.128275	-2.7	1.61961	0.737255	-1.06437	-0.158621	-0.717647	0.003614	5.769	-0.050623	3.48278	0.006321	3.48046	0.828196	-1.55	0.0313725	-2.07586	-0.447059	-2.2902	-0.2	-1.1451	1	0.2255	0.7745	Inside-AD
C47	Angiotensin-converting enzyme	Ki	B	-0.025822	-0.00824671	-0.53629	0.0141129	-0.0107994	0.165021	0.210428	0.458148	0.0033625	1.07367	2.347	-0.308642	0.524588	0.277201	0.0462857	-0.307981	-0.522177	-0.160535	6.46914	0.128275	-2.02823	1.61961	0.737255	-0.876543	0.209877	-0.717647	0.00129835	7.42793	-0.0136062	2.03908	0.00356871	3.22222	1.18042	-0.669355	0.0313725	-1.54321	-0.447059	-2.2902	-1.08266	-1.1451	1	0.3367	0.6633	Inside-AD
C47	Angiotensin-converting enzyme	Ki	F	-0.025822	-0.00824671	-0.2	0.8	-0.0107994	0.04095	0.2272	0.458148	0.0033625	1.07367	2.347	-0.308642	0.524588	0.341795	0.0477802	-0.307981	0	-0.160535	6.46914	0.128275	-2.7	1.61961	0.737255	-0.876543	0.209877	-0.717647	0.003614	5.769	-0.0136062	3.48278	0.006321	3.22222	1.18042	-1.55	0.0313725	-1.54321	-0.447059	-2.2902	-0.2	-1.1451	1	0.3142	0.6858	Inside-AD
C47	Neprilysin	IC50	B	-0.0241885	-0.00181079	-0.53629	0.0141129	-0.0136825	0.165021	0.210428	0.511451	0.00327504	1.95193	2.18304	-0.494253	0.291249	0.277201	0.0462857	-0.056773	-0.522177	-0.148472	7.45287	0.130374	-2.02823	2.23372	-0.609195	-1.06437	-0.158621	-0.750958	0.00129835	7.42793	-0.050623	2.03908	0.00356871	3.48046	0.828196	-0.669355	-0.444444	-2.07586	-0.37931	-2.03448	-1.08266	-1.14559	1	0.4842	0.5158	Inside-AD
C47	Neprilysin	IC50	F	-0.0241885	-0.00181079	-0.2	0.8	-0.0136825	0.04095	0.2272	0.511451	0.00327504	1.95193	2.18304	-0.494253	0.291249	0.341795	0.0477802	-0.056773	0	-0.148472	7.45287	0.130374	-2.7	2.23372	-0.609195	-1.06437	-0.158621	-0.750958	0.003614	5.769	-0.050623	3.48278	0.006321	3.48046	0.828196	-1.55	-0.444444	-2.07586	-0.37931	-2.03448	-0.2	-1.14559	1	0.4587	0.5413	Inside-AD
C47	Neprilysin	Ki	B	-0.0241885	-0.00181079	-0.53629	0.0141129	-0.0107994	0.165021	0.210428	0.458148	0.00327504	1.95193	2.18304	-0.308642	0.291249	0.277201	0.0462857	-0.307981	-0.522177	-0.148472	6.46914	0.130374	-2.02823	2.23372	-0.609195	-0.876543	0.209877	-0.750958	0.00129835	7.42793	-0.0136062	2.03908	0.00356871	3.22222	1.18042	-0.669355	-0.444444	-1.54321	-0.37931	-2.03448	-1.08266	-1.14559	-1	0.5963	0.4037	Inside-AD
C47	Neprilysin	Ki	F	-0.0241885	-0.00181079	-0.2	0.8	-0.0107994	0.04095	0.2272	0.458148	0.00327504	1.95193	2.18304	-0.308642	0.291249	0.341795	0.0477802	-0.307981	0	-0.148472	6.46914	0.130374	-2.7	2.23372	-0.609195	-0.876543	0.209877	-0.750958	0.003614	5.769	-0.0136062	3.48278	0.006321	3.22222	1.18042	-1.55	-0.444444	-1.54321	-0.37931	-2.03448	-0.2	-1.14559	-1	0.5715	0.4285	Inside-AD
C48	Angiotensin-converting enzyme	IC50	B	-0.025822	-0.00824671	-0.53629	0.0141129	-0.0170025	0.178721	0.126128	0.460751	0.0033625	1.07367	2.352	-0.494253	0.524588	0.218001	0.0462857	-0.147073	-0.522177	-0.160535	7.45287	0.135375	-2.02823	1.61961	1.73725	-1.06437	2.84138	-0.717647	0.00258835	7.42793	-0.050623	2.04608	0.00326871	3.48046	0.815196	-0.669355	0.0313725	-2.07586	-0.447059	-1.2902	-1.08266	-1.1451	-1	0.5055	0.4945	Inside-AD
C48	Angiotensin-converting enzyme	IC50	F	-0.025822	-0.00824671	-0.2	0.8	-0.0170025	0.05465	0.1429	0.460751	0.0033625	1.07367	2.352	-0.494253	0.524588	0.282595	0.0477802	-0.147073	0	-0.160535	7.45287	0.135375	-2.7	1.61961	1.73725	-1.06437	2.84138	-0.717647	0.004904	5.769	-0.050623	3.48978	0.006021	3.48046	0.815196	-1.55	0.0313725	-2.07586	-0.447059	-1.2902	-0.2	-1.1451	1	0.4799	0.5201	Inside-AD
C48	Angiotensin-converting enzyme	Ki	B	-0.025822	-0.00824671	-0.53629	0.0141129	-0.0141194	0.178721	0.126128	0.407448	0.0033625	1.07367	2.352	-0.308642	0.524588	0.218001	0.0462857	-0.398281	-0.522177	-0.160535	6.46914	0.135375	-2.02823	1.61961	1.73725	-0.876543	3.20988	-0.717647	0.00258835	7.42793	-0.0136062	2.04608	0.00326871	3.22222	1.16742	-0.669355	0.0313725	-1.54321	-0.447059	-1.2902	-1.08266	-1.1451	-1	0.6167	0.3833	Inside-AD
C48	Angiotensin-converting enzyme	Ki	F	-0.025822	-0.00824671	-0.2	0.8	-0.0141194	0.05465	0.1429	0.407448	0.0033625	1.07367	2.352	-0.308642	0.524588	0.282595	0.0477802	-0.398281	0	-0.160535	6.46914	0.135375	-2.7	1.61961	1.73725	-0.876543	3.20988	-0.717647	0.004904	5.769	-0.0136062	3.48978	0.006021	3.22222	1.16742	-1.55	0.0313725	-1.54321	-0.447059	-1.2902	-0.2	-1.1451	-1	0.5922	0.4078	Inside-AD
C48	Neprilysin	IC50	B	-0.0241885	-0.00181079	-0.53629	0.0141129	-0.0170025	0.178721	0.126128	0.460751	0.00327504	1.95193	2.18804	-0.494253	0.291249	0.218001	0.0462857	-0.147073	-0.522177	-0.148472	7.45287	0.137474	-2.02823	2.23372	0.390805	-1.06437	2.84138	-0.750958	0.00258835	7.42793	-0.050623	2.04608	0.00326871	3.48046	0.815196	-0.669355	-0.444444	-2.07586	-0.37931	-1.03448	-1.08266	-1.14559	-1	0.7484	0.2516	Inside-AD
C48	Neprilysin	IC50	F	-0.0241885	-0.00181079	-0.2	0.8	-0.0170025	0.05465	0.1429	0.460751	0.00327504	1.95193	2.18804	-0.494253	0.291249	0.282595	0.0477802	-0.147073	0	-0.148472	7.45287	0.137474	-2.7	2.23372	0.390805	-1.06437	2.84138	-0.750958	0.004904	5.769	-0.050623	3.48978	0.006021	3.48046	0.815196	-1.55	-0.444444	-2.07586	-0.37931	-1.03448	-0.2	-1.14559	-1	0.7287	0.2713	Inside-AD
C48	Neprilysin	Ki	B	-0.0241885	-0.00181079	-0.53629	0.0141129	-0.0141194	0.178721	0.126128	0.407448	0.00327504	1.95193	2.18804	-0.308642	0.291249	0.218001	0.0462857	-0.398281	-0.522177	-0.148472	6.46914	0.137474	-2.02823	2.23372	0.390805	-0.876543	3.20988	-0.750958	0.00258835	7.42793	-0.0136062	2.04608	0.00326871	3.22222	1.16742	-0.669355	-0.444444	-1.54321	-0.37931	-1.03448	-1.08266	-1.14559	-1	0.824	0.176	Inside-AD
C48	Neprilysin	Ki	F	-0.0241885	-0.00181079	-0.2	0.8	-0.0141194	0.05465	0.1429	0.407448	0.00327504	1.95193	2.18804	-0.308642	0.291249	0.282595	0.0477802	-0.398281	0	-0.148472	6.46914	0.137474	-2.7	2.23372	0.390805	-0.876543	3.20988	-0.750958	0.004904	5.769	-0.0136062	3.48978	0.006021	3.22222	1.16742	-1.55	-0.444444	-1.54321	-0.37931	-1.03448	-0.2	-1.14559	-1	0.8087	0.1913	Inside-AD
C49	Angiotensin-converting enzyme	IC50	B	-0.016322	-0.015849	-0.53629	0.0141129	-0.0162825	0.0564214	0.198728	0.770751	0.00221938	1.07367	2.369	-0.494253	0.524588	0.246001	0.0185079	-0.309173	-0.522177	-0.162635	7.45287	0.115375	-2.02823	1.61961	2.73725	-1.06437	2.84138	-0.717647	-1.17e-05	7.40593	-0.050623	2.05508	0.000519	3.48046	0.633196	-0.669355	1.03137	-1.07586	-0.447059	-2.2902	-1.08266	-1.1451	1	0.0467	0.9533	Inside-AD
C49	Angiotensin-converting enzyme	IC50	F	-0.016322	-0.015849	-0.2	0.8	-0.0162825	-0.06765	0.2155	0.770751	0.00221938	1.07367	2.369	-0.494253	0.524588	0.310595	0.0200025	-0.309173	0	-0.162635	7.45287	0.115375	-2.7	1.61961	2.73725	-1.06437	2.84138	-0.717647	0.002304	5.747	-0.050623	3.49878	0.003271	3.48046	0.633196	-1.55	1.03137	-1.07586	-0.447059	-2.2902	-0.2	-1.1451	1	0.0423	0.9577	Inside-AD
C49	Angiotensin-converting enzyme	Ki	B	-0.016322	-0.015849	-0.53629	0.0141129	-0.0133994	0.0564214	0.198728	0.717448	0.00221938	1.07367	2.369	-0.308642	0.524588	0.246001	0.0185079	-0.560381	-0.522177	-0.162635	6.46914	0.115375	-2.02823	1.61961	2.73725	-0.876543	3.20988	-0.717647	-1.17e-05	7.40593	-0.0136062	2.05508	0.000519	3.22222	0.98542	-0.669355	1.03137	-0.54321	-0.447059	-2.2902	-1.08266	-1.1451	1	0.0715	0.9285	Inside-AD
C49	Angiotensin-converting enzyme	Ki	F	-0.016322	-0.015849	-0.2	0.8	-0.0133994	-0.06765	0.2155	0.717448	0.00221938	1.07367	2.369	-0.308642	0.524588	0.310595	0.0200025	-0.560381	0	-0.162635	6.46914	0.115375	-2.7	1.61961	2.73725	-0.876543	3.20988	-0.717647	0.002304	5.747	-0.0136062	3.49878	0.003271	3.22222	0.98542	-1.55	1.03137	-0.54321	-0.447059	-2.2902	-0.2	-1.1451	1	0.065	0.935	Inside-AD
C49	Neprilysin	IC50	B	-0.0146885	-0.00941313	-0.53629	0.0141129	-0.0162825	0.0564214	0.198728	0.770751	0.00213192	1.95193	2.20504	-0.494253	0.291249	0.246001	0.0185079	-0.309173	-0.522177	-0.150572	7.45287	0.117474	-2.02823	2.23372	1.3908	-1.06437	2.84138	-0.750958	-1.17e-05	7.40593	-0.050623	2.05508	0.000519	3.48046	0.633196	-0.669355	0.555556	-1.07586	-0.37931	-2.03448	-1.08266	-1.14559	1	0.1247	0.8753	Inside-AD
C49	Neprilysin	IC50	F	-0.0146885	-0.00941313	-0.2	0.8	-0.0162825	-0.06765	0.2155	0.770751	0.00213192	1.95193	2.20504	-0.494253	0.291249	0.310595	0.0200025	-0.309173	0	-0.150572	7.45287	0.117474	-2.7	2.23372	1.3908	-1.06437	2.84138	-0.750958	0.002304	5.747	-0.050623	3.49878	0.003271	3.48046	0.633196	-1.55	0.555556	-1.07586	-0.37931	-2.03448	-0.2	-1.14559	1	0.1139	0.8861	Inside-AD
C49	Neprilysin	Ki	B	-0.0146885	-0.00941313	-0.53629	0.0141129	-0.0133994	0.0564214	0.198728	0.717448	0.00213192	1.95193	2.20504	-0.308642	0.291249	0.246001	0.0185079	-0.560381	-0.522177	-0.150572	6.46914	0.117474	-2.02823	2.23372	1.3908	-0.876543	3.20988	-0.750958	-1.17e-05	7.40593	-0.0136062	2.05508	0.000519	3.22222	0.98542	-0.669355	0.555556	-0.54321	-0.37931	-2.03448	-1.08266	-1.14559	1	0.1831	0.8169	Inside-AD
C49	Neprilysin	Ki	F	-0.0146885	-0.00941313	-0.2	0.8	-0.0133994	-0.06765	0.2155	0.717448	0.00213192	1.95193	2.20504	-0.308642	0.291249	0.310595	0.0200025	-0.560381	0	-0.150572	6.46914	0.117474	-2.7	2.23372	1.3908	-0.876543	3.20988	-0.750958	0.002304	5.747	-0.0136062	3.49878	0.003271	3.22222	0.98542	-1.55	0.555556	-0.54321	-0.37931	-2.03448	-0.2	-1.14559	1	0.1683	0.8317	Inside-AD
C50	Angiotensin-converting enzyme	IC50	B	-0.025822	-0.00850511	-0.53629	0.0141129	-0.0172025	0.417221	0.364628	0.481951	0.00179421	1.11367	2.287	-0.494253	0.524588	0.329701	0.0462857	-0.490573	-0.522177	-0.176935	10.4529	0.175175	-2.02823	1.61961	3.73725	-1.06437	2.84138	-0.717647	-0.00223165	7.39093	-0.050623	1.96808	-0.00208129	3.48046	0.446196	-0.669355	1.03137	-1.07586	-0.447059	-2.2902	-1.08266	-1.1451	1	0.1427	0.8573	Outside-AD
C50	Angiotensin-converting enzyme	IC50	F	-0.025822	-0.00850511	-0.2	0.8	-0.0172025	0.29315	0.3814	0.481951	0.00179421	1.11367	2.287	-0.494253	0.524588	0.394295	0.0477802	-0.490573	0	-0.176935	10.4529	0.175175	-2.7	1.61961	3.73725	-1.06437	2.84138	-0.717647	8.4e-05	5.732	-0.050623	3.41178	0.000671	3.48046	0.446196	-1.55	1.03137	-1.07586	-0.447059	-2.2902	-0.2	-1.1451	1	0.1307	0.8693	Outside-AD
C50	Angiotensin-converting enzyme	Ki	B	-0.025822	-0.00850511	-0.53629	0.0141129	-0.0143194	0.417221	0.364628	0.428648	0.00179421	1.11367	2.287	-0.308642	0.524588	0.329701	0.0462857	-0.741781	-0.522177	-0.176935	9.46914	0.175175	-2.02823	1.61961	3.73725	-0.876543	3.20988	-0.717647	-0.00223165	7.39093	-0.0136062	1.96808	-0.00208129	3.22222	0.79842	-0.669355	1.03137	-0.54321	-0.447059	-2.2902	-1.08266	-1.1451	1	0.2076	0.7924	Outside-AD
C50	Angiotensin-converting enzyme	Ki	F	-0.025822	-0.00850511	-0.2	0.8	-0.0143194	0.29315	0.3814	0.428648	0.00179421	1.11367	2.287	-0.308642	0.524588	0.394295	0.0477802	-0.741781	0	-0.176935	9.46914	0.175175	-2.7	1.61961	3.73725	-0.876543	3.20988	-0.717647	8.4e-05	5.732	-0.0136062	3.41178	0.000671	3.22222	0.79842	-1.55	1.03137	-0.54321	-0.447059	-2.2902	-0.2	-1.1451	1	0.1913	0.8087	Outside-AD
C50	Neprilysin	IC50	B	-0.0241885	-0.00206919	-0.53629	0.0141129	-0.0172025	0.417221	0.364628	0.481951	0.00170675	1.99193	2.12304	-0.494253	0.291249	0.329701	0.0462857	-0.490573	-0.522177	-0.164872	10.4529	0.177274	-2.02823	2.23372	2.3908	-1.06437	2.84138	-0.750958	-0.00223165	7.39093	-0.050623	1.96808	-0.00208129	3.48046	0.446196	-0.669355	0.555556	-1.07586	-0.37931	-2.03448	-1.08266	-1.14559	1	0.3264	0.6736	Outside-AD
C50	Neprilysin	IC50	F	-0.0241885	-0.00206919	-0.2	0.8	-0.0172025	0.29315	0.3814	0.481951	0.00170675	1.99193	2.12304	-0.494253	0.291249	0.394295	0.0477802	-0.490573	0	-0.164872	10.4529	0.177274	-2.7	2.23372	2.3908	-1.06437	2.84138	-0.750958	8.4e-05	5.732	-0.050623	3.41178	0.000671	3.48046	0.446196	-1.55	0.555556	-1.07586	-0.37931	-2.03448	-0.2	-1.14559	1	0.3044	0.6956	Outside-AD
C50	Neprilysin	Ki	B	-0.0241885	-0.00206919	-0.53629	0.0141129	-0.0143194	0.417221	0.364628	0.428648	0.00170675	1.99193	2.12304	-0.308642	0.291249	0.329701	0.0462857	-0.741781	-0.522177	-0.164872	9.46914	0.177274	-2.02823	2.23372	2.3908	-0.876543	3.20988	-0.750958	-0.00223165	7.39093	-0.0136062	1.96808	-0.00208129	3.22222	0.79842	-0.669355	0.555556	-0.54321	-0.37931	-2.03448	-1.08266	-1.14559	1	0.4327	0.5673	Outside-AD
C50	Neprilysin	Ki	F	-0.0241885	-0.00206919	-0.2	0.8	-0.0143194	0.29315	0.3814	0.428648	0.00170675	1.99193	2.12304	-0.308642	0.291249	0.394295	0.0477802	-0.741781	0	-0.164872	9.46914	0.177274	-2.7	2.23372	2.3908	-0.876543	3.20988	-0.750958	8.4e-05	5.732	-0.0136062	3.41178	0.000671	3.22222	0.79842	-1.55	0.555556	-0.54321	-0.37931	-2.03448	-0.2	-1.14559	1	0.4078	0.5922	Outside-AD
C51	Angiotensin-converting enzyme	IC50	B	-0.025822	-0.00824671	-0.53629	-1.98589	-0.0168425	0.180221	0.127628	0.663751	0.0033625	1.07367	2.334	-0.494253	0.512588	0.197801	0.0462857	-0.375273	-0.522177	-0.162835	7.45287	0.135375	-2.02823	1.61961	2.73725	-1.06437	2.84138	-0.717647	0.000318	7.39093	-0.050623	2.02908	0.00105871	3.48046	0.816196	-0.669355	1.03137	-1.07586	-0.447059	-1.2902	-1.08266	-1.1451	1	0.0452	0.9548	Inside-AD
C51	Angiotensin-converting enzyme	IC50	F	-0.025822	-0.00824671	-0.2	-1.2	-0.0168425	0.05615	0.1444	0.663751	0.0033625	1.07367	2.334	-0.494253	0.512588	0.262395	0.0477802	-0.375273	0	-0.162835	7.45287	0.135375	-2.7	1.61961	2.73725	-1.06437	2.84138	-0.717647	0.002634	5.732	-0.050623	3.47278	0.003811	3.48046	0.816196	-1.55	1.03137	-1.07586	-0.447059	-1.2902	-0.2	-1.1451	1	0.041	0.959	Inside-AD
C51	Angiotensin-converting enzyme	Ki	B	-0.025822	-0.00824671	-0.53629	-1.98589	-0.0139594	0.180221	0.127628	0.610448	0.0033625	1.07367	2.334	-0.308642	0.512588	0.197801	0.0462857	-0.626481	-0.522177	-0.162835	6.46914	0.135375	-2.02823	1.61961	2.73725	-0.876543	3.20988	-0.717647	0.000318	7.39093	-0.0136062	2.02908	0.00105871	3.22222	1.16842	-0.669355	1.03137	-0.54321	-0.447059	-1.2902	-1.08266	-1.1451	1	0.0694	0.9306	Inside-AD
C51	Angiotensin-converting enzyme	Ki	F	-0.025822	-0.00824671	-0.2	-1.2	-0.0139594	0.05615	0.1444	0.610448	0.0033625	1.07367	2.334	-0.308642	0.512588	0.262395	0.0477802	-0.626481	0	-0.162835	6.46914	0.135375	-2.7	1.61961	2.73725	-0.876543	3.20988	-0.717647	0.002634	5.732	-0.0136062	3.47278	0.003811	3.22222	1.16842	-1.55	1.03137	-0.54321	-0.447059	-1.2902	-0.2	-1.1451	1	0.0631	0.9369	Inside-AD
C51	Neprilysin	IC50	B	-0.0241885	-0.00181079	-0.53629	-1.98589	-0.0168425	0.180221	0.127628	0.663751	0.00327504	1.95193	2.17004	-0.494253	0.279249	0.197801	0.0462857	-0.375273	-0.522177	-0.150772	7.45287	0.137474	-2.02823	2.23372	1.3908	-1.06437	2.84138	-0.750958	0.000318	7.39093	-0.050623	2.02908	0.00105871	3.48046	0.816196	-0.669355	0.555556	-1.07586	-0.37931	-1.03448	-1.08266	-1.14559	1	0.1212	0.8788	Inside-AD
C51	Neprilysin	IC50	F	-0.0241885	-0.00181079	-0.2	-1.2	-0.0168425	0.05615	0.1444	0.663751	0.00327504	1.95193	2.17004	-0.494253	0.279249	0.262395	0.0477802	-0.375273	0	-0.150772	7.45287	0.137474	-2.7	2.23372	1.3908	-1.06437	2.84138	-0.750958	0.002634	5.732	-0.050623	3.47278	0.003811	3.48046	0.816196	-1.55	0.555556	-1.07586	-0.37931	-1.03448	-0.2	-1.14559	1	0.1107	0.8893	Inside-AD
C51	Neprilysin	Ki	B	-0.0241885	-0.00181079	-0.53629	-1.98589	-0.0139594	0.180221	0.127628	0.610448	0.00327504	1.95193	2.17004	-0.308642	0.279249	0.197801	0.0462857	-0.626481	-0.522177	-0.150772	6.46914	0.137474	-2.02823	2.23372	1.3908	-0.876543	3.20988	-0.750958	0.000318	7.39093	-0.0136062	2.02908	0.00105871	3.22222	1.16842	-0.669355	0.555556	-0.54321	-0.37931	-1.03448	-1.08266	-1.14559	1	0.1784	0.8216	Inside-AD
C51	Neprilysin	Ki	F	-0.0241885	-0.00181079	-0.2	-1.2	-0.0139594	0.05615	0.1444	0.610448	0.00327504	1.95193	2.17004	-0.308642	0.279249	0.262395	0.0477802	-0.626481	0	-0.150772	6.46914	0.137474	-2.7	2.23372	1.3908	-0.876543	3.20988	-0.750958	0.002634	5.732	-0.0136062	3.47278	0.003811	3.22222	1.16842	-1.55	0.555556	-0.54321	-0.37931	-1.03448	-0.2	-1.14559	1	0.1639	0.8361	Inside-AD
C52	Angiotensin-converting enzyme	IC50	B	-0.025522	-0.00333715	-0.53629	0.0141129	-0.0161025	0.0159214	0.159628	0.761251	0.00420655	0.916666	2.224	-0.494253	0.595588	0.246001	0.0462857	-0.329273	-0.522177	-0.163135	10.4529	0.0775751	-2.02823	1.61961	2.73725	-1.06437	1.84138	-0.717647	0.00192835	7.44493	-0.050623	1.87208	0.00179871	3.48046	0.275196	-0.669355	1.03137	-2.07586	-0.447059	-2.2902	-1.08266	-1.1451	1	0.0122	0.9878	Inside-AD
C52	Angiotensin-converting enzyme	IC50	F	-0.025522	-0.00333715	-0.2	0.8	-0.0161025	-0.10815	0.1764	0.761251	0.00420655	0.916666	2.224	-0.494253	0.595588	0.310595	0.0477802	-0.329273	0	-0.163135	10.4529	0.0775751	-2.7	1.61961	2.73725	-1.06437	1.84138	-0.717647	0.004244	5.786	-0.050623	3.31578	0.004551	3.48046	0.275196	-1.55	1.03137	-2.07586	-0.447059	-2.2902	-0.2	-1.1451	1	0.011	0.989	Inside-AD
C52	Angiotensin-converting enzyme	Ki	B	-0.025522	-0.00333715	-0.53629	0.0141129	-0.0132194	0.0159214	0.159628	0.707948	0.00420655	0.916666	2.224	-0.308642	0.595588	0.246001	0.0462857	-0.580481	-0.522177	-0.163135	9.46914	0.0775751	-2.02823	1.61961	2.73725	-0.876543	2.20988	-0.717647	0.00192835	7.44493	-0.0136062	1.87208	0.00179871	3.22222	0.62742	-0.669355	1.03137	-1.54321	-0.447059	-2.2902	-1.08266	-1.1451	1	0.019	0.981	Inside-AD
C52	Angiotensin-converting enzyme	Ki	F	-0.025522	-0.00333715	-0.2	0.8	-0.0132194	-0.10815	0.1764	0.707948	0.00420655	0.916666	2.224	-0.308642	0.595588	0.310595	0.0477802	-0.580481	0	-0.163135	9.46914	0.0775751	-2.7	1.61961	2.73725	-0.876543	2.20988	-0.717647	0.004244	5.786	-0.0136062	3.31578	0.004551	3.22222	0.62742	-1.55	1.03137	-1.54321	-0.447059	-2.2902	-0.2	-1.1451	1	0.0172	0.9828	Inside-AD
C52	Neprilysin	IC50	B	-0.0238885	0.00309877	-0.53629	0.0141129	-0.0161025	0.0159214	0.159628	0.761251	0.0041191	1.79493	2.06004	-0.494253	0.362249	0.246001	0.0462857	-0.329273	-0.522177	-0.151072	10.4529	0.0796736	-2.02823	2.23372	1.3908	-1.06437	1.84138	-0.750958	0.00192835	7.44493	-0.050623	1.87208	0.00179871	3.48046	0.275196	-0.669355	0.555556	-2.07586	-0.37931	-2.03448	-1.08266	-1.14559	1	0.0346	0.9654	Inside-AD
C52	Neprilysin	IC50	F	-0.0238885	0.00309877	-0.2	0.8	-0.0161025	-0.10815	0.1764	0.761251	0.0041191	1.79493	2.06004	-0.494253	0.362249	0.310595	0.0477802	-0.329273	0	-0.151072	10.4529	0.0796736	-2.7	2.23372	1.3908	-1.06437	1.84138	-0.750958	0.004244	5.786	-0.050623	3.31578	0.004551	3.48046	0.275196	-1.55	0.555556	-2.07586	-0.37931	-2.03448	-0.2	-1.14559	1	0.0314	0.9686	Inside-AD
C52	Neprilysin	Ki	B	-0.0238885	0.00309877	-0.53629	0.0141129	-0.0132194	0.0159214	0.159628	0.707948	0.0041191	1.79493	2.06004	-0.308642	0.362249	0.246001	0.0462857	-0.580481	-0.522177	-0.151072	9.46914	0.0796736	-2.02823	2.23372	1.3908	-0.876543	2.20988	-0.750958	0.00192835	7.44493	-0.0136062	1.87208	0.00179871	3.22222	0.62742	-0.669355	0.555556	-1.54321	-0.37931	-2.03448	-1.08266	-1.14559	1	0.0534	0.9466	Inside-AD
C52	Neprilysin	Ki	F	-0.0238885	0.00309877	-0.2	0.8	-0.0132194	-0.10815	0.1764	0.707948	0.0041191	1.79493	2.06004	-0.308642	0.362249	0.310595	0.0477802	-0.580481	0	-0.151072	9.46914	0.0796736	-2.7	2.23372	1.3908	-0.876543	2.20988	-0.750958	0.004244	5.786	-0.0136062	3.31578	0.004551	3.22222	0.62742	-1.55	0.555556	-1.54321	-0.37931	-2.03448	-0.2	-1.14559	1	0.0485	0.9515	Inside-AD
C53	Angiotensin-converting enzyme	IC50	B	-0.010622	-0.0101437	-0.53629	0.0141129	-0.0166125	0.229121	0.176528	0.726351	0.00366593	0.893666	2.279	-0.494253	0.547588	0.201001	0.037665	-0.344473	-0.522177	-0.162835	7.45287	0.113475	-2.02823	1.61961	2.73725	-1.06437	2.84138	-0.717647	0.00117835	7.40493	-0.050623	1.95308	0.00223871	3.48046	0.575196	-0.669355	1.03137	-2.07586	-0.447059	-0.290196	-0.0826613	-1.1451	1	0.0151	0.9849	Inside-AD
C53	Angiotensin-converting enzyme	IC50	F	-0.010622	-0.0101437	-0.2	0.8	-0.0166125	0.10505	0.1933	0.726351	0.00366593	0.893666	2.279	-0.494253	0.547588	0.265595	0.0391595	-0.344473	0	-0.162835	7.45287	0.113475	-2.7	1.61961	2.73725	-1.06437	2.84138	-0.717647	0.003494	5.746	-0.050623	3.39678	0.004991	3.48046	0.575196	-1.55	1.03137	-2.07586	-0.447059	-0.290196	0.8	-1.1451	1	0.0137	0.9863	Inside-AD
C53	Angiotensin-converting enzyme	Ki	B	-0.010622	-0.0101437	-0.53629	0.0141129	-0.0137294	0.229121	0.176528	0.673048	0.00366593	0.893666	2.279	-0.308642	0.547588	0.201001	0.037665	-0.595681	-0.522177	-0.162835	6.46914	0.113475	-2.02823	1.61961	2.73725	-0.876543	3.20988	-0.717647	0.00117835	7.40493	-0.0136062	1.95308	0.00223871	3.22222	0.92742	-0.669355	1.03137	-1.54321	-0.447059	-0.290196	-0.0826613	-1.1451	1	0.0236	0.9764	Inside-AD
C53	Angiotensin-converting enzyme	Ki	F	-0.010622	-0.0101437	-0.2	0.8	-0.0137294	0.10505	0.1933	0.673048	0.00366593	0.893666	2.279	-0.308642	0.547588	0.265595	0.0391595	-0.595681	0	-0.162835	6.46914	0.113475	-2.7	1.61961	2.73725	-0.876543	3.20988	-0.717647	0.003494	5.746	-0.0136062	3.39678	0.004991	3.22222	0.92742	-1.55	1.03137	-1.54321	-0.447059	-0.290196	0.8	-1.1451	1	0.0214	0.9786	Inside-AD
C53	Neprilysin	IC50	B	-0.00898851	-0.00370781	-0.53629	0.0141129	-0.0166125	0.229121	0.176528	0.726351	0.00357848	1.77193	2.11504	-0.494253	0.314249	0.201001	0.037665	-0.344473	-0.522177	-0.150772	7.45287	0.115574	-2.02823	2.23372	1.3908	-1.06437	2.84138	-0.750958	0.00117835	7.40493	-0.050623	1.95308	0.00223871	3.48046	0.575196	-0.669355	0.555556	-2.07586	-0.37931	-0.0344828	-0.0826613	-1.14559	1	0.0428	0.9572	Inside-AD
C53	Neprilysin	IC50	F	-0.00898851	-0.00370781	-0.2	0.8	-0.0166125	0.10505	0.1933	0.726351	0.00357848	1.77193	2.11504	-0.494253	0.314249	0.265595	0.0391595	-0.344473	0	-0.150772	7.45287	0.115574	-2.7	2.23372	1.3908	-1.06437	2.84138	-0.750958	0.003494	5.746	-0.050623	3.39678	0.004991	3.48046	0.575196	-1.55	0.555556	-2.07586	-0.37931	-0.0344828	0.8	-1.14559	1	0.0388	0.9612	Inside-AD
C53	Neprilysin	Ki	B	-0.00898851	-0.00370781	-0.53629	0.0141129	-0.0137294	0.229121	0.176528	0.673048	0.00357848	1.77193	2.11504	-0.308642	0.314249	0.201001	0.037665	-0.595681	-0.522177	-0.150772	6.46914	0.115574	-2.02823	2.23372	1.3908	-0.876543	3.20988	-0.750958	0.00117835	7.40493	-0.0136062	1.95308	0.00223871	3.22222	0.92742	-0.669355	0.555556	-1.54321	-0.37931	-0.0344828	-0.0826613	-1.14559	1	0.0658	0.9342	Inside-AD
C53	Neprilysin	Ki	F	-0.00898851	-0.00370781	-0.2	0.8	-0.0137294	0.10505	0.1933	0.673048	0.00357848	1.77193	2.11504	-0.308642	0.314249	0.265595	0.0391595	-0.595681	0	-0.150772	6.46914	0.115574	-2.7	2.23372	1.3908	-0.876543	3.20988	-0.750958	0.003494	5.746	-0.0136062	3.39678	0.004991	3.22222	0.92742	-1.55	0.555556	-1.54321	-0.37931	-0.0344828	0.8	-1.14559	1	0.0598	0.9402	Inside-AD
C54	Angiotensin-converting enzyme	IC50	B	-0.033522	-0.00732078	-0.53629	0.0141129	-0.0183725	0.769621	0.717028	0.193151	0.00153911	1.07367	2.484	-0.494253	0.524588	0.523401	0.0690129	-0.671673	-0.522177	-0.183535	10.4529	0.228975	-2.02823	1.61961	4.73725	-1.06437	3.84138	-0.717647	-0.00425165	16.4619	-0.050623	2.05708	-0.00437129	3.48046	0.302196	-0.669355	0.0313725	-2.07586	-0.447059	-2.2902	-1.08266	-1.1451	1	0.2013	0.7987	Outside-AD
C54	Angiotensin-converting enzyme	IC50	F	-0.033522	-0.00732078	-0.2	0.8	-0.0183725	0.64555	0.7338	0.193151	0.00153911	1.07367	2.484	-0.494253	0.524588	0.587995	0.0705075	-0.671673	0	-0.183535	10.4529	0.228975	-2.7	1.61961	4.73725	-1.06437	3.84138	-0.717647	-0.001936	14.803	-0.050623	3.50078	-0.001619	3.48046	0.302196	-1.55	0.0313725	-2.07586	-0.447059	-2.2902	-0.2	-1.1451	1	0.1853	0.8147	Outside-AD
C54	Angiotensin-converting enzyme	Ki	B	-0.033522	-0.00732078	-0.53629	0.0141129	-0.0154894	0.769621	0.717028	0.139848	0.00153911	1.07367	2.484	-0.308642	0.524588	0.523401	0.0690129	-0.922881	-0.522177	-0.183535	9.46914	0.228975	-2.02823	1.61961	4.73725	-0.876543	4.20988	-0.717647	-0.00425165	16.4619	-0.0136062	2.05708	-0.00437129	3.22222	0.65442	-0.669355	0.0313725	-1.54321	-0.447059	-2.2902	-1.08266	-1.1451	1	0.284	0.716	Outside-AD
C54	Angiotensin-converting enzyme	Ki	F	-0.033522	-0.00732078	-0.2	0.8	-0.0154894	0.64555	0.7338	0.139848	0.00153911	1.07367	2.484	-0.308642	0.524588	0.587995	0.0705075	-0.922881	0	-0.183535	9.46914	0.228975	-2.7	1.61961	4.73725	-0.876543	4.20988	-0.717647	-0.001936	14.803	-0.0136062	3.50078	-0.001619	3.22222	0.65442	-1.55	0.0313725	-1.54321	-0.447059	-2.2902	-0.2	-1.1451	1	0.2636	0.7364	Outside-AD
C54	Neprilysin	IC50	B	-0.0318885	-0.000885	-0.53629	0.0141129	-0.0183725	0.769621	0.717028	0.193151	0.00145165	1.95193	2.32004	-0.494253	0.291249	0.523401	0.0690129	-0.671673	-0.522177	-0.171472	10.4529	0.231074	-2.02823	2.23372	3.3908	-1.06437	3.84138	-0.750958	-0.00425165	16.4619	-0.050623	2.05708	-0.00437129	3.48046	0.302196	-0.669355	-0.444444	-2.07586	-0.37931	-2.03448	-1.08266	-1.14559	1	0.4231	0.5769	Outside-AD
C54	Neprilysin	IC50	F	-0.0318885	-0.000885	-0.2	0.8	-0.0183725	0.64555	0.7338	0.193151	0.00145165	1.95193	2.32004	-0.494253	0.291249	0.587995	0.0705075	-0.671673	0	-0.171472	10.4529	0.231074	-2.7	2.23372	3.3908	-1.06437	3.84138	-0.750958	-0.001936	14.803	-0.050623	3.50078	-0.001619	3.48046	0.302196	-1.55	-0.444444	-2.07586	-0.37931	-2.03448	-0.2	-1.14559	1	0.3984	0.6016	Outside-AD
C54	Neprilysin	Ki	B	-0.0318885	-0.000885	-0.53629	0.0141129	-0.0154894	0.769621	0.717028	0.139848	0.00145165	1.95193	2.32004	-0.308642	0.291249	0.523401	0.0690129	-0.922881	-0.522177	-0.171472	9.46914	0.231074	-2.02823	2.23372	3.3908	-0.876543	4.20988	-0.750958	-0.00425165	16.4619	-0.0136062	2.05708	-0.00437129	3.22222	0.65442	-0.669355	-0.444444	-1.54321	-0.37931	-2.03448	-1.08266	-1.14559	-1	0.5358	0.4642	Outside-AD
C54	Neprilysin	Ki	F	-0.0318885	-0.000885	-0.2	0.8	-0.0154894	0.64555	0.7338	0.139848	0.00145165	1.95193	2.32004	-0.308642	0.291249	0.587995	0.0705075	-0.922881	0	-0.171472	9.46914	0.231074	-2.7	2.23372	3.3908	-0.876543	4.20988	-0.750958	-0.001936	14.803	-0.0136062	3.50078	-0.001619	3.22222	0.65442	-1.55	-0.444444	-1.54321	-0.37931	-2.03448	-0.2	-1.14559	-1	0.5103	0.4897	Outside-AD
C55	Angiotensin-converting enzyme	IC50	B	-0.017722	-0.00333715	-0.53629	0.0141129	-0.0161125	0.210221	0.157628	0.713151	0.00179421	1.01567	2.223	-0.494253	0.586588	0.227801	0.0462857	-0.358173	-0.522177	-0.162535	7.45287	0.0945751	-1.02823	1.61961	3.73725	-1.06437	2.84138	-0.717647	-0.00117165	7.46593	-0.050623	1.87808	-0.000251	3.48046	0.508196	-0.669355	1.03137	-1.07586	-0.447059	-0.290196	-1.08266	-1.1451	1	0.0438	0.9562	Inside-AD
C55	Angiotensin-converting enzyme	IC50	F	-0.017722	-0.00333715	-0.2	0.8	-0.0161125	0.08615	0.1744	0.713151	0.00179421	1.01567	2.223	-0.494253	0.586588	0.292395	0.0477802	-0.358173	0	-0.162535	7.45287	0.0945751	-1.7	1.61961	3.73725	-1.06437	2.84138	-0.717647	0.001144	5.807	-0.050623	3.32178	0.002501	3.48046	0.508196	-1.55	1.03137	-1.07586	-0.447059	-0.290196	-0.2	-1.1451	1	0.0397	0.9603	Inside-AD
C55	Angiotensin-converting enzyme	Ki	B	-0.017722	-0.00333715	-0.53629	0.0141129	-0.0132294	0.210221	0.157628	0.659848	0.00179421	1.01567	2.223	-0.308642	0.586588	0.227801	0.0462857	-0.609381	-0.522177	-0.162535	6.46914	0.0945751	-1.02823	1.61961	3.73725	-0.876543	3.20988	-0.717647	-0.00117165	7.46593	-0.0136062	1.87808	-0.000251	3.22222	0.86042	-0.669355	1.03137	-0.54321	-0.447059	-0.290196	-1.08266	-1.1451	1	0.0672	0.9328	Inside-AD
C55	Angiotensin-converting enzyme	Ki	F	-0.017722	-0.00333715	-0.2	0.8	-0.0132294	0.08615	0.1744	0.659848	0.00179421	1.01567	2.223	-0.308642	0.586588	0.292395	0.0477802	-0.609381	0	-0.162535	6.46914	0.0945751	-1.7	1.61961	3.73725	-0.876543	3.20988	-0.717647	0.001144	5.807	-0.0136062	3.32178	0.002501	3.22222	0.86042	-1.55	1.03137	-0.54321	-0.447059	-0.290196	-0.2	-1.1451	1	0.061	0.939	Inside-AD
C55	Neprilysin	IC50	B	-0.0160885	0.00309877	-0.53629	0.0141129	-0.0161125	0.210221	0.157628	0.713151	0.00170675	1.89393	2.05904	-0.494253	0.353249	0.227801	0.0462857	-0.358173	-0.522177	-0.150472	7.45287	0.0966736	-1.02823	2.23372	2.3908	-1.06437	2.84138	-0.750958	-0.00117165	7.46593	-0.050623	1.87808	-0.000251	3.48046	0.508196	-0.669355	0.555556	-1.07586	-0.37931	-0.0344828	-1.08266	-1.14559	1	0.1175	0.8825	Inside-AD
C55	Neprilysin	IC50	F	-0.0160885	0.00309877	-0.2	0.8	-0.0161125	0.08615	0.1744	0.713151	0.00170675	1.89393	2.05904	-0.494253	0.353249	0.292395	0.0477802	-0.358173	0	-0.150472	7.45287	0.0966736	-1.7	2.23372	2.3908	-1.06437	2.84138	-0.750958	0.001144	5.807	-0.050623	3.32178	0.002501	3.48046	0.508196	-1.55	0.555556	-1.07586	-0.37931	-0.0344828	-0.2	-1.14559	1	0.1073	0.8927	Inside-AD
C55	Neprilysin	Ki	B	-0.0160885	0.00309877	-0.53629	0.0141129	-0.0132294	0.210221	0.157628	0.659848	0.00170675	1.89393	2.05904	-0.308642	0.353249	0.227801	0.0462857	-0.609381	-0.522177	-0.150472	6.46914	0.0966736	-1.02823	2.23372	2.3908	-0.876543	3.20988	-0.750958	-0.00117165	7.46593	-0.0136062	1.87808	-0.000251	3.22222	0.86042	-0.669355	0.555556	-0.54321	-0.37931	-0.0344828	-1.08266	-1.14559	1	0.1733	0.8267	Inside-AD
C55	Neprilysin	Ki	F	-0.0160885	0.00309877	-0.2	0.8	-0.0132294	0.08615	0.1744	0.659848	0.00170675	1.89393	2.05904	-0.308642	0.353249	0.292395	0.0477802	-0.609381	0	-0.150472	6.46914	0.0966736	-1.7	2.23372	2.3908	-0.876543	3.20988	-0.750958	0.001144	5.807	-0.0136062	3.32178	0.002501	3.22222	0.86042	-1.55	0.555556	-0.54321	-0.37931	-0.0344828	-0.2	-1.14559	1	0.1591	0.8409	Inside-AD
C56	Angiotensin-converting enzyme	IC50	B	-0.00302196	-0.00717144	-0.53629	-1.98589	-0.0159225	-0.103179	0.381528	-0.229549	0.00360512	-1.96533	2.497	-0.494253	-4.75141	0.358501	0.013677	0.393327	-0.522177	0.126765	0.452874	0.121375	-2.02823	-1.38039	-3.26275	-1.06437	2.84138	-0.717647	0.00751835	7.53893	-0.050623	2.18808	0.00824871	-0.51954	0.727196	-0.669355	-0.968627	-0.0758621	-0.447059	-2.2902	-0.0826613	-1.1451	1	0.3421	0.6579	Inside-AD
C56	Angiotensin-converting enzyme	IC50	F	-0.00302196	-0.00717144	-0.2	-1.2	-0.0159225	-0.22725	0.3983	-0.229549	0.00360512	-1.96533	2.497	-0.494253	-4.75141	0.423095	0.0151715	0.393327	0	0.126765	0.452874	0.121375	-2.7	-1.38039	-3.26275	-1.06437	2.84138	-0.717647	0.009834	5.88	-0.050623	3.63178	0.011001	-0.51954	0.727196	-1.55	-0.968627	-0.0758621	-0.447059	-2.2902	0.8	-1.1451	1	0.3195	0.6805	Inside-AD
C56	Angiotensin-converting enzyme	Ki	B	-0.00302196	-0.00717144	-0.53629	-1.98589	-0.0130394	-0.103179	0.381528	-0.282852	0.00360512	-1.96533	2.497	-0.308642	-4.75141	0.358501	0.013677	0.142119	-0.522177	0.126765	-0.530864	0.121375	-2.02823	-1.38039	-3.26275	-0.876543	3.20988	-0.717647	0.00751835	7.53893	-0.0136062	2.18808	0.00824871	-0.777778	1.07942	-0.669355	-0.968627	0.45679	-0.447059	-2.2902	-0.0826613	-1.1451	1	0.4501	0.5499	Inside-AD
C56	Angiotensin-converting enzyme	Ki	F	-0.00302196	-0.00717144	-0.2	-1.2	-0.0130394	-0.22725	0.3983	-0.282852	0.00360512	-1.96533	2.497	-0.308642	-4.75141	0.423095	0.0151715	0.142119	0	0.126765	-0.530864	0.121375	-2.7	-1.38039	-3.26275	-0.876543	3.20988	-0.717647	0.009834	5.88	-0.0136062	3.63178	0.011001	-0.777778	1.07942	-1.55	-0.968627	0.45679	-0.447059	-2.2902	0.8	-1.1451	1	0.4249	0.5751	Inside-AD
C56	Neprilysin	IC50	B	-0.00138851	-0.000736	-0.53629	-1.98589	-0.0159225	-0.103179	0.381528	-0.229549	0.00351766	-1.08707	2.33304	-0.494253	-4.98475	0.358501	0.013677	0.393327	-0.522177	0.138828	0.452874	0.123474	-2.02823	-0.766284	-4.6092	-1.06437	2.84138	-0.750958	0.00751835	7.53893	-0.050623	2.18808	0.00824871	-0.51954	0.727196	-0.669355	-1.44444	-0.0758621	-0.37931	-2.03448	-0.0826613	-1.14559	-1	0.6022	0.3978	Inside-AD
C56	Neprilysin	IC50	F	-0.00138851	-0.000736	-0.2	-1.2	-0.0159225	-0.22725	0.3983	-0.229549	0.00351766	-1.08707	2.33304	-0.494253	-4.98475	0.423095	0.0151715	0.393327	0	0.138828	0.452874	0.123474	-2.7	-0.766284	-4.6092	-1.06437	2.84138	-0.750958	0.009834	5.88	-0.050623	3.63178	0.011001	-0.51954	0.727196	-1.55	-1.44444	-0.0758621	-0.37931	-2.03448	0.8	-1.14559	-1	0.5774	0.4226	Inside-AD
C56	Neprilysin	Ki	B	-0.00138851	-0.000736	-0.53629	-1.98589	-0.0130394	-0.103179	0.381528	-0.282852	0.00351766	-1.08707	2.33304	-0.308642	-4.98475	0.358501	0.013677	0.142119	-0.522177	0.138828	-0.530864	0.123474	-2.02823	-0.766284	-4.6092	-0.876543	3.20988	-0.750958	0.00751835	7.53893	-0.0136062	2.18808	0.00824871	-0.777778	1.07942	-0.669355	-1.44444	0.45679	-0.37931	-2.03448	-0.0826613	-1.14559	-1	0.7044	0.2956	Inside-AD
C56	Neprilysin	Ki	F	-0.00138851	-0.000736	-0.2	-1.2	-0.0130394	-0.22725	0.3983	-0.282852	0.00351766	-1.08707	2.33304	-0.308642	-4.98475	0.423095	0.0151715	0.142119	0	0.138828	-0.530864	0.123474	-2.7	-0.766284	-4.6092	-0.876543	3.20988	-0.750958	0.009834	5.88	-0.0136062	3.63178	0.011001	-0.777778	1.07942	-1.55	-1.44444	0.45679	-0.37931	-2.03448	0.8	-1.14559	-1	0.6826	0.3174	Inside-AD
C57	Angiotensin-converting enzyme	IC50	B	-0.014822	0.00656811	-0.53629	-1.98589	-0.0155725	-0.103179	0.292628	-0.236149	0.00567113	-1.96533	2.348	-0.494253	-4.75141	0.351901	0.0462857	0.393327	-0.522177	0.126765	5.45287	0.0778751	-2.02823	-1.38039	-3.26275	-1.06437	0.841379	-0.717647	0.00525835	7.40593	-0.050623	1.99608	0.00504871	-0.51954	0.312196	-0.669355	-0.968627	-0.0758621	-0.447059	-2.2902	-1.08266	-1.1451	1	0.0451	0.9549	Inside-AD
C57	Angiotensin-converting enzyme	IC50	F	-0.014822	0.00656811	-0.2	-1.2	-0.0155725	-0.22725	0.3094	-0.236149	0.00567113	-1.96533	2.348	-0.494253	-4.75141	0.416495	0.0477802	0.393327	0	0.126765	5.45287	0.0778751	-2.7	-1.38039	-3.26275	-1.06437	0.841379	-0.717647	0.007574	5.747	-0.050623	3.43978	0.007801	-0.51954	0.312196	-1.55	-0.968627	-0.0758621	-0.447059	-2.2902	-0.2	-1.1451	1	0.0409	0.9591	Inside-AD
C57	Angiotensin-converting enzyme	Ki	B	-0.014822	0.00656811	-0.53629	-1.98589	-0.0126894	-0.103179	0.292628	-0.289452	0.00567113	-1.96533	2.348	-0.308642	-4.75141	0.351901	0.0462857	0.142119	-0.522177	0.126765	4.46914	0.0778751	-2.02823	-1.38039	-3.26275	-0.876543	1.20988	-0.717647	0.00525835	7.40593	-0.0136062	1.99608	0.00504871	-0.777778	0.66442	-0.669355	-0.968627	0.45679	-0.447059	-2.2902	-1.08266	-1.1451	1	0.0693	0.9307	Inside-AD
C57	Angiotensin-converting enzyme	Ki	F	-0.014822	0.00656811	-0.2	-1.2	-0.0126894	-0.22725	0.3094	-0.289452	0.00567113	-1.96533	2.348	-0.308642	-4.75141	0.416495	0.0477802	0.142119	0	0.126765	4.46914	0.0778751	-2.7	-1.38039	-3.26275	-0.876543	1.20988	-0.717647	0.007574	5.747	-0.0136062	3.43978	0.007801	-0.777778	0.66442	-1.55	-0.968627	0.45679	-0.447059	-2.2902	-0.2	-1.1451	1	0.063	0.937	Inside-AD
C57	Neprilysin	IC50	B	-0.0131885	0.013004	-0.53629	-1.98589	-0.0155725	-0.103179	0.292628	-0.236149	0.00558367	-1.08707	2.18404	-0.494253	-4.98475	0.351901	0.0462857	0.393327	-0.522177	0.138828	5.45287	0.0799736	-2.02823	-0.766284	-4.6092	-1.06437	0.841379	-0.750958	0.00525835	7.40593	-0.050623	1.99608	0.00504871	-0.51954	0.312196	-0.669355	-1.44444	-0.0758621	-0.37931	-2.03448	-1.08266	-1.14559	1	0.121	0.879	Inside-AD
C57	Neprilysin	IC50	F	-0.0131885	0.013004	-0.2	-1.2	-0.0155725	-0.22725	0.3094	-0.236149	0.00558367	-1.08707	2.18404	-0.494253	-4.98475	0.416495	0.0477802	0.393327	0	0.138828	5.45287	0.0799736	-2.7	-0.766284	-4.6092	-1.06437	0.841379	-0.750958	0.007574	5.747	-0.050623	3.43978	0.007801	-0.51954	0.312196	-1.55	-1.44444	-0.0758621	-0.37931	-2.03448	-0.2	-1.14559	1	0.1105	0.8895	Inside-AD
C57	Neprilysin	Ki	B	-0.0131885	0.013004	-0.53629	-1.98589	-0.0126894	-0.103179	0.292628	-0.289452	0.00558367	-1.08707	2.18404	-0.308642	-4.98475	0.351901	0.0462857	0.142119	-0.522177	0.138828	4.46914	0.0799736	-2.02823	-0.766284	-4.6092	-0.876543	1.20988	-0.750958	0.00525835	7.40593	-0.0136062	1.99608	0.00504871	-0.777778	0.66442	-0.669355	-1.44444	0.45679	-0.37931	-2.03448	-1.08266	-1.14559	1	0.178	0.822	Inside-AD
C57	Neprilysin	Ki	F	-0.0131885	0.013004	-0.2	-1.2	-0.0126894	-0.22725	0.3094	-0.289452	0.00558367	-1.08707	2.18404	-0.308642	-4.98475	0.416495	0.0477802	0.142119	0	0.138828	4.46914	0.0799736	-2.7	-0.766284	-4.6092	-0.876543	1.20988	-0.750958	0.007574	5.747	-0.0136062	3.43978	0.007801	-0.777778	0.66442	-1.55	-1.44444	0.45679	-0.37931	-2.03448	-0.2	-1.14559	1	0.1636	0.8364	Inside-AD
C58	Angiotensin-converting enzyme	IC50	B	0.00247804	-0.00105717	-0.53629	-1.98589	-0.0163025	-0.103179	0.275528	-0.255549	0.00523618	-1.96533	2.401	-0.494253	-4.75141	0.300101	0.0362857	0.393327	-0.522177	0.126765	0.452874	0.118575	-2.02823	-1.38039	-3.26275	-1.06437	0.841379	-0.717647	0.00579835	7.42693	-0.050623	2.07008	0.00686871	-0.51954	0.564196	-0.669355	-0.968627	-0.0758621	-0.447059	-0.290196	-0.0826613	-1.1451	1	0.1093	0.8907	Inside-AD
C58	Angiotensin-converting enzyme	IC50	F	0.00247804	-0.00105717	-0.2	-1.2	-0.0163025	-0.22725	0.2923	-0.255549	0.00523618	-1.96533	2.401	-0.494253	-4.75141	0.364695	0.0377802	0.393327	0	0.126765	0.452874	0.118575	-2.7	-1.38039	-3.26275	-1.06437	0.841379	-0.717647	0.008114	5.768	-0.050623	3.51378	0.009621	-0.51954	0.564196	-1.55	-0.968627	-0.0758621	-0.447059	-0.290196	0.8	-1.1451	1	0.0997	0.9003	Inside-AD
C58	Angiotensin-converting enzyme	Ki	B	0.00247804	-0.00105717	-0.53629	-1.98589	-0.0134194	-0.103179	0.275528	-0.308852	0.00523618	-1.96533	2.401	-0.308642	-4.75141	0.300101	0.0362857	0.142119	-0.522177	0.126765	-0.530864	0.118575	-2.02823	-1.38039	-3.26275	-0.876543	1.20988	-0.717647	0.00579835	7.42693	-0.0136062	2.07008	0.00686871	-0.777778	0.91642	-0.669355	-0.968627	0.45679	-0.447059	-0.290196	-0.0826613	-1.1451	1	0.1619	0.8381	Inside-AD
C58	Angiotensin-converting enzyme	Ki	F	0.00247804	-0.00105717	-0.2	-1.2	-0.0134194	-0.22725	0.2923	-0.308852	0.00523618	-1.96533	2.401	-0.308642	-4.75141	0.364695	0.0377802	0.142119	0	0.126765	-0.530864	0.118575	-2.7	-1.38039	-3.26275	-0.876543	1.20988	-0.717647	0.008114	5.768	-0.0136062	3.51378	0.009621	-0.777778	0.91642	-1.55	-0.968627	0.45679	-0.447059	-0.290196	0.8	-1.1451	1	0.1485	0.8515	Inside-AD
C58	Neprilysin	IC50	B	0.00411149	0.00537875	-0.53629	-1.98589	-0.0163025	-0.103179	0.275528	-0.255549	0.00514872	-1.08707	2.23704	-0.494253	-4.98475	0.300101	0.0362857	0.393327	-0.522177	0.138828	0.452874	0.120674	-2.02823	-0.766284	-4.6092	-1.06437	0.841379	-0.750958	0.00579835	7.42693	-0.050623	2.07008	0.00686871	-0.51954	0.564196	-0.669355	-1.44444	-0.0758621	-0.37931	-0.0344828	-0.0826613	-1.14559	1	0.2632	0.7368	Inside-AD
C58	Neprilysin	IC50	F	0.00411149	0.00537875	-0.2	-1.2	-0.0163025	-0.22725	0.2923	-0.255549	0.00514872	-1.08707	2.23704	-0.494253	-4.98475	0.364695	0.0377802	0.393327	0	0.138828	0.452874	0.120674	-2.7	-0.766284	-4.6092	-1.06437	0.841379	-0.750958	0.008114	5.768	-0.050623	3.51378	0.009621	-0.51954	0.564196	-1.55	-1.44444	-0.0758621	-0.37931	-0.0344828	0.8	-1.14559	1	0.2439	0.7561	Inside-AD
C58	Neprilysin	Ki	B	0.00411149	0.00537875	-0.53629	-1.98589	-0.0134194	-0.103179	0.275528	-0.308852	0.00514872	-1.08707	2.23704	-0.308642	-4.98475	0.300101	0.0362857	0.142119	-0.522177	0.138828	-0.530864	0.120674	-2.02823	-0.766284	-4.6092	-0.876543	1.20988	-0.750958	0.00579835	7.42693	-0.0136062	2.07008	0.00686871	-0.777778	0.91642	-0.669355	-1.44444	0.45679	-0.37931	-0.0344828	-0.0826613	-1.14559	1	0.3599	0.6401	Inside-AD
C58	Neprilysin	Ki	F	0.00411149	0.00537875	-0.2	-1.2	-0.0134194	-0.22725	0.2923	-0.308852	0.00514872	-1.08707	2.23704	-0.308642	-4.98475	0.364695	0.0377802	0.142119	0	0.138828	-0.530864	0.120674	-2.7	-0.766284	-4.6092	-0.876543	1.20988	-0.750958	0.008114	5.768	-0.0136062	3.51378	0.009621	-0.777778	0.91642	-1.55	-1.44444	0.45679	-0.37931	-0.0344828	0.8	-1.14559	1	0.3367	0.6633	Inside-AD
C59	Angiotensin-converting enzyme	IC50	B	-0.00302196	-0.00717144	-0.53629	-1.98589	-0.0153325	-0.103179	0.105128	0.0196509	0.000733	-1.96533	2.426	-0.494253	-4.75141	0.215401	0.013677	0.393327	-0.522177	0.124565	0.452874	0.121375	-2.02823	-1.38039	-3.26275	-1.06437	2.84138	-0.717647	0.00558835	7.52493	-0.050623	2.07908	0.00634871	-0.51954	0.0301956	-0.669355	-0.968627	-0.0758621	-0.447059	-2.2902	-0.0826613	-1.1451	1	0.2177	0.7823	Inside-AD
C59	Angiotensin-converting enzyme	IC50	F	-0.00302196	-0.00717144	-0.2	-1.2	-0.0153325	-0.22725	0.1219	0.0196509	0.000733	-1.96533	2.426	-0.494253	-4.75141	0.279995	0.0151715	0.393327	0	0.124565	0.452874	0.121375	-2.7	-1.38039	-3.26275	-1.06437	2.84138	-0.717647	0.007904	5.866	-0.050623	3.52278	0.009101	-0.51954	0.0301956	-1.55	-0.968627	-0.0758621	-0.447059	-2.2902	0.8	-1.1451	1	0.2008	0.7992	Inside-AD
C59	Angiotensin-converting enzyme	Ki	B	-0.00302196	-0.00717144	-0.53629	-1.98589	-0.0124494	-0.103179	0.105128	-0.0336525	0.000733	-1.96533	2.426	-0.308642	-4.75141	0.215401	0.013677	0.142119	-0.522177	0.124565	-0.530864	0.121375	-2.02823	-1.38039	-3.26275	-0.876543	3.20988	-0.717647	0.00558835	7.52493	-0.0136062	2.07908	0.00634871	-0.777778	0.38242	-0.669355	-0.968627	0.45679	-0.447059	-2.2902	-0.0826613	-1.1451	1	0.3046	0.6954	Inside-AD
C59	Angiotensin-converting enzyme	Ki	F	-0.00302196	-0.00717144	-0.2	-1.2	-0.0124494	-0.22725	0.1219	-0.0336525	0.000733	-1.96533	2.426	-0.308642	-4.75141	0.279995	0.0151715	0.142119	0	0.124565	-0.530864	0.121375	-2.7	-1.38039	-3.26275	-0.876543	3.20988	-0.717647	0.007904	5.866	-0.0136062	3.52278	0.009101	-0.777778	0.38242	-1.55	-0.968627	0.45679	-0.447059	-2.2902	0.8	-1.1451	1	0.2834	0.7166	Inside-AD
C59	Neprilysin	IC50	B	-0.00138851	-0.000736	-0.53629	-1.98589	-0.0153325	-0.103179	0.105128	0.0196509	0.000645	-1.08707	2.26204	-0.494253	-4.98475	0.215401	0.013677	0.393327	-0.522177	0.136628	0.452874	0.123474	-2.02823	-0.766284	-4.6092	-1.06437	2.84138	-0.750958	0.00558835	7.52493	-0.050623	2.07908	0.00634871	-0.51954	0.0301956	-0.669355	-1.44444	-0.0758621	-0.37931	-2.03448	-0.0826613	-1.14559	1	0.4475	0.5525	Inside-AD
C59	Neprilysin	IC50	F	-0.00138851	-0.000736	-0.2	-1.2	-0.0153325	-0.22725	0.1219	0.0196509	0.000645	-1.08707	2.26204	-0.494253	-4.98475	0.279995	0.0151715	0.393327	0	0.136628	0.452874	0.123474	-2.7	-0.766284	-4.6092	-1.06437	2.84138	-0.750958	0.007904	5.866	-0.050623	3.52278	0.009101	-0.51954	0.0301956	-1.55	-1.44444	-0.0758621	-0.37931	-2.03448	0.8	-1.14559	1	0.4224	0.5776	Inside-AD
C59	Neprilysin	Ki	B	-0.00138851	-0.000736	-0.53629	-1.98589	-0.0124494	-0.103179	0.105128	-0.0336525	0.000645	-1.08707	2.26204	-0.308642	-4.98475	0.215401	0.013677	0.142119	-0.522177	0.136628	-0.530864	0.123474	-2.02823	-0.766284	-4.6092	-0.876543	3.20988	-0.750958	0.00558835	7.52493	-0.0136062	2.07908	0.00634871	-0.777778	0.38242	-0.669355	-1.44444	0.45679	-0.37931	-2.03448	-0.0826613	-1.14559	-1	0.5604	0.4396	Inside-AD
C59	Neprilysin	Ki	F	-0.00138851	-0.000736	-0.2	-1.2	-0.0124494	-0.22725	0.1219	-0.0336525	0.000645	-1.08707	2.26204	-0.308642	-4.98475	0.279995	0.0151715	0.142119	0	0.136628	-0.530864	0.123474	-2.7	-0.766284	-4.6092	-0.876543	3.20988	-0.750958	0.007904	5.866	-0.0136062	3.52278	0.009101	-0.777778	0.38242	-1.55	-1.44444	0.45679	-0.37931	-2.03448	0.8	-1.14559	-1	0.5351	0.4649	Inside-AD
C60	Angiotensin-converting enzyme	IC50	B	-0.00552196	0.00656811	-0.53629	-1.98589	-0.0167325	-0.103179	0.385128	-0.323849	0.00193307	-1.96533	2.348	0.505747	-4.75141	0.325101	0.0462857	0.393327	0.477823	0.126765	0.452874	0.139075	-2.02823	-1.38039	-3.26275	-1.06437	0.841379	-0.717647	0.00207835	7.48793	-0.050623	1.99908	0.00314871	-0.51954	0.378196	-0.669355	-0.968627	-1.07586	-0.447059	0.709804	-0.0826613	-1.1451	-1	0.6029	0.3971	Inside-AD
C60	Angiotensin-converting enzyme	IC50	F	-0.00552196	0.00656811	-0.2	-1.2	-0.0167325	-0.22725	0.4019	-0.323849	0.00193307	-1.96533	2.348	0.505747	-4.75141	0.389695	0.0477802	0.393327	1	0.126765	0.452874	0.139075	-2.7	-1.38039	-3.26275	-1.06437	0.841379	-0.717647	0.004394	5.829	-0.050623	3.44278	0.005901	-0.51954	0.378196	-1.55	-0.968627	-1.07586	-0.447059	0.709804	0.8	-1.1451	-1	0.5782	0.4218	Inside-AD
C60	Angiotensin-converting enzyme	Ki	B	-0.00552196	0.00656811	-0.53629	-1.98589	-0.0138494	-0.103179	0.385128	-0.377152	0.00193307	-1.96533	2.348	0.691358	-4.75141	0.325101	0.0462857	0.142119	0.477823	0.126765	-0.530864	0.139075	-2.02823	-1.38039	-3.26275	-0.876543	1.20988	-0.717647	0.00207835	7.48793	-0.0136062	1.99908	0.00314871	-0.777778	0.73042	-0.669355	-0.968627	-0.54321	-0.447059	0.709804	-0.0826613	-1.1451	-1	0.705	0.295	Inside-AD
C60	Angiotensin-converting enzyme	Ki	F	-0.00552196	0.00656811	-0.2	-1.2	-0.0138494	-0.22725	0.4019	-0.377152	0.00193307	-1.96533	2.348	0.691358	-4.75141	0.389695	0.0477802	0.142119	1	0.126765	-0.530864	0.139075	-2.7	-1.38039	-3.26275	-0.876543	1.20988	-0.717647	0.004394	5.829	-0.0136062	3.44278	0.005901	-0.777778	0.73042	-1.55	-0.968627	-0.54321	-0.447059	0.709804	0.8	-1.1451	-1	0.6833	0.3167	Inside-AD
C60	Neprilysin	IC50	B	-0.00388851	0.013004	-0.53629	-1.98589	-0.0167325	-0.103179	0.385128	-0.323849	0.00184561	-1.08707	2.18404	0.505747	-4.98475	0.325101	0.0462857	0.393327	0.477823	0.138828	0.452874	0.141174	-2.02823	-0.766284	-4.6092	-1.06437	0.841379	-0.750958	0.00207835	7.48793	-0.050623	1.99908	0.00314871	-0.51954	0.378196	-0.669355	-1.44444	-1.07586	-0.37931	0.965517	-0.0826613	-1.14559	-1	0.8155	0.1845	Inside-AD
C60	Neprilysin	IC50	F	-0.00388851	0.013004	-0.2	-1.2	-0.0167325	-0.22725	0.4019	-0.323849	0.00184561	-1.08707	2.18404	0.505747	-4.98475	0.389695	0.0477802	0.393327	1	0.138828	0.452874	0.141174	-2.7	-0.766284	-4.6092	-1.06437	0.841379	-0.750958	0.004394	5.829	-0.050623	3.44278	0.005901	-0.51954	0.378196	-1.55	-1.44444	-1.07586	-0.37931	0.965517	0.8	-1.14559	-1	0.7996	0.2004	Inside-AD
C60	Neprilysin	Ki	B	-0.00388851	0.013004	-0.53629	-1.98589	-0.0138494	-0.103179	0.385128	-0.377152	0.00184561	-1.08707	2.18404	0.691358	-4.98475	0.325101	0.0462857	0.142119	0.477823	0.138828	-0.530864	0.141174	-2.02823	-0.766284	-4.6092	-0.876543	1.20988	-0.750958	0.00207835	7.48793	-0.0136062	1.99908	0.00314871	-0.777778	0.73042	-0.669355	-1.44444	-0.54321	-0.37931	0.965517	-0.0826613	-1.14559	-1	0.8743	0.1257	Inside-AD
C60	Neprilysin	Ki	F	-0.00388851	0.013004	-0.2	-1.2	-0.0138494	-0.22725	0.4019	-0.377152	0.00184561	-1.08707	2.18404	0.691358	-4.98475	0.389695	0.0477802	0.142119	1	0.138828	-0.530864	0.141174	-2.7	-0.766284	-4.6092	-0.876543	1.20988	-0.750958	0.004394	5.829	-0.0136062	3.44278	0.005901	-0.777778	0.73042	-1.55	-1.44444	-0.54321	-0.37931	0.965517	0.8	-1.14559	-1	0.8626	0.1374	Inside-AD
C61	Angiotensin-converting enzyme	IC50	B	0.00457804	-0.00454301	-0.53629	-1.98589	-0.0122525	-0.510479	-0.155772	1.35515	0.000331	-1.96533	-1.107	-0.494253	-4.75141	-0.000199	-0.0446234	0.393327	-0.522177	-0.191535	6.45287	-0.0551249	-2.02823	0.619608	-3.26275	-1.06437	-2.15862	-0.717647	-0.00499165	-1.64807	-0.050623	-0.42892	-0.00412129	3.48046	0.300196	-0.669355	-0.968627	-2.07586	-0.447059	-3.2902	-1.08266	-1.1451	1	0.0799	0.9201	Inside-AD
C61	Angiotensin-converting enzyme	IC50	F	0.00457804	-0.00454301	-0.2	-1.2	-0.0122525	-0.63455	-0.139	1.35515	0.000331	-1.96533	-1.107	-0.494253	-4.75141	0.064395	-0.0431289	0.393327	0	-0.191535	6.45287	-0.0551249	-2.7	0.619608	-3.26275	-1.06437	-2.15862	-0.717647	-0.002676	-3.307	-0.050623	1.01478	-0.001369	3.48046	0.300196	-1.55	-0.968627	-2.07586	-0.447059	-3.2902	-0.2	-1.1451	1	0.0727	0.9273	Inside-AD
C61	Angiotensin-converting enzyme	Ki	B	0.00457804	-0.00454301	-0.53629	-1.98589	-0.00936938	-0.510479	-0.155772	1.30185	0.000331	-1.96533	-1.107	-0.308642	-4.75141	-0.000199	-0.0446234	0.142119	-0.522177	-0.191535	5.46914	-0.0551249	-2.02823	0.619608	-3.26275	-0.876543	-1.79012	-0.717647	-0.00499165	-1.64807	-0.0136062	-0.42892	-0.00412129	3.22222	0.65242	-0.669355	-0.968627	-1.54321	-0.447059	-3.2902	-1.08266	-1.1451	1	0.1203	0.8797	Inside-AD
C61	Angiotensin-converting enzyme	Ki	F	0.00457804	-0.00454301	-0.2	-1.2	-0.00936938	-0.63455	-0.139	1.30185	0.000331	-1.96533	-1.107	-0.308642	-4.75141	0.064395	-0.0431289	0.142119	0	-0.191535	5.46914	-0.0551249	-2.7	0.619608	-3.26275	-0.876543	-1.79012	-0.717647	-0.002676	-3.307	-0.0136062	1.01478	-0.001369	3.22222	0.65242	-1.55	-0.968627	-1.54321	-0.447059	-3.2902	-0.2	-1.1451	1	0.1099	0.8901	Inside-AD
C61	Neprilysin	IC50	B	0.00621149	0.00189292	-0.53629	-1.98589	-0.0122525	-0.510479	-0.155772	1.35515	0.000243	-1.08707	-1.27096	-0.494253	-4.98475	-0.000199	-0.0446234	0.393327	-0.522177	-0.179472	6.45287	-0.0530264	-2.02823	1.23372	-4.6092	-1.06437	-2.15862	-0.750958	-0.00499165	-1.64807	-0.050623	-0.42892	-0.00412129	3.48046	0.300196	-0.669355	-1.44444	-2.07586	-0.37931	-3.03448	-1.08266	-1.14559	1	0.2018	0.7982	Inside-AD
C61	Neprilysin	IC50	F	0.00621149	0.00189292	-0.2	-1.2	-0.0122525	-0.63455	-0.139	1.35515	0.000243	-1.08707	-1.27096	-0.494253	-4.98475	0.064395	-0.0431289	0.393327	0	-0.179472	6.45287	-0.0530264	-2.7	1.23372	-4.6092	-1.06437	-2.15862	-0.750958	-0.002676	-3.307	-0.050623	1.01478	-0.001369	3.48046	0.300196	-1.55	-1.44444	-2.07586	-0.37931	-3.03448	-0.2	-1.14559	1	0.1858	0.8142	Inside-AD
C61	Neprilysin	Ki	B	0.00621149	0.00189292	-0.53629	-1.98589	-0.00936938	-0.510479	-0.155772	1.30185	0.000243	-1.08707	-1.27096	-0.308642	-4.98475	-0.000199	-0.0446234	0.142119	-0.522177	-0.179472	5.46914	-0.0530264	-2.02823	1.23372	-4.6092	-0.876543	-1.79012	-0.750958	-0.00499165	-1.64807	-0.0136062	-0.42892	-0.00412129	3.22222	0.65242	-0.669355	-1.44444	-1.54321	-0.37931	-3.03448	-1.08266	-1.14559	1	0.2846	0.7154	Inside-AD
C61	Neprilysin	Ki	F	0.00621149	0.00189292	-0.2	-1.2	-0.00936938	-0.63455	-0.139	1.30185	0.000243	-1.08707	-1.27096	-0.308642	-4.98475	0.064395	-0.0431289	0.142119	0	-0.179472	5.46914	-0.0530264	-2.7	1.23372	-4.6092	-0.876543	-1.79012	-0.750958	-0.002676	-3.307	-0.0136062	1.01478	-0.001369	3.22222	0.65242	-1.55	-1.44444	-1.54321	-0.37931	-3.03448	-0.2	-1.14559	1	0.2643	0.7357	Inside-AD
C62	Angiotensin-converting enzyme	IC50	B	0.017478	-0.00454301	-0.53629	-0.985887	-0.0139525	-0.187979	-0.0759724	1.26765	0.000162	-1.96533	0.978002	0.505747	-4.75141	-0.00959919	-0.0446234	0.393327	0.477823	-0.191035	3.45287	0.000175	-2.02823	0.619608	-3.26275	-1.06437	-0.158621	-0.717647	-0.000472	-1.64807	-0.050623	0.87208	-0.00136129	3.48046	0.272196	-0.669355	-0.968627	-2.07586	-0.447059	-0.290196	-1.08266	-1.1451	1	0.1191	0.8809	Inside-AD
C62	Angiotensin-converting enzyme	IC50	F	0.017478	-0.00454301	-0.2	-0.2	-0.0139525	-0.31205	-0.0592	1.26765	0.000162	-1.96533	0.978002	0.505747	-4.75141	0.054995	-0.0431289	0.393327	1	-0.191035	3.45287	0.000175	-2.7	0.619608	-3.26275	-1.06437	-0.158621	-0.717647	0.001844	-3.307	-0.050623	2.31578	0.001391	3.48046	0.272196	-1.55	-0.968627	-2.07586	-0.447059	-0.290196	-0.2	-1.1451	1	0.1088	0.8912	Inside-AD
C62	Angiotensin-converting enzyme	Ki	B	0.017478	-0.00454301	-0.53629	-0.985887	-0.0110694	-0.187979	-0.0759724	1.21435	0.000162	-1.96533	0.978002	0.691358	-4.75141	-0.00959919	-0.0446234	0.142119	0.477823	-0.191035	2.46914	0.000175	-2.02823	0.619608	-3.26275	-0.876543	0.209877	-0.717647	-0.000472	-1.64807	-0.0136062	0.87208	-0.00136129	3.22222	0.62442	-0.669355	-0.968627	-1.54321	-0.447059	-0.290196	-1.08266	-1.1451	1	0.1755	0.8245	Inside-AD
C62	Angiotensin-converting enzyme	Ki	F	0.017478	-0.00454301	-0.2	-0.2	-0.0110694	-0.31205	-0.0592	1.21435	0.000162	-1.96533	0.978002	0.691358	-4.75141	0.054995	-0.0431289	0.142119	1	-0.191035	2.46914	0.000175	-2.7	0.619608	-3.26275	-0.876543	0.209877	-0.717647	0.001844	-3.307	-0.0136062	2.31578	0.001391	3.22222	0.62442	-1.55	-0.968627	-1.54321	-0.447059	-0.290196	-0.2	-1.1451	1	0.1612	0.8388	Inside-AD
C62	Neprilysin	IC50	B	0.0191115	0.00189292	-0.53629	-0.985887	-0.0139525	-0.187979	-0.0759724	1.26765	7.43e-05	-1.08707	0.814039	0.505747	-4.98475	-0.00959919	-0.0446234	0.393327	0.477823	-0.178972	3.45287	0.00227356	-2.02823	1.23372	-4.6092	-1.06437	-0.158621	-0.750958	-0.000472	-1.64807	-0.050623	0.87208	-0.00136129	3.48046	0.272196	-0.669355	-1.44444	-2.07586	-0.37931	-0.0344828	-1.08266	-1.14559	1	0.2825	0.7175	Inside-AD
C62	Neprilysin	IC50	F	0.0191115	0.00189292	-0.2	-0.2	-0.0139525	-0.31205	-0.0592	1.26765	7.43e-05	-1.08707	0.814039	0.505747	-4.98475	0.054995	-0.0431289	0.393327	1	-0.178972	3.45287	0.00227356	-2.7	1.23372	-4.6092	-1.06437	-0.158621	-0.750958	0.001844	-3.307	-0.050623	2.31578	0.001391	3.48046	0.272196	-1.55	-1.44444	-2.07586	-0.37931	-0.0344828	-0.2	-1.14559	1	0.2622	0.7378	Inside-AD
C62	Neprilysin	Ki	B	0.0191115	0.00189292	-0.53629	-0.985887	-0.0110694	-0.187979	-0.0759724	1.21435	7.43e-05	-1.08707	0.814039	0.691358	-4.98475	-0.00959919	-0.0446234	0.142119	0.477823	-0.178972	2.46914	0.00227356	-2.02823	1.23372	-4.6092	-0.876543	0.209877	-0.750958	-0.000472	-1.64807	-0.0136062	0.87208	-0.00136129	3.22222	0.62442	-0.669355	-1.44444	-1.54321	-0.37931	-0.0344828	-1.08266	-1.14559	1	0.3826	0.6174	Inside-AD
C62	Neprilysin	Ki	F	0.0191115	0.00189292	-0.2	-0.2	-0.0110694	-0.31205	-0.0592	1.21435	7.43e-05	-1.08707	0.814039	0.691358	-4.98475	0.054995	-0.0431289	0.142119	1	-0.178972	2.46914	0.00227356	-2.7	1.23372	-4.6092	-0.876543	0.209877	-0.750958	0.001844	-3.307	-0.0136062	2.31578	0.001391	3.22222	0.62442	-1.55	-1.44444	-1.54321	-0.37931	-0.0344828	-0.2	-1.14559	1	0.3587	0.6413	Inside-AD
C63	Angiotensin-converting enzyme	IC50	B	0.00407804	-0.0119504	-0.53629	-1.98589	-0.0140425	-0.108779	-0.0493724	1.19775	0.000162	-1.96533	2.38	-0.494253	-4.75141	0.0893008	-0.0446234	0.393327	-0.522177	-0.205235	6.45287	0.0424751	-2.02823	0.619608	-3.26275	-1.06437	0.841379	-0.717647	0.000458	-1.64807	-0.050623	2.08508	0.000889	3.48046	0.585196	-0.669355	-0.968627	-2.07586	-0.447059	-3.2902	-1.08266	-1.1451	-1	0.5921	0.4079	Inside-AD
C63	Angiotensin-converting enzyme	IC50	F	0.00407804	-0.0119504	-0.2	-1.2	-0.0140425	-0.23285	-0.0326	1.19775	0.000162	-1.96533	2.38	-0.494253	-4.75141	0.153895	-0.0431289	0.393327	0	-0.205235	6.45287	0.0424751	-2.7	0.619608	-3.26275	-1.06437	0.841379	-0.717647	0.002774	-3.307	-0.050623	3.52878	0.003641	3.48046	0.585196	-1.55	-0.968627	-2.07586	-0.447059	-3.2902	-0.2	-1.1451	-1	0.5672	0.4328	Inside-AD
C63	Angiotensin-converting enzyme	Ki	B	0.00407804	-0.0119504	-0.53629	-1.98589	-0.0111594	-0.108779	-0.0493724	1.14445	0.000162	-1.96533	2.38	-0.308642	-4.75141	0.0893008	-0.0446234	0.142119	-0.522177	-0.205235	5.46914	0.0424751	-2.02823	0.619608	-3.26275	-0.876543	1.20988	-0.717647	0.000458	-1.64807	-0.0136062	2.08508	0.000889	3.22222	0.93742	-0.669355	-0.968627	-1.54321	-0.447059	-3.2902	-1.08266	-1.1451	-1	0.6956	0.3044	Inside-AD
C63	Angiotensin-converting enzyme	Ki	F	0.00407804	-0.0119504	-0.2	-1.2	-0.0111594	-0.23285	-0.0326	1.14445	0.000162	-1.96533	2.38	-0.308642	-4.75141	0.153895	-0.0431289	0.142119	0	-0.205235	5.46914	0.0424751	-2.7	0.619608	-3.26275	-0.876543	1.20988	-0.717647	0.002774	-3.307	-0.0136062	3.52878	0.003641	3.22222	0.93742	-1.55	-0.968627	-1.54321	-0.447059	-3.2902	-0.2	-1.1451	-1	0.6735	0.3265	Inside-AD
C63	Neprilysin	IC50	B	0.00571149	-0.00551449	-0.53629	-1.98589	-0.0140425	-0.108779	-0.0493724	1.19775	7.43e-05	-1.08707	2.21604	-0.494253	-4.98475	0.0893008	-0.0446234	0.393327	-0.522177	-0.193172	6.45287	0.0445736	-2.02823	1.23372	-4.6092	-1.06437	0.841379	-0.750958	0.000458	-1.64807	-0.050623	2.08508	0.000889	3.48046	0.585196	-0.669355	-1.44444	-2.07586	-0.37931	-3.03448	-1.08266	-1.14559	-1	0.8086	0.1914	Inside-AD
C63	Neprilysin	IC50	F	0.00571149	-0.00551449	-0.2	-1.2	-0.0140425	-0.23285	-0.0326	1.19775	7.43e-05	-1.08707	2.21604	-0.494253	-4.98475	0.153895	-0.0431289	0.393327	0	-0.193172	6.45287	0.0445736	-2.7	1.23372	-4.6092	-1.06437	0.841379	-0.750958	0.002774	-3.307	-0.050623	3.52878	0.003641	3.48046	0.585196	-1.55	-1.44444	-2.07586	-0.37931	-3.03448	-0.2	-1.14559	-1	0.7923	0.2077	Inside-AD
C63	Neprilysin	Ki	B	0.00571149	-0.00551449	-0.53629	-1.98589	-0.0111594	-0.108779	-0.0493724	1.14445	7.43e-05	-1.08707	2.21604	-0.308642	-4.98475	0.0893008	-0.0446234	0.142119	-0.522177	-0.193172	5.46914	0.0445736	-2.02823	1.23372	-4.6092	-0.876543	1.20988	-0.750958	0.000458	-1.64807	-0.0136062	2.08508	0.000889	3.22222	0.93742	-0.669355	-1.44444	-1.54321	-0.37931	-3.03448	-1.08266	-1.14559	-1	0.8693	0.1307	Inside-AD
C63	Neprilysin	Ki	F	0.00571149	-0.00551449	-0.2	-1.2	-0.0111594	-0.23285	-0.0326	1.14445	7.43e-05	-1.08707	2.21604	-0.308642	-4.98475	0.153895	-0.0431289	0.142119	0	-0.193172	5.46914	0.0445736	-2.7	1.23372	-4.6092	-0.876543	1.20988	-0.750958	0.002774	-3.307	-0.0136062	3.52878	0.003641	3.22222	0.93742	-1.55	-1.44444	-1.54321	-0.37931	-3.03448	-0.2	-1.14559	-1	0.8572	0.1428	Inside-AD
C64	Angiotensin-converting enzyme	IC50	B	-0.010122	-0.0034848	-0.53629	-1.98589	-0.0155725	0.251921	0.0570276	0.908951	0.00206191	-1.96533	3.593	-0.494253	-4.75141	0.178801	-0.00371435	0.393327	-0.522177	-0.219435	9.45287	0.117775	-2.02823	0.619608	-3.26275	-1.06437	1.84138	-0.717647	-0.00509165	-1.64807	-0.050623	2.20508	-0.00518129	3.48046	0.492196	-0.669355	-0.968627	-2.07586	-0.447059	-3.2902	-1.08266	-1.1451	-1	0.9466	0.0534	Inside-AD
C64	Angiotensin-converting enzyme	IC50	F	-0.010122	-0.0034848	-0.2	-1.2	-0.0155725	0.12785	0.0738	0.908951	0.00206191	-1.96533	3.593	-0.494253	-4.75141	0.243395	-0.00221977	0.393327	0	-0.219435	9.45287	0.117775	-2.7	0.619608	-3.26275	-1.06437	1.84138	-0.717647	-0.002776	-3.307	-0.050623	3.64878	-0.002429	3.48046	0.492196	-1.55	-0.968627	-2.07586	-0.447059	-3.2902	-0.2	-1.1451	-1	0.9412	0.0588	Inside-AD
C64	Angiotensin-converting enzyme	Ki	B	-0.010122	-0.0034848	-0.53629	-1.98589	-0.0126894	0.251921	0.0570276	0.855648	0.00206191	-1.96533	3.593	-0.308642	-4.75141	0.178801	-0.00371435	0.142119	-0.522177	-0.219435	8.46914	0.117775	-2.02823	0.619608	-3.26275	-0.876543	2.20988	-0.717647	-0.00509165	-1.64807	-0.0136062	2.20508	-0.00518129	3.22222	0.84442	-0.669355	-0.968627	-1.54321	-0.447059	-3.2902	-1.08266	-1.1451	-1	0.9654	0.0346	Inside-AD
C64	Angiotensin-converting enzyme	Ki	F	-0.010122	-0.0034848	-0.2	-1.2	-0.0126894	0.12785	0.0738	0.855648	0.00206191	-1.96533	3.593	-0.308642	-4.75141	0.243395	-0.00221977	0.142119	0	-0.219435	8.46914	0.117775	-2.7	0.619608	-3.26275	-0.876543	2.20988	-0.717647	-0.002776	-3.307	-0.0136062	3.64878	-0.002429	3.22222	0.84442	-1.55	-0.968627	-1.54321	-0.447059	-3.2902	-0.2	-1.1451	-1	0.9618	0.0382	Inside-AD
C64	Neprilysin	IC50	B	-0.00848851	0.00295112	-0.53629	-1.98589	-0.0155725	0.251921	0.0570276	0.908951	0.00197445	-1.08707	3.42904	-0.494253	-4.98475	0.178801	-0.00371435	0.393327	-0.522177	-0.207372	9.45287	0.119874	-2.02823	1.23372	-4.6092	-1.06437	1.84138	-0.750958	-0.00509165	-1.64807	-0.050623	2.20508	-0.00518129	3.48046	0.492196	-0.669355	-1.44444	-2.07586	-0.37931	-3.03448	-1.08266	-1.14559	-1	0.981	0.019	Inside-AD
C64	Neprilysin	IC50	F	-0.00848851	0.00295112	-0.2	-1.2	-0.0155725	0.12785	0.0738	0.908951	0.00197445	-1.08707	3.42904	-0.494253	-4.98475	0.243395	-0.00221977	0.393327	0	-0.207372	9.45287	0.119874	-2.7	1.23372	-4.6092	-1.06437	1.84138	-0.750958	-0.002776	-3.307	-0.050623	3.64878	-0.002429	3.48046	0.492196	-1.55	-1.44444	-2.07586	-0.37931	-3.03448	-0.2	-1.14559	-1	0.979	0.021	Inside-AD
C64	Neprilysin	Ki	B	-0.00848851	0.00295112	-0.53629	-1.98589	-0.0126894	0.251921	0.0570276	0.855648	0.00197445	-1.08707	3.42904	-0.308642	-4.98475	0.178801	-0.00371435	0.142119	-0.522177	-0.207372	8.46914	0.119874	-2.02823	1.23372	-4.6092	-0.876543	2.20988	-0.750958	-0.00509165	-1.64807	-0.0136062	2.20508	-0.00518129	3.22222	0.84442	-0.669355	-1.44444	-1.54321	-0.37931	-3.03448	-1.08266	-1.14559	-1	0.9878	0.0122	Inside-AD
C64	Neprilysin	Ki	F	-0.00848851	0.00295112	-0.2	-1.2	-0.0126894	0.12785	0.0738	0.855648	0.00197445	-1.08707	3.42904	-0.308642	-4.98475	0.243395	-0.00221977	0.142119	0	-0.207372	8.46914	0.119874	-2.7	1.23372	-4.6092	-0.876543	2.20988	-0.750958	-0.002776	-3.307	-0.0136062	3.64878	-0.002429	3.22222	0.84442	-1.55	-1.44444	-1.54321	-0.37931	-3.03448	-0.2	-1.14559	-1	0.9865	0.0135	Inside-AD
C65	Angiotensin-converting enzyme	IC50	B	-0.00972196	0.0028644	-0.53629	-1.98589	-0.0140925	-0.149779	-0.0493724	1.18815	0.00353194	-1.96533	2.198	-0.494253	-4.75141	0.0893008	-0.00371435	0.393327	-0.522177	-0.205835	9.45287	0.0137751	-2.02823	0.619608	-3.26275	-1.06437	-0.158621	-0.717647	-0.000772	-1.64807	-0.050623	1.85808	-0.00120129	3.48046	0.0921956	-0.669355	-0.968627	-2.07586	-0.447059	-3.2902	-1.08266	-1.1451	1	0.2082	0.7918	Inside-AD
C65	Angiotensin-converting enzyme	IC50	F	-0.00972196	0.0028644	-0.2	-1.2	-0.0140925	-0.27385	-0.0326	1.18815	0.00353194	-1.96533	2.198	-0.494253	-4.75141	0.153895	-0.00221977	0.393327	0	-0.205835	9.45287	0.0137751	-2.7	0.619608	-3.26275	-1.06437	-0.158621	-0.717647	0.001544	-3.307	-0.050623	3.30178	0.001551	3.48046	0.0921956	-1.55	-0.968627	-2.07586	-0.447059	-3.2902	-0.2	-1.1451	1	0.1918	0.8082	Inside-AD
C65	Angiotensin-converting enzyme	Ki	B	-0.00972196	0.0028644	-0.53629	-1.98589	-0.0112094	-0.149779	-0.0493724	1.13485	0.00353194	-1.96533	2.198	-0.308642	-4.75141	0.0893008	-0.00371435	0.142119	-0.522177	-0.205835	8.46914	0.0137751	-2.02823	0.619608	-3.26275	-0.876543	0.209877	-0.717647	-0.000772	-1.64807	-0.0136062	1.85808	-0.00120129	3.22222	0.44442	-0.669355	-0.968627	-1.54321	-0.447059	-3.2902	-1.08266	-1.1451	1	0.2927	0.7073	Inside-AD
C65	Angiotensin-converting enzyme	Ki	F	-0.00972196	0.0028644	-0.2	-1.2	-0.0112094	-0.27385	-0.0326	1.13485	0.00353194	-1.96533	2.198	-0.308642	-4.75141	0.153895	-0.00221977	0.142119	0	-0.205835	8.46914	0.0137751	-2.7	0.619608	-3.26275	-0.876543	0.209877	-0.717647	0.001544	-3.307	-0.0136062	3.30178	0.001551	3.22222	0.44442	-1.55	-0.968627	-1.54321	-0.447059	-3.2902	-0.2	-1.1451	1	0.272	0.728	Inside-AD
C65	Neprilysin	IC50	B	-0.00808851	0.00930032	-0.53629	-1.98589	-0.0140925	-0.149779	-0.0493724	1.18815	0.00344449	-1.08707	2.03404	-0.494253	-4.98475	0.0893008	-0.00371435	0.393327	-0.522177	-0.193772	9.45287	0.0158736	-2.02823	1.23372	-4.6092	-1.06437	-0.158621	-0.750958	-0.000772	-1.64807	-0.050623	1.85808	-0.00120129	3.48046	0.0921956	-0.669355	-1.44444	-2.07586	-0.37931	-3.03448	-1.08266	-1.14559	1	0.4335	0.5665	Inside-AD
C65	Neprilysin	IC50	F	-0.00808851	0.00930032	-0.2	-1.2	-0.0140925	-0.27385	-0.0326	1.18815	0.00344449	-1.08707	2.03404	-0.494253	-4.98475	0.153895	-0.00221977	0.393327	0	-0.193772	9.45287	0.0158736	-2.7	1.23372	-4.6092	-1.06437	-0.158621	-0.750958	0.001544	-3.307	-0.050623	3.30178	0.001551	3.48046	0.0921956	-1.55	-1.44444	-2.07586	-0.37931	-3.03448	-0.2	-1.14559	1	0.4086	0.5914	Inside-AD
C65	Neprilysin	Ki	B	-0.00808851	0.00930032	-0.53629	-1.98589	-0.0112094	-0.149779	-0.0493724	1.13485	0.00344449	-1.08707	2.03404	-0.308642	-4.98475	0.0893008	-0.00371435	0.142119	-0.522177	-0.193772	8.46914	0.0158736	-2.02823	1.23372	-4.6092	-0.876543	0.209877	-0.750958	-0.000772	-1.64807	-0.0136062	1.85808	-0.00120129	3.22222	0.44442	-0.669355	-1.44444	-1.54321	-0.37931	-3.03448	-1.08266	-1.14559	-1	0.5464	0.4536	Inside-AD
C65	Neprilysin	Ki	F	-0.00808851	0.00930032	-0.2	-1.2	-0.0112094	-0.27385	-0.0326	1.13485	0.00344449	-1.08707	2.03404	-0.308642	-4.98475	0.153895	-0.00221977	0.142119	0	-0.193772	8.46914	0.0158736	-2.7	1.23372	-4.6092	-0.876543	0.209877	-0.750958	0.001544	-3.307	-0.0136062	3.30178	0.001551	3.22222	0.44442	-1.55	-1.44444	-1.54321	-0.37931	-3.03448	-0.2	-1.14559	-1	0.5209	0.4791	Inside-AD
C66	Angiotensin-converting enzyme	IC50	B	0.00937804	-0.00521641	-0.53629	-1.98589	-0.0147425	0.0637214	-0.124572	1.15335	0.00335369	-1.96533	2.258	-0.494253	-4.75141	0.0453008	-0.0162143	0.393327	-0.522177	-0.205535	6.45287	0.0485751	-2.02823	0.619608	-3.26275	-1.06437	-0.158621	-0.717647	-0.000602	-1.64807	-0.050623	1.93408	0.000329	3.48046	0.406196	-0.669355	-0.968627	-2.07586	-0.447059	-1.2902	-0.0826613	-1.1451	1	0.112	0.888	Inside-AD
C66	Angiotensin-converting enzyme	IC50	F	0.00937804	-0.00521641	-0.2	-1.2	-0.0147425	-0.06035	-0.1078	1.15335	0.00335369	-1.96533	2.258	-0.494253	-4.75141	0.109895	-0.0147198	0.393327	0	-0.205535	6.45287	0.0485751	-2.7	0.619608	-3.26275	-1.06437	-0.158621	-0.717647	0.001714	-3.307	-0.050623	3.37778	0.003081	3.48046	0.406196	-1.55	-0.968627	-2.07586	-0.447059	-1.2902	0.8	-1.1451	1	0.1022	0.8978	Inside-AD
C66	Angiotensin-converting enzyme	Ki	B	0.00937804	-0.00521641	-0.53629	-1.98589	-0.0118594	0.0637214	-0.124572	1.10005	0.00335369	-1.96533	2.258	-0.308642	-4.75141	0.0453008	-0.0162143	0.142119	-0.522177	-0.205535	5.46914	0.0485751	-2.02823	0.619608	-3.26275	-0.876543	0.209877	-0.717647	-0.000602	-1.64807	-0.0136062	1.93408	0.000329	3.22222	0.75842	-0.669355	-0.968627	-1.54321	-0.447059	-1.2902	-0.0826613	-1.1451	1	0.1656	0.8344	Inside-AD
C66	Angiotensin-converting enzyme	Ki	F	0.00937804	-0.00521641	-0.2	-1.2	-0.0118594	-0.06035	-0.1078	1.10005	0.00335369	-1.96533	2.258	-0.308642	-4.75141	0.109895	-0.0147198	0.142119	0	-0.205535	5.46914	0.0485751	-2.7	0.619608	-3.26275	-0.876543	0.209877	-0.717647	0.001714	-3.307	-0.0136062	3.37778	0.003081	3.22222	0.75842	-1.55	-0.968627	-1.54321	-0.447059	-1.2902	0.8	-1.1451	1	0.1519	0.8481	Inside-AD
C66	Neprilysin	IC50	B	0.0110115	0.00121952	-0.53629	-1.98589	-0.0147425	0.0637214	-0.124572	1.15335	0.00326624	-1.08707	2.09404	-0.494253	-4.98475	0.0453008	-0.0162143	0.393327	-0.522177	-0.193472	6.45287	0.0506736	-2.02823	1.23372	-4.6092	-1.06437	-0.158621	-0.750958	-0.000602	-1.64807	-0.050623	1.93408	0.000329	3.48046	0.406196	-0.669355	-1.44444	-2.07586	-0.37931	-1.03448	-0.0826613	-1.14559	1	0.2685	0.7315	Inside-AD
C66	Neprilysin	IC50	F	0.0110115	0.00121952	-0.2	-1.2	-0.0147425	-0.06035	-0.1078	1.15335	0.00326624	-1.08707	2.09404	-0.494253	-4.98475	0.109895	-0.0147198	0.393327	0	-0.193472	6.45287	0.0506736	-2.7	1.23372	-4.6092	-1.06437	-0.158621	-0.750958	0.001714	-3.307	-0.050623	3.37778	0.003081	3.48046	0.406196	-1.55	-1.44444	-2.07586	-0.37931	-1.03448	0.8	-1.14559	1	0.2489	0.7511	Inside-AD
C66	Neprilysin	Ki	B	0.0110115	0.00121952	-0.53629	-1.98589	-0.0118594	0.0637214	-0.124572	1.10005	0.00326624	-1.08707	2.09404	-0.308642	-4.98475	0.0453008	-0.0162143	0.142119	-0.522177	-0.193472	5.46914	0.0506736	-2.02823	1.23372	-4.6092	-0.876543	0.209877	-0.750958	-0.000602	-1.64807	-0.0136062	1.93408	0.000329	3.22222	0.75842	-0.669355	-1.44444	-1.54321	-0.37931	-1.03448	-0.0826613	-1.14559	1	0.3661	0.6339	Inside-AD
C66	Neprilysin	Ki	F	0.0110115	0.00121952	-0.2	-1.2	-0.0118594	-0.06035	-0.1078	1.10005	0.00326624	-1.08707	2.09404	-0.308642	-4.98475	0.109895	-0.0147198	0.142119	0	-0.193472	5.46914	0.0506736	-2.7	1.23372	-4.6092	-0.876543	0.209877	-0.750958	0.001714	-3.307	-0.0136062	3.37778	0.003081	3.22222	0.75842	-1.55	-1.44444	-1.54321	-0.37931	-1.03448	0.8	-1.14559	1	0.3428	0.6572	Inside-AD
C67	Angiotensin-converting enzyme	IC50	B	0.00147804	0.0028644	-0.53629	-0.985887	-0.0154725	0.172721	0.0304276	1.02895	0.00206191	-1.96533	2.197	0.505747	-4.75141	0.0799008	-0.00371435	0.393327	0.477823	-0.205135	6.45287	0.0715751	-2.02823	0.619608	-3.26275	-1.06437	0.841379	-0.717647	-0.00435165	-1.64807	-0.050623	1.85808	-0.00342129	3.48046	0.348196	-0.669355	-0.968627	-2.07586	-0.447059	-0.290196	-1.08266	-1.1451	-1	0.5518	0.4482	Inside-AD
C67	Angiotensin-converting enzyme	IC50	F	0.00147804	0.0028644	-0.2	-0.2	-0.0154725	0.04865	0.0472	1.02895	0.00206191	-1.96533	2.197	0.505747	-4.75141	0.144495	-0.00221977	0.393327	1	-0.205135	6.45287	0.0715751	-2.7	0.619608	-3.26275	-1.06437	0.841379	-0.717647	-0.002036	-3.307	-0.050623	3.30178	-0.000669	3.48046	0.348196	-1.55	-0.968627	-2.07586	-0.447059	-0.290196	-0.2	-1.1451	-1	0.5264	0.4736	Inside-AD
C67	Angiotensin-converting enzyme	Ki	B	0.00147804	0.0028644	-0.53629	-0.985887	-0.0125894	0.172721	0.0304276	0.975648	0.00206191	-1.96533	2.197	0.691358	-4.75141	0.0799008	-0.00371435	0.142119	0.477823	-0.205135	5.46914	0.0715751	-2.02823	0.619608	-3.26275	-0.876543	1.20988	-0.717647	-0.00435165	-1.64807	-0.0136062	1.85808	-0.00342129	3.22222	0.70042	-0.669355	-0.968627	-1.54321	-0.447059	-0.290196	-1.08266	-1.1451	-1	0.6596	0.3404	Inside-AD
C67	Angiotensin-converting enzyme	Ki	F	0.00147804	0.0028644	-0.2	-0.2	-0.0125894	0.04865	0.0472	0.975648	0.00206191	-1.96533	2.197	0.691358	-4.75141	0.144495	-0.00221977	0.142119	1	-0.205135	5.46914	0.0715751	-2.7	0.619608	-3.26275	-0.876543	1.20988	-0.717647	-0.002036	-3.307	-0.0136062	3.30178	-0.000669	3.22222	0.70042	-1.55	-0.968627	-1.54321	-0.447059	-0.290196	-0.2	-1.1451	-1	0.6363	0.3637	Inside-AD
C67	Neprilysin	IC50	B	0.00311149	0.00930032	-0.53629	-0.985887	-0.0154725	0.172721	0.0304276	1.02895	0.00197445	-1.08707	2.03304	0.505747	-4.98475	0.0799008	-0.00371435	0.393327	0.477823	-0.193072	6.45287	0.0736736	-2.02823	1.23372	-4.6092	-1.06437	0.841379	-0.750958	-0.00435165	-1.64807	-0.050623	1.85808	-0.00342129	3.48046	0.348196	-0.669355	-1.44444	-2.07586	-0.37931	-0.0344828	-1.08266	-1.14559	-1	0.7818	0.2182	Inside-AD
C67	Neprilysin	IC50	F	0.00311149	0.00930032	-0.2	-0.2	-0.0154725	0.04865	0.0472	1.02895	0.00197445	-1.08707	2.03304	0.505747	-4.98475	0.144495	-0.00221977	0.393327	1	-0.193072	6.45287	0.0736736	-2.7	1.23372	-4.6092	-1.06437	0.841379	-0.750958	-0.002036	-3.307	-0.050623	3.30178	-0.000669	3.48046	0.348196	-1.55	-1.44444	-2.07586	-0.37931	-0.0344828	-0.2	-1.14559	-1	0.7639	0.2361	Inside-AD
C67	Neprilysin	Ki	B	0.00311149	0.00930032	-0.53629	-0.985887	-0.0125894	0.172721	0.0304276	0.975648	0.00197445	-1.08707	2.03304	0.691358	-4.98475	0.0799008	-0.00371435	0.142119	0.477823	-0.193072	5.46914	0.0736736	-2.02823	1.23372	-4.6092	-0.876543	1.20988	-0.750958	-0.00435165	-1.64807	-0.0136062	1.85808	-0.00342129	3.22222	0.70042	-0.669355	-1.44444	-1.54321	-0.37931	-0.0344828	-1.08266	-1.14559	-1	0.8494	0.1506	Inside-AD
C67	Neprilysin	Ki	F	0.00311149	0.00930032	-0.2	-0.2	-0.0125894	0.04865	0.0472	0.975648	0.00197445	-1.08707	2.03304	0.691358	-4.98475	0.144495	-0.00221977	0.142119	1	-0.193072	5.46914	0.0736736	-2.7	1.23372	-4.6092	-0.876543	1.20988	-0.750958	-0.002036	-3.307	-0.0136062	3.30178	-0.000669	3.22222	0.70042	-1.55	-1.44444	-1.54321	-0.37931	-0.0344828	-0.2	-1.14559	-1	0.8359	0.1641	Inside-AD
C68	Angiotensin-converting enzyme	IC50	B	0.00997804	-0.0119504	-0.53629	-1.98589	-0.00804246	-0.359079	-0.155772	1.35215	-0.00168589	-1.96533	1.541	-0.494253	-4.75141	-0.000199	-0.0537143	0.393327	-0.522177	-0.191035	3.45287	-0.0267249	-2.02823	0.619608	-3.26275	-1.06437	-2.15862	-0.717647	-0.00240165	-1.64807	-0.050623	1.74708	-0.00509129	3.48046	1.5872	-0.669355	-0.968627	-2.07586	-0.447059	-3.2902	-1.08266	-1.1451	1	0.1445	0.8555	Inside-AD
C68	Angiotensin-converting enzyme	IC50	F	0.00997804	-0.0119504	-0.2	-1.2	-0.00804246	-0.48315	-0.139	1.35215	-0.00168589	-1.96533	1.541	-0.494253	-4.75141	0.064395	-0.0522198	0.393327	0	-0.191035	3.45287	-0.0267249	-2.7	0.619608	-3.26275	-1.06437	-2.15862	-0.717647	-8.6e-05	-3.307	-0.050623	3.19078	-0.002339	3.48046	1.5872	-1.55	-0.968627	-2.07586	-0.447059	-3.2902	-0.2	-1.1451	1	0.1323	0.8677	Inside-AD
C68	Angiotensin-converting enzyme	Ki	B	0.00997804	-0.0119504	-0.53629	-1.98589	-0.00515938	-0.359079	-0.155772	1.29885	-0.00168589	-1.96533	1.541	-0.308642	-4.75141	-0.000199	-0.0537143	0.142119	-0.522177	-0.191035	2.46914	-0.0267249	-2.02823	0.619608	-3.26275	-0.876543	-1.79012	-0.717647	-0.00240165	-1.64807	-0.0136062	1.74708	-0.00509129	3.22222	1.93942	-0.669355	-0.968627	-1.54321	-0.447059	-3.2902	-1.08266	-1.1451	1	0.2099	0.7901	Inside-AD
C68	Angiotensin-converting enzyme	Ki	F	0.00997804	-0.0119504	-0.2	-1.2	-0.00515938	-0.48315	-0.139	1.29885	-0.00168589	-1.96533	1.541	-0.308642	-4.75141	0.064395	-0.0522198	0.142119	0	-0.191035	2.46914	-0.0267249	-2.7	0.619608	-3.26275	-0.876543	-1.79012	-0.717647	-8.6e-05	-3.307	-0.0136062	3.19078	-0.002339	3.22222	1.93942	-1.55	-0.968627	-1.54321	-0.447059	-3.2902	-0.2	-1.1451	1	0.1935	0.8065	Inside-AD
C68	Neprilysin	IC50	B	0.0116115	-0.00551449	-0.53629	-1.98589	-0.00804246	-0.359079	-0.155772	1.35215	-0.00177334	-1.08707	1.37704	-0.494253	-4.98475	-0.000199	-0.0537143	0.393327	-0.522177	-0.178972	3.45287	-0.0246264	-2.02823	1.23372	-4.6092	-1.06437	-2.15862	-0.750958	-0.00240165	-1.64807	-0.050623	1.74708	-0.00509129	3.48046	1.5872	-0.669355	-1.44444	-2.07586	-0.37931	-3.03448	-1.08266	-1.14559	1	0.3295	0.6705	Inside-AD
C68	Neprilysin	IC50	F	0.0116115	-0.00551449	-0.2	-1.2	-0.00804246	-0.48315	-0.139	1.35215	-0.00177334	-1.08707	1.37704	-0.494253	-4.98475	0.064395	-0.0522198	0.393327	0	-0.178972	3.45287	-0.0246264	-2.7	1.23372	-4.6092	-1.06437	-2.15862	-0.750958	-8.6e-05	-3.307	-0.050623	3.19078	-0.002339	3.48046	1.5872	-1.55	-1.44444	-2.07586	-0.37931	-3.03448	-0.2	-1.14559	1	0.3073	0.6927	Inside-AD
C68	Neprilysin	Ki	B	0.0116115	-0.00551449	-0.53629	-1.98589	-0.00515938	-0.359079	-0.155772	1.29885	-0.00177334	-1.08707	1.37704	-0.308642	-4.98475	-0.000199	-0.0537143	0.142119	-0.522177	-0.178972	2.46914	-0.0246264	-2.02823	1.23372	-4.6092	-0.876543	-1.79012	-0.750958	-0.00240165	-1.64807	-0.0136062	1.74708	-0.00509129	3.22222	1.93942	-0.669355	-1.44444	-1.54321	-0.37931	-3.03448	-1.08266	-1.14559	1	0.4361	0.5639	Inside-AD
C68	Neprilysin	Ki	F	0.0116115	-0.00551449	-0.2	-1.2	-0.00515938	-0.48315	-0.139	1.29885	-0.00177334	-1.08707	1.37704	-0.308642	-4.98475	0.064395	-0.0522198	0.142119	0	-0.178972	2.46914	-0.0246264	-2.7	1.23372	-4.6092	-0.876543	-1.79012	-0.750958	-8.6e-05	-3.307	-0.0136062	3.19078	-0.002339	3.22222	1.93942	-1.55	-1.44444	-1.54321	-0.37931	-3.03448	-0.2	-1.14559	1	0.4112	0.5888	Inside-AD
C69	Angiotensin-converting enzyme	IC50	B	-0.00642196	-0.00269115	-0.53629	-1.98589	-0.0106725	0.00162137	-0.0493724	1.18095	0.00312059	-1.96533	2.319	-0.494253	-4.75141	0.0893008	-0.00806217	0.393327	-0.522177	-0.205235	6.45287	0.0579751	-2.02823	0.619608	-3.26275	-1.06437	-2.15862	-0.717647	-0.00193165	-1.64807	-0.050623	2.01008	0.000519	3.48046	0.672196	-0.669355	-0.968627	-2.07586	-0.447059	-3.2902	-1.08266	-1.1451	1	0.3081	0.6919	Inside-AD
C69	Angiotensin-converting enzyme	IC50	F	-0.00642196	-0.00269115	-0.2	-1.2	-0.0106725	-0.12245	-0.0326	1.18095	0.00312059	-1.96533	2.319	-0.494253	-4.75141	0.153895	-0.0065676	0.393327	0	-0.205235	6.45287	0.0579751	-2.7	0.619608	-3.26275	-1.06437	-2.15862	-0.717647	0.000384	-3.307	-0.050623	3.45378	0.003271	3.48046	0.672196	-1.55	-0.968627	-2.07586	-0.447059	-3.2902	-0.2	-1.1451	1	0.2868	0.7132	Inside-AD
C69	Angiotensin-converting enzyme	Ki	B	-0.00642196	-0.00269115	-0.53629	-1.98589	-0.00778938	0.00162137	-0.0493724	1.12765	0.00312059	-1.96533	2.319	-0.308642	-4.75141	0.0893008	-0.00806217	0.142119	-0.522177	-0.205235	5.46914	0.0579751	-2.02823	0.619608	-3.26275	-0.876543	-1.79012	-0.717647	-0.00193165	-1.64807	-0.0136062	2.01008	0.000519	3.22222	1.02442	-0.669355	-0.968627	-1.54321	-0.447059	-3.2902	-1.08266	-1.1451	1	0.4121	0.5879	Inside-AD
C69	Angiotensin-converting enzyme	Ki	F	-0.00642196	-0.00269115	-0.2	-1.2	-0.00778938	-0.12245	-0.0326	1.12765	0.00312059	-1.96533	2.319	-0.308642	-4.75141	0.153895	-0.0065676	0.142119	0	-0.205235	5.46914	0.0579751	-2.7	0.619608	-3.26275	-0.876543	-1.79012	-0.717647	0.000384	-3.307	-0.0136062	3.45378	0.003271	3.22222	1.02442	-1.55	-0.968627	-1.54321	-0.447059	-3.2902	-0.2	-1.1451	1	0.3876	0.6124	Inside-AD
C69	Neprilysin	IC50	B	-0.00478851	0.00374477	-0.53629	-1.98589	-0.0106725	0.00162137	-0.0493724	1.18095	0.00303314	-1.08707	2.15504	-0.494253	-4.98475	0.0893008	-0.00806217	0.393327	-0.522177	-0.193172	6.45287	0.0600736	-2.02823	1.23372	-4.6092	-1.06437	-2.15862	-0.750958	-0.00193165	-1.64807	-0.050623	2.01008	0.000519	3.48046	0.672196	-0.669355	-1.44444	-2.07586	-0.37931	-3.03448	-1.08266	-1.14559	-1	0.5645	0.4355	Inside-AD
C69	Neprilysin	IC50	F	-0.00478851	0.00374477	-0.2	-1.2	-0.0106725	-0.12245	-0.0326	1.18095	0.00303314	-1.08707	2.15504	-0.494253	-4.98475	0.153895	-0.0065676	0.393327	0	-0.193172	6.45287	0.0600736	-2.7	1.23372	-4.6092	-1.06437	-2.15862	-0.750958	0.000384	-3.307	-0.050623	3.45378	0.003271	3.48046	0.672196	-1.55	-1.44444	-2.07586	-0.37931	-3.03448	-0.2	-1.14559	-1	0.5392	0.4608	Inside-AD
C69	Neprilysin	Ki	B	-0.00478851	0.00374477	-0.53629	-1.98589	-0.00778938	0.00162137	-0.0493724	1.12765	0.00303314	-1.08707	2.15504	-0.308642	-4.98475	0.0893008	-0.00806217	0.142119	-0.522177	-0.193172	5.46914	0.0600736	-2.02823	1.23372	-4.6092	-0.876543	-1.79012	-0.750958	-0.00193165	-1.64807	-0.0136062	2.01008	0.000519	3.22222	1.02442	-0.669355	-1.44444	-1.54321	-0.37931	-3.03448	-1.08266	-1.14559	-1	0.6711	0.3289	Inside-AD
C69	Neprilysin	Ki	F	-0.00478851	0.00374477	-0.2	-1.2	-0.00778938	-0.12245	-0.0326	1.12765	0.00303314	-1.08707	2.15504	-0.308642	-4.98475	0.153895	-0.0065676	0.142119	0	-0.193172	5.46914	0.0600736	-2.7	1.23372	-4.6092	-0.876543	-1.79012	-0.750958	0.000384	-3.307	-0.0136062	3.45378	0.003271	3.22222	1.02442	-1.55	-1.44444	-1.54321	-0.37931	-3.03448	-0.2	-1.14559	-1	0.6481	0.3519	Inside-AD
C70	Angiotensin-converting enzyme	IC50	B	-0.00272196	-0.0017333	-0.53629	-0.985887	-0.00952246	-0.235679	-0.279972	1.28425	0.00234536	-1.96533	1.745	-0.494253	-4.75141	-0.0475992	-0.0132382	0.393327	0.477823	-0.191335	3.45287	0.00347506	-2.02823	0.619608	-3.26275	-1.06437	-2.15862	-0.717647	-0.00332165	-1.64807	-0.050623	1.67108	-0.00477129	3.48046	1.7642	-0.669355	-0.968627	-2.07586	-0.447059	-2.2902	-1.08266	-1.1451	1	0.2274	0.7726	Inside-AD
C70	Angiotensin-converting enzyme	IC50	F	-0.00272196	-0.0017333	-0.2	-0.2	-0.00952246	-0.35975	-0.2632	1.28425	0.00234536	-1.96533	1.745	-0.494253	-4.75141	0.016995	-0.0117436	0.393327	1	-0.191335	3.45287	0.00347506	-2.7	0.619608	-3.26275	-1.06437	-2.15862	-0.717647	-0.001006	-3.307	-0.050623	3.11478	-0.002019	3.48046	1.7642	-1.55	-0.968627	-2.07586	-0.447059	-2.2902	-0.2	-1.1451	1	0.2099	0.7901	Inside-AD
C70	Angiotensin-converting enzyme	Ki	B	-0.00272196	-0.0017333	-0.53629	-0.985887	-0.00663938	-0.235679	-0.279972	1.23095	0.00234536	-1.96533	1.745	-0.308642	-4.75141	-0.0475992	-0.0132382	0.142119	0.477823	-0.191335	2.46914	0.00347506	-2.02823	0.619608	-3.26275	-0.876543	-1.79012	-0.717647	-0.00332165	-1.64807	-0.0136062	1.67108	-0.00477129	3.22222	2.11642	-0.669355	-0.968627	-1.54321	-0.447059	-2.2902	-1.08266	-1.1451	1	0.3165	0.6835	Inside-AD
C70	Angiotensin-converting enzyme	Ki	F	-0.00272196	-0.0017333	-0.2	-0.2	-0.00663938	-0.35975	-0.2632	1.23095	0.00234536	-1.96533	1.745	-0.308642	-4.75141	0.016995	-0.0117436	0.142119	1	-0.191335	2.46914	0.00347506	-2.7	0.619608	-3.26275	-0.876543	-1.79012	-0.717647	-0.001006	-3.307	-0.0136062	3.11478	-0.002019	3.22222	2.11642	-1.55	-0.968627	-1.54321	-0.447059	-2.2902	-0.2	-1.1451	1	0.2948	0.7052	Inside-AD
C70	Neprilysin	IC50	B	-0.00108851	0.00470262	-0.53629	-0.985887	-0.00952246	-0.235679	-0.279972	1.28425	0.0022579	-1.08707	1.58104	-0.494253	-4.98475	-0.0475992	-0.0132382	0.393327	0.477823	-0.179272	3.45287	0.00557356	-2.02823	1.23372	-4.6092	-1.06437	-2.15862	-0.750958	-0.00332165	-1.64807	-0.050623	1.67108	-0.00477129	3.48046	1.7642	-0.669355	-1.44444	-2.07586	-0.37931	-2.03448	-1.08266	-1.14559	1	0.4614	0.5386	Inside-AD
C70	Neprilysin	IC50	F	-0.00108851	0.00470262	-0.2	-0.2	-0.00952246	-0.35975	-0.2632	1.28425	0.0022579	-1.08707	1.58104	-0.494253	-4.98475	0.016995	-0.0117436	0.393327	1	-0.179272	3.45287	0.00557356	-2.7	1.23372	-4.6092	-1.06437	-2.15862	-0.750958	-0.001006	-3.307	-0.050623	3.11478	-0.002019	3.48046	1.7642	-1.55	-1.44444	-2.07586	-0.37931	-2.03448	-0.2	-1.14559	1	0.4361	0.5639	Inside-AD
C70	Neprilysin	Ki	B	-0.00108851	0.00470262	-0.53629	-0.985887	-0.00663938	-0.235679	-0.279972	1.23095	0.0022579	-1.08707	1.58104	-0.308642	-4.98475	-0.0475992	-0.0132382	0.142119	0.477823	-0.179272	2.46914	0.00557356	-2.02823	1.23372	-4.6092	-0.876543	-1.79012	-0.750958	-0.00332165	-1.64807	-0.0136062	1.67108	-0.00477129	3.22222	2.11642	-0.669355	-1.44444	-1.54321	-0.37931	-2.03448	-1.08266	-1.14559	-1	0.5741	0.4259	Inside-AD
C70	Neprilysin	Ki	F	-0.00108851	0.00470262	-0.2	-0.2	-0.00663938	-0.35975	-0.2632	1.23095	0.0022579	-1.08707	1.58104	-0.308642	-4.98475	0.016995	-0.0117436	0.142119	1	-0.179272	2.46914	0.00557356	-2.7	1.23372	-4.6092	-0.876543	-1.79012	-0.750958	-0.001006	-3.307	-0.0136062	3.11478	-0.002019	3.22222	2.11642	-1.55	-1.44444	-1.54321	-0.37931	-2.03448	-0.2	-1.14559	-1	0.5489	0.4511	Inside-AD
C71	Angiotensin-converting enzyme	IC50	B	-0.00592196	0.00425329	-0.53629	-1.98589	-0.00889246	-0.400079	-0.155772	1.34215	0.00306634	-1.96533	-0.108998	-0.494253	-4.75141	-0.000199	-0.00806217	0.393327	-0.522177	-0.191535	6.45287	-0.0420249	-2.02823	0.619608	-3.26275	-1.06437	-2.15862	-0.717647	-0.00331165	-1.64807	-0.050623	-0.14392	-0.00413129	3.48046	-0.276804	-0.669355	-0.968627	-2.07586	-0.447059	-3.2902	-1.08266	-1.1451	1	0.0462	0.9538	Inside-AD
C71	Angiotensin-converting enzyme	IC50	F	-0.00592196	0.00425329	-0.2	-1.2	-0.00889246	-0.52415	-0.139	1.34215	0.00306634	-1.96533	-0.108998	-0.494253	-4.75141	0.064395	-0.0065676	0.393327	0	-0.191535	6.45287	-0.0420249	-2.7	0.619608	-3.26275	-1.06437	-2.15862	-0.717647	-0.000996	-3.307	-0.050623	1.29978	-0.001379	3.48046	-0.276804	-1.55	-0.968627	-2.07586	-0.447059	-3.2902	-0.2	-1.1451	1	0.0419	0.9581	Inside-AD
C71	Angiotensin-converting enzyme	Ki	B	-0.00592196	0.00425329	-0.53629	-1.98589	-0.00600938	-0.400079	-0.155772	1.28885	0.00306634	-1.96533	-0.108998	-0.308642	-4.75141	-0.000199	-0.00806217	0.142119	-0.522177	-0.191535	5.46914	-0.0420249	-2.02823	0.619608	-3.26275	-0.876543	-1.79012	-0.717647	-0.00331165	-1.64807	-0.0136062	-0.14392	-0.00413129	3.22222	0.0754198	-0.669355	-0.968627	-1.54321	-0.447059	-3.2902	-1.08266	-1.1451	1	0.0708	0.9292	Inside-AD
C71	Angiotensin-converting enzyme	Ki	F	-0.00592196	0.00425329	-0.2	-1.2	-0.00600938	-0.52415	-0.139	1.28885	0.00306634	-1.96533	-0.108998	-0.308642	-4.75141	0.064395	-0.0065676	0.142119	0	-0.191535	5.46914	-0.0420249	-2.7	0.619608	-3.26275	-0.876543	-1.79012	-0.717647	-0.000996	-3.307	-0.0136062	1.29978	-0.001379	3.22222	0.0754198	-1.55	-0.968627	-1.54321	-0.447059	-3.2902	-0.2	-1.1451	1	0.0644	0.9356	Inside-AD
C71	Neprilysin	IC50	B	-0.00428851	0.0106892	-0.53629	-1.98589	-0.00889246	-0.400079	-0.155772	1.34215	0.00297889	-1.08707	-0.272961	-0.494253	-4.98475	-0.000199	-0.00806217	0.393327	-0.522177	-0.179472	6.45287	-0.0399264	-2.02823	1.23372	-4.6092	-1.06437	-2.15862	-0.750958	-0.00331165	-1.64807	-0.050623	-0.14392	-0.00413129	3.48046	-0.276804	-0.669355	-1.44444	-2.07586	-0.37931	-3.03448	-1.08266	-1.14559	1	0.1236	0.8764	Inside-AD
C71	Neprilysin	IC50	F	-0.00428851	0.0106892	-0.2	-1.2	-0.00889246	-0.52415	-0.139	1.34215	0.00297889	-1.08707	-0.272961	-0.494253	-4.98475	0.064395	-0.0065676	0.393327	0	-0.179472	6.45287	-0.0399264	-2.7	1.23372	-4.6092	-1.06437	-2.15862	-0.750958	-0.000996	-3.307	-0.050623	1.29978	-0.001379	3.48046	-0.276804	-1.55	-1.44444	-2.07586	-0.37931	-3.03448	-0.2	-1.14559	1	0.1129	0.8871	Inside-AD
C71	Neprilysin	Ki	B	-0.00428851	0.0106892	-0.53629	-1.98589	-0.00600938	-0.400079	-0.155772	1.28885	0.00297889	-1.08707	-0.272961	-0.308642	-4.98475	-0.000199	-0.00806217	0.142119	-0.522177	-0.179472	5.46914	-0.0399264	-2.02823	1.23372	-4.6092	-0.876543	-1.79012	-0.750958	-0.00331165	-1.64807	-0.0136062	-0.14392	-0.00413129	3.22222	0.0754198	-0.669355	-1.44444	-1.54321	-0.37931	-3.03448	-1.08266	-1.14559	1	0.1816	0.8184	Inside-AD
C71	Neprilysin	Ki	F	-0.00428851	0.0106892	-0.2	-1.2	-0.00600938	-0.52415	-0.139	1.28885	0.00297889	-1.08707	-0.272961	-0.308642	-4.98475	0.064395	-0.0065676	0.142119	0	-0.179472	5.46914	-0.0399264	-2.7	1.23372	-4.6092	-0.876543	-1.79012	-0.750958	-0.000996	-3.307	-0.0136062	1.29978	-0.001379	3.22222	0.0754198	-1.55	-1.44444	-1.54321	-0.37931	-3.03448	-0.2	-1.14559	1	0.1669	0.8331	Inside-AD
C72	Angiotensin-converting enzyme	IC50	B	0.015178	-0.00454301	-0.53629	-1.98589	-0.00942246	-0.186579	-0.230972	1.31915	0.00276593	-1.96533	1.069	-0.494253	-4.75141	-0.0441992	-0.0218962	0.393327	-0.522177	-0.191335	3.45287	-0.0118249	-2.02823	0.619608	-3.26275	-1.06437	-2.15862	-0.717647	-0.00332165	-1.64807	-0.050623	0.88808	-0.00489129	3.48046	1.4342	-0.669355	-0.968627	-2.07586	-0.447059	-1.2902	-0.0826613	-1.1451	1	0.0226	0.9774	Inside-AD
C72	Angiotensin-converting enzyme	IC50	F	0.015178	-0.00454301	-0.2	-1.2	-0.00942246	-0.31065	-0.2142	1.31915	0.00276593	-1.96533	1.069	-0.494253	-4.75141	0.020395	-0.0204016	0.393327	0	-0.191335	3.45287	-0.0118249	-2.7	0.619608	-3.26275	-1.06437	-2.15862	-0.717647	-0.001006	-3.307	-0.050623	2.33178	-0.002139	3.48046	1.4342	-1.55	-0.968627	-2.07586	-0.447059	-1.2902	0.8	-1.1451	1	0.0204	0.9796	Inside-AD
C72	Angiotensin-converting enzyme	Ki	B	0.015178	-0.00454301	-0.53629	-1.98589	-0.00653938	-0.186579	-0.230972	1.26585	0.00276593	-1.96533	1.069	-0.308642	-4.75141	-0.0441992	-0.0218962	0.142119	-0.522177	-0.191335	2.46914	-0.0118249	-2.02823	0.619608	-3.26275	-0.876543	-1.79012	-0.717647	-0.00332165	-1.64807	-0.0136062	0.88808	-0.00489129	3.22222	1.78642	-0.669355	-0.968627	-1.54321	-0.447059	-1.2902	-0.0826613	-1.1451	1	0.0351	0.9649	Inside-AD
C72	Angiotensin-converting enzyme	Ki	F	0.015178	-0.00454301	-0.2	-1.2	-0.00653938	-0.31065	-0.2142	1.26585	0.00276593	-1.96533	1.069	-0.308642	-4.75141	0.020395	-0.0204016	0.142119	0	-0.191335	2.46914	-0.0118249	-2.7	0.619608	-3.26275	-0.876543	-1.79012	-0.717647	-0.001006	-3.307	-0.0136062	2.33178	-0.002139	3.22222	1.78642	-1.55	-0.968627	-1.54321	-0.447059	-1.2902	0.8	-1.1451	1	0.0318	0.9682	Inside-AD
C72	Neprilysin	IC50	B	0.0168115	0.00189292	-0.53629	-1.98589	-0.00942246	-0.186579	-0.230972	1.31915	0.00267848	-1.08707	0.905039	-0.494253	-4.98475	-0.0441992	-0.0218962	0.393327	-0.522177	-0.179272	3.45287	-0.00972644	-2.02823	1.23372	-4.6092	-1.06437	-2.15862	-0.750958	-0.00332165	-1.64807	-0.050623	0.88808	-0.00489129	3.48046	1.4342	-0.669355	-1.44444	-2.07586	-0.37931	-1.03448	-0.0826613	-1.14559	1	0.063	0.937	Inside-AD
C72	Neprilysin	IC50	F	0.0168115	0.00189292	-0.2	-1.2	-0.00942246	-0.31065	-0.2142	1.31915	0.00267848	-1.08707	0.905039	-0.494253	-4.98475	0.020395	-0.0204016	0.393327	0	-0.179272	3.45287	-0.00972644	-2.7	1.23372	-4.6092	-1.06437	-2.15862	-0.750958	-0.001006	-3.307	-0.050623	2.33178	-0.002139	3.48046	1.4342	-1.55	-1.44444	-2.07586	-0.37931	-1.03448	0.8	-1.14559	1	0.0572	0.9428	Inside-AD
C72	Neprilysin	Ki	B	0.0168115	0.00189292	-0.53629	-1.98589	-0.00653938	-0.186579	-0.230972	1.26585	0.00267848	-1.08707	0.905039	-0.308642	-4.98475	-0.0441992	-0.0218962	0.142119	-0.522177	-0.179272	2.46914	-0.00972644	-2.02823	1.23372	-4.6092	-0.876543	-1.79012	-0.750958	-0.00332165	-1.64807	-0.0136062	0.88808	-0.00489129	3.22222	1.78642	-0.669355	-1.44444	-1.54321	-0.37931	-1.03448	-0.0826613	-1.14559	1	0.0957	0.9043	Inside-AD
C72	Neprilysin	Ki	F	0.0168115	0.00189292	-0.2	-1.2	-0.00653938	-0.31065	-0.2142	1.26585	0.00267848	-1.08707	0.905039	-0.308642	-4.98475	0.020395	-0.0204016	0.142119	0	-0.179272	2.46914	-0.00972644	-2.7	1.23372	-4.6092	-0.876543	-1.79012	-0.750958	-0.001006	-3.307	-0.0136062	2.33178	-0.002139	3.22222	1.78642	-1.55	-1.44444	-1.54321	-0.37931	-1.03448	0.8	-1.14559	1	0.0872	0.9128	Inside-AD
C73	Angiotensin-converting enzyme	IC50	B	0.00567804	0.00425329	-0.53629	-0.985887	-0.0106425	-0.0775786	-0.0759724	1.25095	0.00312059	-1.96533	0.781002	0.505747	-4.75141	-0.00959919	-0.00806217	0.393327	0.477823	-0.191035	3.45287	0.0143751	-2.02823	0.619608	-3.26275	-1.06437	-2.15862	-0.717647	-0.00278165	-1.64807	-0.050623	0.70908	-0.00152129	3.48046	0.499196	-0.669355	-0.968627	-2.07586	-0.447059	-0.290196	-1.08266	-1.1451	1	0.0689	0.9311	Inside-AD
C73	Angiotensin-converting enzyme	IC50	F	0.00567804	0.00425329	-0.2	-0.2	-0.0106425	-0.20165	-0.0592	1.25095	0.00312059	-1.96533	0.781002	0.505747	-4.75141	0.054995	-0.0065676	0.393327	1	-0.191035	3.45287	0.0143751	-2.7	0.619608	-3.26275	-1.06437	-2.15862	-0.717647	-0.000466	-3.307	-0.050623	2.15278	0.001231	3.48046	0.499196	-1.55	-0.968627	-2.07586	-0.447059	-0.290196	-0.2	-1.1451	1	0.0626	0.9374	Inside-AD
C73	Angiotensin-converting enzyme	Ki	B	0.00567804	0.00425329	-0.53629	-0.985887	-0.00775938	-0.0775786	-0.0759724	1.19765	0.00312059	-1.96533	0.781002	0.691358	-4.75141	-0.00959919	-0.00806217	0.142119	0.477823	-0.191035	2.46914	0.0143751	-2.02823	0.619608	-3.26275	-0.876543	-1.79012	-0.717647	-0.00278165	-1.64807	-0.0136062	0.70908	-0.00152129	3.22222	0.85142	-0.669355	-0.968627	-1.54321	-0.447059	-0.290196	-1.08266	-1.1451	1	0.1043	0.8957	Inside-AD
C73	Angiotensin-converting enzyme	Ki	F	0.00567804	0.00425329	-0.2	-0.2	-0.00775938	-0.20165	-0.0592	1.19765	0.00312059	-1.96533	0.781002	0.691358	-4.75141	0.054995	-0.0065676	0.142119	1	-0.191035	2.46914	0.0143751	-2.7	0.619608	-3.26275	-0.876543	-1.79012	-0.717647	-0.000466	-3.307	-0.0136062	2.15278	0.001231	3.22222	0.85142	-1.55	-0.968627	-1.54321	-0.447059	-0.290196	-0.2	-1.1451	1	0.0951	0.9049	Inside-AD
C73	Neprilysin	IC50	B	0.00731149	0.0106892	-0.53629	-0.985887	-0.0106425	-0.0775786	-0.0759724	1.25095	0.00303314	-1.08707	0.617039	0.505747	-4.98475	-0.00959919	-0.00806217	0.393327	0.477823	-0.178972	3.45287	0.0164736	-2.02823	1.23372	-4.6092	-1.06437	-2.15862	-0.750958	-0.00278165	-1.64807	-0.050623	0.70908	-0.00152129	3.48046	0.499196	-0.669355	-1.44444	-2.07586	-0.37931	-0.0344828	-1.08266	-1.14559	1	0.1771	0.8229	Inside-AD
C73	Neprilysin	IC50	F	0.00731149	0.0106892	-0.2	-0.2	-0.0106425	-0.20165	-0.0592	1.25095	0.00303314	-1.08707	0.617039	0.505747	-4.98475	0.054995	-0.0065676	0.393327	1	-0.178972	3.45287	0.0164736	-2.7	1.23372	-4.6092	-1.06437	-2.15862	-0.750958	-0.000466	-3.307	-0.050623	2.15278	0.001231	3.48046	0.499196	-1.55	-1.44444	-2.07586	-0.37931	-0.0344828	-0.2	-1.14559	1	0.1627	0.8373	Inside-AD
C73	Neprilysin	Ki	B	0.00731149	0.0106892	-0.53629	-0.985887	-0.00775938	-0.0775786	-0.0759724	1.19765	0.00303314	-1.08707	0.617039	0.691358	-4.98475	-0.00959919	-0.00806217	0.142119	0.477823	-0.178972	2.46914	0.0164736	-2.02823	1.23372	-4.6092	-0.876543	-1.79012	-0.750958	-0.00278165	-1.64807	-0.0136062	0.70908	-0.00152129	3.22222	0.85142	-0.669355	-1.44444	-1.54321	-0.37931	-0.0344828	-1.08266	-1.14559	1	0.2531	0.7469	Inside-AD
C73	Neprilysin	Ki	F	0.00731149	0.0106892	-0.2	-0.2	-0.00775938	-0.20165	-0.0592	1.19765	0.00303314	-1.08707	0.617039	0.691358	-4.98475	0.054995	-0.0065676	0.142119	1	-0.178972	2.46914	0.0164736	-2.7	1.23372	-4.6092	-0.876543	-1.79012	-0.750958	-0.000466	-3.307	-0.0136062	2.15278	0.001231	3.22222	0.85142	-1.55	-1.44444	-1.54321	-0.37931	-0.0344828	-0.2	-1.14559	1	0.2342	0.7658	Inside-AD
C74	Angiotensin-converting enzyme	IC50	B	0.00997804	-0.0119504	-0.53629	-0.985887	-0.0131825	-0.346079	-0.279972	1.30105	-0.00168589	-1.96533	2.042	-0.494253	-4.75141	-0.0475992	-0.0537143	0.393327	0.477823	-0.191335	3.45287	-0.0127249	-2.02823	0.619608	-3.26275	-1.06437	-2.15862	-0.717647	-0.00440165	-1.64807	-0.050623	1.96308	-0.00481129	3.48046	1.5202	-0.669355	-0.968627	-2.07586	-0.447059	-2.2902	-1.08266	-1.1451	1	0.2794	0.7206	Inside-AD
C74	Angiotensin-converting enzyme	IC50	F	0.00997804	-0.0119504	-0.2	-0.2	-0.0131825	-0.47015	-0.2632	1.30105	-0.00168589	-1.96533	2.042	-0.494253	-4.75141	0.016995	-0.0522198	0.393327	1	-0.191335	3.45287	-0.0127249	-2.7	0.619608	-3.26275	-1.06437	-2.15862	-0.717647	-0.002086	-3.307	-0.050623	3.40678	-0.002059	3.48046	1.5202	-1.55	-0.968627	-2.07586	-0.447059	-2.2902	-0.2	-1.1451	1	0.2592	0.7408	Inside-AD
C74	Angiotensin-converting enzyme	Ki	B	0.00997804	-0.0119504	-0.53629	-0.985887	-0.0102994	-0.346079	-0.279972	1.24775	-0.00168589	-1.96533	2.042	-0.308642	-4.75141	-0.0475992	-0.0537143	0.142119	0.477823	-0.191335	2.46914	-0.0127249	-2.02823	0.619608	-3.26275	-0.876543	-1.79012	-0.717647	-0.00440165	-1.64807	-0.0136062	1.96308	-0.00481129	3.22222	1.87242	-0.669355	-0.968627	-1.54321	-0.447059	-2.2902	-1.08266	-1.1451	1	0.3789	0.6211	Inside-AD
C74	Angiotensin-converting enzyme	Ki	F	0.00997804	-0.0119504	-0.2	-0.2	-0.0102994	-0.47015	-0.2632	1.24775	-0.00168589	-1.96533	2.042	-0.308642	-4.75141	0.016995	-0.0522198	0.142119	1	-0.191335	2.46914	-0.0127249	-2.7	0.619608	-3.26275	-0.876543	-1.79012	-0.717647	-0.002086	-3.307	-0.0136062	3.40678	-0.002059	3.22222	1.87242	-1.55	-0.968627	-1.54321	-0.447059	-2.2902	-0.2	-1.1451	1	0.3552	0.6448	Inside-AD
C74	Neprilysin	IC50	B	0.0116115	-0.00551449	-0.53629	-0.985887	-0.0131825	-0.346079	-0.279972	1.30105	-0.00177334	-1.08707	1.87804	-0.494253	-4.98475	-0.0475992	-0.0537143	0.393327	0.477823	-0.179272	3.45287	-0.0106264	-2.02823	1.23372	-4.6092	-1.06437	-2.15862	-0.750958	-0.00440165	-1.64807	-0.050623	1.96308	-0.00481129	3.48046	1.5202	-0.669355	-1.44444	-2.07586	-0.37931	-2.03448	-1.08266	-1.14559	-1	0.5302	0.4698	Inside-AD
C74	Neprilysin	IC50	F	0.0116115	-0.00551449	-0.2	-0.2	-0.0131825	-0.47015	-0.2632	1.30105	-0.00177334	-1.08707	1.87804	-0.494253	-4.98475	0.016995	-0.0522198	0.393327	1	-0.179272	3.45287	-0.0106264	-2.7	1.23372	-4.6092	-1.06437	-2.15862	-0.750958	-0.002086	-3.307	-0.050623	3.40678	-0.002059	3.48046	1.5202	-1.55	-1.44444	-2.07586	-0.37931	-2.03448	-0.2	-1.14559	-1	0.5046	0.4954	Inside-AD
C74	Neprilysin	Ki	B	0.0116115	-0.00551449	-0.53629	-0.985887	-0.0102994	-0.346079	-0.279972	1.24775	-0.00177334	-1.08707	1.87804	-0.308642	-4.98475	-0.0475992	-0.0537143	0.142119	0.477823	-0.179272	2.46914	-0.0106264	-2.02823	1.23372	-4.6092	-0.876543	-1.79012	-0.750958	-0.00440165	-1.64807	-0.0136062	1.96308	-0.00481129	3.22222	1.87242	-0.669355	-1.44444	-1.54321	-0.37931	-2.03448	-1.08266	-1.14559	-1	0.6398	0.3602	Inside-AD
C74	Neprilysin	Ki	F	0.0116115	-0.00551449	-0.2	-0.2	-0.0102994	-0.47015	-0.2632	1.24775	-0.00177334	-1.08707	1.87804	-0.308642	-4.98475	0.016995	-0.0522198	0.142119	1	-0.179272	2.46914	-0.0106264	-2.7	1.23372	-4.6092	-0.876543	-1.79012	-0.750958	-0.002086	-3.307	-0.0136062	3.40678	-0.002059	3.22222	1.87242	-1.55	-1.44444	-1.54321	-0.37931	-2.03448	-0.2	-1.14559	-1	0.6159	0.3841	Inside-AD
C75	Angiotensin-converting enzyme	IC50	B	-0.00642196	-0.00269115	-0.53629	-0.985887	-0.0149925	0.0146214	-0.173572	1.09065	0.00312059	-1.96533	2.319	-0.494253	-4.75141	0.0419008	-0.00806217	0.393327	0.477823	-0.205635	6.45287	0.0685751	-2.02823	0.619608	-3.26275	-1.06437	-0.158621	-0.717647	-0.000442	-1.64807	-0.050623	2.01008	0.000169	3.48046	0.650196	-0.669355	-0.968627	-2.07586	-0.447059	-2.2902	-1.08266	-1.1451	-1	0.597	0.403	Inside-AD
C75	Angiotensin-converting enzyme	IC50	F	-0.00642196	-0.00269115	-0.2	-0.2	-0.0149925	-0.10945	-0.1568	1.09065	0.00312059	-1.96533	2.319	-0.494253	-4.75141	0.106495	-0.0065676	0.393327	1	-0.205635	6.45287	0.0685751	-2.7	0.619608	-3.26275	-1.06437	-0.158621	-0.717647	0.001874	-3.307	-0.050623	3.45378	0.002921	3.48046	0.650196	-1.55	-0.968627	-2.07586	-0.447059	-2.2902	-0.2	-1.1451	-1	0.5722	0.4278	Inside-AD
C75	Angiotensin-converting enzyme	Ki	B	-0.00642196	-0.00269115	-0.53629	-0.985887	-0.0121094	0.0146214	-0.173572	1.03735	0.00312059	-1.96533	2.319	-0.308642	-4.75141	0.0419008	-0.00806217	0.142119	0.477823	-0.205635	5.46914	0.0685751	-2.02823	0.619608	-3.26275	-0.876543	0.209877	-0.717647	-0.000442	-1.64807	-0.0136062	2.01008	0.000169	3.22222	1.00242	-0.669355	-0.968627	-1.54321	-0.447059	-2.2902	-1.08266	-1.1451	-1	0.6998	0.3002	Inside-AD
C75	Angiotensin-converting enzyme	Ki	F	-0.00642196	-0.00269115	-0.2	-0.2	-0.0121094	-0.10945	-0.1568	1.03735	0.00312059	-1.96533	2.319	-0.308642	-4.75141	0.106495	-0.0065676	0.142119	1	-0.205635	5.46914	0.0685751	-2.7	0.619608	-3.26275	-0.876543	0.209877	-0.717647	0.001874	-3.307	-0.0136062	3.45378	0.002921	3.22222	1.00242	-1.55	-0.968627	-1.54321	-0.447059	-2.2902	-0.2	-1.1451	-1	0.6779	0.3221	Inside-AD
C75	Neprilysin	IC50	B	-0.00478851	0.00374477	-0.53629	-0.985887	-0.0149925	0.0146214	-0.173572	1.09065	0.00303314	-1.08707	2.15504	-0.494253	-4.98475	0.0419008	-0.00806217	0.393327	0.477823	-0.193572	6.45287	0.0706736	-2.02823	1.23372	-4.6092	-1.06437	-0.158621	-0.750958	-0.000442	-1.64807	-0.050623	2.01008	0.000169	3.48046	0.650196	-0.669355	-1.44444	-2.07586	-0.37931	-2.03448	-1.08266	-1.14559	-1	0.8117	0.1883	Inside-AD
C75	Neprilysin	IC50	F	-0.00478851	0.00374477	-0.2	-0.2	-0.0149925	-0.10945	-0.1568	1.09065	0.00303314	-1.08707	2.15504	-0.494253	-4.98475	0.106495	-0.0065676	0.393327	1	-0.193572	6.45287	0.0706736	-2.7	1.23372	-4.6092	-1.06437	-0.158621	-0.750958	0.001874	-3.307	-0.050623	3.45378	0.002921	3.48046	0.650196	-1.55	-1.44444	-2.07586	-0.37931	-2.03448	-0.2	-1.14559	-1	0.7956	0.2044	Inside-AD
C75	Neprilysin	Ki	B	-0.00478851	0.00374477	-0.53629	-0.985887	-0.0121094	0.0146214	-0.173572	1.03735	0.00303314	-1.08707	2.15504	-0.308642	-4.98475	0.0419008	-0.00806217	0.142119	0.477823	-0.193572	5.46914	0.0706736	-2.02823	1.23372	-4.6092	-0.876543	0.209877	-0.750958	-0.000442	-1.64807	-0.0136062	2.01008	0.000169	3.22222	1.00242	-0.669355	-1.44444	-1.54321	-0.37931	-2.03448	-1.08266	-1.14559	-1	0.8716	0.1284	Inside-AD
C75	Neprilysin	Ki	F	-0.00478851	0.00374477	-0.2	-0.2	-0.0121094	-0.10945	-0.1568	1.03735	0.00303314	-1.08707	2.15504	-0.308642	-4.98475	0.106495	-0.0065676	0.142119	1	-0.193572	5.46914	0.0706736	-2.7	1.23372	-4.6092	-0.876543	0.209877	-0.750958	0.001874	-3.307	-0.0136062	3.45378	0.002921	3.22222	1.00242	-1.55	-1.44444	-1.54321	-0.37931	-2.03448	-0.2	-1.14559	-1	0.8597	0.1403	Inside-AD
C76	Angiotensin-converting enzyme	IC50	B	-0.00272196	-0.0017333	-0.53629	-0.985887	-0.0143025	-0.222679	-0.404172	1.19395	0.00234536	-1.96533	3.593	-0.494253	-4.75141	-0.0949992	-0.0132382	0.393327	-0.522177	-0.191635	3.45287	0.0160751	-2.02823	0.619608	-3.26275	-1.06437	-2.15862	-0.717647	-0.00509165	-1.64807	-0.050623	3.59908	-0.00518129	3.48046	1.7312	-0.669355	-0.968627	-2.07586	-0.447059	-1.2902	-1.08266	-1.1451	-1	0.6102	0.3898	Inside-AD
C76	Angiotensin-converting enzyme	IC50	F	-0.00272196	-0.0017333	-0.2	-0.2	-0.0143025	-0.34675	-0.3874	1.19395	0.00234536	-1.96533	3.593	-0.494253	-4.75141	-0.030405	-0.0117436	0.393327	0	-0.191635	3.45287	0.0160751	-2.7	0.619608	-3.26275	-1.06437	-2.15862	-0.717647	-0.002776	-3.307	-0.050623	5.04278	-0.002429	3.48046	1.7312	-1.55	-0.968627	-2.07586	-0.447059	-1.2902	-0.2	-1.1451	-1	0.5856	0.4144	Inside-AD
C76	Angiotensin-converting enzyme	Ki	B	-0.00272196	-0.0017333	-0.53629	-0.985887	-0.0114194	-0.222679	-0.404172	1.14065	0.00234536	-1.96533	3.593	-0.308642	-4.75141	-0.0949992	-0.0132382	0.142119	-0.522177	-0.191635	2.46914	0.0160751	-2.02823	0.619608	-3.26275	-0.876543	-1.79012	-0.717647	-0.00509165	-1.64807	-0.0136062	3.59908	-0.00518129	3.22222	2.08342	-0.669355	-0.968627	-1.54321	-0.447059	-1.2902	-1.08266	-1.1451	-1	0.7113	0.2887	Inside-AD
C76	Angiotensin-converting enzyme	Ki	F	-0.00272196	-0.0017333	-0.2	-0.2	-0.0114194	-0.34675	-0.3874	1.14065	0.00234536	-1.96533	3.593	-0.308642	-4.75141	-0.030405	-0.0117436	0.142119	0	-0.191635	2.46914	0.0160751	-2.7	0.619608	-3.26275	-0.876543	-1.79012	-0.717647	-0.002776	-3.307	-0.0136062	5.04278	-0.002429	3.22222	2.08342	-1.55	-0.968627	-1.54321	-0.447059	-1.2902	-0.2	-1.1451	-1	0.6898	0.3102	Inside-AD
C76	Neprilysin	IC50	B	-0.00108851	0.00470262	-0.53629	-0.985887	-0.0143025	-0.222679	-0.404172	1.19395	0.0022579	-1.08707	3.42904	-0.494253	-4.98475	-0.0949992	-0.0132382	0.393327	-0.522177	-0.179572	3.45287	0.0181736	-2.02823	1.23372	-4.6092	-1.06437	-2.15862	-0.750958	-0.00509165	-1.64807	-0.050623	3.59908	-0.00518129	3.48046	1.7312	-0.669355	-1.44444	-2.07586	-0.37931	-1.03448	-1.08266	-1.14559	-1	0.82	0.18	Inside-AD
C76	Neprilysin	IC50	F	-0.00108851	0.00470262	-0.2	-0.2	-0.0143025	-0.34675	-0.3874	1.19395	0.0022579	-1.08707	3.42904	-0.494253	-4.98475	-0.030405	-0.0117436	0.393327	0	-0.179572	3.45287	0.0181736	-2.7	1.23372	-4.6092	-1.06437	-2.15862	-0.750958	-0.002776	-3.307	-0.050623	5.04278	-0.002429	3.48046	1.7312	-1.55	-1.44444	-2.07586	-0.37931	-1.03448	-0.2	-1.14559	-1	0.8044	0.1956	Inside-AD
C76	Neprilysin	Ki	B	-0.00108851	0.00470262	-0.53629	-0.985887	-0.0114194	-0.222679	-0.404172	1.14065	0.0022579	-1.08707	3.42904	-0.308642	-4.98475	-0.0949992	-0.0132382	0.142119	-0.522177	-0.179572	2.46914	0.0181736	-2.02823	1.23372	-4.6092	-0.876543	-1.79012	-0.750958	-0.00509165	-1.64807	-0.0136062	3.59908	-0.00518129	3.22222	2.08342	-0.669355	-1.44444	-1.54321	-0.37931	-1.03448	-1.08266	-1.14559	-1	0.8776	0.1224	Inside-AD
C76	Neprilysin	Ki	F	-0.00108851	0.00470262	-0.2	-0.2	-0.0114194	-0.34675	-0.3874	1.14065	0.0022579	-1.08707	3.42904	-0.308642	-4.98475	-0.030405	-0.0117436	0.142119	0	-0.179572	2.46914	0.0181736	-2.7	1.23372	-4.6092	-0.876543	-1.79012	-0.750958	-0.002776	-3.307	-0.0136062	5.04278	-0.002429	3.22222	2.08342	-1.55	-1.44444	-1.54321	-0.37931	-1.03448	-0.2	-1.14559	-1	0.8662	0.1338	Inside-AD
C77	Angiotensin-converting enzyme	IC50	B	-0.00592196	0.00425329	-0.53629	-0.985887	-0.0133525	-0.387079	-0.279972	1.29155	0.00306634	-1.96533	0.841002	-0.494253	-4.75141	-0.0475992	-0.00806217	0.393327	0.477823	-0.191935	6.45287	-0.0305249	-2.02823	0.619608	-3.26275	-1.06437	-2.15862	-0.717647	-0.00473165	-1.64807	-0.050623	0.18908	-0.00445129	3.48046	-0.809804	-0.669355	-0.968627	-2.07586	-0.447059	-2.2902	-1.08266	-1.1451	1	0.0783	0.9217	Inside-AD
C77	Angiotensin-converting enzyme	IC50	F	-0.00592196	0.00425329	-0.2	-0.2	-0.0133525	-0.51115	-0.2632	1.29155	0.00306634	-1.96533	0.841002	-0.494253	-4.75141	0.016995	-0.0065676	0.393327	1	-0.191935	6.45287	-0.0305249	-2.7	0.619608	-3.26275	-1.06437	-2.15862	-0.717647	-0.002416	-3.307	-0.050623	1.63278	-0.001699	3.48046	-0.809804	-1.55	-0.968627	-2.07586	-0.447059	-2.2902	-0.2	-1.1451	1	0.0713	0.9287	Inside-AD
C77	Angiotensin-converting enzyme	Ki	B	-0.00592196	0.00425329	-0.53629	-0.985887	-0.0104694	-0.387079	-0.279972	1.23825	0.00306634	-1.96533	0.841002	-0.308642	-4.75141	-0.0475992	-0.00806217	0.142119	0.477823	-0.191935	5.46914	-0.0305249	-2.02823	0.619608	-3.26275	-0.876543	-1.79012	-0.717647	-0.00473165	-1.64807	-0.0136062	0.18908	-0.00445129	3.22222	-0.45758	-0.669355	-0.968627	-1.54321	-0.447059	-2.2902	-1.08266	-1.1451	1	0.118	0.882	Inside-AD
C77	Angiotensin-converting enzyme	Ki	F	-0.00592196	0.00425329	-0.2	-0.2	-0.0104694	-0.51115	-0.2632	1.23825	0.00306634	-1.96533	0.841002	-0.308642	-4.75141	0.016995	-0.0065676	0.142119	1	-0.191935	5.46914	-0.0305249	-2.7	0.619608	-3.26275	-0.876543	-1.79012	-0.717647	-0.002416	-3.307	-0.0136062	1.63278	-0.001699	3.22222	-0.45758	-1.55	-0.968627	-1.54321	-0.447059	-2.2902	-0.2	-1.1451	1	0.1078	0.8922	Inside-AD
C77	Neprilysin	IC50	B	-0.00428851	0.0106892	-0.53629	-0.985887	-0.0133525	-0.387079	-0.279972	1.29155	0.00297889	-1.08707	0.677039	-0.494253	-4.98475	-0.0475992	-0.00806217	0.393327	0.477823	-0.179872	6.45287	-0.0284264	-2.02823	1.23372	-4.6092	-1.06437	-2.15862	-0.750958	-0.00473165	-1.64807	-0.050623	0.18908	-0.00445129	3.48046	-0.809804	-0.669355	-1.44444	-2.07586	-0.37931	-2.03448	-1.08266	-1.14559	1	0.1983	0.8017	Inside-AD
C77	Neprilysin	IC50	F	-0.00428851	0.0106892	-0.2	-0.2	-0.0133525	-0.51115	-0.2632	1.29155	0.00297889	-1.08707	0.677039	-0.494253	-4.98475	0.016995	-0.0065676	0.393327	1	-0.179872	6.45287	-0.0284264	-2.7	1.23372	-4.6092	-1.06437	-2.15862	-0.750958	-0.002416	-3.307	-0.050623	1.63278	-0.001699	3.48046	-0.809804	-1.55	-1.44444	-2.07586	-0.37931	-2.03448	-0.2	-1.14559	1	0.1826	0.8174	Inside-AD
C77	Neprilysin	Ki	B	-0.00428851	0.0106892	-0.53629	-0.985887	-0.0104694	-0.387079	-0.279972	1.23825	0.00297889	-1.08707	0.677039	-0.308642	-4.98475	-0.0475992	-0.00806217	0.142119	0.477823	-0.179872	5.46914	-0.0284264	-2.02823	1.23372	-4.6092	-0.876543	-1.79012	-0.750958	-0.00473165	-1.64807	-0.0136062	0.18908	-0.00445129	3.22222	-0.45758	-0.669355	-1.44444	-1.54321	-0.37931	-2.03448	-1.08266	-1.14559	1	0.2802	0.7198	Inside-AD
C77	Neprilysin	Ki	F	-0.00428851	0.0106892	-0.2	-0.2	-0.0104694	-0.51115	-0.2632	1.23825	0.00297889	-1.08707	0.677039	-0.308642	-4.98475	0.016995	-0.0065676	0.142119	1	-0.179872	5.46914	-0.0284264	-2.7	1.23372	-4.6092	-0.876543	-1.79012	-0.750958	-0.002416	-3.307	-0.0136062	1.63278	-0.001699	3.22222	-0.45758	-1.55	-1.44444	-1.54321	-0.37931	-2.03448	-0.2	-1.14559	1	0.2601	0.7399	Inside-AD
C78	Angiotensin-converting enzyme	IC50	B	0.015178	-0.00454301	-0.53629	-0.985887	-0.0140425	-0.173579	-0.355172	1.25665	0.00276593	-1.96533	0.442002	-0.494253	-4.75141	-0.0915992	-0.0218962	0.393327	0.477823	-0.191635	3.45287	0.000175	-2.02823	0.619608	-3.26275	-1.06437	-2.15862	-0.717647	-0.00490165	-1.64807	-0.050623	0.47208	-0.00453129	3.48046	1.3572	-0.669355	-0.968627	-2.07586	-0.447059	-0.290196	-0.0826613	-1.1451	1	0.0437	0.9563	Inside-AD
C78	Angiotensin-converting enzyme	IC50	F	0.015178	-0.00454301	-0.2	-0.2	-0.0140425	-0.29765	-0.3384	1.25665	0.00276593	-1.96533	0.442002	-0.494253	-4.75141	-0.027005	-0.0204016	0.393327	1	-0.191635	3.45287	0.000175	-2.7	0.619608	-3.26275	-1.06437	-2.15862	-0.717647	-0.002586	-3.307	-0.050623	1.91578	-0.001779	3.48046	1.3572	-1.55	-0.968627	-2.07586	-0.447059	-0.290196	0.8	-1.1451	1	0.0396	0.9604	Inside-AD
C78	Angiotensin-converting enzyme	Ki	B	0.015178	-0.00454301	-0.53629	-0.985887	-0.0111594	-0.173579	-0.355172	1.20335	0.00276593	-1.96533	0.442002	-0.308642	-4.75141	-0.0915992	-0.0218962	0.142119	0.477823	-0.191635	2.46914	0.000175	-2.02823	0.619608	-3.26275	-0.876543	-1.79012	-0.717647	-0.00490165	-1.64807	-0.0136062	0.47208	-0.00453129	3.22222	1.70942	-0.669355	-0.968627	-1.54321	-0.447059	-0.290196	-0.0826613	-1.1451	1	0.067	0.933	Inside-AD
C78	Angiotensin-converting enzyme	Ki	F	0.015178	-0.00454301	-0.2	-0.2	-0.0111594	-0.29765	-0.3384	1.20335	0.00276593	-1.96533	0.442002	-0.308642	-4.75141	-0.027005	-0.0204016	0.142119	1	-0.191635	2.46914	0.000175	-2.7	0.619608	-3.26275	-0.876543	-1.79012	-0.717647	-0.002586	-3.307	-0.0136062	1.91578	-0.001779	3.22222	1.70942	-1.55	-0.968627	-1.54321	-0.447059	-0.290196	0.8	-1.1451	1	0.0609	0.9391	Inside-AD
C78	Neprilysin	IC50	B	0.0168115	0.00189292	-0.53629	-0.985887	-0.0140425	-0.173579	-0.355172	1.25665	0.00267848	-1.08707	0.278039	-0.494253	-4.98475	-0.0915992	-0.0218962	0.393327	0.477823	-0.179572	3.45287	0.00227356	-2.02823	1.23372	-4.6092	-1.06437	-2.15862	-0.750958	-0.00490165	-1.64807	-0.050623	0.47208	-0.00453129	3.48046	1.3572	-0.669355	-1.44444	-2.07586	-0.37931	-0.0344828	-0.0826613	-1.14559	1	0.1173	0.8827	Inside-AD
C78	Neprilysin	IC50	F	0.0168115	0.00189292	-0.2	-0.2	-0.0140425	-0.29765	-0.3384	1.25665	0.00267848	-1.08707	0.278039	-0.494253	-4.98475	-0.027005	-0.0204016	0.393327	1	-0.179572	3.45287	0.00227356	-2.7	1.23372	-4.6092	-1.06437	-2.15862	-0.750958	-0.002586	-3.307	-0.050623	1.91578	-0.001779	3.48046	1.3572	-1.55	-1.44444	-2.07586	-0.37931	-0.0344828	0.8	-1.14559	1	0.1071	0.8929	Inside-AD
C78	Neprilysin	Ki	B	0.0168115	0.00189292	-0.53629	-0.985887	-0.0111594	-0.173579	-0.355172	1.20335	0.00267848	-1.08707	0.278039	-0.308642	-4.98475	-0.0915992	-0.0218962	0.142119	0.477823	-0.179572	2.46914	0.00227356	-2.02823	1.23372	-4.6092	-0.876543	-1.79012	-0.750958	-0.00490165	-1.64807	-0.0136062	0.47208	-0.00453129	3.22222	1.70942	-0.669355	-1.44444	-1.54321	-0.37931	-0.0344828	-0.0826613	-1.14559	1	0.173	0.827	Inside-AD
C78	Neprilysin	Ki	F	0.0168115	0.00189292	-0.2	-0.2	-0.0111594	-0.29765	-0.3384	1.20335	0.00267848	-1.08707	0.278039	-0.308642	-4.98475	-0.027005	-0.0204016	0.142119	1	-0.179572	2.46914	0.00227356	-2.7	1.23372	-4.6092	-0.876543	-1.79012	-0.750958	-0.002586	-3.307	-0.0136062	1.91578	-0.001779	3.22222	1.70942	-1.55	-1.44444	-1.54321	-0.37931	-0.0344828	0.8	-1.14559	1	0.1588	0.8412	Inside-AD
C79	Angiotensin-converting enzyme	IC50	B	0.00567804	0.00425329	-0.53629	-0.985887	-0.0149025	-0.0645786	-0.200172	1.16065	0.00312059	-1.96533	0.686002	0.505747	-4.75141	-0.0569992	-0.00806217	0.393327	-0.522177	-0.191335	3.45287	0.0252751	-2.02823	0.619608	-3.26275	-1.06437	-1.15862	-0.717647	-0.00129165	-1.64807	-0.050623	0.69408	-0.00186129	3.48046	0.464196	-0.669355	-0.968627	-2.07586	-0.447059	0.709804	-1.08266	-1.1451	1	0.3104	0.6896	Inside-AD
C79	Angiotensin-converting enzyme	IC50	F	0.00567804	0.00425329	-0.2	-0.2	-0.0149025	-0.18865	-0.1834	1.16065	0.00312059	-1.96533	0.686002	0.505747	-4.75141	0.007595	-0.0065676	0.393327	0	-0.191335	3.45287	0.0252751	-2.7	0.619608	-3.26275	-1.06437	-1.15862	-0.717647	0.001024	-3.307	-0.050623	2.13778	0.000891	3.48046	0.464196	-1.55	-0.968627	-2.07586	-0.447059	0.709804	-0.2	-1.1451	1	0.2889	0.7111	Inside-AD
C79	Angiotensin-converting enzyme	Ki	B	0.00567804	0.00425329	-0.53629	-0.985887	-0.0120194	-0.0645786	-0.200172	1.10735	0.00312059	-1.96533	0.686002	0.691358	-4.75141	-0.0569992	-0.00806217	0.142119	-0.522177	-0.191335	2.46914	0.0252751	-2.02823	0.619608	-3.26275	-0.876543	-0.790123	-0.717647	-0.00129165	-1.64807	-0.0136062	0.69408	-0.00186129	3.22222	0.81642	-0.669355	-0.968627	-1.54321	-0.447059	0.709804	-1.08266	-1.1451	1	0.4146	0.5854	Inside-AD
C79	Angiotensin-converting enzyme	Ki	F	0.00567804	0.00425329	-0.2	-0.2	-0.0120194	-0.18865	-0.1834	1.10735	0.00312059	-1.96533	0.686002	0.691358	-4.75141	0.007595	-0.0065676	0.142119	0	-0.191335	2.46914	0.0252751	-2.7	0.619608	-3.26275	-0.876543	-0.790123	-0.717647	0.001024	-3.307	-0.0136062	2.13778	0.000891	3.22222	0.81642	-1.55	-0.968627	-1.54321	-0.447059	0.709804	-0.2	-1.1451	1	0.39	0.61	Inside-AD
C79	Neprilysin	IC50	B	0.00731149	0.0106892	-0.53629	-0.985887	-0.0149025	-0.0645786	-0.200172	1.16065	0.00303314	-1.08707	0.522039	0.505747	-4.98475	-0.0569992	-0.00806217	0.393327	-0.522177	-0.179272	3.45287	0.0273736	-2.02823	1.23372	-4.6092	-1.06437	-1.15862	-0.750958	-0.00129165	-1.64807	-0.050623	0.69408	-0.00186129	3.48046	0.464196	-0.669355	-1.44444	-2.07586	-0.37931	0.965517	-1.08266	-1.14559	-1	0.5671	0.4329	Inside-AD
C79	Neprilysin	IC50	F	0.00731149	0.0106892	-0.2	-0.2	-0.0149025	-0.18865	-0.1834	1.16065	0.00303314	-1.08707	0.522039	0.505747	-4.98475	0.007595	-0.0065676	0.393327	0	-0.179272	3.45287	0.0273736	-2.7	1.23372	-4.6092	-1.06437	-1.15862	-0.750958	0.001024	-3.307	-0.050623	2.13778	0.000891	3.48046	0.464196	-1.55	-1.44444	-2.07586	-0.37931	0.965517	-0.2	-1.14559	-1	0.5418	0.4582	Inside-AD
C79	Neprilysin	Ki	B	0.00731149	0.0106892	-0.53629	-0.985887	-0.0120194	-0.0645786	-0.200172	1.10735	0.00303314	-1.08707	0.522039	0.691358	-4.98475	-0.0569992	-0.00806217	0.142119	-0.522177	-0.179272	2.46914	0.0273736	-2.02823	1.23372	-4.6092	-0.876543	-0.790123	-0.750958	-0.00129165	-1.64807	-0.0136062	0.69408	-0.00186129	3.22222	0.81642	-0.669355	-1.44444	-1.54321	-0.37931	0.965517	-1.08266	-1.14559	-1	0.6734	0.3266	Inside-AD
C79	Neprilysin	Ki	F	0.00731149	0.0106892	-0.2	-0.2	-0.0120194	-0.18865	-0.1834	1.10735	0.00303314	-1.08707	0.522039	0.691358	-4.98475	0.007595	-0.0065676	0.142119	0	-0.179272	2.46914	0.0273736	-2.7	1.23372	-4.6092	-0.876543	-0.790123	-0.750958	0.001024	-3.307	-0.0136062	2.13778	0.000891	3.22222	0.81642	-1.55	-1.44444	-1.54321	-0.37931	0.965517	-0.2	-1.14559	-1	0.6505	0.3495	Inside-AD
C80	Angiotensin-converting enzyme	IC50	B	-0.010222	-0.00983401	-0.53629	-1.98589	-0.0163325	0.243221	0.298828	1.03355	0.00360512	-1.96533	2.41	-0.494253	-4.75141	0.285601	-0.00371435	0.393327	-0.522177	-0.211935	6.45287	0.117775	-2.02823	0.619608	-3.26275	-1.06437	3.84138	-0.717647	0.00559835	7.52493	-0.050623	2.08508	0.00620871	3.48046	0.651196	-0.669355	-0.968627	-2.07586	-0.447059	-3.2902	-1.08266	-1.1451	-1	0.5179	0.4821	Inside-AD
C80	Angiotensin-converting enzyme	IC50	F	-0.010222	-0.00983401	-0.2	-1.2	-0.0163325	0.11915	0.3156	1.03355	0.00360512	-1.96533	2.41	-0.494253	-4.75141	0.350195	-0.00221977	0.393327	0	-0.211935	6.45287	0.117775	-2.7	0.619608	-3.26275	-1.06437	3.84138	-0.717647	0.007914	5.866	-0.050623	3.52878	0.008961	3.48046	0.651196	-1.55	-0.968627	-2.07586	-0.447059	-3.2902	-0.2	-1.1451	1	0.4924	0.5076	Outside-AD
C80	Angiotensin-converting enzyme	Ki	B	-0.010222	-0.00983401	-0.53629	-1.98589	-0.0134494	0.243221	0.298828	0.980248	0.00360512	-1.96533	2.41	-0.308642	-4.75141	0.285601	-0.00371435	0.142119	-0.522177	-0.211935	5.46914	0.117775	-2.02823	0.619608	-3.26275	-0.876543	4.20988	-0.717647	0.00559835	7.52493	-0.0136062	2.08508	0.00620871	3.22222	1.00342	-0.669355	-0.968627	-1.54321	-0.447059	-3.2902	-1.08266	-1.1451	-1	0.6284	0.3716	Inside-AD
C80	Angiotensin-converting enzyme	Ki	F	-0.010222	-0.00983401	-0.2	-1.2	-0.0134494	0.11915	0.3156	0.980248	0.00360512	-1.96533	2.41	-0.308642	-4.75141	0.350195	-0.00221977	0.142119	0	-0.211935	5.46914	0.117775	-2.7	0.619608	-3.26275	-0.876543	4.20988	-0.717647	0.007914	5.866	-0.0136062	3.52878	0.008961	3.22222	1.00342	-1.55	-0.968627	-1.54321	-0.447059	-3.2902	-0.2	-1.1451	-1	0.6042	0.3958	Outside-AD
C80	Neprilysin	IC50	B	-0.00858851	-0.00339809	-0.53629	-1.98589	-0.0163325	0.243221	0.298828	1.03355	0.00351766	-1.08707	2.24604	-0.494253	-4.98475	0.285601	-0.00371435	0.393327	-0.522177	-0.199872	6.45287	0.119874	-2.02823	1.23372	-4.6092	-1.06437	3.84138	-0.750958	0.00559835	7.52493	-0.050623	2.08508	0.00620871	3.48046	0.651196	-0.669355	-1.44444	-2.07586	-0.37931	-3.03448	-1.08266	-1.14559	-1	0.7577	0.2423	Outside-AD
C80	Neprilysin	IC50	F	-0.00858851	-0.00339809	-0.2	-1.2	-0.0163325	0.11915	0.3156	1.03355	0.00351766	-1.08707	2.24604	-0.494253	-4.98475	0.350195	-0.00221977	0.393327	0	-0.199872	6.45287	0.119874	-2.7	1.23372	-4.6092	-1.06437	3.84138	-0.750958	0.007914	5.866	-0.050623	3.52878	0.008961	3.48046	0.651196	-1.55	-1.44444	-2.07586	-0.37931	-3.03448	-0.2	-1.14559	-1	0.7384	0.2616	Outside-AD
C80	Neprilysin	Ki	B	-0.00858851	-0.00339809	-0.53629	-1.98589	-0.0134494	0.243221	0.298828	0.980248	0.00351766	-1.08707	2.24604	-0.308642	-4.98475	0.285601	-0.00371435	0.142119	-0.522177	-0.199872	5.46914	0.119874	-2.02823	1.23372	-4.6092	-0.876543	4.20988	-0.750958	0.00559835	7.52493	-0.0136062	2.08508	0.00620871	3.22222	1.00342	-0.669355	-1.44444	-1.54321	-0.37931	-3.03448	-1.08266	-1.14559	-1	0.8311	0.1689	Inside-AD
C80	Neprilysin	Ki	F	-0.00858851	-0.00339809	-0.2	-1.2	-0.0134494	0.11915	0.3156	0.980248	0.00351766	-1.08707	2.24604	-0.308642	-4.98475	0.350195	-0.00221977	0.142119	0	-0.199872	5.46914	0.119874	-2.7	1.23372	-4.6092	-0.876543	4.20988	-0.750958	0.007914	5.866	-0.0136062	3.52878	0.008961	3.22222	1.00342	-1.55	-1.44444	-1.54321	-0.37931	-3.03448	-0.2	-1.14559	-1	0.8163	0.1837	Outside-AD
C81	Angiotensin-converting enzyme	IC50	B	-0.018822	-0.0019404	-0.53629	-0.985887	-0.0169925	0.366621	0.174628	0.926451	0.0056652	-1.96533	2.358	-0.494253	-4.75141	0.238201	0.0270549	0.393327	0.477823	-0.212135	6.45287	0.140075	-2.02823	0.619608	-3.26275	-1.06437	2.84138	-0.717647	0.00468835	7.43793	-0.050623	2.02008	0.00543871	3.48046	0.583196	-0.669355	-0.968627	-2.07586	-0.447059	-2.2902	-1.08266	-1.1451	-1	0.5265	0.4735	Inside-AD
C81	Angiotensin-converting enzyme	IC50	F	-0.018822	-0.0019404	-0.2	-0.2	-0.0169925	0.24255	0.1914	0.926451	0.0056652	-1.96533	2.358	-0.494253	-4.75141	0.302795	0.0285495	0.393327	1	-0.212135	6.45287	0.140075	-2.7	0.619608	-3.26275	-1.06437	2.84138	-0.717647	0.007004	5.779	-0.050623	3.46378	0.008191	3.48046	0.583196	-1.55	-0.968627	-2.07586	-0.447059	-2.2902	-0.2	-1.1451	-1	0.5009	0.4991	Outside-AD
C81	Angiotensin-converting enzyme	Ki	B	-0.018822	-0.0019404	-0.53629	-0.985887	-0.0141094	0.366621	0.174628	0.873148	0.0056652	-1.96533	2.358	-0.308642	-4.75141	0.238201	0.0270549	0.142119	0.477823	-0.212135	5.46914	0.140075	-2.02823	0.619608	-3.26275	-0.876543	3.20988	-0.717647	0.00468835	7.43793	-0.0136062	2.02008	0.00543871	3.22222	0.93542	-0.669355	-0.968627	-1.54321	-0.447059	-2.2902	-1.08266	-1.1451	-1	0.6363	0.3637	Inside-AD
C81	Angiotensin-converting enzyme	Ki	F	-0.018822	-0.0019404	-0.2	-0.2	-0.0141094	0.24255	0.1914	0.873148	0.0056652	-1.96533	2.358	-0.308642	-4.75141	0.302795	0.0285495	0.142119	1	-0.212135	5.46914	0.140075	-2.7	0.619608	-3.26275	-0.876543	3.20988	-0.717647	0.007004	5.779	-0.0136062	3.46378	0.008191	3.22222	0.93542	-1.55	-0.968627	-1.54321	-0.447059	-2.2902	-0.2	-1.1451	-1	0.6124	0.3876	Inside-AD
C81	Neprilysin	IC50	B	-0.0171885	0.00449552	-0.53629	-0.985887	-0.0169925	0.366621	0.174628	0.926451	0.00557775	-1.08707	2.19404	-0.494253	-4.98475	0.238201	0.0270549	0.393327	0.477823	-0.200072	6.45287	0.142174	-2.02823	1.23372	-4.6092	-1.06437	2.84138	-0.750958	0.00468835	7.43793	-0.050623	2.02008	0.00543871	3.48046	0.583196	-0.669355	-1.44444	-2.07586	-0.37931	-2.03448	-1.08266	-1.14559	-1	0.7639	0.2361	Inside-AD
C81	Neprilysin	IC50	F	-0.0171885	0.00449552	-0.2	-0.2	-0.0169925	0.24255	0.1914	0.926451	0.00557775	-1.08707	2.19404	-0.494253	-4.98475	0.302795	0.0285495	0.393327	1	-0.200072	6.45287	0.142174	-2.7	1.23372	-4.6092	-1.06437	2.84138	-0.750958	0.007004	5.779	-0.050623	3.46378	0.008191	3.48046	0.583196	-1.55	-1.44444	-2.07586	-0.37931	-2.03448	-0.2	-1.14559	-1	0.745	0.255	Outside-AD
C81	Neprilysin	Ki	B	-0.0171885	0.00449552	-0.53629	-0.985887	-0.0141094	0.366621	0.174628	0.873148	0.00557775	-1.08707	2.19404	-0.308642	-4.98475	0.238201	0.0270549	0.142119	0.477823	-0.200072	5.46914	0.142174	-2.02823	1.23372	-4.6092	-0.876543	3.20988	-0.750958	0.00468835	7.43793	-0.0136062	2.02008	0.00543871	3.22222	0.93542	-0.669355	-1.44444	-1.54321	-0.37931	-2.03448	-1.08266	-1.14559	-1	0.8359	0.1641	Inside-AD
C81	Neprilysin	Ki	F	-0.0171885	0.00449552	-0.2	-0.2	-0.0141094	0.24255	0.1914	0.873148	0.00557775	-1.08707	2.19404	-0.308642	-4.98475	0.302795	0.0285495	0.142119	1	-0.200072	5.46914	0.142174	-2.7	1.23372	-4.6092	-0.876543	3.20988	-0.750958	0.007004	5.779	-0.0136062	3.46378	0.008191	3.22222	0.93542	-1.55	-1.44444	-1.54321	-0.37931	-2.03448	-0.2	-1.14559	-1	0.8214	0.1786	Inside-AD
C82	Angiotensin-converting enzyme	IC50	B	-0.020722	0.0028644	-0.53629	-1.98589	-0.0161525	0.202221	0.298828	1.02395	0.00551351	-1.96533	2.254	-0.494253	-4.75141	0.285601	0.0284285	0.393327	-0.522177	-0.212435	9.45287	0.0757751	-2.02823	0.619608	-3.26275	-1.06437	0.841379	-0.717647	0.00400835	7.45593	-0.050623	1.88708	0.00384871	3.48046	0.277196	-0.669355	-0.968627	-2.07586	-0.447059	-3.2902	-1.08266	-1.1451	1	0.0649	0.9351	Inside-AD
C82	Angiotensin-converting enzyme	IC50	F	-0.020722	0.0028644	-0.2	-1.2	-0.0161525	0.07815	0.3156	1.02395	0.00551351	-1.96533	2.254	-0.494253	-4.75141	0.350195	0.0299231	0.393327	0	-0.212435	9.45287	0.0757751	-2.7	0.619608	-3.26275	-1.06437	0.841379	-0.717647	0.006324	5.797	-0.050623	3.33078	0.006601	3.48046	0.277196	-1.55	-0.968627	-2.07586	-0.447059	-3.2902	-0.2	-1.1451	1	0.059	0.941	Inside-AD
C82	Angiotensin-converting enzyme	Ki	B	-0.020722	0.0028644	-0.53629	-1.98589	-0.0132694	0.202221	0.298828	0.970648	0.00551351	-1.96533	2.254	-0.308642	-4.75141	0.285601	0.0284285	0.142119	-0.522177	-0.212435	8.46914	0.0757751	-2.02823	0.619608	-3.26275	-0.876543	1.20988	-0.717647	0.00400835	7.45593	-0.0136062	1.88708	0.00384871	3.22222	0.62942	-0.669355	-0.968627	-1.54321	-0.447059	-3.2902	-1.08266	-1.1451	1	0.0985	0.9015	Inside-AD
C82	Angiotensin-converting enzyme	Ki	F	-0.020722	0.0028644	-0.2	-1.2	-0.0132694	0.07815	0.3156	0.970648	0.00551351	-1.96533	2.254	-0.308642	-4.75141	0.350195	0.0299231	0.142119	0	-0.212435	8.46914	0.0757751	-2.7	0.619608	-3.26275	-0.876543	1.20988	-0.717647	0.006324	5.797	-0.0136062	3.33078	0.006601	3.22222	0.62942	-1.55	-0.968627	-1.54321	-0.447059	-3.2902	-0.2	-1.1451	1	0.0898	0.9102	Inside-AD
C82	Neprilysin	IC50	B	-0.0190885	0.00930032	-0.53629	-1.98589	-0.0161525	0.202221	0.298828	1.02395	0.00542605	-1.08707	2.09004	-0.494253	-4.98475	0.285601	0.0284285	0.393327	-0.522177	-0.200372	9.45287	0.0778736	-2.02823	1.23372	-4.6092	-1.06437	0.841379	-0.750958	0.00400835	7.45593	-0.050623	1.88708	0.00384871	3.48046	0.277196	-0.669355	-1.44444	-2.07586	-0.37931	-3.03448	-1.08266	-1.14559	1	0.1681	0.8319	Inside-AD
C82	Neprilysin	IC50	F	-0.0190885	0.00930032	-0.2	-1.2	-0.0161525	0.07815	0.3156	1.02395	0.00542605	-1.08707	2.09004	-0.494253	-4.98475	0.350195	0.0299231	0.393327	0	-0.200372	9.45287	0.0778736	-2.7	1.23372	-4.6092	-1.06437	0.841379	-0.750958	0.006324	5.797	-0.050623	3.33078	0.006601	3.48046	0.277196	-1.55	-1.44444	-2.07586	-0.37931	-3.03448	-0.2	-1.14559	1	0.1543	0.8457	Inside-AD
C82	Neprilysin	Ki	B	-0.0190885	0.00930032	-0.53629	-1.98589	-0.0132694	0.202221	0.298828	0.970648	0.00542605	-1.08707	2.09004	-0.308642	-4.98475	0.285601	0.0284285	0.142119	-0.522177	-0.200372	8.46914	0.0778736	-2.02823	1.23372	-4.6092	-0.876543	1.20988	-0.750958	0.00400835	7.45593	-0.0136062	1.88708	0.00384871	3.22222	0.62942	-0.669355	-1.44444	-1.54321	-0.37931	-3.03448	-1.08266	-1.14559	1	0.2413	0.7587	Inside-AD
C82	Neprilysin	Ki	F	-0.0190885	0.00930032	-0.2	-1.2	-0.0132694	0.07815	0.3156	0.970648	0.00542605	-1.08707	2.09004	-0.308642	-4.98475	0.350195	0.0299231	0.142119	0	-0.200372	8.46914	0.0778736	-2.7	1.23372	-4.6092	-0.876543	1.20988	-0.750958	0.006324	5.797	-0.0136062	3.33078	0.006601	3.22222	0.62942	-1.55	-1.44444	-1.54321	-0.37931	-3.03448	-0.2	-1.14559	1	0.2231	0.7769	Inside-AD
C83	Angiotensin-converting enzyme	IC50	B	-0.00442196	-0.00415314	-0.53629	-1.98589	-0.0167325	0.415721	0.223628	0.989151	0.00558137	-1.96533	2.306	-0.494253	-4.75141	0.241601	0.0185079	0.393327	-0.522177	-0.212135	6.45287	0.115375	-2.02823	0.619608	-3.26275	-1.06437	1.84138	-0.717647	0.00435835	7.41493	-0.050623	1.95308	0.00535871	3.48046	0.434196	-0.669355	-0.968627	-2.07586	-0.447059	-1.2902	-0.0826613	-1.1451	1	0.0693	0.9307	Inside-AD
C83	Angiotensin-converting enzyme	IC50	F	-0.00442196	-0.00415314	-0.2	-1.2	-0.0167325	0.29165	0.2404	0.989151	0.00558137	-1.96533	2.306	-0.494253	-4.75141	0.306195	0.0200025	0.393327	0	-0.212135	6.45287	0.115375	-2.7	0.619608	-3.26275	-1.06437	1.84138	-0.717647	0.006674	5.756	-0.050623	3.39678	0.008111	3.48046	0.434196	-1.55	-0.968627	-2.07586	-0.447059	-1.2902	0.8	-1.1451	1	0.063	0.937	Inside-AD
C83	Angiotensin-converting enzyme	Ki	B	-0.00442196	-0.00415314	-0.53629	-1.98589	-0.0138494	0.415721	0.223628	0.935848	0.00558137	-1.96533	2.306	-0.308642	-4.75141	0.241601	0.0185079	0.142119	-0.522177	-0.212135	5.46914	0.115375	-2.02823	0.619608	-3.26275	-0.876543	2.20988	-0.717647	0.00435835	7.41493	-0.0136062	1.95308	0.00535871	3.22222	0.78642	-0.669355	-0.968627	-1.54321	-0.447059	-1.2902	-0.0826613	-1.1451	1	0.1049	0.8951	Inside-AD
C83	Angiotensin-converting enzyme	Ki	F	-0.00442196	-0.00415314	-0.2	-1.2	-0.0138494	0.29165	0.2404	0.935848	0.00558137	-1.96533	2.306	-0.308642	-4.75141	0.306195	0.0200025	0.142119	0	-0.212135	5.46914	0.115375	-2.7	0.619608	-3.26275	-0.876543	2.20988	-0.717647	0.006674	5.756	-0.0136062	3.39678	0.008111	3.22222	0.78642	-1.55	-0.968627	-1.54321	-0.447059	-1.2902	0.8	-1.1451	1	0.0957	0.9043	Inside-AD
C83	Neprilysin	IC50	B	-0.00278851	0.00228278	-0.53629	-1.98589	-0.0167325	0.415721	0.223628	0.989151	0.00549392	-1.08707	2.14204	-0.494253	-4.98475	0.241601	0.0185079	0.393327	-0.522177	-0.200072	6.45287	0.117474	-2.02823	1.23372	-4.6092	-1.06437	1.84138	-0.750958	0.00435835	7.41493	-0.050623	1.95308	0.00535871	3.48046	0.434196	-0.669355	-1.44444	-2.07586	-0.37931	-1.03448	-0.0826613	-1.14559	1	0.1782	0.8218	Inside-AD
C83	Neprilysin	IC50	F	-0.00278851	0.00228278	-0.2	-1.2	-0.0167325	0.29165	0.2404	0.989151	0.00549392	-1.08707	2.14204	-0.494253	-4.98475	0.306195	0.0200025	0.393327	0	-0.200072	6.45287	0.117474	-2.7	1.23372	-4.6092	-1.06437	1.84138	-0.750958	0.006674	5.756	-0.050623	3.39678	0.008111	3.48046	0.434196	-1.55	-1.44444	-2.07586	-0.37931	-1.03448	0.8	-1.14559	1	0.1637	0.8363	Inside-AD
C83	Neprilysin	Ki	B	-0.00278851	0.00228278	-0.53629	-1.98589	-0.0138494	0.415721	0.223628	0.935848	0.00549392	-1.08707	2.14204	-0.308642	-4.98475	0.241601	0.0185079	0.142119	-0.522177	-0.200072	5.46914	0.117474	-2.02823	1.23372	-4.6092	-0.876543	2.20988	-0.750958	0.00435835	7.41493	-0.0136062	1.95308	0.00535871	3.22222	0.78642	-0.669355	-1.44444	-1.54321	-0.37931	-1.03448	-0.0826613	-1.14559	1	0.2544	0.7456	Inside-AD
C83	Neprilysin	Ki	F	-0.00278851	0.00228278	-0.2	-1.2	-0.0138494	0.29165	0.2404	0.935848	0.00549392	-1.08707	2.14204	-0.308642	-4.98475	0.306195	0.0200025	0.142119	0	-0.200072	5.46914	0.117474	-2.7	1.23372	-4.6092	-0.876543	2.20988	-0.750958	0.006674	5.756	-0.0136062	3.39678	0.008111	3.22222	0.78642	-1.55	-1.44444	-1.54321	-0.37931	-1.03448	0.8	-1.14559	1	0.2355	0.7645	Inside-AD
C84	Angiotensin-converting enzyme	IC50	B	-0.019622	-0.00269115	-0.53629	-1.98589	-0.0140925	0.243221	0.190628	0.830451	0.0025004	-1.96533	1.91	-0.494253	-4.75141	0.158701	0.0105714	-0.105173	-0.522177	-0.0706353	9.45287	0.0943751	-1.02823	-0.380392	-3.26275	-1.06437	1.84138	-0.717647	-0.00490165	-1.64807	-0.050623	1.57108	-0.00488129	3.48046	-0.312804	-0.669355	-0.968627	-1.07586	-0.447059	-2.2902	-1.08266	-1.1451	-1	0.9005	0.0995	Inside-AD
C84	Angiotensin-converting enzyme	IC50	F	-0.019622	-0.00269115	-0.2	-1.2	-0.0140925	0.11915	0.2074	0.830451	0.0025004	-1.96533	1.91	-0.494253	-4.75141	0.223295	0.0120659	-0.105173	0	-0.0706353	9.45287	0.0943751	-1.7	-0.380392	-3.26275	-1.06437	1.84138	-0.717647	-0.002586	-3.307	-0.050623	3.01478	-0.002129	3.48046	-0.312804	-1.55	-0.968627	-1.07586	-0.447059	-2.2902	-0.2	-1.1451	-1	0.8909	0.1091	Inside-AD
C84	Angiotensin-converting enzyme	Ki	B	-0.019622	-0.00269115	-0.53629	-1.98589	-0.0112094	0.243221	0.190628	0.777148	0.0025004	-1.96533	1.91	-0.308642	-4.75141	0.158701	0.0105714	-0.356381	-0.522177	-0.0706353	8.46914	0.0943751	-1.02823	-0.380392	-3.26275	-0.876543	2.20988	-0.717647	-0.00490165	-1.64807	-0.0136062	1.57108	-0.00488129	3.22222	0.0394198	-0.669355	-0.968627	-0.54321	-0.447059	-2.2902	-1.08266	-1.1451	-1	0.9344	0.0656	Inside-AD
C84	Angiotensin-converting enzyme	Ki	F	-0.019622	-0.00269115	-0.2	-1.2	-0.0112094	0.11915	0.2074	0.777148	0.0025004	-1.96533	1.91	-0.308642	-4.75141	0.223295	0.0120659	-0.356381	0	-0.0706353	8.46914	0.0943751	-1.7	-0.380392	-3.26275	-0.876543	2.20988	-0.717647	-0.002586	-3.307	-0.0136062	3.01478	-0.002129	3.22222	0.0394198	-1.55	-0.968627	-0.54321	-0.447059	-2.2902	-0.2	-1.1451	-1	0.9278	0.0722	Inside-AD
C84	Neprilysin	IC50	B	-0.0179885	0.00374477	-0.53629	-1.98589	-0.0140925	0.243221	0.190628	0.830451	0.00241295	-1.08707	1.74604	-0.494253	-4.98475	0.158701	0.0105714	-0.105173	-0.522177	-0.058572	9.45287	0.0964736	-1.02823	0.233716	-4.6092	-1.06437	1.84138	-0.750958	-0.00490165	-1.64807	-0.050623	1.57108	-0.00488129	3.48046	-0.312804	-0.669355	-1.44444	-1.07586	-0.37931	-2.03448	-1.08266	-1.14559	-1	0.9634	0.0366	Inside-AD
C84	Neprilysin	IC50	F	-0.0179885	0.00374477	-0.2	-1.2	-0.0140925	0.11915	0.2074	0.830451	0.00241295	-1.08707	1.74604	-0.494253	-4.98475	0.223295	0.0120659	-0.105173	0	-0.058572	9.45287	0.0964736	-1.7	0.233716	-4.6092	-1.06437	1.84138	-0.750958	-0.002586	-3.307	-0.050623	3.01478	-0.002129	3.48046	-0.312804	-1.55	-1.44444	-1.07586	-0.37931	-2.03448	-0.2	-1.14559	-1	0.9596	0.0404	Inside-AD
C84	Neprilysin	Ki	B	-0.0179885	0.00374477	-0.53629	-1.98589	-0.0112094	0.243221	0.190628	0.777148	0.00241295	-1.08707	1.74604	-0.308642	-4.98475	0.158701	0.0105714	-0.356381	-0.522177	-0.058572	8.46914	0.0964736	-1.02823	0.233716	-4.6092	-0.876543	2.20988	-0.750958	-0.00490165	-1.64807	-0.0136062	1.57108	-0.00488129	3.22222	0.0394198	-0.669355	-1.44444	-0.54321	-0.37931	-2.03448	-1.08266	-1.14559	-1	0.9764	0.0236	Inside-AD
C84	Neprilysin	Ki	F	-0.0179885	0.00374477	-0.2	-1.2	-0.0112094	0.11915	0.2074	0.777148	0.00241295	-1.08707	1.74604	-0.308642	-4.98475	0.223295	0.0120659	-0.356381	0	-0.058572	8.46914	0.0964736	-1.7	0.233716	-4.6092	-0.876543	2.20988	-0.750958	-0.002586	-3.307	-0.0136062	3.01478	-0.002129	3.22222	0.0394198	-1.55	-1.44444	-0.54321	-0.37931	-2.03448	-0.2	-1.14559	-1	0.974	0.026	Inside-AD
C85	Angiotensin-converting enzyme	IC50	B	-0.017222	-0.0019404	-0.53629	-0.985887	-0.0135225	0.00592137	-0.0466724	1.01215	0.00277368	-1.96533	2.159	-0.494253	-4.75141	0.0251008	0.00782411	0.010127	0.477823	-0.0566353	6.45287	0.0534751	-1.02823	-0.380392	-3.26275	-1.06437	0.841379	-0.717647	-0.00269165	-1.64807	-0.050623	1.82308	-0.00230129	3.48046	0.211196	-0.669355	-0.968627	-1.07586	-0.447059	-1.2902	-1.08266	-1.1451	-1	0.7592	0.2408	Inside-AD
C85	Angiotensin-converting enzyme	IC50	F	-0.017222	-0.0019404	-0.2	-0.2	-0.0135225	-0.11815	-0.0299	1.01215	0.00277368	-1.96533	2.159	-0.494253	-4.75141	0.089695	0.00931869	0.010127	1	-0.0566353	6.45287	0.0534751	-1.7	-0.380392	-3.26275	-1.06437	0.841379	-0.717647	-0.000376	-3.307	-0.050623	3.26678	0.000451	3.48046	0.211196	-1.55	-0.968627	-1.07586	-0.447059	-1.2902	-0.2	-1.1451	-1	0.7401	0.2599	Inside-AD
C85	Angiotensin-converting enzyme	Ki	B	-0.017222	-0.0019404	-0.53629	-0.985887	-0.0106394	0.00592137	-0.0466724	0.958848	0.00277368	-1.96533	2.159	-0.308642	-4.75141	0.0251008	0.00782411	-0.241081	0.477823	-0.0566353	5.46914	0.0534751	-1.02823	-0.380392	-3.26275	-0.876543	1.20988	-0.717647	-0.00269165	-1.64807	-0.0136062	1.82308	-0.00230129	3.22222	0.56342	-0.669355	-0.968627	-0.54321	-0.447059	-1.2902	-1.08266	-1.1451	-1	0.8323	0.1677	Inside-AD
C85	Angiotensin-converting enzyme	Ki	F	-0.017222	-0.0019404	-0.2	-0.2	-0.0106394	-0.11815	-0.0299	0.958848	0.00277368	-1.96533	2.159	-0.308642	-4.75141	0.089695	0.00931869	-0.241081	1	-0.0566353	5.46914	0.0534751	-1.7	-0.380392	-3.26275	-0.876543	1.20988	-0.717647	-0.000376	-3.307	-0.0136062	3.26678	0.000451	3.22222	0.56342	-1.55	-0.968627	-0.54321	-0.447059	-1.2902	-0.2	-1.1451	-1	0.8175	0.1825	Inside-AD
C85	Neprilysin	IC50	B	-0.0155885	0.00449552	-0.53629	-0.985887	-0.0135225	0.00592137	-0.0466724	1.01215	0.00268622	-1.08707	1.99504	-0.494253	-4.98475	0.0251008	0.00782411	0.010127	0.477823	-0.044572	6.45287	0.0555736	-1.02823	0.233716	-4.6092	-1.06437	0.841379	-0.750958	-0.00269165	-1.64807	-0.050623	1.82308	-0.00230129	3.48046	0.211196	-0.669355	-1.44444	-1.07586	-0.37931	-1.03448	-1.08266	-1.14559	-1	0.9018	0.0982	Inside-AD
C85	Neprilysin	IC50	F	-0.0155885	0.00449552	-0.2	-0.2	-0.0135225	-0.11815	-0.0299	1.01215	0.00268622	-1.08707	1.99504	-0.494253	-4.98475	0.089695	0.00931869	0.010127	1	-0.044572	6.45287	0.0555736	-1.7	0.233716	-4.6092	-1.06437	0.841379	-0.750958	-0.000376	-3.307	-0.050623	3.26678	0.000451	3.48046	0.211196	-1.55	-1.44444	-1.07586	-0.37931	-1.03448	-0.2	-1.14559	-1	0.8923	0.1077	Inside-AD
C85	Neprilysin	Ki	B	-0.0155885	0.00449552	-0.53629	-0.985887	-0.0106394	0.00592137	-0.0466724	0.958848	0.00268622	-1.08707	1.99504	-0.308642	-4.98475	0.0251008	0.00782411	-0.241081	0.477823	-0.044572	5.46914	0.0555736	-1.02823	0.233716	-4.6092	-0.876543	1.20988	-0.750958	-0.00269165	-1.64807	-0.0136062	1.82308	-0.00230129	3.22222	0.56342	-0.669355	-1.44444	-0.54321	-0.37931	-1.03448	-1.08266	-1.14559	-1	0.9353	0.0647	Inside-AD
C85	Neprilysin	Ki	F	-0.0155885	0.00449552	-0.2	-0.2	-0.0106394	-0.11815	-0.0299	0.958848	0.00268622	-1.08707	1.99504	-0.308642	-4.98475	0.089695	0.00931869	-0.241081	1	-0.044572	5.46914	0.0555736	-1.7	0.233716	-4.6092	-0.876543	1.20988	-0.750958	-0.000376	-3.307	-0.0136062	3.26678	0.000451	3.22222	0.56342	-1.55	-1.44444	-0.54321	-0.37931	-1.03448	-0.2	-1.14559	-1	0.9288	0.0712	Inside-AD
C86	Angiotensin-converting enzyme	IC50	B	-0.019222	0.0028644	-0.53629	-1.98589	-0.0128725	-0.158379	0.0829276	1.10965	0.00312287	-1.96533	2.039	-0.494253	-4.75141	0.0735008	0.0105714	0.056227	-0.522177	-0.0568353	9.45287	0.00937506	-1.02823	-0.380392	-3.26275	-1.06437	-0.158621	-0.717647	-0.000752	-1.64807	-0.050623	1.67408	-0.00123129	3.48046	-0.607804	-0.669355	-0.968627	-2.07586	-0.447059	-2.2902	-1.08266	-1.1451	1	0.3501	0.6499	Inside-AD
C86	Angiotensin-converting enzyme	IC50	F	-0.019222	0.0028644	-0.2	-1.2	-0.0128725	-0.28245	0.0997	1.10965	0.00312287	-1.96533	2.039	-0.494253	-4.75141	0.138095	0.0120659	0.056227	0	-0.0568353	9.45287	0.00937506	-1.7	-0.380392	-3.26275	-1.06437	-0.158621	-0.717647	0.001564	-3.307	-0.050623	3.11778	0.001521	3.48046	-0.607804	-1.55	-0.968627	-2.07586	-0.447059	-2.2902	-0.2	-1.1451	1	0.3272	0.6728	Inside-AD
C86	Angiotensin-converting enzyme	Ki	B	-0.019222	0.0028644	-0.53629	-1.98589	-0.00998938	-0.158379	0.0829276	1.05635	0.00312287	-1.96533	2.039	-0.308642	-4.75141	0.0735008	0.0105714	-0.194981	-0.522177	-0.0568353	8.46914	0.00937506	-1.02823	-0.380392	-3.26275	-0.876543	0.209877	-0.717647	-0.000752	-1.64807	-0.0136062	1.67408	-0.00123129	3.22222	-0.25558	-0.669355	-0.968627	-1.54321	-0.447059	-2.2902	-1.08266	-1.1451	1	0.4588	0.5412	Inside-AD
C86	Angiotensin-converting enzyme	Ki	F	-0.019222	0.0028644	-0.2	-1.2	-0.00998938	-0.28245	0.0997	1.05635	0.00312287	-1.96533	2.039	-0.308642	-4.75141	0.138095	0.0120659	-0.194981	0	-0.0568353	8.46914	0.00937506	-1.7	-0.380392	-3.26275	-0.876543	0.209877	-0.717647	0.001564	-3.307	-0.0136062	3.11778	0.001521	3.22222	-0.25558	-1.55	-0.968627	-1.54321	-0.447059	-2.2902	-0.2	-1.1451	1	0.4336	0.5664	Inside-AD
C86	Neprilysin	IC50	B	-0.0175885	0.00930032	-0.53629	-1.98589	-0.0128725	-0.158379	0.0829276	1.10965	0.00303541	-1.08707	1.87504	-0.494253	-4.98475	0.0735008	0.0105714	0.056227	-0.522177	-0.044772	9.45287	0.0114736	-1.02823	0.233716	-4.6092	-1.06437	-0.158621	-0.750958	-0.000752	-1.64807	-0.050623	1.67408	-0.00123129	3.48046	-0.607804	-0.669355	-1.44444	-2.07586	-0.37931	-2.03448	-1.08266	-1.14559	-1	0.6106	0.3894	Inside-AD
C86	Neprilysin	IC50	F	-0.0175885	0.00930032	-0.2	-1.2	-0.0128725	-0.28245	0.0997	1.10965	0.00303541	-1.08707	1.87504	-0.494253	-4.98475	0.138095	0.0120659	0.056227	0	-0.044772	9.45287	0.0114736	-1.7	0.233716	-4.6092	-1.06437	-0.158621	-0.750958	0.001564	-3.307	-0.050623	3.11778	0.001521	3.48046	-0.607804	-1.55	-1.44444	-2.07586	-0.37931	-2.03448	-0.2	-1.14559	-1	0.586	0.414	Inside-AD
C86	Neprilysin	Ki	B	-0.0175885	0.00930032	-0.53629	-1.98589	-0.00998938	-0.158379	0.0829276	1.05635	0.00303541	-1.08707	1.87504	-0.308642	-4.98475	0.0735008	0.0105714	-0.194981	-0.522177	-0.044772	8.46914	0.0114736	-1.02823	0.233716	-4.6092	-0.876543	0.209877	-0.750958	-0.000752	-1.64807	-0.0136062	1.67408	-0.00123129	3.22222	-0.25558	-0.669355	-1.44444	-1.54321	-0.37931	-2.03448	-1.08266	-1.14559	-1	0.7116	0.2884	Inside-AD
C86	Neprilysin	Ki	F	-0.0175885	0.00930032	-0.2	-1.2	-0.00998938	-0.28245	0.0997	1.05635	0.00303541	-1.08707	1.87504	-0.308642	-4.98475	0.138095	0.0120659	-0.194981	0	-0.044772	8.46914	0.0114736	-1.7	0.233716	-4.6092	-0.876543	0.209877	-0.750958	0.001564	-3.307	-0.0136062	3.11778	0.001521	3.22222	-0.25558	-1.55	-1.44444	-1.54321	-0.37931	-2.03448	-0.2	-1.14559	-1	0.6902	0.3098	Inside-AD
C87	Angiotensin-converting enzyme	IC50	B	-0.00932196	0.0028644	-0.53629	-0.985887	-0.0140325	0.164021	0.111428	0.950451	0.0025004	-1.96533	2.039	0.505747	-4.75141	0.0612008	0.0105714	-0.035173	0.477823	-0.0563353	6.45287	0.0574751	-1.02823	-0.380392	-3.26275	-1.06437	1.84138	-0.717647	-0.00459165	-1.64807	-0.050623	1.67408	-0.00380129	3.48046	-0.485804	-0.669355	-0.968627	-1.07586	-0.447059	0.709804	-1.08266	-1.1451	-1	0.6655	0.3345	Inside-AD
C87	Angiotensin-converting enzyme	IC50	F	-0.00932196	0.0028644	-0.2	-0.2	-0.0140325	0.03995	0.1282	0.950451	0.0025004	-1.96533	2.039	0.505747	-4.75141	0.125795	0.0120659	-0.035173	1	-0.0563353	6.45287	0.0574751	-1.7	-0.380392	-3.26275	-1.06437	1.84138	-0.717647	-0.002276	-3.307	-0.050623	3.11778	-0.001049	3.48046	-0.485804	-1.55	-0.968627	-1.07586	-0.447059	0.709804	-0.2	-1.1451	-1	0.6424	0.3576	Inside-AD
C87	Angiotensin-converting enzyme	Ki	B	-0.00932196	0.0028644	-0.53629	-0.985887	-0.0111494	0.164021	0.111428	0.897148	0.0025004	-1.96533	2.039	0.691358	-4.75141	0.0612008	0.0105714	-0.286381	0.477823	-0.0563353	5.46914	0.0574751	-1.02823	-0.380392	-3.26275	-0.876543	2.20988	-0.717647	-0.00459165	-1.64807	-0.0136062	1.67408	-0.00380129	3.22222	-0.13358	-0.669355	-0.968627	-0.54321	-0.447059	0.709804	-1.08266	-1.1451	-1	0.758	0.242	Inside-AD
C87	Angiotensin-converting enzyme	Ki	F	-0.00932196	0.0028644	-0.2	-0.2	-0.0111494	0.03995	0.1282	0.897148	0.0025004	-1.96533	2.039	0.691358	-4.75141	0.125795	0.0120659	-0.286381	1	-0.0563353	5.46914	0.0574751	-1.7	-0.380392	-3.26275	-0.876543	2.20988	-0.717647	-0.002276	-3.307	-0.0136062	3.11778	-0.001049	3.22222	-0.13358	-1.55	-0.968627	-0.54321	-0.447059	0.709804	-0.2	-1.1451	-1	0.7387	0.2613	Inside-AD
C87	Neprilysin	IC50	B	-0.00768851	0.00930032	-0.53629	-0.985887	-0.0140325	0.164021	0.111428	0.950451	0.00241295	-1.08707	1.87504	0.505747	-4.98475	0.0612008	0.0105714	-0.035173	0.477823	-0.044272	6.45287	0.0595736	-1.02823	0.233716	-4.6092	-1.06437	1.84138	-0.750958	-0.00459165	-1.64807	-0.050623	1.67408	-0.00380129	3.48046	-0.485804	-0.669355	-1.44444	-1.07586	-0.37931	0.965517	-1.08266	-1.14559	-1	0.8528	0.1472	Inside-AD
C87	Neprilysin	IC50	F	-0.00768851	0.00930032	-0.2	-0.2	-0.0140325	0.03995	0.1282	0.950451	0.00241295	-1.08707	1.87504	0.505747	-4.98475	0.125795	0.0120659	-0.035173	1	-0.044272	6.45287	0.0595736	-1.7	0.233716	-4.6092	-1.06437	1.84138	-0.750958	-0.002276	-3.307	-0.050623	3.11778	-0.001049	3.48046	-0.485804	-1.55	-1.44444	-1.07586	-0.37931	0.965517	-0.2	-1.14559	-1	0.8395	0.1605	Inside-AD
C87	Neprilysin	Ki	B	-0.00768851	0.00930032	-0.53629	-0.985887	-0.0111494	0.164021	0.111428	0.897148	0.00241295	-1.08707	1.87504	0.691358	-4.98475	0.0612008	0.0105714	-0.286381	0.477823	-0.044272	5.46914	0.0595736	-1.02823	0.233716	-4.6092	-0.876543	2.20988	-0.750958	-0.00459165	-1.64807	-0.0136062	1.67408	-0.00380129	3.22222	-0.13358	-0.669355	-1.44444	-0.54321	-0.37931	0.965517	-1.08266	-1.14559	-1	0.9011	0.0989	Inside-AD
C87	Neprilysin	Ki	F	-0.00768851	0.00930032	-0.2	-0.2	-0.0111494	0.03995	0.1282	0.897148	0.00241295	-1.08707	1.87504	0.691358	-4.98475	0.125795	0.0120659	-0.286381	1	-0.044272	5.46914	0.0595736	-1.7	0.233716	-4.6092	-0.876543	2.20988	-0.750958	-0.002276	-3.307	-0.0136062	3.11778	-0.001049	3.22222	-0.13358	-1.55	-1.44444	-0.54321	-0.37931	0.965517	-0.2	-1.14559	-1	0.8917	0.1083	Inside-AD
C88	Angiotensin-converting enzyme	IC50	B	-0.00652196	0.0040656	-0.53629	-0.985887	-0.00988246	-0.0873786	-0.139972	1.10445	0.00448095	-1.96533	-5.113	0.505747	-4.75141	-0.000999	0.00782411	0.259427	0.477823	-0.0411353	3.45287	0.00927506	-1.02823	-0.380392	-3.26275	-1.06437	-1.15862	-0.717647	-0.00437165	-1.64807	-0.050623	-0.88392	-0.00322129	3.48046	-0.418804	-0.669355	-0.968627	-1.07586	-0.447059	0.709804	-1.08266	-1.1451	1	0.0408	0.9592	Inside-AD
C88	Angiotensin-converting enzyme	IC50	F	-0.00652196	0.0040656	-0.2	-0.2	-0.00988246	-0.21145	-0.1232	1.10445	0.00448095	-1.96533	-5.113	0.505747	-4.75141	0.063595	0.00931869	0.259427	1	-0.0411353	3.45287	0.00927506	-1.7	-0.380392	-3.26275	-1.06437	-1.15862	-0.717647	-0.002056	-3.307	-0.050623	0.55978	-0.000469	3.48046	-0.418804	-1.55	-0.968627	-1.07586	-0.447059	0.709804	-0.2	-1.1451	1	0.037	0.963	Inside-AD
C88	Angiotensin-converting enzyme	Ki	B	-0.00652196	0.0040656	-0.53629	-0.985887	-0.00699938	-0.0873786	-0.139972	1.05115	0.00448095	-1.96533	-5.113	0.691358	-4.75141	-0.000999	0.00782411	0.00821852	0.477823	-0.0411353	2.46914	0.00927506	-1.02823	-0.380392	-3.26275	-0.876543	-0.790123	-0.717647	-0.00437165	-1.64807	-0.0136062	-0.88392	-0.00322129	3.22222	-0.0665802	-0.669355	-0.968627	-0.54321	-0.447059	0.709804	-1.08266	-1.1451	1	0.0628	0.9372	Inside-AD
C88	Angiotensin-converting enzyme	Ki	F	-0.00652196	0.0040656	-0.2	-0.2	-0.00699938	-0.21145	-0.1232	1.05115	0.00448095	-1.96533	-5.113	0.691358	-4.75141	0.063595	0.00931869	0.00821852	1	-0.0411353	2.46914	0.00927506	-1.7	-0.380392	-3.26275	-0.876543	-0.790123	-0.717647	-0.002056	-3.307	-0.0136062	0.55978	-0.000469	3.22222	-0.0665802	-1.55	-0.968627	-0.54321	-0.447059	0.709804	-0.2	-1.1451	1	0.057	0.943	Inside-AD
C88	Neprilysin	IC50	B	-0.00488851	0.0105015	-0.53629	-0.985887	-0.00988246	-0.0873786	-0.139972	1.10445	0.0043935	-1.08707	-5.27696	0.505747	-4.98475	-0.000999	0.00782411	0.259427	0.477823	-0.029072	3.45287	0.0113736	-1.02823	0.233716	-4.6092	-1.06437	-1.15862	-0.750958	-0.00437165	-1.64807	-0.050623	-0.88392	-0.00322129	3.48046	-0.418804	-0.669355	-1.44444	-1.07586	-0.37931	0.965517	-1.08266	-1.14559	1	0.1102	0.8898	Inside-AD
C88	Neprilysin	IC50	F	-0.00488851	0.0105015	-0.2	-0.2	-0.00988246	-0.21145	-0.1232	1.10445	0.0043935	-1.08707	-5.27696	0.505747	-4.98475	0.063595	0.00931869	0.259427	1	-0.029072	3.45287	0.0113736	-1.7	0.233716	-4.6092	-1.06437	-1.15862	-0.750958	-0.002056	-3.307	-0.050623	0.55978	-0.000469	3.48046	-0.418804	-1.55	-1.44444	-1.07586	-0.37931	0.965517	-0.2	-1.14559	1	0.1005	0.8995	Inside-AD
C88	Neprilysin	Ki	B	-0.00488851	0.0105015	-0.53629	-0.985887	-0.00699938	-0.0873786	-0.139972	1.05115	0.0043935	-1.08707	-5.27696	0.691358	-4.98475	-0.000999	0.00782411	0.00821852	0.477823	-0.029072	2.46914	0.0113736	-1.02823	0.233716	-4.6092	-0.876543	-0.790123	-0.750958	-0.00437165	-1.64807	-0.0136062	-0.88392	-0.00322129	3.22222	-0.0665802	-0.669355	-1.44444	-0.54321	-0.37931	0.965517	-1.08266	-1.14559	1	0.1631	0.8369	Inside-AD
C88	Neprilysin	Ki	F	-0.00488851	0.0105015	-0.2	-0.2	-0.00699938	-0.21145	-0.1232	1.05115	0.0043935	-1.08707	-5.27696	0.691358	-4.98475	0.063595	0.00931869	0.00821852	1	-0.029072	2.46914	0.0113736	-1.7	0.233716	-4.6092	-0.876543	-0.790123	-0.750958	-0.002056	-3.307	-0.0136062	0.55978	-0.000469	3.22222	-0.0665802	-1.55	-1.44444	-0.54321	-0.37931	0.965517	-0.2	-1.14559	1	0.1496	0.8504	Inside-AD
C89	Angiotensin-converting enzyme	IC50	B	-0.017122	-0.0019404	-0.53629	-0.985887	-0.0135425	0.00582137	-0.0467724	0.933751	0.00448095	-1.96533	2.094	-0.494253	-4.75141	0.0371008	0.00782411	0.099227	0.477823	-0.0554353	6.45287	0.0534751	-1.02823	-0.380392	-3.26275	-1.06437	0.841379	-0.717647	-0.00222165	-1.64807	-0.050623	1.70308	-0.00158129	3.48046	-0.0828044	-0.669355	-0.968627	-1.07586	-0.447059	-1.2902	-1.08266	-1.1451	-1	0.684	0.316	Inside-AD
C89	Angiotensin-converting enzyme	IC50	F	-0.017122	-0.0019404	-0.2	-0.2	-0.0135425	-0.11825	-0.03	0.933751	0.00448095	-1.96533	2.094	-0.494253	-4.75141	0.101695	0.00931869	0.099227	1	-0.0554353	6.45287	0.0534751	-1.7	-0.380392	-3.26275	-1.06437	0.841379	-0.717647	9.4e-05	-3.307	-0.050623	3.14678	0.001171	3.48046	-0.0828044	-1.55	-0.968627	-1.07586	-0.447059	-1.2902	-0.2	-1.1451	-1	0.6615	0.3385	Inside-AD
C89	Angiotensin-converting enzyme	Ki	B	-0.017122	-0.0019404	-0.53629	-0.985887	-0.0106594	0.00582137	-0.0467724	0.880448	0.00448095	-1.96533	2.094	-0.308642	-4.75141	0.0371008	0.00782411	-0.151981	0.477823	-0.0554353	5.46914	0.0534751	-1.02823	-0.380392	-3.26275	-0.876543	1.20988	-0.717647	-0.00222165	-1.64807	-0.0136062	1.70308	-0.00158129	3.22222	0.26942	-0.669355	-0.968627	-0.54321	-0.447059	-1.2902	-1.08266	-1.1451	-1	0.7731	0.2269	Inside-AD
C89	Angiotensin-converting enzyme	Ki	F	-0.017122	-0.0019404	-0.2	-0.2	-0.0106594	-0.11825	-0.03	0.880448	0.00448095	-1.96533	2.094	-0.308642	-4.75141	0.101695	0.00931869	-0.151981	1	-0.0554353	5.46914	0.0534751	-1.7	-0.380392	-3.26275	-0.876543	1.20988	-0.717647	9.4e-05	-3.307	-0.0136062	3.14678	0.001171	3.22222	0.26942	-1.55	-0.968627	-0.54321	-0.447059	-1.2902	-0.2	-1.1451	-1	0.7547	0.2453	Inside-AD
C89	Neprilysin	IC50	B	-0.0154885	0.00449552	-0.53629	-0.985887	-0.0135425	0.00582137	-0.0467724	0.933751	0.0043935	-1.08707	1.93004	-0.494253	-4.98475	0.0371008	0.00782411	0.099227	0.477823	-0.043372	6.45287	0.0555736	-1.02823	0.233716	-4.6092	-1.06437	0.841379	-0.750958	-0.00222165	-1.64807	-0.050623	1.70308	-0.00158129	3.48046	-0.0828044	-0.669355	-1.44444	-1.07586	-0.37931	-1.03448	-1.08266	-1.14559	-1	0.863	0.137	Inside-AD
C89	Neprilysin	IC50	F	-0.0154885	0.00449552	-0.2	-0.2	-0.0135425	-0.11825	-0.03	0.933751	0.0043935	-1.08707	1.93004	-0.494253	-4.98475	0.101695	0.00931869	0.099227	1	-0.043372	6.45287	0.0555736	-1.7	0.233716	-4.6092	-1.06437	0.841379	-0.750958	9.4e-05	-3.307	-0.050623	3.14678	0.001171	3.48046	-0.0828044	-1.55	-1.44444	-1.07586	-0.37931	-1.03448	-0.2	-1.14559	-1	0.8505	0.1495	Inside-AD
C89	Neprilysin	Ki	B	-0.0154885	0.00449552	-0.53629	-0.985887	-0.0106594	0.00582137	-0.0467724	0.880448	0.0043935	-1.08707	1.93004	-0.308642	-4.98475	0.0371008	0.00782411	-0.151981	0.477823	-0.043372	5.46914	0.0555736	-1.02823	0.233716	-4.6092	-0.876543	1.20988	-0.750958	-0.00222165	-1.64807	-0.0136062	1.70308	-0.00158129	3.22222	0.26942	-0.669355	-1.44444	-0.54321	-0.37931	-1.03448	-1.08266	-1.14559	-1	0.9084	0.0916	Inside-AD
C89	Neprilysin	Ki	F	-0.0154885	0.00449552	-0.2	-0.2	-0.0106594	-0.11825	-0.03	0.880448	0.0043935	-1.08707	1.93004	-0.308642	-4.98475	0.101695	0.00931869	-0.151981	1	-0.043372	5.46914	0.0555736	-1.7	0.233716	-4.6092	-0.876543	1.20988	-0.750958	9.4e-05	-3.307	-0.0136062	3.14678	0.001171	3.22222	0.26942	-1.55	-1.44444	-0.54321	-0.37931	-1.03448	-0.2	-1.14559	-1	0.8995	0.1005	Inside-AD
C90	Angiotensin-converting enzyme	IC50	B	-0.00652196	0.0040656	-0.53629	-0.985887	-0.0134925	-0.0733786	-0.125972	1.05375	0.00448095	-1.96533	-1.777	0.505747	-4.75141	-0.0603992	0.00782411	0.169127	-0.522177	-0.0411353	3.45287	0.0185751	-1.02823	-0.380392	-3.26275	-1.06437	0.841379	-0.717647	-0.00301165	-1.64807	-0.050623	-0.97092	-0.00354129	3.48046	-0.458804	-0.669355	-0.968627	-2.07586	-0.447059	1.7098	-1.08266	-1.1451	-1	0.6063	0.3937	Inside-AD
C90	Angiotensin-converting enzyme	IC50	F	-0.00652196	0.0040656	-0.2	-0.2	-0.0134925	-0.19745	-0.1092	1.05375	0.00448095	-1.96533	-1.777	0.505747	-4.75141	0.004195	0.00931869	0.169127	0	-0.0411353	3.45287	0.0185751	-1.7	-0.380392	-3.26275	-1.06437	0.841379	-0.717647	-0.000696	-3.307	-0.050623	0.47278	-0.000789	3.48046	-0.458804	-1.55	-0.968627	-2.07586	-0.447059	1.7098	-0.2	-1.1451	-1	0.5817	0.4183	Inside-AD
C90	Angiotensin-converting enzyme	Ki	B	-0.00652196	0.0040656	-0.53629	-0.985887	-0.0106094	-0.0733786	-0.125972	1.00045	0.00448095	-1.96533	-1.777	0.691358	-4.75141	-0.0603992	0.00782411	-0.0820815	-0.522177	-0.0411353	2.46914	0.0185751	-1.02823	-0.380392	-3.26275	-0.876543	1.20988	-0.717647	-0.00301165	-1.64807	-0.0136062	-0.97092	-0.00354129	3.22222	-0.10658	-0.669355	-0.968627	-1.54321	-0.447059	1.7098	-1.08266	-1.1451	-1	0.7079	0.2921	Inside-AD
C90	Angiotensin-converting enzyme	Ki	F	-0.00652196	0.0040656	-0.2	-0.2	-0.0106094	-0.19745	-0.1092	1.00045	0.00448095	-1.96533	-1.777	0.691358	-4.75141	0.004195	0.00931869	-0.0820815	0	-0.0411353	2.46914	0.0185751	-1.7	-0.380392	-3.26275	-0.876543	1.20988	-0.717647	-0.000696	-3.307	-0.0136062	0.47278	-0.000789	3.22222	-0.10658	-1.55	-0.968627	-1.54321	-0.447059	1.7098	-0.2	-1.1451	-1	0.6864	0.3136	Inside-AD
C90	Neprilysin	IC50	B	-0.00488851	0.0105015	-0.53629	-0.985887	-0.0134925	-0.0733786	-0.125972	1.05375	0.0043935	-1.08707	-1.94096	0.505747	-4.98475	-0.0603992	0.00782411	0.169127	-0.522177	-0.029072	3.45287	0.0206736	-1.02823	0.233716	-4.6092	-1.06437	0.841379	-0.750958	-0.00301165	-1.64807	-0.050623	-0.97092	-0.00354129	3.48046	-0.458804	-0.669355	-1.44444	-2.07586	-0.37931	1.96552	-1.08266	-1.14559	-1	0.8176	0.1824	Inside-AD
C90	Neprilysin	IC50	F	-0.00488851	0.0105015	-0.2	-0.2	-0.0134925	-0.19745	-0.1092	1.05375	0.0043935	-1.08707	-1.94096	0.505747	-4.98475	0.004195	0.00931869	0.169127	0	-0.029072	3.45287	0.0206736	-1.7	0.233716	-4.6092	-1.06437	0.841379	-0.750958	-0.000696	-3.307	-0.050623	0.47278	-0.000789	3.48046	-0.458804	-1.55	-1.44444	-2.07586	-0.37931	1.96552	-0.2	-1.14559	-1	0.8019	0.1981	Inside-AD
C90	Neprilysin	Ki	B	-0.00488851	0.0105015	-0.53629	-0.985887	-0.0106094	-0.0733786	-0.125972	1.00045	0.0043935	-1.08707	-1.94096	0.691358	-4.98475	-0.0603992	0.00782411	-0.0820815	-0.522177	-0.029072	2.46914	0.0206736	-1.02823	0.233716	-4.6092	-0.876543	1.20988	-0.750958	-0.00301165	-1.64807	-0.0136062	-0.97092	-0.00354129	3.22222	-0.10658	-0.669355	-1.44444	-1.54321	-0.37931	1.96552	-1.08266	-1.14559	-1	0.8759	0.1241	Inside-AD
C90	Neprilysin	Ki	F	-0.00488851	0.0105015	-0.2	-0.2	-0.0106094	-0.19745	-0.1092	1.00045	0.0043935	-1.08707	-1.94096	0.691358	-4.98475	0.004195	0.00931869	-0.0820815	0	-0.029072	2.46914	0.0206736	-1.7	0.233716	-4.6092	-0.876543	1.20988	-0.750958	-0.000696	-3.307	-0.0136062	0.47278	-0.000789	3.22222	-0.10658	-1.55	-1.44444	-1.54321	-0.37931	1.96552	-0.2	-1.14559	-1	0.8643	0.1357	Inside-AD
C91	Angiotensin-converting enzyme	IC50	B	0.010678	-0.0119504	-0.53629	-1.98589	-0.0131325	-0.136579	0.0415276	0.987151	0.00179421	-1.96533	2.259	-0.494253	-4.75141	0.0850008	-0.0370477	0.220127	-0.522177	-0.0599353	6.45287	0.0485751	-2.02823	-0.380392	-3.26275	-1.06437	0.841379	-0.717647	-0.00150165	-1.64807	-0.050623	1.93808	-0.00112129	3.48046	0.320196	-0.669355	-0.968627	-1.07586	-0.447059	-2.2902	-1.08266	-1.1451	1	0.2465	0.7535	Inside-AD
C91	Angiotensin-converting enzyme	IC50	F	0.010678	-0.0119504	-0.2	-1.2	-0.0131325	-0.26065	0.0583	0.987151	0.00179421	-1.96533	2.259	-0.494253	-4.75141	0.149595	-0.0355531	0.220127	0	-0.0599353	6.45287	0.0485751	-2.7	-0.380392	-3.26275	-1.06437	0.841379	-0.717647	0.000814	-3.307	-0.050623	3.38178	0.001631	3.48046	0.320196	-1.55	-0.968627	-1.07586	-0.447059	-2.2902	-0.2	-1.1451	1	0.228	0.772	Inside-AD
C91	Angiotensin-converting enzyme	Ki	B	0.010678	-0.0119504	-0.53629	-1.98589	-0.0102494	-0.136579	0.0415276	0.933848	0.00179421	-1.96533	2.259	-0.308642	-4.75141	0.0850008	-0.0370477	-0.0310815	-0.522177	-0.0599353	5.46914	0.0485751	-2.02823	-0.380392	-3.26275	-0.876543	1.20988	-0.717647	-0.00150165	-1.64807	-0.0136062	1.93808	-0.00112129	3.22222	0.67242	-0.669355	-0.968627	-0.54321	-0.447059	-2.2902	-1.08266	-1.1451	1	0.3398	0.6602	Inside-AD
C91	Angiotensin-converting enzyme	Ki	F	0.010678	-0.0119504	-0.2	-1.2	-0.0102494	-0.26065	0.0583	0.933848	0.00179421	-1.96533	2.259	-0.308642	-4.75141	0.149595	-0.0355531	-0.0310815	0	-0.0599353	5.46914	0.0485751	-2.7	-0.380392	-3.26275	-0.876543	1.20988	-0.717647	0.000814	-3.307	-0.0136062	3.38178	0.001631	3.22222	0.67242	-1.55	-0.968627	-0.54321	-0.447059	-2.2902	-0.2	-1.1451	1	0.3173	0.6827	Inside-AD
C91	Neprilysin	IC50	B	0.0123115	-0.00551449	-0.53629	-1.98589	-0.0131325	-0.136579	0.0415276	0.987151	0.00170675	-1.08707	2.09504	-0.494253	-4.98475	0.0850008	-0.0370477	0.220127	-0.522177	-0.047872	6.45287	0.0506736	-2.02823	0.233716	-4.6092	-1.06437	0.841379	-0.750958	-0.00150165	-1.64807	-0.050623	1.93808	-0.00112129	3.48046	0.320196	-0.669355	-1.44444	-1.07586	-0.37931	-2.03448	-1.08266	-1.14559	1	0.4877	0.5123	Inside-AD
C91	Neprilysin	IC50	F	0.0123115	-0.00551449	-0.2	-1.2	-0.0131325	-0.26065	0.0583	0.987151	0.00170675	-1.08707	2.09504	-0.494253	-4.98475	0.149595	-0.0355531	0.220127	0	-0.047872	6.45287	0.0506736	-2.7	0.233716	-4.6092	-1.06437	0.841379	-0.750958	0.000814	-3.307	-0.050623	3.38178	0.001631	3.48046	0.320196	-1.55	-1.44444	-1.07586	-0.37931	-2.03448	-0.2	-1.14559	1	0.4622	0.5378	Inside-AD
C91	Neprilysin	Ki	B	0.0123115	-0.00551449	-0.53629	-1.98589	-0.0102494	-0.136579	0.0415276	0.933848	0.00170675	-1.08707	2.09504	-0.308642	-4.98475	0.0850008	-0.0370477	-0.0310815	-0.522177	-0.047872	5.46914	0.0506736	-2.02823	0.233716	-4.6092	-0.876543	1.20988	-0.750958	-0.00150165	-1.64807	-0.0136062	1.93808	-0.00112129	3.22222	0.67242	-0.669355	-1.44444	-0.54321	-0.37931	-2.03448	-1.08266	-1.14559	-1	0.5997	0.4003	Inside-AD
C91	Neprilysin	Ki	F	0.0123115	-0.00551449	-0.2	-1.2	-0.0102494	-0.26065	0.0583	0.933848	0.00170675	-1.08707	2.09504	-0.308642	-4.98475	0.149595	-0.0355531	-0.0310815	0	-0.047872	5.46914	0.0506736	-2.7	0.233716	-4.6092	-0.876543	1.20988	-0.750958	0.000814	-3.307	-0.0136062	3.38178	0.001631	3.22222	0.67242	-1.55	-1.44444	-0.54321	-0.37931	-2.03448	-0.2	-1.14559	-1	0.575	0.425	Inside-AD
C92	Angiotensin-converting enzyme	IC50	B	-0.00322196	-0.0100011	-0.53629	-1.98589	-0.0152525	0.215421	0.393528	0.698351	0.00441575	-1.96533	2.307	-0.494253	-4.75141	0.279101	-1.06e-05	0.038727	-0.522177	-0.0668353	6.45287	0.115375	-2.02823	-0.380392	-3.26275	-1.06437	3.84138	-0.717647	0.00274835	7.53893	-0.050623	1.95608	0.00325871	3.48046	0.425196	-0.669355	-0.968627	-2.07586	-0.447059	-2.2902	-1.08266	-1.1451	1	0.4547	0.5453	Inside-AD
C92	Angiotensin-converting enzyme	IC50	F	-0.00322196	-0.0100011	-0.2	-1.2	-0.0152525	0.09135	0.4103	0.698351	0.00441575	-1.96533	2.307	-0.494253	-4.75141	0.343695	0.00148393	0.038727	0	-0.0668353	6.45287	0.115375	-2.7	-0.380392	-3.26275	-1.06437	3.84138	-0.717647	0.005064	5.88	-0.050623	3.39978	0.006011	3.48046	0.425196	-1.55	-0.968627	-2.07586	-0.447059	-2.2902	-0.2	-1.1451	1	0.4295	0.5705	Inside-AD
C92	Angiotensin-converting enzyme	Ki	B	-0.00322196	-0.0100011	-0.53629	-1.98589	-0.0123694	0.215421	0.393528	0.645048	0.00441575	-1.96533	2.307	-0.308642	-4.75141	0.279101	-1.06e-05	-0.212481	-0.522177	-0.0668353	5.46914	0.115375	-2.02823	-0.380392	-3.26275	-0.876543	4.20988	-0.717647	0.00274835	7.53893	-0.0136062	1.95608	0.00325871	3.22222	0.77742	-0.669355	-0.968627	-1.54321	-0.447059	-2.2902	-1.08266	-1.1451	-1	0.5676	0.4324	Inside-AD
C92	Angiotensin-converting enzyme	Ki	F	-0.00322196	-0.0100011	-0.2	-1.2	-0.0123694	0.09135	0.4103	0.645048	0.00441575	-1.96533	2.307	-0.308642	-4.75141	0.343695	0.00148393	-0.212481	0	-0.0668353	5.46914	0.115375	-2.7	-0.380392	-3.26275	-0.876543	4.20988	-0.717647	0.005064	5.88	-0.0136062	3.39978	0.006011	3.22222	0.77742	-1.55	-0.968627	-1.54321	-0.447059	-2.2902	-0.2	-1.1451	-1	0.5423	0.4577	Inside-AD
C92	Neprilysin	IC50	B	-0.00158851	-0.00356517	-0.53629	-1.98589	-0.0152525	0.215421	0.393528	0.698351	0.00432829	-1.08707	2.14304	-0.494253	-4.98475	0.279101	-1.06e-05	0.038727	-0.522177	-0.054772	6.45287	0.117474	-2.02823	0.233716	-4.6092	-1.06437	3.84138	-0.750958	0.00274835	7.53893	-0.050623	1.95608	0.00325871	3.48046	0.425196	-0.669355	-1.44444	-2.07586	-0.37931	-2.03448	-1.08266	-1.14559	-1	0.7083	0.2917	Inside-AD
C92	Neprilysin	IC50	F	-0.00158851	-0.00356517	-0.2	-1.2	-0.0152525	0.09135	0.4103	0.698351	0.00432829	-1.08707	2.14304	-0.494253	-4.98475	0.343695	0.00148393	0.038727	0	-0.054772	6.45287	0.117474	-2.7	0.233716	-4.6092	-1.06437	3.84138	-0.750958	0.005064	5.88	-0.050623	3.39978	0.006011	3.48046	0.425196	-1.55	-1.44444	-2.07586	-0.37931	-2.03448	-0.2	-1.14559	-1	0.6867	0.3133	Inside-AD
C92	Neprilysin	Ki	B	-0.00158851	-0.00356517	-0.53629	-1.98589	-0.0123694	0.215421	0.393528	0.645048	0.00432829	-1.08707	2.14304	-0.308642	-4.98475	0.279101	-1.06e-05	-0.212481	-0.522177	-0.054772	5.46914	0.117474	-2.02823	0.233716	-4.6092	-0.876543	4.20988	-0.750958	0.00274835	7.53893	-0.0136062	1.95608	0.00325871	3.22222	0.77742	-0.669355	-1.44444	-1.54321	-0.37931	-2.03448	-1.08266	-1.14559	-1	0.7926	0.2074	Inside-AD
C92	Neprilysin	Ki	F	-0.00158851	-0.00356517	-0.2	-1.2	-0.0123694	0.09135	0.4103	0.645048	0.00432829	-1.08707	2.14304	-0.308642	-4.98475	0.343695	0.00148393	-0.212481	0	-0.054772	5.46914	0.117474	-2.7	0.233716	-4.6092	-0.876543	4.20988	-0.750958	0.005064	5.88	-0.0136062	3.39978	0.006011	3.22222	0.77742	-1.55	-1.44444	-1.54321	-0.37931	-2.03448	-0.2	-1.14559	-1	0.7753	0.2247	Inside-AD
C93	Angiotensin-converting enzyme	IC50	B	0.022878	-0.00521641	-0.53629	-0.985887	-0.0130725	-0.215779	-0.0376724	1.10715	0.00179421	-1.96533	0.741002	0.505747	-4.75141	-0.0124992	-0.0370477	0.290127	0.477823	-0.0455353	3.45287	0.0102751	-2.02823	-0.380392	-3.26275	-1.06437	0.841379	-0.717647	-0.00238165	-1.64807	-0.050623	0.66708	-0.00332129	3.48046	-0.00480437	-0.669355	-0.968627	-1.07586	-0.447059	0.709804	-1.08266	-1.1451	1	0.0464	0.9536	Inside-AD
C93	Angiotensin-converting enzyme	IC50	F	0.022878	-0.00521641	-0.2	-0.2	-0.0130725	-0.33985	-0.0209	1.10715	0.00179421	-1.96533	0.741002	0.505747	-4.75141	0.052095	-0.0355531	0.290127	1	-0.0455353	3.45287	0.0102751	-2.7	-0.380392	-3.26275	-1.06437	0.841379	-0.717647	-6.6e-05	-3.307	-0.050623	2.11078	-0.000569	3.48046	-0.00480437	-1.55	-0.968627	-1.07586	-0.447059	0.709804	-0.2	-1.1451	1	0.0421	0.9579	Inside-AD
C93	Angiotensin-converting enzyme	Ki	B	0.022878	-0.00521641	-0.53629	-0.985887	-0.0101894	-0.215779	-0.0376724	1.05385	0.00179421	-1.96533	0.741002	0.691358	-4.75141	-0.0124992	-0.0370477	0.0389185	0.477823	-0.0455353	2.46914	0.0102751	-2.02823	-0.380392	-3.26275	-0.876543	1.20988	-0.717647	-0.00238165	-1.64807	-0.0136062	0.66708	-0.00332129	3.22222	0.34742	-0.669355	-0.968627	-0.54321	-0.447059	0.709804	-1.08266	-1.1451	1	0.0712	0.9288	Inside-AD
C93	Angiotensin-converting enzyme	Ki	F	0.022878	-0.00521641	-0.2	-0.2	-0.0101894	-0.33985	-0.0209	1.05385	0.00179421	-1.96533	0.741002	0.691358	-4.75141	0.052095	-0.0355531	0.0389185	1	-0.0455353	2.46914	0.0102751	-2.7	-0.380392	-3.26275	-0.876543	1.20988	-0.717647	-6.6e-05	-3.307	-0.0136062	2.11078	-0.000569	3.22222	0.34742	-1.55	-0.968627	-0.54321	-0.447059	0.709804	-0.2	-1.1451	1	0.0647	0.9353	Inside-AD
C93	Neprilysin	IC50	B	0.0245115	0.00121952	-0.53629	-0.985887	-0.0130725	-0.215779	-0.0376724	1.10715	0.00170675	-1.08707	0.577039	0.505747	-4.98475	-0.0124992	-0.0370477	0.290127	0.477823	-0.033472	3.45287	0.0123736	-2.02823	0.233716	-4.6092	-1.06437	0.841379	-0.750958	-0.00238165	-1.64807	-0.050623	0.66708	-0.00332129	3.48046	-0.00480437	-0.669355	-1.44444	-1.07586	-0.37931	0.965517	-1.08266	-1.14559	1	0.1241	0.8759	Inside-AD
C93	Neprilysin	IC50	F	0.0245115	0.00121952	-0.2	-0.2	-0.0130725	-0.33985	-0.0209	1.10715	0.00170675	-1.08707	0.577039	0.505747	-4.98475	0.052095	-0.0355531	0.290127	1	-0.033472	3.45287	0.0123736	-2.7	0.233716	-4.6092	-1.06437	0.841379	-0.750958	-6.6e-05	-3.307	-0.050623	2.11078	-0.000569	3.48046	-0.00480437	-1.55	-1.44444	-1.07586	-0.37931	0.965517	-0.2	-1.14559	1	0.1134	0.8866	Inside-AD
C93	Neprilysin	Ki	B	0.0245115	0.00121952	-0.53629	-0.985887	-0.0101894	-0.215779	-0.0376724	1.05385	0.00170675	-1.08707	0.577039	0.691358	-4.98475	-0.0124992	-0.0370477	0.0389185	0.477823	-0.033472	2.46914	0.0123736	-2.02823	0.233716	-4.6092	-0.876543	1.20988	-0.750958	-0.00238165	-1.64807	-0.0136062	0.66708	-0.00332129	3.22222	0.34742	-0.669355	-1.44444	-0.54321	-0.37931	0.965517	-1.08266	-1.14559	1	0.1824	0.8176	Inside-AD
C93	Neprilysin	Ki	F	0.0245115	0.00121952	-0.2	-0.2	-0.0101894	-0.33985	-0.0209	1.05385	0.00170675	-1.08707	0.577039	0.691358	-4.98475	0.052095	-0.0355531	0.0389185	1	-0.033472	2.46914	0.0123736	-2.7	0.233716	-4.6092	-0.876543	1.20988	-0.750958	-6.6e-05	-3.307	-0.0136062	2.11078	-0.000569	3.22222	0.34742	-1.55	-1.44444	-0.54321	-0.37931	0.965517	-0.2	-1.14559	1	0.1676	0.8324	Inside-AD
C94	Angiotensin-converting enzyme	IC50	B	-0.00322196	-0.00415314	-0.53629	-1.98589	-0.0145025	0.225121	0.172528	0.822951	0.00173838	-1.96533	2.104	-0.494253	-4.75141	0.147201	-1.06e-05	-0.100473	-0.522177	-0.0751353	9.45287	0.115375	-2.02823	-0.380392	-3.26275	-1.06437	0.841379	-0.717647	-0.00471165	-1.64807	-0.050623	1.79608	-0.00473129	3.48046	-0.0328044	-0.669355	-0.968627	-1.07586	-0.447059	-2.2902	-1.08266	-1.1451	-1	0.6465	0.3535	Inside-AD
C94	Angiotensin-converting enzyme	IC50	F	-0.00322196	-0.00415314	-0.2	-1.2	-0.0145025	0.10105	0.1893	0.822951	0.00173838	-1.96533	2.104	-0.494253	-4.75141	0.211795	0.00148393	-0.100473	0	-0.0751353	9.45287	0.115375	-2.7	-0.380392	-3.26275	-1.06437	0.841379	-0.717647	-0.002396	-3.307	-0.050623	3.23978	-0.001979	3.48046	-0.0328044	-1.55	-0.968627	-1.07586	-0.447059	-2.2902	-0.2	-1.1451	-1	0.6228	0.3772	Inside-AD
C94	Angiotensin-converting enzyme	Ki	B	-0.00322196	-0.00415314	-0.53629	-1.98589	-0.0116194	0.225121	0.172528	0.769648	0.00173838	-1.96533	2.104	-0.308642	-4.75141	0.147201	-1.06e-05	-0.351681	-0.522177	-0.0751353	8.46914	0.115375	-2.02823	-0.380392	-3.26275	-0.876543	1.20988	-0.717647	-0.00471165	-1.64807	-0.0136062	1.79608	-0.00473129	3.22222	0.31942	-0.669355	-0.968627	-0.54321	-0.447059	-2.2902	-1.08266	-1.1451	-1	0.7421	0.2579	Inside-AD
C94	Angiotensin-converting enzyme	Ki	F	-0.00322196	-0.00415314	-0.2	-1.2	-0.0116194	0.10105	0.1893	0.769648	0.00173838	-1.96533	2.104	-0.308642	-4.75141	0.211795	0.00148393	-0.351681	0	-0.0751353	8.46914	0.115375	-2.7	-0.380392	-3.26275	-0.876543	1.20988	-0.717647	-0.002396	-3.307	-0.0136062	3.23978	-0.001979	3.22222	0.31942	-1.55	-0.968627	-0.54321	-0.447059	-2.2902	-0.2	-1.1451	-1	0.7221	0.2779	Inside-AD
C94	Neprilysin	IC50	B	-0.00158851	0.00228278	-0.53629	-1.98589	-0.0145025	0.225121	0.172528	0.822951	0.00165092	-1.08707	1.94004	-0.494253	-4.98475	0.147201	-1.06e-05	-0.100473	-0.522177	-0.063072	9.45287	0.117474	-2.02823	0.233716	-4.6092	-1.06437	0.841379	-0.750958	-0.00471165	-1.64807	-0.050623	1.79608	-0.00473129	3.48046	-0.0328044	-0.669355	-1.44444	-1.07586	-0.37931	-2.03448	-1.08266	-1.14559	-1	0.8418	0.1582	Inside-AD
C94	Neprilysin	IC50	F	-0.00158851	0.00228278	-0.2	-1.2	-0.0145025	0.10105	0.1893	0.822951	0.00165092	-1.08707	1.94004	-0.494253	-4.98475	0.211795	0.00148393	-0.100473	0	-0.063072	9.45287	0.117474	-2.7	0.233716	-4.6092	-1.06437	0.841379	-0.750958	-0.002396	-3.307	-0.050623	3.23978	-0.001979	3.48046	-0.0328044	-1.55	-1.44444	-1.07586	-0.37931	-2.03448	-0.2	-1.14559	-1	0.8277	0.1723	Inside-AD
C94	Neprilysin	Ki	B	-0.00158851	0.00228278	-0.53629	-1.98589	-0.0116194	0.225121	0.172528	0.769648	0.00165092	-1.08707	1.94004	-0.308642	-4.98475	0.147201	-1.06e-05	-0.351681	-0.522177	-0.063072	8.46914	0.117474	-2.02823	0.233716	-4.6092	-0.876543	1.20988	-0.750958	-0.00471165	-1.64807	-0.0136062	1.79608	-0.00473129	3.22222	0.31942	-0.669355	-1.44444	-0.54321	-0.37931	-2.03448	-1.08266	-1.14559	-1	0.8934	0.1066	Inside-AD
C94	Neprilysin	Ki	F	-0.00158851	0.00228278	-0.2	-1.2	-0.0116194	0.10105	0.1893	0.769648	0.00165092	-1.08707	1.94004	-0.308642	-4.98475	0.211795	0.00148393	-0.351681	0	-0.063072	8.46914	0.117474	-2.7	0.233716	-4.6092	-0.876543	1.20988	-0.750958	-0.002396	-3.307	-0.0136062	3.23978	-0.001979	3.22222	0.31942	-1.55	-1.44444	-0.54321	-0.37931	-2.03448	-0.2	-1.14559	-1	0.8832	0.1168	Inside-AD
C95	Angiotensin-converting enzyme	IC50	B	0.000778	-0.0034848	-0.53629	-0.985887	-0.0139325	-0.0121786	-0.0647724	1.00465	0.00250838	-1.96533	2.169	-0.494253	-4.75141	0.0136008	-0.00371435	0.014827	0.477823	-0.0611353	6.45287	0.0715751	-2.02823	-0.380392	-3.26275	-1.06437	-0.158621	-0.717647	-0.00234165	-1.64807	-0.050623	1.79708	-0.00187129	3.48046	-0.231804	-0.669355	-0.968627	-2.07586	-0.447059	-1.2902	-1.08266	-1.1451	1	0.3364	0.6636	Inside-AD
C95	Angiotensin-converting enzyme	IC50	F	0.000778	-0.0034848	-0.2	-0.2	-0.0139325	-0.13625	-0.048	1.00465	0.00250838	-1.96533	2.169	-0.494253	-4.75141	0.078195	-0.00221977	0.014827	1	-0.0611353	6.45287	0.0715751	-2.7	-0.380392	-3.26275	-1.06437	-0.158621	-0.717647	-2.6e-05	-3.307	-0.050623	3.24078	0.000881	3.48046	-0.231804	-1.55	-0.968627	-2.07586	-0.447059	-1.2902	-0.2	-1.1451	1	0.3139	0.6861	Inside-AD
C95	Angiotensin-converting enzyme	Ki	B	0.000778	-0.0034848	-0.53629	-0.985887	-0.0110494	-0.0121786	-0.0647724	0.951348	0.00250838	-1.96533	2.169	-0.308642	-4.75141	0.0136008	-0.00371435	-0.236381	0.477823	-0.0611353	5.46914	0.0715751	-2.02823	-0.380392	-3.26275	-0.876543	0.209877	-0.717647	-0.00234165	-1.64807	-0.0136062	1.79708	-0.00187129	3.22222	0.12042	-0.669355	-0.968627	-1.54321	-0.447059	-1.2902	-1.08266	-1.1451	1	0.4437	0.5563	Inside-AD
C95	Angiotensin-converting enzyme	Ki	F	0.000778	-0.0034848	-0.2	-0.2	-0.0110494	-0.13625	-0.048	0.951348	0.00250838	-1.96533	2.169	-0.308642	-4.75141	0.078195	-0.00221977	-0.236381	1	-0.0611353	5.46914	0.0715751	-2.7	-0.380392	-3.26275	-0.876543	0.209877	-0.717647	-2.6e-05	-3.307	-0.0136062	3.24078	0.000881	3.22222	0.12042	-1.55	-0.968627	-1.54321	-0.447059	-1.2902	-0.2	-1.1451	1	0.4187	0.5813	Inside-AD
C95	Neprilysin	IC50	B	0.00241149	0.00295112	-0.53629	-0.985887	-0.0139325	-0.0121786	-0.0647724	1.00465	0.00242093	-1.08707	2.00504	-0.494253	-4.98475	0.0136008	-0.00371435	0.014827	0.477823	-0.049072	6.45287	0.0736736	-2.02823	0.233716	-4.6092	-1.06437	-0.158621	-0.750958	-0.00234165	-1.64807	-0.050623	1.79708	-0.00187129	3.48046	-0.231804	-0.669355	-1.44444	-2.07586	-0.37931	-1.03448	-1.08266	-1.14559	-1	0.596	0.404	Inside-AD
C95	Neprilysin	IC50	F	0.00241149	0.00295112	-0.2	-0.2	-0.0139325	-0.13625	-0.048	1.00465	0.00242093	-1.08707	2.00504	-0.494253	-4.98475	0.078195	-0.00221977	0.014827	1	-0.049072	6.45287	0.0736736	-2.7	0.233716	-4.6092	-1.06437	-0.158621	-0.750958	-2.6e-05	-3.307	-0.050623	3.24078	0.000881	3.48046	-0.231804	-1.55	-1.44444	-2.07586	-0.37931	-1.03448	-0.2	-1.14559	-1	0.5712	0.4288	Inside-AD
C95	Neprilysin	Ki	B	0.00241149	0.00295112	-0.53629	-0.985887	-0.0110494	-0.0121786	-0.0647724	0.951348	0.00242093	-1.08707	2.00504	-0.308642	-4.98475	0.0136008	-0.00371435	-0.236381	0.477823	-0.049072	5.46914	0.0736736	-2.02823	0.233716	-4.6092	-0.876543	0.209877	-0.750958	-0.00234165	-1.64807	-0.0136062	1.79708	-0.00187129	3.22222	0.12042	-0.669355	-1.44444	-1.54321	-0.37931	-1.03448	-1.08266	-1.14559	-1	0.699	0.301	Inside-AD
C95	Neprilysin	Ki	F	0.00241149	0.00295112	-0.2	-0.2	-0.0110494	-0.13625	-0.048	0.951348	0.00242093	-1.08707	2.00504	-0.308642	-4.98475	0.078195	-0.00221977	-0.236381	1	-0.049072	5.46914	0.0736736	-2.7	0.233716	-4.6092	-0.876543	0.209877	-0.750958	-2.6e-05	-3.307	-0.0136062	3.24078	0.000881	3.22222	0.12042	-1.55	-1.44444	-1.54321	-0.37931	-1.03448	-0.2	-1.14559	-1	0.677	0.323	Inside-AD
C96	Angiotensin-converting enzyme	IC50	B	-0.00282196	0.00169481	-0.53629	-1.98589	-0.0132125	-0.176879	0.0648276	1.10215	0.00413377	-1.96533	2.044	-0.494253	-4.75141	0.0620008	-1.06e-05	0.060827	-0.522177	-0.0613353	9.45287	0.0214751	-2.02823	-0.380392	-3.26275	-1.06437	-0.158621	-0.717647	-0.000972	-1.64807	-0.050623	1.63408	-0.00143129	3.48046	-2.0868	-0.669355	-0.968627	-2.07586	-0.447059	-2.2902	-1.08266	-1.1451	1	0.0377	0.9623	Inside-AD
C96	Angiotensin-converting enzyme	IC50	F	-0.00282196	0.00169481	-0.2	-1.2	-0.0132125	-0.30095	0.0816	1.10215	0.00413377	-1.96533	2.044	-0.494253	-4.75141	0.126595	0.00148393	0.060827	0	-0.0613353	9.45287	0.0214751	-2.7	-0.380392	-3.26275	-1.06437	-0.158621	-0.717647	0.001344	-3.307	-0.050623	3.07778	0.001321	3.48046	-2.0868	-1.55	-0.968627	-2.07586	-0.447059	-2.2902	-0.2	-1.1451	1	0.0342	0.9658	Inside-AD
C96	Angiotensin-converting enzyme	Ki	B	-0.00282196	0.00169481	-0.53629	-1.98589	-0.0103294	-0.176879	0.0648276	1.04885	0.00413377	-1.96533	2.044	-0.308642	-4.75141	0.0620008	-1.06e-05	-0.190381	-0.522177	-0.0613353	8.46914	0.0214751	-2.02823	-0.380392	-3.26275	-0.876543	0.209877	-0.717647	-0.000972	-1.64807	-0.0136062	1.63408	-0.00143129	3.22222	-1.73458	-0.669355	-0.968627	-1.54321	-0.447059	-2.2902	-1.08266	-1.1451	1	0.0581	0.9419	Inside-AD
C96	Angiotensin-converting enzyme	Ki	F	-0.00282196	0.00169481	-0.2	-1.2	-0.0103294	-0.30095	0.0816	1.04885	0.00413377	-1.96533	2.044	-0.308642	-4.75141	0.126595	0.00148393	-0.190381	0	-0.0613353	8.46914	0.0214751	-2.7	-0.380392	-3.26275	-0.876543	0.209877	-0.717647	0.001344	-3.307	-0.0136062	3.07778	0.001321	3.22222	-1.73458	-1.55	-0.968627	-1.54321	-0.447059	-2.2902	-0.2	-1.1451	1	0.0528	0.9472	Inside-AD
C96	Neprilysin	IC50	B	-0.00118851	0.00813073	-0.53629	-1.98589	-0.0132125	-0.176879	0.0648276	1.10215	0.00404631	-1.08707	1.88004	-0.494253	-4.98475	0.0620008	-1.06e-05	0.060827	-0.522177	-0.049272	9.45287	0.0235736	-2.02823	0.233716	-4.6092	-1.06437	-0.158621	-0.750958	-0.000972	-1.64807	-0.050623	1.63408	-0.00143129	3.48046	-2.0868	-0.669355	-1.44444	-2.07586	-0.37931	-2.03448	-1.08266	-1.14559	1	0.1025	0.8975	Inside-AD
C96	Neprilysin	IC50	F	-0.00118851	0.00813073	-0.2	-1.2	-0.0132125	-0.30095	0.0816	1.10215	0.00404631	-1.08707	1.88004	-0.494253	-4.98475	0.126595	0.00148393	0.060827	0	-0.049272	9.45287	0.0235736	-2.7	0.233716	-4.6092	-1.06437	-0.158621	-0.750958	0.001344	-3.307	-0.050623	3.07778	0.001321	3.48046	-2.0868	-1.55	-1.44444	-2.07586	-0.37931	-2.03448	-0.2	-1.14559	1	0.0934	0.9066	Inside-AD
C96	Neprilysin	Ki	B	-0.00118851	0.00813073	-0.53629	-1.98589	-0.0103294	-0.176879	0.0648276	1.04885	0.00404631	-1.08707	1.88004	-0.308642	-4.98475	0.0620008	-1.06e-05	-0.190381	-0.522177	-0.049272	8.46914	0.0235736	-2.02823	0.233716	-4.6092	-0.876543	0.209877	-0.750958	-0.000972	-1.64807	-0.0136062	1.63408	-0.00143129	3.22222	-1.73458	-0.669355	-1.44444	-1.54321	-0.37931	-2.03448	-1.08266	-1.14559	1	0.1523	0.8477	Inside-AD
C96	Neprilysin	Ki	F	-0.00118851	0.00813073	-0.2	-1.2	-0.0103294	-0.30095	0.0816	1.04885	0.00404631	-1.08707	1.88004	-0.308642	-4.98475	0.126595	0.00148393	-0.190381	0	-0.049272	8.46914	0.0235736	-2.7	0.233716	-4.6092	-0.876543	0.209877	-0.750958	0.001344	-3.307	-0.0136062	3.07778	0.001321	3.22222	-1.73458	-1.55	-1.44444	-1.54321	-0.37931	-2.03448	-0.2	-1.14559	1	0.1396	0.8604	Inside-AD
C97	Angiotensin-converting enzyme	IC50	B	0.014978	-0.00577757	-0.53629	-1.98589	-0.0137425	0.0367214	-0.0158724	1.06735	0.00275685	-1.96533	2.107	-0.494253	-4.75141	0.0168008	-0.0114067	0.045627	-0.522177	-0.0611353	6.45287	0.0534751	-2.02823	-0.380392	-3.26275	-1.06437	-0.158621	-0.717647	-0.00159165	-1.64807	-0.050623	1.71608	-0.000741	3.48046	-0.797804	-0.669355	-0.968627	-2.07586	-0.447059	-0.290196	-0.0826613	-1.1451	1	0.0433	0.9567	Inside-AD
C97	Angiotensin-converting enzyme	IC50	F	0.014978	-0.00577757	-0.2	-1.2	-0.0137425	-0.08735	0.0009	1.06735	0.00275685	-1.96533	2.107	-0.494253	-4.75141	0.081395	-0.00991208	0.045627	0	-0.0611353	6.45287	0.0534751	-2.7	-0.380392	-3.26275	-1.06437	-0.158621	-0.717647	0.000724	-3.307	-0.050623	3.15978	0.002011	3.48046	-0.797804	-1.55	-0.968627	-2.07586	-0.447059	-0.290196	0.8	-1.1451	1	0.0392	0.9608	Inside-AD
C97	Angiotensin-converting enzyme	Ki	B	0.014978	-0.00577757	-0.53629	-1.98589	-0.0108594	0.0367214	-0.0158724	1.01405	0.00275685	-1.96533	2.107	-0.308642	-4.75141	0.0168008	-0.0114067	-0.205581	-0.522177	-0.0611353	5.46914	0.0534751	-2.02823	-0.380392	-3.26275	-0.876543	0.209877	-0.717647	-0.00159165	-1.64807	-0.0136062	1.71608	-0.000741	3.22222	-0.44558	-0.669355	-0.968627	-1.54321	-0.447059	-0.290196	-0.0826613	-1.1451	1	0.0665	0.9335	Inside-AD
C97	Angiotensin-converting enzyme	Ki	F	0.014978	-0.00577757	-0.2	-1.2	-0.0108594	-0.08735	0.0009	1.01405	0.00275685	-1.96533	2.107	-0.308642	-4.75141	0.081395	-0.00991208	-0.205581	0	-0.0611353	5.46914	0.0534751	-2.7	-0.380392	-3.26275	-0.876543	0.209877	-0.717647	0.000724	-3.307	-0.0136062	3.15978	0.002011	3.22222	-0.44558	-1.55	-0.968627	-1.54321	-0.447059	-0.290196	0.8	-1.1451	1	0.0604	0.9396	Inside-AD
C97	Neprilysin	IC50	B	0.0166115	0.000658	-0.53629	-1.98589	-0.0137425	0.0367214	-0.0158724	1.06735	0.0026694	-1.08707	1.94304	-0.494253	-4.98475	0.0168008	-0.0114067	0.045627	-0.522177	-0.049072	6.45287	0.0555736	-2.02823	0.233716	-4.6092	-1.06437	-0.158621	-0.750958	-0.00159165	-1.64807	-0.050623	1.71608	-0.000741	3.48046	-0.797804	-0.669355	-1.44444	-2.07586	-0.37931	-0.0344828	-0.0826613	-1.14559	1	0.1163	0.8837	Inside-AD
C97	Neprilysin	IC50	F	0.0166115	0.000658	-0.2	-1.2	-0.0137425	-0.08735	0.0009	1.06735	0.0026694	-1.08707	1.94304	-0.494253	-4.98475	0.081395	-0.00991208	0.045627	0	-0.049072	6.45287	0.0555736	-2.7	0.233716	-4.6092	-1.06437	-0.158621	-0.750958	0.000724	-3.307	-0.050623	3.15978	0.002011	3.48046	-0.797804	-1.55	-1.44444	-2.07586	-0.37931	-0.0344828	0.8	-1.14559	1	0.1062	0.8938	Inside-AD
C97	Neprilysin	Ki	B	0.0166115	0.000658	-0.53629	-1.98589	-0.0108594	0.0367214	-0.0158724	1.01405	0.0026694	-1.08707	1.94304	-0.308642	-4.98475	0.0168008	-0.0114067	-0.205581	-0.522177	-0.049072	5.46914	0.0555736	-2.02823	0.233716	-4.6092	-0.876543	0.209877	-0.750958	-0.00159165	-1.64807	-0.0136062	1.71608	-0.000741	3.22222	-0.44558	-0.669355	-1.44444	-1.54321	-0.37931	-0.0344828	-0.0826613	-1.14559	1	0.1716	0.8284	Inside-AD
C97	Neprilysin	Ki	F	0.0166115	0.000658	-0.2	-1.2	-0.0108594	-0.08735	0.0009	1.01405	0.0026694	-1.08707	1.94304	-0.308642	-4.98475	0.081395	-0.00991208	-0.205581	0	-0.049072	5.46914	0.0555736	-2.7	0.233716	-4.6092	-0.876543	0.209877	-0.750958	0.000724	-3.307	-0.0136062	3.15978	0.002011	3.22222	-0.44558	-1.55	-1.44444	-1.54321	-0.37931	-0.0344828	0.8	-1.14559	1	0.1576	0.8424	Inside-AD
C98	Angiotensin-converting enzyme	IC50	B	0.00757804	0.00169481	-0.53629	-0.985887	-0.0144325	0.145921	0.0933276	0.942951	0.00173838	-1.96533	2.044	0.505747	-4.75141	0.0497008	-1.06e-05	-0.030573	0.477823	-0.0607353	6.45287	0.0740751	-2.02823	-0.380392	-3.26275	-1.06437	0.841379	-0.717647	-0.00477165	-1.64807	-0.050623	1.63708	-0.00392129	3.48046	-0.351804	-0.669355	-0.968627	-1.07586	-0.447059	0.709804	-1.08266	-1.1451	1	0.2484	0.7516	Inside-AD
C98	Angiotensin-converting enzyme	IC50	F	0.00757804	0.00169481	-0.2	-0.2	-0.0144325	0.02185	0.1101	0.942951	0.00173838	-1.96533	2.044	0.505747	-4.75141	0.114295	0.00148393	-0.030573	1	-0.0607353	6.45287	0.0740751	-2.7	-0.380392	-3.26275	-1.06437	0.841379	-0.717647	-0.002456	-3.307	-0.050623	3.08078	-0.001169	3.48046	-0.351804	-1.55	-0.968627	-1.07586	-0.447059	0.709804	-0.2	-1.1451	1	0.2298	0.7702	Inside-AD
C98	Angiotensin-converting enzyme	Ki	B	0.00757804	0.00169481	-0.53629	-0.985887	-0.0115494	0.145921	0.0933276	0.889648	0.00173838	-1.96533	2.044	0.691358	-4.75141	0.0497008	-1.06e-05	-0.281781	0.477823	-0.0607353	5.46914	0.0740751	-2.02823	-0.380392	-3.26275	-0.876543	1.20988	-0.717647	-0.00477165	-1.64807	-0.0136062	1.63708	-0.00392129	3.22222	0.00042	-0.669355	-0.968627	-0.54321	-0.447059	0.709804	-1.08266	-1.1451	1	0.3421	0.6579	Inside-AD
C98	Angiotensin-converting enzyme	Ki	F	0.00757804	0.00169481	-0.2	-0.2	-0.0115494	0.02185	0.1101	0.889648	0.00173838	-1.96533	2.044	0.691358	-4.75141	0.114295	0.00148393	-0.281781	1	-0.0607353	5.46914	0.0740751	-2.7	-0.380392	-3.26275	-0.876543	1.20988	-0.717647	-0.002456	-3.307	-0.0136062	3.08078	-0.001169	3.22222	0.00042	-1.55	-0.968627	-0.54321	-0.447059	0.709804	-0.2	-1.1451	1	0.3195	0.6805	Inside-AD
C98	Neprilysin	IC50	B	0.00921149	0.00813073	-0.53629	-0.985887	-0.0144325	0.145921	0.0933276	0.942951	0.00165092	-1.08707	1.88004	0.505747	-4.98475	0.0497008	-1.06e-05	-0.030573	0.477823	-0.048672	6.45287	0.0761736	-2.02823	0.233716	-4.6092	-1.06437	0.841379	-0.750958	-0.00477165	-1.64807	-0.050623	1.63708	-0.00392129	3.48046	-0.351804	-0.669355	-1.44444	-1.07586	-0.37931	0.965517	-1.08266	-1.14559	1	0.4903	0.5097	Inside-AD
C98	Neprilysin	IC50	F	0.00921149	0.00813073	-0.2	-0.2	-0.0144325	0.02185	0.1101	0.942951	0.00165092	-1.08707	1.88004	0.505747	-4.98475	0.114295	0.00148393	-0.030573	1	-0.048672	6.45287	0.0761736	-2.7	0.233716	-4.6092	-1.06437	0.841379	-0.750958	-0.002456	-3.307	-0.050623	3.08078	-0.001169	3.48046	-0.351804	-1.55	-1.44444	-1.07586	-0.37931	0.965517	-0.2	-1.14559	1	0.4648	0.5352	Inside-AD
C98	Neprilysin	Ki	B	0.00921149	0.00813073	-0.53629	-0.985887	-0.0115494	0.145921	0.0933276	0.889648	0.00165092	-1.08707	1.88004	0.691358	-4.98475	0.0497008	-1.06e-05	-0.281781	0.477823	-0.048672	5.46914	0.0761736	-2.02823	0.233716	-4.6092	-0.876543	1.20988	-0.750958	-0.00477165	-1.64807	-0.0136062	1.63708	-0.00392129	3.22222	0.00042	-0.669355	-1.44444	-0.54321	-0.37931	0.965517	-1.08266	-1.14559	-1	0.6022	0.3978	Inside-AD
C98	Neprilysin	Ki	F	0.00921149	0.00813073	-0.2	-0.2	-0.0115494	0.02185	0.1101	0.889648	0.00165092	-1.08707	1.88004	0.691358	-4.98475	0.114295	0.00148393	-0.281781	1	-0.048672	5.46914	0.0761736	-2.7	0.233716	-4.6092	-0.876543	1.20988	-0.750958	-0.002456	-3.307	-0.0136062	3.08078	-0.001169	3.22222	0.00042	-1.55	-1.44444	-0.54321	-0.37931	0.965517	-0.2	-1.14559	-1	0.5775	0.4225	Inside-AD
C99	Angiotensin-converting enzyme	IC50	B	0.000878	-0.0034848	-0.53629	-1.98589	-0.0100525	-0.0261786	0.0526276	0.976951	0.00314321	-1.96533	2.198	-0.494253	-4.75141	0.0850008	-0.00371435	0.194127	-0.522177	-0.0599353	6.45287	0.0622751	-2.02823	-0.380392	-3.26275	-1.06437	-1.15862	-0.717647	-0.00284165	-1.64807	-0.050623	1.86508	-0.000471	3.48046	0.366196	-0.669355	-0.968627	-1.07586	-0.447059	-2.2902	-1.08266	-1.1451	1	0.1676	0.8324	Inside-AD
C99	Angiotensin-converting enzyme	IC50	F	0.000878	-0.0034848	-0.2	-1.2	-0.0100525	-0.15025	0.0694	0.976951	0.00314321	-1.96533	2.198	-0.494253	-4.75141	0.149595	-0.00221977	0.194127	0	-0.0599353	6.45287	0.0622751	-2.7	-0.380392	-3.26275	-1.06437	-1.15862	-0.717647	-0.000526	-3.307	-0.050623	3.30878	0.002281	3.48046	0.366196	-1.55	-0.968627	-1.07586	-0.447059	-2.2902	-0.2	-1.1451	1	0.1538	0.8462	Inside-AD
C99	Angiotensin-converting enzyme	Ki	B	0.000878	-0.0034848	-0.53629	-1.98589	-0.00716938	-0.0261786	0.0526276	0.923648	0.00314321	-1.96533	2.198	-0.308642	-4.75141	0.0850008	-0.00371435	-0.0570815	-0.522177	-0.0599353	5.46914	0.0622751	-2.02823	-0.380392	-3.26275	-0.876543	-0.790123	-0.717647	-0.00284165	-1.64807	-0.0136062	1.86508	-0.000471	3.22222	0.71842	-0.669355	-0.968627	-0.54321	-0.447059	-2.2902	-1.08266	-1.1451	1	0.2406	0.7594	Inside-AD
C99	Angiotensin-converting enzyme	Ki	F	0.000878	-0.0034848	-0.2	-1.2	-0.00716938	-0.15025	0.0694	0.923648	0.00314321	-1.96533	2.198	-0.308642	-4.75141	0.149595	-0.00221977	-0.0570815	0	-0.0599353	5.46914	0.0622751	-2.7	-0.380392	-3.26275	-0.876543	-0.790123	-0.717647	-0.000526	-3.307	-0.0136062	3.30878	0.002281	3.22222	0.71842	-1.55	-0.968627	-0.54321	-0.447059	-2.2902	-0.2	-1.1451	1	0.2224	0.7776	Inside-AD
C99	Neprilysin	IC50	B	0.00251149	0.00295112	-0.53629	-1.98589	-0.0100525	-0.0261786	0.0526276	0.976951	0.00305575	-1.08707	2.03404	-0.494253	-4.98475	0.0850008	-0.00371435	0.194127	-0.522177	-0.047872	6.45287	0.0643736	-2.02823	0.233716	-4.6092	-1.06437	-1.15862	-0.750958	-0.00284165	-1.64807	-0.050623	1.86508	-0.000471	3.48046	0.366196	-0.669355	-1.44444	-1.07586	-0.37931	-2.03448	-1.08266	-1.14559	1	0.3694	0.6306	Inside-AD
C99	Neprilysin	IC50	F	0.00251149	0.00295112	-0.2	-1.2	-0.0100525	-0.15025	0.0694	0.976951	0.00305575	-1.08707	2.03404	-0.494253	-4.98475	0.149595	-0.00221977	0.194127	0	-0.047872	6.45287	0.0643736	-2.7	0.233716	-4.6092	-1.06437	-1.15862	-0.750958	-0.000526	-3.307	-0.050623	3.30878	0.002281	3.48046	0.366196	-1.55	-1.44444	-1.07586	-0.37931	-2.03448	-0.2	-1.14559	1	0.346	0.654	Inside-AD
C99	Neprilysin	Ki	B	0.00251149	0.00295112	-0.53629	-1.98589	-0.00716938	-0.0261786	0.0526276	0.923648	0.00305575	-1.08707	2.03404	-0.308642	-4.98475	0.0850008	-0.00371435	-0.0570815	-0.522177	-0.047872	5.46914	0.0643736	-2.02823	0.233716	-4.6092	-0.876543	-0.790123	-0.750958	-0.00284165	-1.64807	-0.0136062	1.86508	-0.000471	3.22222	0.71842	-0.669355	-1.44444	-0.54321	-0.37931	-2.03448	-1.08266	-1.14559	1	0.4797	0.5203	Inside-AD
C99	Neprilysin	Ki	F	0.00251149	0.00295112	-0.2	-1.2	-0.00716938	-0.15025	0.0694	0.923648	0.00305575	-1.08707	2.03404	-0.308642	-4.98475	0.149595	-0.00221977	-0.0570815	0	-0.047872	5.46914	0.0643736	-2.7	0.233716	-4.6092	-0.876543	-0.790123	-0.750958	-0.000526	-3.307	-0.0136062	3.30878	0.002281	3.22222	0.71842	-1.55	-1.44444	-0.54321	-0.37931	-2.03448	-0.2	-1.14559	1	0.4543	0.5457	Inside-AD
C100	Angiotensin-converting enzyme	IC50	B	0.00487804	-0.00269115	-0.53629	-0.985887	-0.00904246	-0.263479	-0.184672	1.15875	0.00279112	-1.96533	1.707	-0.494253	-4.75141	-0.0485992	-0.00806217	0.309437	0.477823	-0.0459353	3.45287	0.0143751	-2.02823	-0.380392	-3.26275	-1.06437	-1.15862	-0.717647	-0.00396165	-1.64807	-0.050623	1.68308	-0.00413129	3.48046	1.4142	-0.669355	-0.968627	-2.07586	-0.447059	-1.2902	-1.08266	-1.1451	1	0.1306	0.8694	Inside-AD
C100	Angiotensin-converting enzyme	IC50	F	0.00487804	-0.00269115	-0.2	-0.2	-0.00904246	-0.38755	-0.1679	1.15875	0.00279112	-1.96533	1.707	-0.494253	-4.75141	0.015995	-0.0065676	0.309437	1	-0.0459353	3.45287	0.0143751	-2.7	-0.380392	-3.26275	-1.06437	-1.15862	-0.717647	-0.001646	-3.307	-0.050623	3.12678	-0.001379	3.48046	1.4142	-1.55	-0.968627	-2.07586	-0.447059	-1.2902	-0.2	-1.1451	1	0.1194	0.8806	Inside-AD
C100	Angiotensin-converting enzyme	Ki	B	0.00487804	-0.00269115	-0.53629	-0.985887	-0.00615938	-0.263479	-0.184672	1.10545	0.00279112	-1.96533	1.707	-0.308642	-4.75141	-0.0485992	-0.00806217	0.0582285	0.477823	-0.0459353	2.46914	0.0143751	-2.02823	-0.380392	-3.26275	-0.876543	-0.790123	-0.717647	-0.00396165	-1.64807	-0.0136062	1.68308	-0.00413129	3.22222	1.76642	-0.669355	-0.968627	-1.54321	-0.447059	-1.2902	-1.08266	-1.1451	1	0.1912	0.8088	Inside-AD
C100	Angiotensin-converting enzyme	Ki	F	0.00487804	-0.00269115	-0.2	-0.2	-0.00615938	-0.38755	-0.1679	1.10545	0.00279112	-1.96533	1.707	-0.308642	-4.75141	0.015995	-0.0065676	0.0582285	1	-0.0459353	2.46914	0.0143751	-2.7	-0.380392	-3.26275	-0.876543	-0.790123	-0.717647	-0.001646	-3.307	-0.0136062	3.12678	-0.001379	3.22222	1.76642	-1.55	-0.968627	-1.54321	-0.447059	-1.2902	-0.2	-1.1451	1	0.1759	0.8241	Inside-AD
C100	Neprilysin	IC50	B	0.00651149	0.00374477	-0.53629	-0.985887	-0.00904246	-0.263479	-0.184672	1.15875	0.00270366	-1.08707	1.54304	-0.494253	-4.98475	-0.0485992	-0.00806217	0.309437	0.477823	-0.033872	3.45287	0.0164736	-2.02823	0.233716	-4.6092	-1.06437	-1.15862	-0.750958	-0.00396165	-1.64807	-0.050623	1.68308	-0.00413129	3.48046	1.4142	-0.669355	-1.44444	-2.07586	-0.37931	-1.03448	-1.08266	-1.14559	1	0.3042	0.6958	Inside-AD
C100	Neprilysin	IC50	F	0.00651149	0.00374477	-0.2	-0.2	-0.00904246	-0.38755	-0.1679	1.15875	0.00270366	-1.08707	1.54304	-0.494253	-4.98475	0.015995	-0.0065676	0.309437	1	-0.033872	3.45287	0.0164736	-2.7	0.233716	-4.6092	-1.06437	-1.15862	-0.750958	-0.001646	-3.307	-0.050623	3.12678	-0.001379	3.48046	1.4142	-1.55	-1.44444	-2.07586	-0.37931	-1.03448	-0.2	-1.14559	1	0.283	0.717	Inside-AD
C100	Neprilysin	Ki	B	0.00651149	0.00374477	-0.53629	-0.985887	-0.00615938	-0.263479	-0.184672	1.10545	0.00270366	-1.08707	1.54304	-0.308642	-4.98475	-0.0485992	-0.00806217	0.0582285	0.477823	-0.033872	2.46914	0.0164736	-2.02823	0.233716	-4.6092	-0.876543	-0.790123	-0.750958	-0.00396165	-1.64807	-0.0136062	1.68308	-0.00413129	3.22222	1.76642	-0.669355	-1.44444	-1.54321	-0.37931	-1.03448	-1.08266	-1.14559	1	0.4076	0.5924	Inside-AD
C100	Neprilysin	Ki	F	0.00651149	0.00374477	-0.2	-0.2	-0.00615938	-0.38755	-0.1679	1.10545	0.00270366	-1.08707	1.54304	-0.308642	-4.98475	0.015995	-0.0065676	0.0582285	1	-0.033872	2.46914	0.0164736	-2.7	0.233716	-4.6092	-0.876543	-0.790123	-0.750958	-0.001646	-3.307	-0.0136062	3.12678	-0.001379	3.22222	1.76642	-1.55	-1.44444	-1.54321	-0.37931	-1.03448	-0.2	-1.14559	1	0.3831	0.6169	Inside-AD
C101	Angiotensin-converting enzyme	IC50	B	0.020878	-0.00521641	-0.53629	-1.98589	-0.00897246	-0.214579	-0.135772	1.22145	0.00306814	-1.96533	1.079	-0.494253	-4.75141	-0.0453992	-0.0162143	0.340277	-0.522177	-0.0459353	3.45287	-0.000125	-2.02823	-0.380392	-3.26275	-1.06437	-1.15862	-0.717647	-0.00297165	-1.64807	-0.050623	1.02508	-0.00448129	3.48046	0.763196	-0.669355	-0.968627	-2.07586	-0.447059	-0.290196	-0.0826613	-1.1451	1	0.0099	0.9901	Inside-AD
C101	Angiotensin-converting enzyme	IC50	F	0.020878	-0.00521641	-0.2	-1.2	-0.00897246	-0.33865	-0.119	1.22145	0.00306814	-1.96533	1.079	-0.494253	-4.75141	0.019195	-0.0147198	0.340277	0	-0.0459353	3.45287	-0.000125	-2.7	-0.380392	-3.26275	-1.06437	-1.15862	-0.717647	-0.000656	-3.307	-0.050623	2.46878	-0.001729	3.48046	0.763196	-1.55	-0.968627	-2.07586	-0.447059	-0.290196	0.8	-1.1451	1	0.009	0.991	Inside-AD
C101	Angiotensin-converting enzyme	Ki	B	0.020878	-0.00521641	-0.53629	-1.98589	-0.00608938	-0.214579	-0.135772	1.16815	0.00306814	-1.96533	1.079	-0.308642	-4.75141	-0.0453992	-0.0162143	0.0890685	-0.522177	-0.0459353	2.46914	-0.000125	-2.02823	-0.380392	-3.26275	-0.876543	-0.790123	-0.717647	-0.00297165	-1.64807	-0.0136062	1.02508	-0.00448129	3.22222	1.11542	-0.669355	-0.968627	-1.54321	-0.447059	-0.290196	-0.0826613	-1.1451	1	0.0155	0.9845	Inside-AD
C101	Angiotensin-converting enzyme	Ki	F	0.020878	-0.00521641	-0.2	-1.2	-0.00608938	-0.33865	-0.119	1.16815	0.00306814	-1.96533	1.079	-0.308642	-4.75141	0.019195	-0.0147198	0.0890685	0	-0.0459353	2.46914	-0.000125	-2.7	-0.380392	-3.26275	-0.876543	-0.790123	-0.717647	-0.000656	-3.307	-0.0136062	2.46878	-0.001729	3.22222	1.11542	-1.55	-0.968627	-1.54321	-0.447059	-0.290196	0.8	-1.1451	1	0.0141	0.9859	Inside-AD
C101	Neprilysin	IC50	B	0.0225115	0.00121952	-0.53629	-1.98589	-0.00897246	-0.214579	-0.135772	1.22145	0.00298069	-1.08707	0.915039	-0.494253	-4.98475	-0.0453992	-0.0162143	0.340277	-0.522177	-0.033872	3.45287	0.00197356	-2.02823	0.233716	-4.6092	-1.06437	-1.15862	-0.750958	-0.00297165	-1.64807	-0.050623	1.02508	-0.00448129	3.48046	0.763196	-0.669355	-1.44444	-2.07586	-0.37931	-0.0344828	-0.0826613	-1.14559	1	0.0284	0.9716	Inside-AD
C101	Neprilysin	IC50	F	0.0225115	0.00121952	-0.2	-1.2	-0.00897246	-0.33865	-0.119	1.22145	0.00298069	-1.08707	0.915039	-0.494253	-4.98475	0.019195	-0.0147198	0.340277	0	-0.033872	3.45287	0.00197356	-2.7	0.233716	-4.6092	-1.06437	-1.15862	-0.750958	-0.000656	-3.307	-0.050623	2.46878	-0.001729	3.48046	0.763196	-1.55	-1.44444	-2.07586	-0.37931	-0.0344828	0.8	-1.14559	1	0.0257	0.9743	Inside-AD
C101	Neprilysin	Ki	B	0.0225115	0.00121952	-0.53629	-1.98589	-0.00608938	-0.214579	-0.135772	1.16815	0.00298069	-1.08707	0.915039	-0.308642	-4.98475	-0.0453992	-0.0162143	0.0890685	-0.522177	-0.033872	2.46914	0.00197356	-2.02823	0.233716	-4.6092	-0.876543	-0.790123	-0.750958	-0.00297165	-1.64807	-0.0136062	1.02508	-0.00448129	3.22222	1.11542	-0.669355	-1.44444	-1.54321	-0.37931	-0.0344828	-0.0826613	-1.14559	1	0.0439	0.9561	Inside-AD
C101	Neprilysin	Ki	F	0.0225115	0.00121952	-0.2	-1.2	-0.00608938	-0.33865	-0.119	1.16815	0.00298069	-1.08707	0.915039	-0.308642	-4.98475	0.019195	-0.0147198	0.0890685	0	-0.033872	2.46914	0.00197356	-2.7	0.233716	-4.6092	-0.876543	-0.790123	-0.750958	-0.000656	-3.307	-0.0136062	2.46878	-0.001729	3.22222	1.11542	-1.55	-1.44444	-1.54321	-0.37931	-0.0344828	0.8	-1.14559	1	0.0398	0.9602	Inside-AD
C102	Angiotensin-converting enzyme	IC50	B	0.011878	0.0028644	-0.53629	-0.985887	-0.0100425	-0.105379	-0.0265724	1.09695	0.00314321	-1.96533	0.574002	0.505747	-4.75141	-0.0124992	-0.00371435	0.264027	0.477823	-0.0455353	3.45287	0.0229751	-2.02823	-0.380392	-3.26275	-1.06437	-1.15862	-0.717647	-0.00365165	-1.64807	-0.050623	0.54008	-0.00245129	3.48046	0.136196	-0.669355	-0.968627	-1.07586	-0.447059	0.709804	-1.08266	-1.1451	1	0.0328	0.9672	Inside-AD
C102	Angiotensin-converting enzyme	IC50	F	0.011878	0.0028644	-0.2	-0.2	-0.0100425	-0.22945	-0.0098	1.09695	0.00314321	-1.96533	0.574002	0.505747	-4.75141	0.052095	-0.00221977	0.264027	1	-0.0455353	3.45287	0.0229751	-2.7	-0.380392	-3.26275	-1.06437	-1.15862	-0.717647	-0.001336	-3.307	-0.050623	1.98378	0.000301	3.48046	0.136196	-1.55	-0.968627	-1.07586	-0.447059	0.709804	-0.2	-1.1451	1	0.0297	0.9703	Inside-AD
C102	Angiotensin-converting enzyme	Ki	B	0.011878	0.0028644	-0.53629	-0.985887	-0.00715938	-0.105379	-0.0265724	1.04365	0.00314321	-1.96533	0.574002	0.691358	-4.75141	-0.0124992	-0.00371435	0.0128185	0.477823	-0.0455353	2.46914	0.0229751	-2.02823	-0.380392	-3.26275	-0.876543	-0.790123	-0.717647	-0.00365165	-1.64807	-0.0136062	0.54008	-0.00245129	3.22222	0.48842	-0.669355	-0.968627	-0.54321	-0.447059	0.709804	-1.08266	-1.1451	1	0.0506	0.9494	Inside-AD
C102	Angiotensin-converting enzyme	Ki	F	0.011878	0.0028644	-0.2	-0.2	-0.00715938	-0.22945	-0.0098	1.04365	0.00314321	-1.96533	0.574002	0.691358	-4.75141	0.052095	-0.00221977	0.0128185	1	-0.0455353	2.46914	0.0229751	-2.7	-0.380392	-3.26275	-0.876543	-0.790123	-0.717647	-0.001336	-3.307	-0.0136062	1.98378	0.000301	3.22222	0.48842	-1.55	-0.968627	-0.54321	-0.447059	0.709804	-0.2	-1.1451	1	0.0459	0.9541	Inside-AD
C102	Neprilysin	IC50	B	0.0135115	0.00930032	-0.53629	-0.985887	-0.0100425	-0.105379	-0.0265724	1.09695	0.00305575	-1.08707	0.410039	0.505747	-4.98475	-0.0124992	-0.00371435	0.264027	0.477823	-0.033472	3.45287	0.0250736	-2.02823	0.233716	-4.6092	-1.06437	-1.15862	-0.750958	-0.00365165	-1.64807	-0.050623	0.54008	-0.00245129	3.48046	0.136196	-0.669355	-1.44444	-1.07586	-0.37931	0.965517	-1.08266	-1.14559	1	0.0898	0.9102	Inside-AD
C102	Neprilysin	IC50	F	0.0135115	0.00930032	-0.2	-0.2	-0.0100425	-0.22945	-0.0098	1.09695	0.00305575	-1.08707	0.410039	0.505747	-4.98475	0.052095	-0.00221977	0.264027	1	-0.033472	3.45287	0.0250736	-2.7	0.233716	-4.6092	-1.06437	-1.15862	-0.750958	-0.001336	-3.307	-0.050623	1.98378	0.000301	3.48046	0.136196	-1.55	-1.44444	-1.07586	-0.37931	0.965517	-0.2	-1.14559	1	0.0818	0.9182	Inside-AD
C102	Neprilysin	Ki	B	0.0135115	0.00930032	-0.53629	-0.985887	-0.00715938	-0.105379	-0.0265724	1.04365	0.00305575	-1.08707	0.410039	0.691358	-4.98475	-0.0124992	-0.00371435	0.0128185	0.477823	-0.033472	2.46914	0.0250736	-2.02823	0.233716	-4.6092	-0.876543	-0.790123	-0.750958	-0.00365165	-1.64807	-0.0136062	0.54008	-0.00245129	3.22222	0.48842	-0.669355	-1.44444	-0.54321	-0.37931	0.965517	-1.08266	-1.14559	1	0.1344	0.8656	Inside-AD
C102	Neprilysin	Ki	F	0.0135115	0.00930032	-0.2	-0.2	-0.00715938	-0.22945	-0.0098	1.04365	0.00305575	-1.08707	0.410039	0.691358	-4.98475	0.052095	-0.00221977	0.0128185	1	-0.033472	2.46914	0.0250736	-2.7	0.233716	-4.6092	-0.876543	-0.790123	-0.750958	-0.001336	-3.307	-0.0136062	1.98378	0.000301	3.22222	0.48842	-1.55	-1.44444	-0.54321	-0.37931	0.965517	-0.2	-1.14559	1	0.123	0.877	Inside-AD
C103	Angiotensin-converting enzyme	IC50	B	0.000878	-0.0034848	-0.53629	-0.985887	-0.0139525	-0.0121786	-0.0647724	0.926251	0.00314321	-1.96533	2.198	-0.494253	-4.75141	0.0256008	-0.00371435	0.103827	0.477823	-0.0599353	6.45287	0.0715751	-2.02823	-0.380392	-3.26275	-1.06437	-0.158621	-0.717647	-0.00142165	-1.64807	-0.050623	1.86608	-0.000801	3.48046	0.350196	-0.669355	-0.968627	-1.07586	-0.447059	-1.2902	-1.08266	-1.1451	1	0.2857	0.7143	Inside-AD
C103	Angiotensin-converting enzyme	IC50	F	0.000878	-0.0034848	-0.2	-0.2	-0.0139525	-0.13625	-0.048	0.926251	0.00314321	-1.96533	2.198	-0.494253	-4.75141	0.090195	-0.00221977	0.103827	1	-0.0599353	6.45287	0.0715751	-2.7	-0.380392	-3.26275	-1.06437	-0.158621	-0.717647	0.000894	-3.307	-0.050623	3.30978	0.001951	3.48046	0.350196	-1.55	-0.968627	-1.07586	-0.447059	-1.2902	-0.2	-1.1451	1	0.2653	0.7347	Inside-AD
C103	Angiotensin-converting enzyme	Ki	B	0.000878	-0.0034848	-0.53629	-0.985887	-0.0110694	-0.0121786	-0.0647724	0.872948	0.00314321	-1.96533	2.198	-0.308642	-4.75141	0.0256008	-0.00371435	-0.147381	0.477823	-0.0599353	5.46914	0.0715751	-2.02823	-0.380392	-3.26275	-0.876543	0.209877	-0.717647	-0.00142165	-1.64807	-0.0136062	1.86608	-0.000801	3.22222	0.70242	-0.669355	-0.968627	-0.54321	-0.447059	-1.2902	-1.08266	-1.1451	1	0.3863	0.6137	Inside-AD
C103	Angiotensin-converting enzyme	Ki	F	0.000878	-0.0034848	-0.2	-0.2	-0.0110694	-0.13625	-0.048	0.872948	0.00314321	-1.96533	2.198	-0.308642	-4.75141	0.090195	-0.00221977	-0.147381	1	-0.0599353	5.46914	0.0715751	-2.7	-0.380392	-3.26275	-0.876543	0.209877	-0.717647	0.000894	-3.307	-0.0136062	3.30978	0.001951	3.22222	0.70242	-1.55	-0.968627	-0.54321	-0.447059	-1.2902	-0.2	-1.1451	1	0.3624	0.6376	Inside-AD
C103	Neprilysin	IC50	B	0.00251149	0.00295112	-0.53629	-0.985887	-0.0139525	-0.0121786	-0.0647724	0.926251	0.00305575	-1.08707	2.03404	-0.494253	-4.98475	0.0256008	-0.00371435	0.103827	0.477823	-0.047872	6.45287	0.0736736	-2.02823	0.233716	-4.6092	-1.06437	-0.158621	-0.750958	-0.00142165	-1.64807	-0.050623	1.86608	-0.000801	3.48046	0.350196	-0.669355	-1.44444	-1.07586	-0.37931	-1.03448	-1.08266	-1.14559	-1	0.5379	0.4621	Inside-AD
C103	Neprilysin	IC50	F	0.00251149	0.00295112	-0.2	-0.2	-0.0139525	-0.13625	-0.048	0.926251	0.00305575	-1.08707	2.03404	-0.494253	-4.98475	0.090195	-0.00221977	0.103827	1	-0.047872	6.45287	0.0736736	-2.7	0.233716	-4.6092	-1.06437	-0.158621	-0.750958	0.000894	-3.307	-0.050623	3.30978	0.001951	3.48046	0.350196	-1.55	-1.44444	-1.07586	-0.37931	-1.03448	-0.2	-1.14559	-1	0.5124	0.4876	Inside-AD
C103	Neprilysin	Ki	B	0.00251149	0.00295112	-0.53629	-0.985887	-0.0110694	-0.0121786	-0.0647724	0.872948	0.00305575	-1.08707	2.03404	-0.308642	-4.98475	0.0256008	-0.00371435	-0.147381	0.477823	-0.047872	5.46914	0.0736736	-2.02823	0.233716	-4.6092	-0.876543	0.209877	-0.750958	-0.00142165	-1.64807	-0.0136062	1.86608	-0.000801	3.22222	0.70242	-0.669355	-1.44444	-0.54321	-0.37931	-1.03448	-1.08266	-1.14559	-1	0.6469	0.3531	Inside-AD
C103	Neprilysin	Ki	F	0.00251149	0.00295112	-0.2	-0.2	-0.0110694	-0.13625	-0.048	0.872948	0.00305575	-1.08707	2.03404	-0.308642	-4.98475	0.090195	-0.00221977	-0.147381	1	-0.047872	5.46914	0.0736736	-2.7	0.233716	-4.6092	-0.876543	0.209877	-0.750958	0.000894	-3.307	-0.0136062	3.30978	0.001951	3.22222	0.70242	-1.55	-1.44444	-0.54321	-0.37931	-1.03448	-0.2	-1.14559	-1	0.6232	0.3768	Inside-AD
C104	Angiotensin-converting enzyme	IC50	B	0.00487804	-0.00269115	-0.53629	-0.985887	-0.0132725	-0.249479	-0.302072	1.10795	0.00279112	-1.96533	1.548	-0.494253	-4.75141	-0.107999	-0.00806217	0.219127	-0.522177	-0.0459353	3.45287	0.0252751	-2.02823	-0.380392	-3.26275	-1.06437	-1.15862	-0.717647	-0.00453165	-1.64807	-0.050623	1.66208	-0.00453129	3.48046	1.3862	-0.669355	-0.968627	-1.07586	-0.447059	-0.290196	-1.08266	-1.1451	1	0.3107	0.6893	Inside-AD
C104	Angiotensin-converting enzyme	IC50	F	0.00487804	-0.00269115	-0.2	-0.2	-0.0132725	-0.37355	-0.2853	1.10795	0.00279112	-1.96533	1.548	-0.494253	-4.75141	-0.043405	-0.0065676	0.219127	0	-0.0459353	3.45287	0.0252751	-2.7	-0.380392	-3.26275	-1.06437	-1.15862	-0.717647	-0.002216	-3.307	-0.050623	3.10578	-0.001779	3.48046	1.3862	-1.55	-0.968627	-1.07586	-0.447059	-0.290196	-0.2	-1.1451	1	0.2893	0.7107	Inside-AD
C104	Angiotensin-converting enzyme	Ki	B	0.00487804	-0.00269115	-0.53629	-0.985887	-0.0103894	-0.249479	-0.302072	1.05465	0.00279112	-1.96533	1.548	-0.308642	-4.75141	-0.107999	-0.00806217	-0.0320815	-0.522177	-0.0459353	2.46914	0.0252751	-2.02823	-0.380392	-3.26275	-0.876543	-0.790123	-0.717647	-0.00453165	-1.64807	-0.0136062	1.66208	-0.00453129	3.22222	1.73842	-0.669355	-0.968627	-0.54321	-0.447059	-0.290196	-1.08266	-1.1451	1	0.415	0.585	Inside-AD
C104	Angiotensin-converting enzyme	Ki	F	0.00487804	-0.00269115	-0.2	-0.2	-0.0103894	-0.37355	-0.2853	1.05465	0.00279112	-1.96533	1.548	-0.308642	-4.75141	-0.043405	-0.0065676	-0.0320815	0	-0.0459353	2.46914	0.0252751	-2.7	-0.380392	-3.26275	-0.876543	-0.790123	-0.717647	-0.002216	-3.307	-0.0136062	3.10578	-0.001779	3.22222	1.73842	-1.55	-0.968627	-0.54321	-0.447059	-0.290196	-0.2	-1.1451	1	0.3904	0.6096	Inside-AD
C104	Neprilysin	IC50	B	0.00651149	0.00374477	-0.53629	-0.985887	-0.0132725	-0.249479	-0.302072	1.10795	0.00270366	-1.08707	1.38404	-0.494253	-4.98475	-0.107999	-0.00806217	0.219127	-0.522177	-0.033872	3.45287	0.0273736	-2.02823	0.233716	-4.6092	-1.06437	-1.15862	-0.750958	-0.00453165	-1.64807	-0.050623	1.66208	-0.00453129	3.48046	1.3862	-0.669355	-1.44444	-1.07586	-0.37931	-0.0344828	-1.08266	-1.14559	-1	0.5675	0.4325	Inside-AD
C104	Neprilysin	IC50	F	0.00651149	0.00374477	-0.2	-0.2	-0.0132725	-0.37355	-0.2853	1.10795	0.00270366	-1.08707	1.38404	-0.494253	-4.98475	-0.043405	-0.0065676	0.219127	0	-0.033872	3.45287	0.0273736	-2.7	0.233716	-4.6092	-1.06437	-1.15862	-0.750958	-0.002216	-3.307	-0.050623	3.10578	-0.001779	3.48046	1.3862	-1.55	-1.44444	-1.07586	-0.37931	-0.0344828	-0.2	-1.14559	-1	0.5423	0.4577	Inside-AD
C104	Neprilysin	Ki	B	0.00651149	0.00374477	-0.53629	-0.985887	-0.0103894	-0.249479	-0.302072	1.05465	0.00270366	-1.08707	1.38404	-0.308642	-4.98475	-0.107999	-0.00806217	-0.0320815	-0.522177	-0.033872	2.46914	0.0273736	-2.02823	0.233716	-4.6092	-0.876543	-0.790123	-0.750958	-0.00453165	-1.64807	-0.0136062	1.66208	-0.00453129	3.22222	1.73842	-0.669355	-1.44444	-0.54321	-0.37931	-0.0344828	-1.08266	-1.14559	-1	0.6738	0.3262	Inside-AD
C104	Neprilysin	Ki	F	0.00651149	0.00374477	-0.2	-0.2	-0.0103894	-0.37355	-0.2853	1.05465	0.00270366	-1.08707	1.38404	-0.308642	-4.98475	-0.043405	-0.0065676	-0.0320815	0	-0.033872	2.46914	0.0273736	-2.7	0.233716	-4.6092	-0.876543	-0.790123	-0.750958	-0.002216	-3.307	-0.0136062	3.10578	-0.001779	3.22222	1.73842	-1.55	-1.44444	-0.54321	-0.37931	-0.0344828	-0.2	-1.14559	-1	0.6509	0.3491	Inside-AD
C105	Angiotensin-converting enzyme	IC50	B	0.020878	-0.00521641	-0.53629	-0.985887	-0.0130825	-0.200579	-0.253172	1.17065	0.00306814	-1.96533	0.821002	-0.494253	-4.75141	-0.104799	-0.0162143	0.250027	0.477823	-0.0459353	3.45287	0.0102751	-2.02823	-0.380392	-3.26275	-1.06437	-1.15862	-0.717647	-0.00448165	-1.64807	-0.050623	0.98808	-0.00413129	3.48046	0.698196	-0.669355	-0.968627	-2.07586	-0.447059	0.709804	-0.0826613	-1.1451	1	0.0188	0.9812	Inside-AD
C105	Angiotensin-converting enzyme	IC50	F	0.020878	-0.00521641	-0.2	-0.2	-0.0130825	-0.32465	-0.2364	1.17065	0.00306814	-1.96533	0.821002	-0.494253	-4.75141	-0.040205	-0.0147198	0.250027	1	-0.0459353	3.45287	0.0102751	-2.7	-0.380392	-3.26275	-1.06437	-1.15862	-0.717647	-0.002166	-3.307	-0.050623	2.43178	-0.001379	3.48046	0.698196	-1.55	-0.968627	-2.07586	-0.447059	0.709804	0.8	-1.1451	1	0.017	0.983	Inside-AD
C105	Angiotensin-converting enzyme	Ki	B	0.020878	-0.00521641	-0.53629	-0.985887	-0.0101994	-0.200579	-0.253172	1.11735	0.00306814	-1.96533	0.821002	-0.308642	-4.75141	-0.104799	-0.0162143	-0.00118148	0.477823	-0.0459353	2.46914	0.0102751	-2.02823	-0.380392	-3.26275	-0.876543	-0.790123	-0.717647	-0.00448165	-1.64807	-0.0136062	0.98808	-0.00413129	3.22222	1.05042	-0.669355	-0.968627	-1.54321	-0.447059	0.709804	-0.0826613	-1.1451	1	0.0292	0.9708	Inside-AD
C105	Angiotensin-converting enzyme	Ki	F	0.020878	-0.00521641	-0.2	-0.2	-0.0101994	-0.32465	-0.2364	1.11735	0.00306814	-1.96533	0.821002	-0.308642	-4.75141	-0.040205	-0.0147198	-0.00118148	1	-0.0459353	2.46914	0.0102751	-2.7	-0.380392	-3.26275	-0.876543	-0.790123	-0.717647	-0.002166	-3.307	-0.0136062	2.43178	-0.001379	3.22222	1.05042	-1.55	-0.968627	-1.54321	-0.447059	0.709804	0.8	-1.1451	1	0.0265	0.9735	Inside-AD
C105	Neprilysin	IC50	B	0.0225115	0.00121952	-0.53629	-0.985887	-0.0130825	-0.200579	-0.253172	1.17065	0.00298069	-1.08707	0.657039	-0.494253	-4.98475	-0.104799	-0.0162143	0.250027	0.477823	-0.033872	3.45287	0.0123736	-2.02823	0.233716	-4.6092	-1.06437	-1.15862	-0.750958	-0.00448165	-1.64807	-0.050623	0.98808	-0.00413129	3.48046	0.698196	-0.669355	-1.44444	-2.07586	-0.37931	0.965517	-0.0826613	-1.14559	1	0.0528	0.9472	Inside-AD
C105	Neprilysin	IC50	F	0.0225115	0.00121952	-0.2	-0.2	-0.0130825	-0.32465	-0.2364	1.17065	0.00298069	-1.08707	0.657039	-0.494253	-4.98475	-0.040205	-0.0147198	0.250027	1	-0.033872	3.45287	0.0123736	-2.7	0.233716	-4.6092	-1.06437	-1.15862	-0.750958	-0.002166	-3.307	-0.050623	2.43178	-0.001379	3.48046	0.698196	-1.55	-1.44444	-2.07586	-0.37931	0.965517	0.8	-1.14559	1	0.0479	0.9521	Inside-AD
C105	Neprilysin	Ki	B	0.0225115	0.00121952	-0.53629	-0.985887	-0.0101994	-0.200579	-0.253172	1.11735	0.00298069	-1.08707	0.657039	-0.308642	-4.98475	-0.104799	-0.0162143	-0.00118148	0.477823	-0.033872	2.46914	0.0123736	-2.02823	0.233716	-4.6092	-0.876543	-0.790123	-0.750958	-0.00448165	-1.64807	-0.0136062	0.98808	-0.00413129	3.22222	1.05042	-0.669355	-1.44444	-1.54321	-0.37931	0.965517	-0.0826613	-1.14559	1	0.0806	0.9194	Inside-AD
C105	Neprilysin	Ki	F	0.0225115	0.00121952	-0.2	-0.2	-0.0101994	-0.32465	-0.2364	1.11735	0.00298069	-1.08707	0.657039	-0.308642	-4.98475	-0.040205	-0.0147198	-0.00118148	1	-0.033872	2.46914	0.0123736	-2.7	0.233716	-4.6092	-0.876543	-0.790123	-0.750958	-0.002166	-3.307	-0.0136062	2.43178	-0.001379	3.22222	1.05042	-1.55	-1.44444	-1.54321	-0.37931	0.965517	0.8	-1.14559	1	0.0734	0.9266	Inside-AD
C106	Angiotensin-converting enzyme	IC50	B	0.011878	0.0028644	-0.53629	-0.985887	-0.0138825	-0.0913786	-0.143972	1.04625	0.00314321	-1.96533	0.530002	0.505747	-4.75141	-0.0718992	-0.00371435	0.173827	-0.522177	-0.0455353	3.45287	0.0325751	-2.02823	-0.380392	-3.26275	-1.06437	-0.158621	-0.717647	-0.00223165	-1.64807	-0.050623	0.54208	-0.00278129	3.48046	0.110196	-0.669355	-0.968627	-1.07586	-0.447059	1.7098	-1.08266	-1.1451	1	0.1621	0.8379	Inside-AD
C106	Angiotensin-converting enzyme	IC50	F	0.011878	0.0028644	-0.2	-0.2	-0.0138825	-0.21545	-0.1272	1.04625	0.00314321	-1.96533	0.530002	0.505747	-4.75141	-0.007305	-0.00221977	0.173827	0	-0.0455353	3.45287	0.0325751	-2.7	-0.380392	-3.26275	-1.06437	-0.158621	-0.717647	8.4e-05	-3.307	-0.050623	1.98578	-2.9e-05	3.48046	0.110196	-1.55	-0.968627	-1.07586	-0.447059	1.7098	-0.2	-1.1451	1	0.1487	0.8513	Inside-AD
C106	Angiotensin-converting enzyme	Ki	B	0.011878	0.0028644	-0.53629	-0.985887	-0.0109994	-0.0913786	-0.143972	0.992948	0.00314321	-1.96533	0.530002	0.691358	-4.75141	-0.0718992	-0.00371435	-0.0773815	-0.522177	-0.0455353	2.46914	0.0325751	-2.02823	-0.380392	-3.26275	-0.876543	0.209877	-0.717647	-0.00223165	-1.64807	-0.0136062	0.54208	-0.00278129	3.22222	0.46242	-0.669355	-0.968627	-0.54321	-0.447059	1.7098	-1.08266	-1.1451	1	0.2335	0.7665	Inside-AD
C106	Angiotensin-converting enzyme	Ki	F	0.011878	0.0028644	-0.2	-0.2	-0.0109994	-0.21545	-0.1272	0.992948	0.00314321	-1.96533	0.530002	0.691358	-4.75141	-0.007305	-0.00221977	-0.0773815	0	-0.0455353	2.46914	0.0325751	-2.7	-0.380392	-3.26275	-0.876543	0.209877	-0.717647	8.4e-05	-3.307	-0.0136062	1.98578	-2.9e-05	3.22222	0.46242	-1.55	-0.968627	-0.54321	-0.447059	1.7098	-0.2	-1.1451	1	0.2157	0.7843	Inside-AD
C106	Neprilysin	IC50	B	0.0135115	0.00930032	-0.53629	-0.985887	-0.0138825	-0.0913786	-0.143972	1.04625	0.00305575	-1.08707	0.366039	0.505747	-4.98475	-0.0718992	-0.00371435	0.173827	-0.522177	-0.033472	3.45287	0.0346736	-2.02823	0.233716	-4.6092	-1.06437	-0.158621	-0.750958	-0.00223165	-1.64807	-0.050623	0.54208	-0.00278129	3.48046	0.110196	-0.669355	-1.44444	-1.07586	-0.37931	1.96552	-1.08266	-1.14559	1	0.3603	0.6397	Inside-AD
C106	Neprilysin	IC50	F	0.0135115	0.00930032	-0.2	-0.2	-0.0138825	-0.21545	-0.1272	1.04625	0.00305575	-1.08707	0.366039	0.505747	-4.98475	-0.007305	-0.00221977	0.173827	0	-0.033472	3.45287	0.0346736	-2.7	0.233716	-4.6092	-1.06437	-0.158621	-0.750958	8.4e-05	-3.307	-0.050623	1.98578	-2.9e-05	3.48046	0.110196	-1.55	-1.44444	-1.07586	-0.37931	1.96552	-0.2	-1.14559	1	0.3371	0.6629	Inside-AD
C106	Neprilysin	Ki	B	0.0135115	0.00930032	-0.53629	-0.985887	-0.0109994	-0.0913786	-0.143972	0.992948	0.00305575	-1.08707	0.366039	0.691358	-4.98475	-0.0718992	-0.00371435	-0.0773815	-0.522177	-0.033472	2.46914	0.0346736	-2.02823	0.233716	-4.6092	-0.876543	0.209877	-0.750958	-0.00223165	-1.64807	-0.0136062	0.54208	-0.00278129	3.22222	0.46242	-0.669355	-1.44444	-0.54321	-0.37931	1.96552	-1.08266	-1.14559	1	0.4699	0.5301	Inside-AD
C106	Neprilysin	Ki	F	0.0135115	0.00930032	-0.2	-0.2	-0.0109994	-0.21545	-0.1272	0.992948	0.00305575	-1.08707	0.366039	0.691358	-4.98475	-0.007305	-0.00221977	-0.0773815	0	-0.033472	2.46914	0.0346736	-2.7	0.233716	-4.6092	-0.876543	0.209877	-0.750958	8.4e-05	-3.307	-0.0136062	1.98578	-2.9e-05	3.22222	0.46242	-1.55	-1.44444	-0.54321	-0.37931	1.96552	-0.2	-1.14559	1	0.4445	0.5555	Inside-AD
C107	Angiotensin-converting enzyme	IC50	B	-0.00322196	-0.0100011	-0.53629	-1.98589	-0.0151625	0.217521	0.424528	0.947451	0.00115758	-1.96533	2.282	-0.494253	-4.75141	0.245201	-1.06e-05	-0.239773	-0.522177	-0.0686353	6.45287	0.115375	-2.02823	-0.380392	-3.26275	-1.06437	4.84138	-0.717647	0.00194835	7.53893	-0.050623	1.90208	0.00233871	3.48046	-0.0678044	-0.669355	-0.968627	-0.0758621	-0.447059	-2.2902	-1.08266	-1.1451	1	0.3496	0.6504	Inside-AD
C107	Angiotensin-converting enzyme	IC50	F	-0.00322196	-0.0100011	-0.2	-1.2	-0.0151625	0.09345	0.4413	0.947451	0.00115758	-1.96533	2.282	-0.494253	-4.75141	0.309795	0.00148393	-0.239773	0	-0.0686353	6.45287	0.115375	-2.7	-0.380392	-3.26275	-1.06437	4.84138	-0.717647	0.004264	5.88	-0.050623	3.34578	0.005091	3.48046	-0.0678044	-1.55	-0.968627	-0.0758621	-0.447059	-2.2902	-0.2	-1.1451	1	0.3267	0.6733	Inside-AD
C107	Angiotensin-converting enzyme	Ki	B	-0.00322196	-0.0100011	-0.53629	-1.98589	-0.0122794	0.217521	0.424528	0.894148	0.00115758	-1.96533	2.282	-0.308642	-4.75141	0.245201	-1.06e-05	-0.490981	-0.522177	-0.0686353	5.46914	0.115375	-2.02823	-0.380392	-3.26275	-0.876543	5.20988	-0.717647	0.00194835	7.53893	-0.0136062	1.90208	0.00233871	3.22222	0.28442	-0.669355	-0.968627	0.45679	-0.447059	-2.2902	-1.08266	-1.1451	1	0.4583	0.5417	Inside-AD
C107	Angiotensin-converting enzyme	Ki	F	-0.00322196	-0.0100011	-0.2	-1.2	-0.0122794	0.09345	0.4413	0.894148	0.00115758	-1.96533	2.282	-0.308642	-4.75141	0.309795	0.00148393	-0.490981	0	-0.0686353	5.46914	0.115375	-2.7	-0.380392	-3.26275	-0.876543	5.20988	-0.717647	0.004264	5.88	-0.0136062	3.34578	0.005091	3.22222	0.28442	-1.55	-0.968627	0.45679	-0.447059	-2.2902	-0.2	-1.1451	1	0.433	0.567	Inside-AD
C107	Neprilysin	IC50	B	-0.00158851	-0.00356517	-0.53629	-1.98589	-0.0151625	0.217521	0.424528	0.947451	0.00107012	-1.08707	2.11804	-0.494253	-4.98475	0.245201	-1.06e-05	-0.239773	-0.522177	-0.056572	6.45287	0.117474	-2.02823	0.233716	-4.6092	-1.06437	4.84138	-0.750958	0.00194835	7.53893	-0.050623	1.90208	0.00233871	3.48046	-0.0678044	-0.669355	-1.44444	-0.0758621	-0.37931	-2.03448	-1.08266	-1.14559	-1	0.6101	0.3899	Inside-AD
C107	Neprilysin	IC50	F	-0.00158851	-0.00356517	-0.2	-1.2	-0.0151625	0.09345	0.4413	0.947451	0.00107012	-1.08707	2.11804	-0.494253	-4.98475	0.309795	0.00148393	-0.239773	0	-0.056572	6.45287	0.117474	-2.7	0.233716	-4.6092	-1.06437	4.84138	-0.750958	0.004264	5.88	-0.050623	3.34578	0.005091	3.48046	-0.0678044	-1.55	-1.44444	-0.0758621	-0.37931	-2.03448	-0.2	-1.14559	-1	0.5855	0.4145	Inside-AD
C107	Neprilysin	Ki	B	-0.00158851	-0.00356517	-0.53629	-1.98589	-0.0122794	0.217521	0.424528	0.894148	0.00107012	-1.08707	2.11804	-0.308642	-4.98475	0.245201	-1.06e-05	-0.490981	-0.522177	-0.056572	5.46914	0.117474	-2.02823	0.233716	-4.6092	-0.876543	5.20988	-0.750958	0.00194835	7.53893	-0.0136062	1.90208	0.00233871	3.22222	0.28442	-0.669355	-1.44444	0.45679	-0.37931	-2.03448	-1.08266	-1.14559	-1	0.7112	0.2888	Inside-AD
C107	Neprilysin	Ki	F	-0.00158851	-0.00356517	-0.2	-1.2	-0.0122794	0.09345	0.4413	0.894148	0.00107012	-1.08707	2.11804	-0.308642	-4.98475	0.309795	0.00148393	-0.490981	0	-0.056572	5.46914	0.117474	-2.7	0.233716	-4.6092	-0.876543	5.20988	-0.750958	0.004264	5.88	-0.0136062	3.34578	0.005091	3.22222	0.28442	-1.55	-1.44444	0.45679	-0.37931	-2.03448	-0.2	-1.14559	-1	0.6898	0.3102	Inside-AD
C108	Angiotensin-converting enzyme	IC50	B	0.00157804	-0.00472367	-0.53629	-1.98589	-0.0155825	0.390221	0.337628	0.903151	0.00346434	-1.96533	2.177	-0.494253	-4.75141	0.200001	0.0204236	-0.274973	-0.522177	-0.0689353	6.45287	0.113475	-2.02823	-0.380392	-3.26275	-1.06437	4.84138	-0.717647	0.00234835	7.42693	-0.050623	1.76708	0.00323871	3.48046	-0.287804	-0.669355	-0.968627	-1.07586	-0.447059	-0.290196	-0.0826613	-1.1451	1	0.1386	0.8614	Inside-AD
C108	Angiotensin-converting enzyme	IC50	F	0.00157804	-0.00472367	-0.2	-1.2	-0.0155825	0.26615	0.3544	0.903151	0.00346434	-1.96533	2.177	-0.494253	-4.75141	0.264595	0.0219182	-0.274973	0	-0.0689353	6.45287	0.113475	-2.7	-0.380392	-3.26275	-1.06437	4.84138	-0.717647	0.004664	5.768	-0.050623	3.21078	0.005991	3.48046	-0.287804	-1.55	-0.968627	-1.07586	-0.447059	-0.290196	0.8	-1.1451	1	0.1268	0.8732	Inside-AD
C108	Angiotensin-converting enzyme	Ki	B	0.00157804	-0.00472367	-0.53629	-1.98589	-0.0126994	0.390221	0.337628	0.849848	0.00346434	-1.96533	2.177	-0.308642	-4.75141	0.200001	0.0204236	-0.526181	-0.522177	-0.0689353	5.46914	0.113475	-2.02823	-0.380392	-3.26275	-0.876543	5.20988	-0.717647	0.00234835	7.42693	-0.0136062	1.76708	0.00323871	3.22222	0.0644198	-0.669355	-0.968627	-0.54321	-0.447059	-0.290196	-0.0826613	-1.1451	1	0.2021	0.7979	Inside-AD
C108	Angiotensin-converting enzyme	Ki	F	0.00157804	-0.00472367	-0.2	-1.2	-0.0126994	0.26615	0.3544	0.849848	0.00346434	-1.96533	2.177	-0.308642	-4.75141	0.264595	0.0219182	-0.526181	0	-0.0689353	5.46914	0.113475	-2.7	-0.380392	-3.26275	-0.876543	5.20988	-0.717647	0.004664	5.768	-0.0136062	3.21078	0.005991	3.22222	0.0644198	-1.55	-0.968627	-0.54321	-0.447059	-0.290196	0.8	-1.1451	1	0.1861	0.8139	Inside-AD
C108	Neprilysin	IC50	B	0.00321149	0.00171225	-0.53629	-1.98589	-0.0155825	0.390221	0.337628	0.903151	0.00337689	-1.08707	2.01304	-0.494253	-4.98475	0.200001	0.0204236	-0.274973	-0.522177	-0.056872	6.45287	0.115574	-2.02823	0.233716	-4.6092	-1.06437	4.84138	-0.750958	0.00234835	7.42693	-0.050623	1.76708	0.00323871	3.48046	-0.287804	-0.669355	-1.44444	-1.07586	-0.37931	-0.0344828	-0.0826613	-1.14559	1	0.319	0.681	Inside-AD
C108	Neprilysin	IC50	F	0.00321149	0.00171225	-0.2	-1.2	-0.0155825	0.26615	0.3544	0.903151	0.00337689	-1.08707	2.01304	-0.494253	-4.98475	0.264595	0.0219182	-0.274973	0	-0.056872	6.45287	0.115574	-2.7	0.233716	-4.6092	-1.06437	4.84138	-0.750958	0.004664	5.768	-0.050623	3.21078	0.005991	3.48046	-0.287804	-1.55	-1.44444	-1.07586	-0.37931	-0.0344828	0.8	-1.14559	1	0.2972	0.7028	Inside-AD
C108	Neprilysin	Ki	B	0.00321149	0.00171225	-0.53629	-1.98589	-0.0126994	0.390221	0.337628	0.849848	0.00337689	-1.08707	2.01304	-0.308642	-4.98475	0.200001	0.0204236	-0.526181	-0.522177	-0.056872	5.46914	0.115574	-2.02823	0.233716	-4.6092	-0.876543	5.20988	-0.750958	0.00234835	7.42693	-0.0136062	1.76708	0.00323871	3.22222	0.0644198	-0.669355	-1.44444	-0.54321	-0.37931	-0.0344828	-0.0826613	-1.14559	1	0.4243	0.5757	Inside-AD
C108	Neprilysin	Ki	F	0.00321149	0.00171225	-0.2	-1.2	-0.0126994	0.26615	0.3544	0.849848	0.00337689	-1.08707	2.01304	-0.308642	-4.98475	0.264595	0.0219182	-0.526181	0	-0.056872	5.46914	0.115574	-2.7	0.233716	-4.6092	-0.876543	5.20988	-0.750958	0.004664	5.768	-0.0136062	3.21078	0.005991	3.22222	0.0644198	-1.55	-1.44444	-0.54321	-0.37931	-0.0344828	0.8	-1.14559	1	0.3996	0.6004	Inside-AD
C109	Angiotensin-converting enzyme	IC50	B	-0.00452196	0.00183081	-0.53629	-0.985887	-0.0160825	0.499421	0.446828	0.778751	0.00170648	-1.96533	2.124	0.505747	-4.75141	0.232901	0.029619	-0.351173	0.477823	-0.0685353	6.45287	0.131575	-2.02823	-0.380392	-3.26275	-1.06437	3.84138	-0.717647	-0.000532	7.48593	-0.050623	1.69908	0.000349	3.48046	-0.426804	-0.669355	-0.968627	-0.0758621	-0.447059	0.709804	-1.08266	-1.1451	1	0.2626	0.7374	Inside-AD
C109	Angiotensin-converting enzyme	IC50	F	-0.00452196	0.00183081	-0.2	-0.2	-0.0160825	0.37535	0.4636	0.778751	0.00170648	-1.96533	2.124	0.505747	-4.75141	0.297495	0.0311136	-0.351173	1	-0.0685353	6.45287	0.131575	-2.7	-0.380392	-3.26275	-1.06437	3.84138	-0.717647	0.001784	5.827	-0.050623	3.14278	0.003101	3.48046	-0.426804	-1.55	-0.968627	-0.0758621	-0.447059	0.709804	-0.2	-1.1451	1	0.2433	0.7567	Inside-AD
C109	Angiotensin-converting enzyme	Ki	B	-0.00452196	0.00183081	-0.53629	-0.985887	-0.0131994	0.499421	0.446828	0.725448	0.00170648	-1.96533	2.124	0.691358	-4.75141	0.232901	0.029619	-0.602381	0.477823	-0.0685353	5.46914	0.131575	-2.02823	-0.380392	-3.26275	-0.876543	4.20988	-0.717647	-0.000532	7.48593	-0.0136062	1.69908	0.000349	3.22222	-0.0745802	-0.669355	-0.968627	0.45679	-0.447059	0.709804	-1.08266	-1.1451	1	0.3592	0.6408	Inside-AD
C109	Angiotensin-converting enzyme	Ki	F	-0.00452196	0.00183081	-0.2	-0.2	-0.0131994	0.37535	0.4636	0.725448	0.00170648	-1.96533	2.124	0.691358	-4.75141	0.297495	0.0311136	-0.602381	1	-0.0685353	5.46914	0.131575	-2.7	-0.380392	-3.26275	-0.876543	4.20988	-0.717647	0.001784	5.827	-0.0136062	3.14278	0.003101	3.22222	-0.0745802	-1.55	-0.968627	0.45679	-0.447059	0.709804	-0.2	-1.1451	1	0.336	0.664	Inside-AD
C109	Neprilysin	IC50	B	-0.00288851	0.00826673	-0.53629	-0.985887	-0.0160825	0.499421	0.446828	0.778751	0.00161902	-1.08707	1.96004	0.505747	-4.98475	0.232901	0.029619	-0.351173	0.477823	-0.056472	6.45287	0.133674	-2.02823	0.233716	-4.6092	-1.06437	3.84138	-0.750958	-0.000532	7.48593	-0.050623	1.69908	0.000349	3.48046	-0.426804	-0.669355	-1.44444	-0.0758621	-0.37931	0.965517	-1.08266	-1.14559	-1	0.509	0.491	Inside-AD
C109	Neprilysin	IC50	F	-0.00288851	0.00826673	-0.2	-0.2	-0.0160825	0.37535	0.4636	0.778751	0.00161902	-1.08707	1.96004	0.505747	-4.98475	0.297495	0.0311136	-0.351173	1	-0.056472	6.45287	0.133674	-2.7	0.233716	-4.6092	-1.06437	3.84138	-0.750958	0.001784	5.827	-0.050623	3.14278	0.003101	3.48046	-0.426804	-1.55	-1.44444	-0.0758621	-0.37931	0.965517	-0.2	-1.14559	1	0.4834	0.5166	Inside-AD
C109	Neprilysin	Ki	B	-0.00288851	0.00826673	-0.53629	-0.985887	-0.0131994	0.499421	0.446828	0.725448	0.00161902	-1.08707	1.96004	0.691358	-4.98475	0.232901	0.029619	-0.602381	0.477823	-0.056472	5.46914	0.133674	-2.02823	0.233716	-4.6092	-0.876543	4.20988	-0.750958	-0.000532	7.48593	-0.0136062	1.69908	0.000349	3.22222	-0.0745802	-0.669355	-1.44444	0.45679	-0.37931	0.965517	-1.08266	-1.14559	-1	0.62	0.38	Inside-AD
C109	Neprilysin	Ki	F	-0.00288851	0.00826673	-0.2	-0.2	-0.0131994	0.37535	0.4636	0.725448	0.00161902	-1.08707	1.96004	0.691358	-4.98475	0.297495	0.0311136	-0.602381	1	-0.056472	5.46914	0.133674	-2.7	0.233716	-4.6092	-0.876543	4.20988	-0.750958	0.001784	5.827	-0.0136062	3.14278	0.003101	3.22222	-0.0745802	-1.55	-1.44444	0.45679	-0.37931	0.965517	-0.2	-1.14559	-1	0.5956	0.4044	Inside-AD
C110	Angiotensin-converting enzyme	IC50	B	-0.016322	-0.015849	-0.53629	-1.98589	-0.0158225	-0.0681786	0.0980276	0.833251	0.00221938	0.502666	2.367	-0.494253	-0.229412	0.246001	0.0185079	-0.340373	-0.522177	0.0796647	7.45287	0.115375	-2.02823	1.61961	1.73725	-1.06437	1.84138	-0.717647	0.000748	7.53893	-0.050623	2.05008	0.00124871	3.48046	0.622196	-0.669355	0.0313725	-2.07586	-0.447059	-2.2902	-1.08266	-1.1451	1	0.0014	0.9986	Inside-AD
C110	Angiotensin-converting enzyme	IC50	F	-0.016322	-0.015849	-0.2	-1.2	-0.0158225	-0.19225	0.1148	0.833251	0.00221938	0.502666	2.367	-0.494253	-0.229412	0.310595	0.0200025	-0.340373	0	0.0796647	7.45287	0.115375	-2.7	1.61961	1.73725	-1.06437	1.84138	-0.717647	0.003064	5.88	-0.050623	3.49378	0.004001	3.48046	0.622196	-1.55	0.0313725	-2.07586	-0.447059	-2.2902	-0.2	-1.1451	1	0.0013	0.9987	Inside-AD
C110	Angiotensin-converting enzyme	Ki	B	-0.016322	-0.015849	-0.53629	-1.98589	-0.0129394	-0.0681786	0.0980276	0.779948	0.00221938	0.502666	2.367	-0.308642	-0.229412	0.246001	0.0185079	-0.591581	-0.522177	0.0796647	6.46914	0.115375	-2.02823	1.61961	1.73725	-0.876543	2.20988	-0.717647	0.000748	7.53893	-0.0136062	2.05008	0.00124871	3.22222	0.97442	-0.669355	0.0313725	-1.54321	-0.447059	-2.2902	-1.08266	-1.1451	1	0.0022	0.9978	Inside-AD
C110	Angiotensin-converting enzyme	Ki	F	-0.016322	-0.015849	-0.2	-1.2	-0.0129394	-0.19225	0.1148	0.779948	0.00221938	0.502666	2.367	-0.308642	-0.229412	0.310595	0.0200025	-0.591581	0	0.0796647	6.46914	0.115375	-2.7	1.61961	1.73725	-0.876543	2.20988	-0.717647	0.003064	5.88	-0.0136062	3.49378	0.004001	3.22222	0.97442	-1.55	0.0313725	-1.54321	-0.447059	-2.2902	-0.2	-1.1451	1	0.002	0.998	Inside-AD
C110	Neprilysin	IC50	B	-0.0146885	-0.00941313	-0.53629	-1.98589	-0.0158225	-0.0681786	0.0980276	0.833251	0.00213192	1.38093	2.20304	-0.494253	-0.462751	0.246001	0.0185079	-0.340373	-0.522177	0.091728	7.45287	0.117474	-2.02823	2.23372	0.390805	-1.06437	1.84138	-0.750958	0.000748	7.53893	-0.050623	2.05008	0.00124871	3.48046	0.622196	-0.669355	-0.444444	-2.07586	-0.37931	-2.03448	-1.08266	-1.14559	1	0.004	0.996	Inside-AD
C110	Neprilysin	IC50	F	-0.0146885	-0.00941313	-0.2	-1.2	-0.0158225	-0.19225	0.1148	0.833251	0.00213192	1.38093	2.20304	-0.494253	-0.462751	0.310595	0.0200025	-0.340373	0	0.091728	7.45287	0.117474	-2.7	2.23372	0.390805	-1.06437	1.84138	-0.750958	0.003064	5.88	-0.050623	3.49378	0.004001	3.48046	0.622196	-1.55	-0.444444	-2.07586	-0.37931	-2.03448	-0.2	-1.14559	1	0.0036	0.9964	Inside-AD
C110	Neprilysin	Ki	B	-0.0146885	-0.00941313	-0.53629	-1.98589	-0.0129394	-0.0681786	0.0980276	0.779948	0.00213192	1.38093	2.20304	-0.308642	-0.462751	0.246001	0.0185079	-0.591581	-0.522177	0.091728	6.46914	0.117474	-2.02823	2.23372	0.390805	-0.876543	2.20988	-0.750958	0.000748	7.53893	-0.0136062	2.05008	0.00124871	3.22222	0.97442	-0.669355	-0.444444	-1.54321	-0.37931	-2.03448	-1.08266	-1.14559	1	0.0063	0.9937	Inside-AD
C110	Neprilysin	Ki	F	-0.0146885	-0.00941313	-0.2	-1.2	-0.0129394	-0.19225	0.1148	0.779948	0.00213192	1.38093	2.20304	-0.308642	-0.462751	0.310595	0.0200025	-0.591581	0	0.091728	6.46914	0.117474	-2.7	2.23372	0.390805	-0.876543	2.20988	-0.750958	0.003064	5.88	-0.0136062	3.49378	0.004001	3.22222	0.97442	-1.55	-0.444444	-1.54321	-0.37931	-2.03448	-0.2	-1.14559	1	0.0057	0.9943	Inside-AD
C111	Angiotensin-converting enzyme	IC50	B	0.00607804	-0.0119504	-0.53629	-1.98589	-0.0137425	-0.500179	-0.333972	1.06745	-1.67e-05	0.681666	1.909	0.505747	-0.251412	-0.0339992	-0.0162143	0.100227	-0.522177	0.102665	4.45287	0.0102751	-2.02823	1.61961	-0.262745	-1.06437	-2.15862	-0.717647	-0.00446165	-1.64807	-0.050623	1.64908	-0.00485129	3.48046	0.671196	-0.669355	0.0313725	-2.07586	-0.447059	0.709804	-1.08266	-1.1451	1	0.0008	0.9992	Inside-AD
C111	Angiotensin-converting enzyme	IC50	F	0.00607804	-0.0119504	-0.2	-1.2	-0.0137425	-0.62425	-0.3172	1.06745	-1.67e-05	0.681666	1.909	0.505747	-0.251412	0.030595	-0.0147198	0.100227	0	0.102665	4.45287	0.0102751	-2.7	1.61961	-0.262745	-1.06437	-2.15862	-0.717647	-0.002146	-3.307	-0.050623	3.09278	-0.002099	3.48046	0.671196	-1.55	0.0313725	-2.07586	-0.447059	0.709804	-0.2	-1.1451	1	0.0007	0.9993	Inside-AD
C111	Angiotensin-converting enzyme	Ki	B	0.00607804	-0.0119504	-0.53629	-1.98589	-0.0108594	-0.500179	-0.333972	1.01415	-1.67e-05	0.681666	1.909	0.691358	-0.251412	-0.0339992	-0.0162143	-0.150981	-0.522177	0.102665	3.46914	0.0102751	-2.02823	1.61961	-0.262745	-0.876543	-1.79012	-0.717647	-0.00446165	-1.64807	-0.0136062	1.64908	-0.00485129	3.22222	1.02342	-0.669355	0.0313725	-1.54321	-0.447059	0.709804	-1.08266	-1.1451	1	0.0013	0.9987	Inside-AD
C111	Angiotensin-converting enzyme	Ki	F	0.00607804	-0.0119504	-0.2	-1.2	-0.0108594	-0.62425	-0.3172	1.01415	-1.67e-05	0.681666	1.909	0.691358	-0.251412	0.030595	-0.0147198	-0.150981	0	0.102665	3.46914	0.0102751	-2.7	1.61961	-0.262745	-0.876543	-1.79012	-0.717647	-0.002146	-3.307	-0.0136062	3.09278	-0.002099	3.22222	1.02342	-1.55	0.0313725	-1.54321	-0.447059	0.709804	-0.2	-1.1451	1	0.0011	0.9989	Inside-AD
C111	Neprilysin	IC50	B	0.00771149	-0.00551449	-0.53629	-1.98589	-0.0137425	-0.500179	-0.333972	1.06745	-0.000104	1.55993	1.74504	0.505747	-0.484751	-0.0339992	-0.0162143	0.100227	-0.522177	0.114728	4.45287	0.0123736	-2.02823	2.23372	-1.6092	-1.06437	-2.15862	-0.750958	-0.00446165	-1.64807	-0.050623	1.64908	-0.00485129	3.48046	0.671196	-0.669355	-0.444444	-2.07586	-0.37931	0.965517	-1.08266	-1.14559	1	0.0023	0.9977	Inside-AD
C111	Neprilysin	IC50	F	0.00771149	-0.00551449	-0.2	-1.2	-0.0137425	-0.62425	-0.3172	1.06745	-0.000104	1.55993	1.74504	0.505747	-0.484751	0.030595	-0.0147198	0.100227	0	0.114728	4.45287	0.0123736	-2.7	2.23372	-1.6092	-1.06437	-2.15862	-0.750958	-0.002146	-3.307	-0.050623	3.09278	-0.002099	3.48046	0.671196	-1.55	-0.444444	-2.07586	-0.37931	0.965517	-0.2	-1.14559	1	0.0021	0.9979	Inside-AD
C111	Neprilysin	Ki	B	0.00771149	-0.00551449	-0.53629	-1.98589	-0.0108594	-0.500179	-0.333972	1.01415	-0.000104	1.55993	1.74504	0.691358	-0.484751	-0.0339992	-0.0162143	-0.150981	-0.522177	0.114728	3.46914	0.0123736	-2.02823	2.23372	-1.6092	-0.876543	-1.79012	-0.750958	-0.00446165	-1.64807	-0.0136062	1.64908	-0.00485129	3.22222	1.02342	-0.669355	-0.444444	-1.54321	-0.37931	0.965517	-1.08266	-1.14559	1	0.0036	0.9964	Inside-AD
C111	Neprilysin	Ki	F	0.00771149	-0.00551449	-0.2	-1.2	-0.0108594	-0.62425	-0.3172	1.01415	-0.000104	1.55993	1.74504	0.691358	-0.484751	0.030595	-0.0147198	-0.150981	0	0.114728	3.46914	0.0123736	-2.7	2.23372	-1.6092	-0.876543	-1.79012	-0.750958	-0.002146	-3.307	-0.0136062	3.09278	-0.002099	3.22222	1.02342	-1.55	-0.444444	-1.54321	-0.37931	0.965517	-0.2	-1.14559	1	0.0033	0.9967	Inside-AD
C112	Angiotensin-converting enzyme	IC50	B	-0.016322	-0.0100011	-0.53629	-1.98589	-0.0152325	-0.0602786	-0.112872	0.708651	0.00119057	0.644666	2.512	-0.494253	-0.251412	0.128101	0.0185079	-0.201173	-0.522177	0.0729647	10.4529	0.115375	-2.02823	1.61961	1.73725	-1.06437	-2.15862	-0.717647	-0.00455165	-1.64807	-0.050623	2.17408	-0.00464129	3.48046	0.677196	-0.669355	0.0313725	-1.07586	-0.447059	-2.2902	-1.08266	-1.1451	1	0.0024	0.9976	Inside-AD
C112	Angiotensin-converting enzyme	IC50	F	-0.016322	-0.0100011	-0.2	-1.2	-0.0152325	-0.18435	-0.0961	0.708651	0.00119057	0.644666	2.512	-0.494253	-0.251412	0.192695	0.0200025	-0.201173	0	0.0729647	10.4529	0.115375	-2.7	1.61961	1.73725	-1.06437	-2.15862	-0.717647	-0.002236	-3.307	-0.050623	3.61778	-0.001889	3.48046	0.677196	-1.55	0.0313725	-1.07586	-0.447059	-2.2902	-0.2	-1.1451	1	0.0022	0.9978	Inside-AD
C112	Angiotensin-converting enzyme	Ki	B	-0.016322	-0.0100011	-0.53629	-1.98589	-0.0123494	-0.0602786	-0.112872	0.655348	0.00119057	0.644666	2.512	-0.308642	-0.251412	0.128101	0.0185079	-0.452381	-0.522177	0.0729647	9.46914	0.115375	-2.02823	1.61961	1.73725	-0.876543	-1.79012	-0.717647	-0.00455165	-1.64807	-0.0136062	2.17408	-0.00464129	3.22222	1.02942	-0.669355	0.0313725	-0.54321	-0.447059	-2.2902	-1.08266	-1.1451	1	0.0038	0.9962	Inside-AD
C112	Angiotensin-converting enzyme	Ki	F	-0.016322	-0.0100011	-0.2	-1.2	-0.0123494	-0.18435	-0.0961	0.655348	0.00119057	0.644666	2.512	-0.308642	-0.251412	0.192695	0.0200025	-0.452381	0	0.0729647	9.46914	0.115375	-2.7	1.61961	1.73725	-0.876543	-1.79012	-0.717647	-0.002236	-3.307	-0.0136062	3.61778	-0.001889	3.22222	1.02942	-1.55	0.0313725	-0.54321	-0.447059	-2.2902	-0.2	-1.1451	1	0.0034	0.9966	Inside-AD
C112	Neprilysin	IC50	B	-0.0146885	-0.00356517	-0.53629	-1.98589	-0.0152325	-0.0602786	-0.112872	0.708651	0.00110312	1.52293	2.34804	-0.494253	-0.484751	0.128101	0.0185079	-0.201173	-0.522177	0.085028	10.4529	0.117474	-2.02823	2.23372	0.390805	-1.06437	-2.15862	-0.750958	-0.00455165	-1.64807	-0.050623	2.17408	-0.00464129	3.48046	0.677196	-0.669355	-0.444444	-1.07586	-0.37931	-2.03448	-1.08266	-1.14559	1	0.007	0.993	Inside-AD
C112	Neprilysin	IC50	F	-0.0146885	-0.00356517	-0.2	-1.2	-0.0152325	-0.18435	-0.0961	0.708651	0.00110312	1.52293	2.34804	-0.494253	-0.484751	0.192695	0.0200025	-0.201173	0	0.085028	10.4529	0.117474	-2.7	2.23372	0.390805	-1.06437	-2.15862	-0.750958	-0.002236	-3.307	-0.050623	3.61778	-0.001889	3.48046	0.677196	-1.55	-0.444444	-1.07586	-0.37931	-2.03448	-0.2	-1.14559	1	0.0063	0.9937	Inside-AD
C112	Neprilysin	Ki	B	-0.0146885	-0.00356517	-0.53629	-1.98589	-0.0123494	-0.0602786	-0.112872	0.655348	0.00110312	1.52293	2.34804	-0.308642	-0.484751	0.128101	0.0185079	-0.452381	-0.522177	0.085028	9.46914	0.117474	-2.02823	2.23372	0.390805	-0.876543	-1.79012	-0.750958	-0.00455165	-1.64807	-0.0136062	2.17408	-0.00464129	3.22222	1.02942	-0.669355	-0.444444	-0.54321	-0.37931	-2.03448	-1.08266	-1.14559	1	0.011	0.989	Inside-AD
C112	Neprilysin	Ki	F	-0.0146885	-0.00356517	-0.2	-1.2	-0.0123494	-0.18435	-0.0961	0.655348	0.00110312	1.52293	2.34804	-0.308642	-0.484751	0.192695	0.0200025	-0.452381	0	0.085028	9.46914	0.117474	-2.7	2.23372	0.390805	-0.876543	-1.79012	-0.750958	-0.002236	-3.307	-0.0136062	3.61778	-0.001889	3.22222	1.02942	-1.55	-0.444444	-0.54321	-0.37931	-2.03448	-0.2	-1.14559	1	0.0099	0.9901	Inside-AD
C113	Angiotensin-converting enzyme	IC50	B	-0.015422	-0.00983401	-0.53629	-1.98589	-0.0147225	-0.297679	-0.350272	0.812051	0.0019608	0.564666	2.333	-0.494253	-0.267412	0.00620081	0.0162857	0.00312701	-0.522177	0.0881647	7.45287	0.0715751	-2.02823	1.61961	0.737255	-1.06437	-3.15862	-0.717647	-0.00167165	-1.64807	-0.050623	2.10808	-0.00107129	3.48046	1.1102	-0.669355	0.0313725	-1.07586	-0.447059	-1.2902	-1.08266	-1.1451	1	0.0018	0.9982	Inside-AD
C113	Angiotensin-converting enzyme	IC50	F	-0.015422	-0.00983401	-0.2	-1.2	-0.0147225	-0.42175	-0.3335	0.812051	0.0019608	0.564666	2.333	-0.494253	-0.267412	0.070795	0.0177802	0.00312701	0	0.0881647	7.45287	0.0715751	-2.7	1.61961	0.737255	-1.06437	-3.15862	-0.717647	0.000644	-3.307	-0.050623	3.55178	0.001681	3.48046	1.1102	-1.55	0.0313725	-1.07586	-0.447059	-1.2902	-0.2	-1.1451	1	0.0017	0.9983	Inside-AD
C113	Angiotensin-converting enzyme	Ki	B	-0.015422	-0.00983401	-0.53629	-1.98589	-0.0118394	-0.297679	-0.350272	0.758748	0.0019608	0.564666	2.333	-0.308642	-0.267412	0.00620081	0.0162857	-0.248081	-0.522177	0.0881647	6.46914	0.0715751	-2.02823	1.61961	0.737255	-0.876543	-2.79012	-0.717647	-0.00167165	-1.64807	-0.0136062	2.10808	-0.00107129	3.22222	1.46242	-0.669355	0.0313725	-0.54321	-0.447059	-1.2902	-1.08266	-1.1451	1	0.0029	0.9971	Inside-AD
C113	Angiotensin-converting enzyme	Ki	F	-0.015422	-0.00983401	-0.2	-1.2	-0.0118394	-0.42175	-0.3335	0.758748	0.0019608	0.564666	2.333	-0.308642	-0.267412	0.070795	0.0177802	-0.248081	0	0.0881647	6.46914	0.0715751	-2.7	1.61961	0.737255	-0.876543	-2.79012	-0.717647	0.000644	-3.307	-0.0136062	3.55178	0.001681	3.22222	1.46242	-1.55	0.0313725	-0.54321	-0.447059	-1.2902	-0.2	-1.1451	1	0.0026	0.9974	Inside-AD
C113	Neprilysin	IC50	B	-0.0137885	-0.00339809	-0.53629	-1.98589	-0.0147225	-0.297679	-0.350272	0.812051	0.00187334	1.44293	2.16904	-0.494253	-0.500751	0.00620081	0.0162857	0.00312701	-0.522177	0.100228	7.45287	0.0736736	-2.02823	2.23372	-0.609195	-1.06437	-3.15862	-0.750958	-0.00167165	-1.64807	-0.050623	2.10808	-0.00107129	3.48046	1.1102	-0.669355	-0.444444	-1.07586	-0.37931	-1.03448	-1.08266	-1.14559	1	0.0054	0.9946	Inside-AD
C113	Neprilysin	IC50	F	-0.0137885	-0.00339809	-0.2	-1.2	-0.0147225	-0.42175	-0.3335	0.812051	0.00187334	1.44293	2.16904	-0.494253	-0.500751	0.070795	0.0177802	0.00312701	0	0.100228	7.45287	0.0736736	-2.7	2.23372	-0.609195	-1.06437	-3.15862	-0.750958	0.000644	-3.307	-0.050623	3.55178	0.001681	3.48046	1.1102	-1.55	-0.444444	-1.07586	-0.37931	-1.03448	-0.2	-1.14559	1	0.0048	0.9952	Inside-AD
C113	Neprilysin	Ki	B	-0.0137885	-0.00339809	-0.53629	-1.98589	-0.0118394	-0.297679	-0.350272	0.758748	0.00187334	1.44293	2.16904	-0.308642	-0.500751	0.00620081	0.0162857	-0.248081	-0.522177	0.100228	6.46914	0.0736736	-2.02823	2.23372	-0.609195	-0.876543	-2.79012	-0.750958	-0.00167165	-1.64807	-0.0136062	2.10808	-0.00107129	3.22222	1.46242	-0.669355	-0.444444	-0.54321	-0.37931	-1.03448	-1.08266	-1.14559	1	0.0084	0.9916	Inside-AD
C113	Neprilysin	Ki	F	-0.0137885	-0.00339809	-0.2	-1.2	-0.0118394	-0.42175	-0.3335	0.758748	0.00187334	1.44293	2.16904	-0.308642	-0.500751	0.070795	0.0177802	-0.248081	0	0.100228	6.46914	0.0736736	-2.7	2.23372	-0.609195	-0.876543	-2.79012	-0.750958	0.000644	-3.307	-0.0136062	3.55178	0.001681	3.22222	1.46242	-1.55	-0.444444	-0.54321	-0.37931	-1.03448	-0.2	-1.14559	1	0.0076	0.9924	Inside-AD
C114	Angiotensin-converting enzyme	IC50	B	-0.015922	-0.00415314	-0.53629	-1.98589	-0.0139625	-0.461879	-0.278972	0.866251	0.00334221	0.582666	2.204	-0.494253	-0.363412	0.0654008	0.0185079	0.087027	-0.522177	0.0881647	10.4529	0.0214751	-2.02823	1.61961	-0.262745	-1.06437	-3.15862	-0.717647	0.000278	-1.64807	-0.050623	1.91708	-0.000161	3.48046	0.439196	-0.669355	0.0313725	-1.07586	-0.447059	-2.2902	-1.08266	-1.1451	1	0.0004	0.9996	Inside-AD
C114	Angiotensin-converting enzyme	IC50	F	-0.015922	-0.00415314	-0.2	-1.2	-0.0139625	-0.58595	-0.2622	0.866251	0.00334221	0.582666	2.204	-0.494253	-0.363412	0.129995	0.0200025	0.087027	0	0.0881647	10.4529	0.0214751	-2.7	1.61961	-0.262745	-1.06437	-3.15862	-0.717647	0.002594	-3.307	-0.050623	3.36078	0.002591	3.48046	0.439196	-1.55	0.0313725	-1.07586	-0.447059	-2.2902	-0.2	-1.1451	1	0.0003	0.9997	Inside-AD
C114	Angiotensin-converting enzyme	Ki	B	-0.015922	-0.00415314	-0.53629	-1.98589	-0.0110794	-0.461879	-0.278972	0.812948	0.00334221	0.582666	2.204	-0.308642	-0.363412	0.0654008	0.0185079	-0.164181	-0.522177	0.0881647	9.46914	0.0214751	-2.02823	1.61961	-0.262745	-0.876543	-2.79012	-0.717647	0.000278	-1.64807	-0.0136062	1.91708	-0.000161	3.22222	0.79142	-0.669355	0.0313725	-0.54321	-0.447059	-2.2902	-1.08266	-1.1451	1	0.0006	0.9994	Inside-AD
C114	Angiotensin-converting enzyme	Ki	F	-0.015922	-0.00415314	-0.2	-1.2	-0.0110794	-0.58595	-0.2622	0.812948	0.00334221	0.582666	2.204	-0.308642	-0.363412	0.129995	0.0200025	-0.164181	0	0.0881647	9.46914	0.0214751	-2.7	1.61961	-0.262745	-0.876543	-2.79012	-0.717647	0.002594	-3.307	-0.0136062	3.36078	0.002591	3.22222	0.79142	-1.55	0.0313725	-0.54321	-0.447059	-2.2902	-0.2	-1.1451	1	0.0005	0.9995	Inside-AD
C114	Neprilysin	IC50	B	-0.0142885	0.00228278	-0.53629	-1.98589	-0.0139625	-0.461879	-0.278972	0.866251	0.00325476	1.46093	2.04004	-0.494253	-0.596751	0.0654008	0.0185079	0.087027	-0.522177	0.100228	10.4529	0.0235736	-2.02823	2.23372	-1.6092	-1.06437	-3.15862	-0.750958	0.000278	-1.64807	-0.050623	1.91708	-0.000161	3.48046	0.439196	-0.669355	-0.444444	-1.07586	-0.37931	-2.03448	-1.08266	-1.14559	1	0.001	0.999	Inside-AD
C114	Neprilysin	IC50	F	-0.0142885	0.00228278	-0.2	-1.2	-0.0139625	-0.58595	-0.2622	0.866251	0.00325476	1.46093	2.04004	-0.494253	-0.596751	0.129995	0.0200025	0.087027	0	0.100228	10.4529	0.0235736	-2.7	2.23372	-1.6092	-1.06437	-3.15862	-0.750958	0.002594	-3.307	-0.050623	3.36078	0.002591	3.48046	0.439196	-1.55	-0.444444	-1.07586	-0.37931	-2.03448	-0.2	-1.14559	1	0.0009	0.9991	Inside-AD
C114	Neprilysin	Ki	B	-0.0142885	0.00228278	-0.53629	-1.98589	-0.0110794	-0.461879	-0.278972	0.812948	0.00325476	1.46093	2.04004	-0.308642	-0.596751	0.0654008	0.0185079	-0.164181	-0.522177	0.100228	9.46914	0.0235736	-2.02823	2.23372	-1.6092	-0.876543	-2.79012	-0.750958	0.000278	-1.64807	-0.0136062	1.91708	-0.000161	3.22222	0.79142	-0.669355	-0.444444	-0.54321	-0.37931	-2.03448	-1.08266	-1.14559	1	0.0016	0.9984	Inside-AD
C114	Neprilysin	Ki	F	-0.0142885	0.00228278	-0.2	-1.2	-0.0110794	-0.58595	-0.2622	0.812948	0.00325476	1.46093	2.04004	-0.308642	-0.596751	0.129995	0.0200025	-0.164181	0	0.100228	9.46914	0.0235736	-2.7	2.23372	-1.6092	-0.876543	-2.79012	-0.750958	0.002594	-3.307	-0.0136062	3.36078	0.002591	3.22222	0.79142	-1.55	-0.444444	-0.54321	-0.37931	-2.03448	-0.2	-1.14559	1	0.0015	0.9985	Inside-AD
C115	Angiotensin-converting enzyme	IC50	B	0.00127804	-0.0119504	-0.53629	-1.98589	-0.0145225	-0.248679	-0.301272	0.846951	0.00251332	0.498666	2.27	-0.494253	-0.255412	0.00960081	0.00782411	0.059027	-0.522177	0.0881647	7.45287	0.0534751	-2.02823	1.61961	0.737255	-1.06437	-3.15862	-0.717647	-0.000592	-1.64807	-0.050623	2.01808	0.000399	3.48046	0.835196	-0.669355	0.0313725	-1.07586	-0.447059	-0.290196	-0.0826613	-1.1451	1	0.0001	0.9999	Inside-AD
C115	Angiotensin-converting enzyme	IC50	F	0.00127804	-0.0119504	-0.2	-1.2	-0.0145225	-0.37275	-0.2845	0.846951	0.00251332	0.498666	2.27	-0.494253	-0.255412	0.074195	0.00931869	0.059027	0	0.0881647	7.45287	0.0534751	-2.7	1.61961	0.737255	-1.06437	-3.15862	-0.717647	0.001724	-3.307	-0.050623	3.46178	0.003151	3.48046	0.835196	-1.55	0.0313725	-1.07586	-0.447059	-0.290196	0.8	-1.1451	1	0.0001	0.9999	Inside-AD
C115	Angiotensin-converting enzyme	Ki	B	0.00127804	-0.0119504	-0.53629	-1.98589	-0.0116394	-0.248679	-0.301272	0.793648	0.00251332	0.498666	2.27	-0.308642	-0.255412	0.00960081	0.00782411	-0.192181	-0.522177	0.0881647	6.46914	0.0534751	-2.02823	1.61961	0.737255	-0.876543	-2.79012	-0.717647	-0.000592	-1.64807	-0.0136062	2.01808	0.000399	3.22222	1.18742	-0.669355	0.0313725	-0.54321	-0.447059	-0.290196	-0.0826613	-1.1451	1	0.0002	0.9998	Inside-AD
C115	Angiotensin-converting enzyme	Ki	F	0.00127804	-0.0119504	-0.2	-1.2	-0.0116394	-0.37275	-0.2845	0.793648	0.00251332	0.498666	2.27	-0.308642	-0.255412	0.074195	0.00931869	-0.192181	0	0.0881647	6.46914	0.0534751	-2.7	1.61961	0.737255	-0.876543	-2.79012	-0.717647	0.001724	-3.307	-0.0136062	3.46178	0.003151	3.22222	1.18742	-1.55	0.0313725	-0.54321	-0.447059	-0.290196	0.8	-1.1451	1	0.0002	0.9998	Inside-AD
C115	Neprilysin	IC50	B	0.00291149	-0.00551449	-0.53629	-1.98589	-0.0145225	-0.248679	-0.301272	0.846951	0.00242587	1.37693	2.10604	-0.494253	-0.488751	0.00960081	0.00782411	0.059027	-0.522177	0.100228	7.45287	0.0555736	-2.02823	2.23372	-0.609195	-1.06437	-3.15862	-0.750958	-0.000592	-1.64807	-0.050623	2.01808	0.000399	3.48046	0.835196	-0.669355	-0.444444	-1.07586	-0.37931	-0.0344828	-0.0826613	-1.14559	1	0.0003	0.9997	Inside-AD
C115	Neprilysin	IC50	F	0.00291149	-0.00551449	-0.2	-1.2	-0.0145225	-0.37275	-0.2845	0.846951	0.00242587	1.37693	2.10604	-0.494253	-0.488751	0.074195	0.00931869	0.059027	0	0.100228	7.45287	0.0555736	-2.7	2.23372	-0.609195	-1.06437	-3.15862	-0.750958	0.001724	-3.307	-0.050623	3.46178	0.003151	3.48046	0.835196	-1.55	-0.444444	-1.07586	-0.37931	-0.0344828	0.8	-1.14559	1	0.0003	0.9997	Inside-AD
C115	Neprilysin	Ki	B	0.00291149	-0.00551449	-0.53629	-1.98589	-0.0116394	-0.248679	-0.301272	0.793648	0.00242587	1.37693	2.10604	-0.308642	-0.488751	0.00960081	0.00782411	-0.192181	-0.522177	0.100228	6.46914	0.0555736	-2.02823	2.23372	-0.609195	-0.876543	-2.79012	-0.750958	-0.000592	-1.64807	-0.0136062	2.01808	0.000399	3.22222	1.18742	-0.669355	-0.444444	-0.54321	-0.37931	-0.0344828	-0.0826613	-1.14559	1	0.0005	0.9995	Inside-AD
C115	Neprilysin	Ki	F	0.00291149	-0.00551449	-0.2	-1.2	-0.0116394	-0.37275	-0.2845	0.793648	0.00242587	1.37693	2.10604	-0.308642	-0.488751	0.074195	0.00931869	-0.192181	0	0.100228	6.46914	0.0555736	-2.7	2.23372	-0.609195	-0.876543	-2.79012	-0.750958	0.001724	-3.307	-0.0136062	3.46178	0.003151	3.22222	1.18742	-1.55	-0.444444	-0.54321	-0.37931	-0.0344828	0.8	-1.14559	1	0.0004	0.9996	Inside-AD
C116	Angiotensin-converting enzyme	IC50	B	-0.00722196	-0.00415314	-0.53629	-1.98589	-0.0151125	-0.138979	-0.191572	0.778651	0.00119057	0.620666	2.21	0.505747	-0.258412	0.0316008	0.0185079	-0.081173	-0.522177	0.0881647	7.45287	0.0740751	-2.02823	1.61961	1.73725	-1.06437	-3.15862	-0.717647	-0.00380165	-1.64807	-0.050623	1.93908	-0.00283129	3.48046	0.640196	-0.669355	0.0313725	-1.07586	-0.447059	0.709804	-1.08266	-1.1451	1	0.0005	0.9995	Inside-AD
C116	Angiotensin-converting enzyme	IC50	F	-0.00722196	-0.00415314	-0.2	-1.2	-0.0151125	-0.26305	-0.1748	0.778651	0.00119057	0.620666	2.21	0.505747	-0.258412	0.096195	0.0200025	-0.081173	0	0.0881647	7.45287	0.0740751	-2.7	1.61961	1.73725	-1.06437	-3.15862	-0.717647	-0.001486	-3.307	-0.050623	3.38278	-7.9e-05	3.48046	0.640196	-1.55	0.0313725	-1.07586	-0.447059	0.709804	-0.2	-1.1451	1	0.0005	0.9995	Inside-AD
C116	Angiotensin-converting enzyme	Ki	B	-0.00722196	-0.00415314	-0.53629	-1.98589	-0.0122294	-0.138979	-0.191572	0.725348	0.00119057	0.620666	2.21	0.691358	-0.258412	0.0316008	0.0185079	-0.332381	-0.522177	0.0881647	6.46914	0.0740751	-2.02823	1.61961	1.73725	-0.876543	-2.79012	-0.717647	-0.00380165	-1.64807	-0.0136062	1.93908	-0.00283129	3.22222	0.99242	-0.669355	0.0313725	-0.54321	-0.447059	0.709804	-1.08266	-1.1451	1	0.0008	0.9992	Inside-AD
C116	Angiotensin-converting enzyme	Ki	F	-0.00722196	-0.00415314	-0.2	-1.2	-0.0122294	-0.26305	-0.1748	0.725348	0.00119057	0.620666	2.21	0.691358	-0.258412	0.096195	0.0200025	-0.332381	0	0.0881647	6.46914	0.0740751	-2.7	1.61961	1.73725	-0.876543	-2.79012	-0.717647	-0.001486	-3.307	-0.0136062	3.38278	-7.9e-05	3.22222	0.99242	-1.55	0.0313725	-0.54321	-0.447059	0.709804	-0.2	-1.1451	1	0.0007	0.9993	Inside-AD
C116	Neprilysin	IC50	B	-0.00558851	0.00228278	-0.53629	-1.98589	-0.0151125	-0.138979	-0.191572	0.778651	0.00110312	1.49893	2.04604	0.505747	-0.491751	0.0316008	0.0185079	-0.081173	-0.522177	0.100228	7.45287	0.0761736	-2.02823	2.23372	0.390805	-1.06437	-3.15862	-0.750958	-0.00380165	-1.64807	-0.050623	1.93908	-0.00283129	3.48046	0.640196	-0.669355	-0.444444	-1.07586	-0.37931	0.965517	-1.08266	-1.14559	1	0.0015	0.9985	Inside-AD
C116	Neprilysin	IC50	F	-0.00558851	0.00228278	-0.2	-1.2	-0.0151125	-0.26305	-0.1748	0.778651	0.00110312	1.49893	2.04604	0.505747	-0.491751	0.096195	0.0200025	-0.081173	0	0.100228	7.45287	0.0761736	-2.7	2.23372	0.390805	-1.06437	-3.15862	-0.750958	-0.001486	-3.307	-0.050623	3.38278	-7.9e-05	3.48046	0.640196	-1.55	-0.444444	-1.07586	-0.37931	0.965517	-0.2	-1.14559	1	0.0013	0.9987	Inside-AD
C116	Neprilysin	Ki	B	-0.00558851	0.00228278	-0.53629	-1.98589	-0.0122294	-0.138979	-0.191572	0.725348	0.00110312	1.49893	2.04604	0.691358	-0.491751	0.0316008	0.0185079	-0.332381	-0.522177	0.100228	6.46914	0.0761736	-2.02823	2.23372	0.390805	-0.876543	-2.79012	-0.750958	-0.00380165	-1.64807	-0.0136062	1.93908	-0.00283129	3.22222	0.99242	-0.669355	-0.444444	-0.54321	-0.37931	0.965517	-1.08266	-1.14559	1	0.0023	0.9977	Inside-AD
C116	Neprilysin	Ki	F	-0.00558851	0.00228278	-0.2	-1.2	-0.0122294	-0.26305	-0.1748	0.725348	0.00110312	1.49893	2.04604	0.691358	-0.491751	0.096195	0.0200025	-0.332381	0	0.100228	6.46914	0.0761736	-2.7	2.23372	0.390805	-0.876543	-2.79012	-0.750958	-0.001486	-3.307	-0.0136062	3.38278	-7.9e-05	3.22222	0.99242	-1.55	-0.444444	-0.54321	-0.37931	0.965517	-0.2	-1.14559	1	0.0021	0.9979	Inside-AD
C117	Angiotensin-converting enzyme	IC50	B	-0.015422	-0.00983401	-0.53629	-1.98589	-0.0109925	-0.311079	-0.243872	0.980751	0.0019608	0.564666	2.304	-0.494253	-0.236412	0.0625008	0.0162857	-0.035073	-0.522177	0.0874647	7.45287	0.0622751	-2.02823	1.61961	-0.262745	-1.06437	-3.15862	-0.717647	-0.00444165	-1.64807	-0.050623	2.08208	-0.00200129	3.48046	1.2282	-0.669355	0.0313725	-2.07586	-0.447059	-2.2902	-1.08266	-1.1451	1	0.003	0.997	Inside-AD
C117	Angiotensin-converting enzyme	IC50	F	-0.015422	-0.00983401	-0.2	-1.2	-0.0109925	-0.43515	-0.2271	0.980751	0.0019608	0.564666	2.304	-0.494253	-0.236412	0.127095	0.0177802	-0.035073	0	0.0874647	7.45287	0.0622751	-2.7	1.61961	-0.262745	-1.06437	-3.15862	-0.717647	-0.002126	-3.307	-0.050623	3.52578	0.000751	3.48046	1.2282	-1.55	0.0313725	-2.07586	-0.447059	-2.2902	-0.2	-1.1451	1	0.0027	0.9973	Inside-AD
C117	Angiotensin-converting enzyme	Ki	B	-0.015422	-0.00983401	-0.53629	-1.98589	-0.00810938	-0.311079	-0.243872	0.927448	0.0019608	0.564666	2.304	-0.308642	-0.236412	0.0625008	0.0162857	-0.286281	-0.522177	0.0874647	6.46914	0.0622751	-2.02823	1.61961	-0.262745	-0.876543	-2.79012	-0.717647	-0.00444165	-1.64807	-0.0136062	2.08208	-0.00200129	3.22222	1.58042	-0.669355	0.0313725	-1.54321	-0.447059	-2.2902	-1.08266	-1.1451	1	0.0047	0.9953	Inside-AD
C117	Angiotensin-converting enzyme	Ki	F	-0.015422	-0.00983401	-0.2	-1.2	-0.00810938	-0.43515	-0.2271	0.927448	0.0019608	0.564666	2.304	-0.308642	-0.236412	0.127095	0.0177802	-0.286281	0	0.0874647	6.46914	0.0622751	-2.7	1.61961	-0.262745	-0.876543	-2.79012	-0.717647	-0.002126	-3.307	-0.0136062	3.52578	0.000751	3.22222	1.58042	-1.55	0.0313725	-1.54321	-0.447059	-2.2902	-0.2	-1.1451	1	0.0042	0.9958	Inside-AD
C117	Neprilysin	IC50	B	-0.0137885	-0.00339809	-0.53629	-1.98589	-0.0109925	-0.311079	-0.243872	0.980751	0.00187334	1.44293	2.14004	-0.494253	-0.469751	0.0625008	0.0162857	-0.035073	-0.522177	0.099528	7.45287	0.0643736	-2.02823	2.23372	-1.6092	-1.06437	-3.15862	-0.750958	-0.00444165	-1.64807	-0.050623	2.08208	-0.00200129	3.48046	1.2282	-0.669355	-0.444444	-2.07586	-0.37931	-2.03448	-1.08266	-1.14559	1	0.0086	0.9914	Inside-AD
C117	Neprilysin	IC50	F	-0.0137885	-0.00339809	-0.2	-1.2	-0.0109925	-0.43515	-0.2271	0.980751	0.00187334	1.44293	2.14004	-0.494253	-0.469751	0.127095	0.0177802	-0.035073	0	0.099528	7.45287	0.0643736	-2.7	2.23372	-1.6092	-1.06437	-3.15862	-0.750958	-0.002126	-3.307	-0.050623	3.52578	0.000751	3.48046	1.2282	-1.55	-0.444444	-2.07586	-0.37931	-2.03448	-0.2	-1.14559	1	0.0078	0.9922	Inside-AD
C117	Neprilysin	Ki	B	-0.0137885	-0.00339809	-0.53629	-1.98589	-0.00810938	-0.311079	-0.243872	0.927448	0.00187334	1.44293	2.14004	-0.308642	-0.469751	0.0625008	0.0162857	-0.286281	-0.522177	0.099528	6.46914	0.0643736	-2.02823	2.23372	-1.6092	-0.876543	-2.79012	-0.750958	-0.00444165	-1.64807	-0.0136062	2.08208	-0.00200129	3.22222	1.58042	-0.669355	-0.444444	-1.54321	-0.37931	-2.03448	-1.08266	-1.14559	1	0.0135	0.9865	Inside-AD
C117	Neprilysin	Ki	F	-0.0137885	-0.00339809	-0.2	-1.2	-0.00810938	-0.43515	-0.2271	0.927448	0.00187334	1.44293	2.14004	-0.308642	-0.469751	0.127095	0.0177802	-0.286281	0	0.099528	6.46914	0.0643736	-2.7	2.23372	-1.6092	-0.876543	-2.79012	-0.750958	-0.002126	-3.307	-0.0136062	3.52578	0.000751	3.22222	1.58042	-1.55	-0.444444	-1.54321	-0.37931	-2.03448	-0.2	-1.14559	1	0.0122	0.9878	Inside-AD
C118	Angiotensin-converting enzyme	IC50	B	0.00367804	-0.0119504	-0.53629	-1.98589	-0.00997246	-0.499479	-0.432272	1.11895	0.00229811	0.571666	2.281	-0.494253	-0.318412	-0.0559992	0.00461899	0.225127	-0.522177	0.102665	4.45287	-0.000125	-2.02823	1.61961	-1.26275	-1.06437	-4.15862	-0.717647	-0.00122165	-1.64807	-0.050623	2.10108	-0.00271129	3.48046	1.5162	-0.669355	0.0313725	-2.07586	-0.447059	-0.290196	-0.0826613	-1.1451	1	0.0001	0.9999	Inside-AD
C118	Angiotensin-converting enzyme	IC50	F	0.00367804	-0.0119504	-0.2	-1.2	-0.00997246	-0.62355	-0.4155	1.11895	0.00229811	0.571666	2.281	-0.494253	-0.318412	0.008595	0.00611356	0.225127	0	0.102665	4.45287	-0.000125	-2.7	1.61961	-1.26275	-1.06437	-4.15862	-0.717647	0.001094	-3.307	-0.050623	3.54478	4.1e-05	3.48046	1.5162	-1.55	0.0313725	-2.07586	-0.447059	-0.290196	0.8	-1.1451	1	0.0001	0.9999	Inside-AD
C118	Angiotensin-converting enzyme	Ki	B	0.00367804	-0.0119504	-0.53629	-1.98589	-0.00708938	-0.499479	-0.432272	1.06565	0.00229811	0.571666	2.281	-0.308642	-0.318412	-0.0559992	0.00461899	-0.0260815	-0.522177	0.102665	3.46914	-0.000125	-2.02823	1.61961	-1.26275	-0.876543	-3.79012	-0.717647	-0.00122165	-1.64807	-0.0136062	2.10108	-0.00271129	3.22222	1.86842	-0.669355	0.0313725	-1.54321	-0.447059	-0.290196	-0.0826613	-1.1451	1	0.0002	0.9998	Inside-AD
C118	Angiotensin-converting enzyme	Ki	F	0.00367804	-0.0119504	-0.2	-1.2	-0.00708938	-0.62355	-0.4155	1.06565	0.00229811	0.571666	2.281	-0.308642	-0.318412	0.008595	0.00611356	-0.0260815	0	0.102665	3.46914	-0.000125	-2.7	1.61961	-1.26275	-0.876543	-3.79012	-0.717647	0.001094	-3.307	-0.0136062	3.54478	4.1e-05	3.22222	1.86842	-1.55	0.0313725	-1.54321	-0.447059	-0.290196	0.8	-1.1451	1	0.0002	0.9998	Inside-AD
C118	Neprilysin	IC50	B	0.00531149	-0.00551449	-0.53629	-1.98589	-0.00997246	-0.499479	-0.432272	1.11895	0.00221066	1.44993	2.11704	-0.494253	-0.551751	-0.0559992	0.00461899	0.225127	-0.522177	0.114728	4.45287	0.00197356	-2.02823	2.23372	-2.6092	-1.06437	-4.15862	-0.750958	-0.00122165	-1.64807	-0.050623	2.10108	-0.00271129	3.48046	1.5162	-0.669355	-0.444444	-2.07586	-0.37931	-0.0344828	-0.0826613	-1.14559	1	0.0003	0.9997	Inside-AD
C118	Neprilysin	IC50	F	0.00531149	-0.00551449	-0.2	-1.2	-0.00997246	-0.62355	-0.4155	1.11895	0.00221066	1.44993	2.11704	-0.494253	-0.551751	0.008595	0.00611356	0.225127	0	0.114728	4.45287	0.00197356	-2.7	2.23372	-2.6092	-1.06437	-4.15862	-0.750958	0.001094	-3.307	-0.050623	3.54478	4.1e-05	3.48046	1.5162	-1.55	-0.444444	-2.07586	-0.37931	-0.0344828	0.8	-1.14559	1	0.0003	0.9997	Inside-AD
C118	Neprilysin	Ki	B	0.00531149	-0.00551449	-0.53629	-1.98589	-0.00708938	-0.499479	-0.432272	1.06565	0.00221066	1.44993	2.11704	-0.308642	-0.551751	-0.0559992	0.00461899	-0.0260815	-0.522177	0.114728	3.46914	0.00197356	-2.02823	2.23372	-2.6092	-0.876543	-3.79012	-0.750958	-0.00122165	-1.64807	-0.0136062	2.10108	-0.00271129	3.22222	1.86842	-0.669355	-0.444444	-1.54321	-0.37931	-0.0344828	-0.0826613	-1.14559	1	0.0005	0.9995	Inside-AD
C118	Neprilysin	Ki	F	0.00531149	-0.00551449	-0.2	-1.2	-0.00708938	-0.62355	-0.4155	1.06565	0.00221066	1.44993	2.11704	-0.308642	-0.551751	0.008595	0.00611356	-0.0260815	0	0.114728	3.46914	0.00197356	-2.7	2.23372	-2.6092	-0.876543	-3.79012	-0.750958	0.001094	-3.307	-0.0136062	3.54478	4.1e-05	3.22222	1.86842	-1.55	-0.444444	-1.54321	-0.37931	-0.0344828	0.8	-1.14559	1	0.0004	0.9996	Inside-AD
C119	Angiotensin-converting enzyme	IC50	B	-0.00552196	-0.0034848	-0.53629	-1.98589	-0.0109125	-0.389779	-0.322572	1.05065	0.0019608	0.620666	1.975	0.505747	-0.258412	-0.0339992	0.0162857	0.084927	-0.522177	0.102665	4.45287	0.0229751	-2.02823	1.61961	-0.262745	-1.06437	-4.15862	-0.717647	-0.00488165	-1.64807	-0.050623	1.80908	-0.00411129	3.48046	1.2182	-0.669355	0.0313725	-2.07586	-0.447059	0.709804	-1.08266	-1.1451	1	0.0005	0.9995	Inside-AD
C119	Angiotensin-converting enzyme	IC50	F	-0.00552196	-0.0034848	-0.2	-1.2	-0.0109125	-0.51385	-0.3058	1.05065	0.0019608	0.620666	1.975	0.505747	-0.258412	0.030595	0.0177802	0.084927	0	0.102665	4.45287	0.0229751	-2.7	1.61961	-0.262745	-1.06437	-4.15862	-0.717647	-0.002566	-3.307	-0.050623	3.25278	-0.001359	3.48046	1.2182	-1.55	0.0313725	-2.07586	-0.447059	0.709804	-0.2	-1.1451	1	0.0005	0.9995	Inside-AD
C119	Angiotensin-converting enzyme	Ki	B	-0.00552196	-0.0034848	-0.53629	-1.98589	-0.00802938	-0.389779	-0.322572	0.997348	0.0019608	0.620666	1.975	0.691358	-0.258412	-0.0339992	0.0162857	-0.166281	-0.522177	0.102665	3.46914	0.0229751	-2.02823	1.61961	-0.262745	-0.876543	-3.79012	-0.717647	-0.00488165	-1.64807	-0.0136062	1.80908	-0.00411129	3.22222	1.57042	-0.669355	0.0313725	-1.54321	-0.447059	0.709804	-1.08266	-1.1451	1	0.0009	0.9991	Inside-AD
C119	Angiotensin-converting enzyme	Ki	F	-0.00552196	-0.0034848	-0.2	-1.2	-0.00802938	-0.51385	-0.3058	0.997348	0.0019608	0.620666	1.975	0.691358	-0.258412	0.030595	0.0177802	-0.166281	0	0.102665	3.46914	0.0229751	-2.7	1.61961	-0.262745	-0.876543	-3.79012	-0.717647	-0.002566	-3.307	-0.0136062	3.25278	-0.001359	3.22222	1.57042	-1.55	0.0313725	-1.54321	-0.447059	0.709804	-0.2	-1.1451	1	0.0008	0.9992	Inside-AD
C119	Neprilysin	IC50	B	-0.00388851	0.00295112	-0.53629	-1.98589	-0.0109125	-0.389779	-0.322572	1.05065	0.00187334	1.49893	1.81104	0.505747	-0.491751	-0.0339992	0.0162857	0.084927	-0.522177	0.114728	4.45287	0.0250736	-2.02823	2.23372	-1.6092	-1.06437	-4.15862	-0.750958	-0.00488165	-1.64807	-0.050623	1.80908	-0.00411129	3.48046	1.2182	-0.669355	-0.444444	-2.07586	-0.37931	0.965517	-1.08266	-1.14559	1	0.0016	0.9984	Inside-AD
C119	Neprilysin	IC50	F	-0.00388851	0.00295112	-0.2	-1.2	-0.0109125	-0.51385	-0.3058	1.05065	0.00187334	1.49893	1.81104	0.505747	-0.491751	0.030595	0.0177802	0.084927	0	0.114728	4.45287	0.0250736	-2.7	2.23372	-1.6092	-1.06437	-4.15862	-0.750958	-0.002566	-3.307	-0.050623	3.25278	-0.001359	3.48046	1.2182	-1.55	-0.444444	-2.07586	-0.37931	0.965517	-0.2	-1.14559	1	0.0014	0.9986	Inside-AD
C119	Neprilysin	Ki	B	-0.00388851	0.00295112	-0.53629	-1.98589	-0.00802938	-0.389779	-0.322572	0.997348	0.00187334	1.49893	1.81104	0.691358	-0.491751	-0.0339992	0.0162857	-0.166281	-0.522177	0.114728	3.46914	0.0250736	-2.02823	2.23372	-1.6092	-0.876543	-3.79012	-0.750958	-0.00488165	-1.64807	-0.0136062	1.80908	-0.00411129	3.22222	1.57042	-0.669355	-0.444444	-1.54321	-0.37931	0.965517	-1.08266	-1.14559	1	0.0025	0.9975	Inside-AD
[truncated: 929 more rows]

## Sheet: QueryChalcon_RFModel_Results
ID	tn	st	at	O%_tn	SpMAD_X_tn	VE2sign_X_tn	SpMax_B(p)_tn	SpPosA_B(i)_tn	Eta_B_A_tn	Eta_D_AlphaB_tn	Eta_D_epsiA_tn	SaasC_tn	minaaCH_tn	minaasC_tn	minssNH_tn	MaxssCH2_tn	MaxsssCH_tn	MaxdssC_tn	B03[N-N]_tn	B05[N-O]_tn	B06[O-O]_tn	B08[O-O]_tn	B09[O-O]_tn	B10[C-N]_tn	F02[O-O]_tn	F03[N-S]_tn	F06[O-O]_tn	F08[C-S]_tn	F09[C-S]_tn	F10[C-S]_tn	DLS_04_tn	DLS_05_tn	Inflammat-80_tn	Psychotic-80_tn	Hypertens-50_tn	JGI10_tn	S_AbSA_tn	don_HASA_tn	com_Nhyd_2A_tn	com_Nhyd_3A_tn	com_Nminus_4A_tn	com_Nhyd_4A_tn	com_Nhyd_5A_tn	com_O_4A_tn	com_O_5A_tn	com_acc_6A_tn	com_donhyd_2A_tn	com_donminus_3A_tn	com_donhyd_3A_tn
[truncated: 1,880 more rows]
[truncated: 162 more columns]

[truncated: 4 more sheets: QueryThiazole_LDA_Results, QueryThiazole_RF_Results, QueryThiadiazole_LDA_Results, QueryThiadiazole_RF_Results]
