# Supplementary material for: Multi-Target In-Silico modeling strategies to discover novel angiotensin converting enzyme and neprilysin dual inhibitors
Source: Sci Rep. 2024 Jul 10;14:15991. doi: 10.1038/s41598-024-66230-7 (PMC11237057; doi:10.1038/s41598-024-66230-7)
Supplement: Supplementary file 8 — Supplementary Information 7. [file 41598_2024_66230_MOESM8_ESM.xlsx]

## Sheet: Sel85chalcone_cACEdock
	Compound ID	mol	rseq	mseq	S	rmsd_refine	E_conf	E_place	E_score1	E_refine	E_score2
1	C14	O=C(C)N1[C@H](c2ccc(O)cc2)CC(c2ccc(N(C)C)cc2)=N1	1	1	-6.62764	2.74124	28.2973	18.4953	5.05012	-37.4272	-6.62764
		O=C(C)N1[C@H](c2ccc(O)cc2)CC(c2ccc(N(C)C)cc2)=N1	1	1	-6.31865	1.35624	5.66971	-18.6963	-6.00644	-18.8258	-6.31865
		O=C(C)N1[C@H](c2ccc(O)cc2)CC(c2ccc(N(C)C)cc2)=N1	1	1	-6.25962	1.91361	6.97491	-0.122379	-3.09726	-24.0962	-6.25962
2	C24	Brc1ccc([C@H]2N(C=O)N=C(c3ccc(N(C)C)cc3)C2)cc1	1	2	-5.94048	1.79442	46.6798	0.438369	-2.18839	-41.4571	-5.94048
		Brc1ccc([C@H]2N(C=O)N=C(c3ccc(N(C)C)cc3)C2)cc1	1	2	-5.84286	1.80147	56.5388	-22.0193	-3.0875	-38.9205	-5.84286
		Brc1ccc([C@H]2N(C=O)N=C(c3ccc(N(C)C)cc3)C2)cc1	1	2	-5.83419	1.63813	46.3127	7.01406	-1.9483	-13.9814	-5.83419
3	C26	O=CN1[C@H](c2ccc(O)cc2)CC(c2ccc(N(C)C)cc2)=N1	1	3	-6.05203	1.39388	21.6194	-2.37299	-3.00408	-15.104	-6.05203
		O=CN1[C@H](c2ccc(O)cc2)CC(c2ccc(N(C)C)cc2)=N1	1	3	-5.77311	1.71803	29.3288	-38.1394	-4.90727	-46.2085	-5.77311
		O=CN1[C@H](c2ccc(O)cc2)CC(c2ccc(N(C)C)cc2)=N1	1	3	-5.75817	1.40392	29.6587	-56.0413	-4.51719	-42.7761	-5.75817
4	C32	O=C1N[C@@H](c2ccc(N(C)C)cc2)C=C(c2ccccc2)N1	1	4	-4.47532	3.43952	-57.1581	163.404	20.6816	-18.7923	-4.47532
7	C37	O=C1N[C@@H](c2ccc(N(C)C)cc2)C=C(c2ccc(O)cc2)N1	1	7	-2.88599	3.0602	-60.1629	75.5863	12.0168	-11.2128	-2.88599
8	C41	O=[N+]([O-])c1cc([N+](=O)[O-])cc(C=2NC(=O)N[C@@H](c3ccc(N(C)C)cc3)C=2)c1	1	8	6.1953	3.08285	84.5026	145.479	11.7255	154.655	6.1953
		O=[N+]([O-])c1cc([N+](=O)[O-])cc(C=2NC(=O)N[C@@H](c3ccc(N(C)C)cc3)C=2)c1	1	8	12.906	2.6946	102.304	130.244	9.71653	219.935	12.906
		O=[N+]([O-])c1cc([N+](=O)[O-])cc(C=2NC(=O)N[C@@H](c3ccc(N(C)C)cc3)C=2)c1	1	8	33.7788	2.7758	151.223	155.238	18.7053	427.143	33.7788
9	C46	Brc1ccc([C@@H]2NC(O)=NC(c3cc([N+](=O)[O-])ccc3)=C2)cc1	1	9	-5.65656	3.81021	-93.6169	96.8638	5.91136	-32.6338	-5.65656
		Brc1ccc([C@@H]2NC(O)=NC(c3cc([N+](=O)[O-])ccc3)=C2)cc1	1	9	-5.30641	2.43343	-110.066	75.9815	4.29111	-40.0472	-5.30641
		Brc1ccc([C@@H]2NC(O)=NC(c3cc([N+](=O)[O-])ccc3)=C2)cc1	1	9	-5.13415	2.49101	-107.694	78.8784	4.90972	-28.3799	-5.13415
10	C52	O=[N+]([O-])c1cc([N+](=O)[O-])cc([C@@H]2NC(O)=NC(c3ccc(N(C)C)cc3)=C2)c1	1	10	42.8398	2.9954	138.481	125.816	11.6996	494.983	42.8398
11	C55	O=[N+]([O-])c1cc([N+](=O)[O-])cc([C@@H]2NC(O)=NC(c3cc(OC)c(C)cc3)=C2)c1	1	11	-5.16625	3.09036	-68.8059	105.151	8.23361	-35.7716	-5.16625
		O=[N+]([O-])c1cc([N+](=O)[O-])cc([C@@H]2NC(O)=NC(c3cc(OC)c(C)cc3)=C2)c1	1	11	3.00578	2.68542	32.7759	144.86	9.49916	111.542	3.00578
		O=[N+]([O-])c1cc([N+](=O)[O-])cc([C@@H]2NC(O)=NC(c3cc(OC)c(C)cc3)=C2)c1	1	11	12.892	2.04278	291.354	154.347	9.41921	162.279	12.892
12	C61	N(C)(C)c1ccc(C2=NN=C(c3ccccc3)C2)cc1	1	12	-5.66677	2.00081	21.2915	-3.60929	-3.84018	-52.4711	-5.66677
		N(C)(C)c1ccc(C2=NN=C(c3ccccc3)C2)cc1	1	12	-5.50661	1.62403	21.2753	-41.943	-4.82326	-47.7222	-5.50661
		N(C)(C)c1ccc(C2=NN=C(c3ccccc3)C2)cc1	1	12	-4.90967	1.7271	22.9977	-85.2356	-6.38015	-38.8644	-4.90967
13	C62	O(C)c1c(O)ccc(C2=NN=C(c3ccccc3)C2)c1	1	13	-5.27247	1.66451	18.9687	-42.2266	-6.65566	-38.1986	-5.27247
		O(C)c1c(O)ccc(C2=NN=C(c3ccccc3)C2)c1	1	13	-4.64569	1.07897	18.7392	-69.5017	-6.58937	-36.4624	-4.64569
		O(C)c1c(O)ccc(C2=NN=C(c3ccccc3)C2)c1	1	13	-4.53645	1.28654	39.8561	-85.4783	-5.96525	-34.9997	-4.53645
14	C66	O=[N+]([O-])c1cc(C2=NN=C(c3ccc(OC)cc3)C2)ccc1	1	14	-5.74603	1.91488	40.6103	-41.7505	-5.26815	-47.4874	-5.74603
		O=[N+]([O-])c1cc(C2=NN=C(c3ccc(OC)cc3)C2)ccc1	1	14	-5.59585	1.93318	39.8525	-35.628	-5.25285	-43.669	-5.59585
		O=[N+]([O-])c1cc(C2=NN=C(c3ccc(OC)cc3)C2)ccc1	1	14	-5.42097	1.67112	47.7856	-61.5443	-8.06255	-38.5299	-5.42097
15	C68	Brc1ccc(C2=NN=C(c3ccccc3)C2)cc1	1	15	-5.2328	1.8475	24.0707	-10.0146	-2.69039	-47.9284	-5.2328
		Brc1ccc(C2=NN=C(c3ccccc3)C2)cc1	1	15	-5.10953	2.36231	28.3683	-47.0254	-3.27912	-48.6414	-5.10953
		Brc1ccc(C2=NN=C(c3ccccc3)C2)cc1	1	15	-5.087	1.68726	24.6225	-33.0695	-4.42561	-43.366	-5.087
16	C72	Brc1ccc(C2=NN=C(c3ccc(OC)cc3)C2)cc1	1	16	-5.56003	2.28732	23.8556	-53.3143	-3.7872	-52.9986	-5.56003
		Brc1ccc(C2=NN=C(c3ccc(OC)cc3)C2)cc1	1	16	-5.54404	2.59535	19.2672	18.6136	-2.32708	-51.1178	-5.54404
		Brc1ccc(C2=NN=C(c3ccc(OC)cc3)C2)cc1	1	16	-5.39223	1.77994	27.5911	-53.9432	-6.52125	-49.8514	-5.39223
17	C73	Brc1ccc(C2=NN=C(c3cc(OC)c(O)cc3)C2)cc1	1	17	-5.51335	1.82241	18.2868	-42.5267	-6.77296	-40.122	-5.51335
		Brc1ccc(C2=NN=C(c3cc(OC)c(O)cc3)C2)cc1	1	17	-4.93031	1.36593	33.1487	-71.0973	-6.25342	-39.0966	-4.93031
		Brc1ccc(C2=NN=C(c3cc(OC)c(O)cc3)C2)cc1	1	17	-4.84563	1.13608	17.7572	-72.7801	-6.65002	-37.7363	-4.84563
18	C78	O(C)c1ccc(C2=NN=C(c3ccc(O)cc3)C2)cc1	1	18	-5.22884	2.25512	3.09042	-30.933	-5.16001	-44.0342	-5.22884
		O(C)c1ccc(C2=NN=C(c3ccc(O)cc3)C2)cc1	1	18	-4.86479	1.70056	4.16727	-82.6906	-6.55474	-38.9848	-4.86479
		O(C)c1ccc(C2=NN=C(c3ccc(O)cc3)C2)cc1	1	18	-4.64693	1.20535	20.4639	-67.0186	-5.59844	-37.8679	-4.64693
19	C88	Brc1ccc([C@H]2N(C(=O)C)N=C(c3cc(OC)c(O)cc3)C2)cc1	1	19	-5.98242	2.00379	33.6888	29.219	-1.80599	-35.9167	-5.98242
		Brc1ccc([C@H]2N(C(=O)C)N=C(c3cc(OC)c(O)cc3)C2)cc1	1	19	-5.84493	1.7562	32.6101	8.86886	-1.86525	-20.8736	-5.84493
		Brc1ccc([C@H]2N(C(=O)C)N=C(c3cc(OC)c(O)cc3)C2)cc1	1	19	-5.65106	1.47537	32.1759	-11.5498	-3.63954	-32.9195	-5.65106
20	C91	O=[N+]([O-])c1cc(C2=NN(C=O)[C@H](c3ccccc3)C2)ccc1	1	20	-5.44923	2.29008	73.364	-1.79203	-0.337529	-35.2662	-5.44923
		O=[N+]([O-])c1cc(C2=NN(C=O)[C@H](c3ccccc3)C2)ccc1	1	20	-5.39298	1.71701	76.7248	-45.3785	-6.34713	-33.8042	-5.39298
		O=[N+]([O-])c1cc(C2=NN(C=O)[C@H](c3ccccc3)C2)ccc1	1	20	-5.26869	1.38012	75.8421	-38.2318	-6.85207	-29.9722	-5.26869
21	C93	O=CN1[C@H](c2ccccc2)CC(c2cc(OC)c(O)cc2)=N1	1	21	-5.64218	1.85529	43.5867	-14.717	-3.83977	-42.1545	-5.64218
		O=CN1[C@H](c2ccccc2)CC(c2cc(OC)c(O)cc2)=N1	1	21	-5.63729	1.66839	53.8952	-29.4109	-3.86255	-32.2887	-5.63729
		O=CN1[C@H](c2ccccc2)CC(c2cc(OC)c(O)cc2)=N1	1	21	-5.51556	1.44101	56.7741	-50.0744	-5.39607	-36.5872	-5.51556
		O=[N+]([O-])c1cc([C@H]2N(C=O)N=C(c3ccc(N(C)C)cc3)C2)ccc1	1	22	-6.2587	2.23654	70.3918	20.9875	-2.19181	-19.4527	-6.2587
22	C96	O=[N+]([O-])c1cc([C@H]2N(C=O)N=C(c3ccc(N(C)C)cc3)C2)ccc1	1	22	-6.22707	1.56626	69.9875	-0.0588851	-3.80057	-21.0344	-6.22707
		O=[N+]([O-])c1cc([C@H]2N(C=O)N=C(c3ccc(N(C)C)cc3)C2)ccc1	1	22	-5.91892	1.62119	82.317	-69.8429	-7.51674	-38.0465	-5.91892
23	C97	O=[N+]([O-])c1cc([C@H]2N(C=O)N=C(c3ccc(OC)cc3)C2)ccc1	1	23	-6.29979	2.64433	68.3424	8.83205	-3.6909	-33.5564	-6.29979
		O=[N+]([O-])c1cc([C@H]2N(C=O)N=C(c3ccc(OC)cc3)C2)ccc1	1	23	-6.0567	1.94637	69.4498	-13.5711	-4.67911	-36.4134	-6.0567
		O=[N+]([O-])c1cc([C@H]2N(C=O)N=C(c3ccc(OC)cc3)C2)ccc1	1	23	-5.9468	2.18703	69.9651	-0.0773436	-4.3919	-26.1113	-5.9468
24	C98	O=[N+]([O-])c1cc([C@H]2N(C=O)N=C(c3cc(OC)c(O)cc3)C2)ccc1	1	24	-5.85129	2.18393	74.9674	-46.9424	-4.41703	-41.254	-5.85129
		O=[N+]([O-])c1cc([C@H]2N(C=O)N=C(c3cc(OC)c(O)cc3)C2)ccc1	1	24	-5.71512	1.49913	74.1221	-36.9245	-3.6263	-34.6151	-5.71512
		O=[N+]([O-])c1cc([C@H]2N(C=O)N=C(c3cc(OC)c(O)cc3)C2)ccc1	1	24	-5.69134	1.82424	77.7117	4.03302	-2.88925	-24.5925	-5.69134
25	C99	Brc1ccc([C@H]2N(C=O)N=C(c3cc([N+](=O)[O-])ccc3)C2)cc1	1	25	-5.79093	1.49146	78.4509	-77.4108	-7.29914	-37.6133	-5.79093
		Brc1ccc([C@H]2N(C=O)N=C(c3cc([N+](=O)[O-])ccc3)C2)cc1	1	25	-5.69118	1.90413	72.8662	-14.5614	-3.94629	-37.9185	-5.69118
		Brc1ccc([C@H]2N(C=O)N=C(c3cc([N+](=O)[O-])ccc3)C2)cc1	1	25	-5.64268	1.54595	75.8705	-48.434	-6.91783	-41.1248	-5.64268
26	C100	Brc1ccc([C@H]2N(C=O)N=C(c3ccc(O)cc3)C2)cc1	1	26	-5.4114	2.19852	34.8791	-11.9253	-4.23457	-29.2314	-5.4114
		Brc1ccc([C@H]2N(C=O)N=C(c3ccc(O)cc3)C2)cc1	1	26	-5.35101	1.92004	32.6268	-16.1757	-2.31804	-37.8235	-5.35101
		Brc1ccc([C@H]2N(C=O)N=C(c3ccc(O)cc3)C2)cc1	1	26	-5.29447	1.51138	33.5004	-42.1779	-3.17685	-35.4766	-5.29447
27	C101	Brc1ccc([C@H]2N(C=O)N=C(c3ccc(OC)cc3)C2)cc1	1	27	-5.81232	2.28131	46.0382	-6.4288	-5.11185	-30.6381	-5.81232
		Brc1ccc([C@H]2N(C=O)N=C(c3ccc(OC)cc3)C2)cc1	1	27	-5.49696	1.58148	45.8597	-14.9866	-5.63144	-20.2277	-5.49696
		Brc1ccc([C@H]2N(C=O)N=C(c3ccc(OC)cc3)C2)cc1	1	27	-4.99858	1.3504	36.5583	-20.9249	-4.12769	-31.2132	-4.99858
28	C102	Brc1ccc([C@H]2N(C=O)N=C(c3cc(OC)c(O)cc3)C2)cc1	1	28	-5.90951	1.91526	46.0679	-27.9837	-3.30028	-42.5019	-5.90951
		Brc1ccc([C@H]2N(C=O)N=C(c3cc(OC)c(O)cc3)C2)cc1	1	28	-5.55327	1.5254	44.8298	-29.755	-3.38572	-33.458	-5.55327
		Brc1ccc([C@H]2N(C=O)N=C(c3cc(OC)c(O)cc3)C2)cc1	1	28	-5.31436	1.42717	33.7728	-24.8773	-4.605	-31.6922	-5.31436
29	C105	O=CN1[C@H](c2ccc(O)cc2)CC(c2ccc(OC)cc2)=N1	1	29	-5.68805	1.31705	21.2153	-15.9069	-5.20406	-20.1781	-5.68805
		O=CN1[C@H](c2ccc(O)cc2)CC(c2ccc(OC)cc2)=N1	1	29	-5.67589	1.99068	20.8953	-5.93088	-4.69078	-27.2017	-5.67589
		O=CN1[C@H](c2ccc(O)cc2)CC(c2ccc(OC)cc2)=N1	1	29	-5.44058	1.99379	28.7694	-16.0581	-2.88052	-42.4553	-5.44058
30	C106	O=CN1[C@H](c2ccc(O)cc2)CC(c2cc(OC)c(O)cc2)=N1	1	30	-5.09063	1.54858	31.9538	-62.0398	-6.93354	-21.2913	-5.09063
		O=CN1[C@H](c2ccc(O)cc2)CC(c2cc(OC)c(O)cc2)=N1	1	30	-5.04735	1.48732	18.2646	-40.0963	-4.88064	-30.8827	-5.04735
		O=CN1[C@H](c2ccc(O)cc2)CC(c2cc(OC)c(O)cc2)=N1	1	30	-4.88352	1.68785	16.6919	-42.5144	-5.38072	-27.9085	-4.88352
31	C111	O(C)c1c(O)ccc([C@@H]2NC(=O)NC(c3ccccc3)=C2)c1	1	31	-5.00896	2.87766	-73.11	56.5424	2.7261	-23.5878	-5.00896
		O(C)c1c(O)ccc([C@@H]2NC(=O)NC(c3ccccc3)=C2)c1	1	31	-4.89911	3.20185	-84.2123	58.6072	3.75818	-20.9758	-4.89911
		O(C)c1c(O)ccc([C@@H]2NC(=O)NC(c3ccccc3)=C2)c1	1	31	-1.66278	2.35002	-51.8839	54.3852	2.80624	22.0055	-1.66278
32	C112	O=[N+]([O-])c1cc([C@@H]2NC(=O)NC(c3cc([N+](=O)[O-])ccc3)=C2)ccc1	1	32	-5.33872	3.14362	-20.152	79.4188	9.47851	-34.9737	-5.33872
		O=[N+]([O-])c1cc([C@@H]2NC(=O)NC(c3cc([N+](=O)[O-])ccc3)=C2)ccc1	1	32	-5.33306	3.05053	-25.5339	29.8013	-0.953775	-22.2197	-5.33306
		O=[N+]([O-])c1cc([C@@H]2NC(=O)NC(c3cc([N+](=O)[O-])ccc3)=C2)ccc1	1	32	-5.32868	3.06232	-25.4142	80.1706	9.71205	-33.1454	-5.32868
33	C113	O=[N+]([O-])c1cc(C=2NC(=O)N[C@@H](c3ccc(O)cc3)C=2)ccc1	1	33	-5.60388	3.26065	-67.5921	75.2523	3.34555	-29.2685	-5.60388
		O=[N+]([O-])c1cc(C=2NC(=O)N[C@@H](c3ccc(O)cc3)C=2)ccc1	1	33	-4.83352	3.25491	-67.4398	87.7147	10.3557	-29.1401	-4.83352
		O=[N+]([O-])c1cc(C=2NC(=O)N[C@@H](c3ccc(O)cc3)C=2)ccc1	1	33	-4.63811	3.69497	-60.4143	107.744	8.19096	-13.0924	-4.63811
34	C114	O=[N+]([O-])c1cc(C=2NC(=O)N[C@@H](c3ccc(N(C)C)cc3)C=2)ccc1	1	34	5.4869	3.68264	52.5489	132.736	11.0503	135.335	5.4869
35	C115	O=[N+]([O-])c1cc(C=2NC(=O)N[C@@H](c3ccc(OC)cc3)C=2)ccc1	1	35	-5.70089	2.75415	-76.5876	142.208	7.62467	-37.503	-5.70089
		O=[N+]([O-])c1cc(C=2NC(=O)N[C@@H](c3ccc(OC)cc3)C=2)ccc1	1	35	-4.80026	4.03128	-37.0844	149.094	10.58	-23.1695	-4.80026
		O=[N+]([O-])c1cc(C=2NC(=O)N[C@@H](c3ccc(OC)cc3)C=2)ccc1	1	35	-4.43089	1.43401	-76.624	3.73451	-4.41771	-20.443	-4.43089
36	C116	O=[N+]([O-])c1cc(C=2NC(=O)N[C@@H](c3cc(OC)c(O)cc3)C=2)ccc1	1	36	-5.04434	3.6624	-31.2778	113.256	4.61521	-23.538	-5.04434
		O=[N+]([O-])c1cc(C=2NC(=O)N[C@@H](c3cc(OC)c(O)cc3)C=2)ccc1	1	36	-4.8042	2.47682	-1.27049	-3.46196	-1.64718	-11.2259	-4.8042
		O=[N+]([O-])c1cc(C=2NC(=O)N[C@@H](c3cc(OC)c(O)cc3)C=2)ccc1	1	36	-4.52819	4.1353	-53.2826	123.955	5.0451	-20.636	-4.52819
37	C117	Brc1ccc(C=2NC(=O)N[C@@H](c3cc([N+](=O)[O-])ccc3)C=2)cc1	1	37	-0.471879	2.3974	35.3034	60.5292	3.24989	45.6164	-0.471879
38	C118	Brc1ccc(C=2NC(=O)N[C@@H](c3ccc(OC)cc3)C=2)cc1	1	38	-4.95351	2.35157	-106.158	71.1894	3.31304	-28.9425	-4.95351
		Brc1ccc(C=2NC(=O)N[C@@H](c3ccc(OC)cc3)C=2)cc1	1	38	-4.04481	1.12069	-101.542	-20.5633	-5.07999	-11.3761	-4.04481
		Brc1ccc(C=2NC(=O)N[C@@H](c3ccc(OC)cc3)C=2)cc1	1	38	-3.93077	2.64484	-96.7108	79.3706	4.18106	-8.33047	-3.93077
39	C119	Brc1ccc(C=2NC(=O)N[C@@H](c3cc(OC)c(O)cc3)C=2)cc1	1	39	-4.24707	2.35076	-89.6697	43.9106	4.45202	13.8146	-4.24707
		Brc1ccc(C=2NC(=O)N[C@@H](c3cc(OC)c(O)cc3)C=2)cc1	1	39	-3.97484	3.32028	-24.4449	33.9755	3.376	-1.81506	-3.97484
40	C120	O=[N+]([O-])c1cc([C@@H]2NC(=O)NC(c3ccc(O)cc3)=C2)ccc1	1	40	-5.5457	3.66472	-77.377	21.8025	0.289879	-25.6729	-5.5457
		O=[N+]([O-])c1cc([C@@H]2NC(=O)NC(c3ccc(O)cc3)=C2)ccc1	1	40	0.372177	2.17885	77.7226	94.527	9.69975	39.5261	0.372177
41	C121	O=C1N[C@@H](c2ccc(O)cc2)C=C(c2ccc(O)cc2)N1	1	41	-3.92421	3.77977	-81.213	221.358	25.8924	-15.4317	-3.92421
		O=C1N[C@@H](c2ccc(O)cc2)C=C(c2ccc(O)cc2)N1	1	41	-3.8333	2.9882	-89.2266	89.5541	7.61017	-10.8286	-3.8333
		O=C1N[C@@H](c2ccc(O)cc2)C=C(c2ccc(O)cc2)N1	1	41	-3.36681	3.52886	-130.208	80.8044	5.94639	-8.31574	-3.36681
42	C122	O(C)c1ccc([C@@H]2NC(=O)NC(c3ccc(O)cc3)=C2)cc1	1	42	-5.17491	2.70426	-95.8502	76.0331	5.98458	-22.8398	-5.17491
		O(C)c1ccc([C@@H]2NC(=O)NC(c3ccc(O)cc3)=C2)cc1	1	42	-3.81614	1.17448	-117.016	-34.8567	-6.55743	-10.0277	-3.81614
		O(C)c1ccc([C@@H]2NC(=O)NC(c3ccc(O)cc3)=C2)cc1	1	42	-3.60673	2.36213	-91.5935	96.2405	5.05713	-11.2767	-3.60673
43	C123	O(C)c1c(O)ccc([C@@H]2NC(=O)NC(c3ccc(O)cc3)=C2)c1	1	43	-5.34738	3.20622	-111.943	111.478	12.3493	-1.25853	-5.34738
		O(C)c1c(O)ccc([C@@H]2NC(=O)NC(c3ccc(O)cc3)=C2)c1	1	43	-5.04425	3.39787	-101.102	41.4494	1.55549	-23.1548	-5.04425
		O(C)c1c(O)ccc([C@@H]2NC(=O)NC(c3ccc(O)cc3)=C2)c1	1	43	-3.2503	2.13692	-76.3179	114.607	9.74249	-8.64064	-3.2503
44	C127	O(C)c1c(O)ccc(C=2N=C(O)N[C@@H](c3ccccc3)C=2)c1	1	44	-5.00723	2.40404	-135.564	34.5233	2.46967	-34.614	-5.00723
		O(C)c1c(O)ccc(C=2N=C(O)N[C@@H](c3ccccc3)C=2)c1	1	44	-4.26356	3.77934	-93.8048	45.5958	-1.13356	-4.91373	-4.26356
		O(C)c1c(O)ccc(C=2N=C(O)N[C@@H](c3ccccc3)C=2)c1	1	44	-1.89984	1.90111	-96.6025	13.4558	0.47988	33.2251	-1.89984
45	C128	O=[N+]([O-])c1cc([C@@H]2NC(O)=NC(c3ccc(O)cc3)=C2)ccc1	1	45	-5.67076	3.50072	-112.895	16.434	-0.794096	-30.3616	-5.67076
		O=[N+]([O-])c1cc([C@@H]2NC(O)=NC(c3ccc(O)cc3)=C2)ccc1	1	45	-5.63328	3.62154	-112.286	24.7686	-0.551863	-30.2262	-5.63328
		O=[N+]([O-])c1cc([C@@H]2NC(O)=NC(c3ccc(O)cc3)=C2)ccc1	1	45	-5.55595	3.97657	-110.185	64.6985	2.47979	-33.7477	-5.55595
46	C129	O=[N+]([O-])c1cc([C@@H]2NC(O)=NC(c3ccc(N(C)C)cc3)=C2)ccc1	1	46	-4.37883	2.94461	-80.1432	86.7042	8.02169	-24.7933	-4.37883
		O=[N+]([O-])c1cc([C@@H]2NC(O)=NC(c3ccc(N(C)C)cc3)=C2)ccc1	1	46	3.78126	2.66444	-5.60849	89.5646	4.6061	91.8668	3.78126
47	C130	O=[N+]([O-])c1cc([C@@H]2NC(O)=NC(c3cc(OC)c(O)cc3)=C2)ccc1	1	47	-6.0933	4.04015	-97.8486	65.5322	3.39492	-26.7256	-6.0933
		O=[N+]([O-])c1cc([C@@H]2NC(O)=NC(c3cc(OC)c(O)cc3)=C2)ccc1	1	47	-4.64369	3.55947	-104.382	72.3052	2.88617	-31.5389	-4.64369
		O=[N+]([O-])c1cc([C@@H]2NC(O)=NC(c3cc(OC)c(O)cc3)=C2)ccc1	1	47	-4.40016	2.66187	-69.8567	58.5692	5.07581	-20.9166	-4.40016
48	C131	Brc1ccc([C@@H]2NC(O)=NC(c3ccc(OC)cc3)=C2)cc1	1	48	-3.69628	1.76042	-127.59	26.8522	-2.35735	-2.11302	-3.69628
		Brc1ccc([C@@H]2NC(O)=NC(c3ccc(OC)cc3)=C2)cc1	1	48	-3.30039	2.39842	-95.7868	59.7735	-0.181911	-1.54128	-3.30039
		Brc1ccc([C@@H]2NC(O)=NC(c3ccc(OC)cc3)=C2)cc1	1	48	-2.94357	2.01047	-134.098	14.0026	-1.42578	4.2935	-2.94357
49	C133	Oc1ccc([C@@H]2NC(O)=NC(c3ccc(O)cc3)=C2)cc1	1	49	-5.28317	3.60283	-157.327	44.4899	1.61316	-34.2044	-5.28317
		Oc1ccc([C@@H]2NC(O)=NC(c3ccc(O)cc3)=C2)cc1	1	49	-4.55983	2.75986	-166.645	78.7856	3.70242	-36.0142	-4.55983
		Oc1ccc([C@@H]2NC(O)=NC(c3ccc(O)cc3)=C2)cc1	1	49	-1.03686	2.15644	-122.483	50.3129	1.40958	31.004	-1.03686
50	C134	O(C)c1ccc(C=2N=C(O)N[C@@H](c3ccc(O)cc3)C=2)cc1	1	50	-4.33262	1.87099	-152.944	-11.6246	-3.35385	-9.95358	-4.33262
		O(C)c1ccc(C=2N=C(O)N[C@@H](c3ccc(O)cc3)C=2)cc1	1	50	-3.86168	3.65694	-136.684	78.0122	1.61566	-8.61024	-3.86168
		O(C)c1ccc(C=2N=C(O)N[C@@H](c3ccc(O)cc3)C=2)cc1	1	50	-3.76456	2.11919	-143.581	54.8714	-1.40606	-4.96076	-3.76456
51	C135	O(C)c1c(C)ccc(C=2N=C(O)N[C@@H](c3ccc(O)cc3)C=2)c1	1	51	-5.16953	2.79507	-152.308	124.73	7.83547	-34.5548	-5.16953
		O(C)c1c(C)ccc(C=2N=C(O)N[C@@H](c3ccc(O)cc3)C=2)c1	1	51	-4.8869	2.62339	-152.023	78.4572	4.96746	-28.912	-4.8869
		O(C)c1c(C)ccc(C=2N=C(O)N[C@@H](c3ccc(O)cc3)C=2)c1	1	51	-4.7085	2.99823	-129.822	58.2526	1.518	-34.0732	-4.7085
52	C136	OC1=NC(c2ccc(N(C)C)cc2)=C[C@H](c2ccccc2)N1	1	52	-4.89126	2.3969	-136.389	28.7544	0.947671	-35.2833	-4.89126
53	C137	Brc1ccc([C@@H]2NC(O)=NC(c3ccc(O)cc3)=C2)cc1	1	53	-4.28723	3.42961	-119.925	48.7183	1.25325	-8.2561	-4.28723
54	C138	Brc1ccc([C@@H]2NC(O)=NC(c3ccc(N(C)C)cc3)=C2)cc1	1	54	-5.1887	2.44137	-136.321	65.7406	4.6411	-36.46	-5.1887
		Brc1ccc([C@@H]2NC(O)=NC(c3ccc(N(C)C)cc3)=C2)cc1	1	54	16.3205	2.49082	77.7702	104.291	9.3598	195.81	16.3205
55	C139	Brc1ccc([C@@H]2NC(O)=NC(c3cc(OC)c(C)cc3)=C2)cc1	1	55	-5.47824	2.68732	-139.631	135.652	9.46478	-32.7044	-5.47824
		Brc1ccc([C@@H]2NC(O)=NC(c3cc(OC)c(C)cc3)=C2)cc1	1	55	-4.59075	3.61055	-138.175	52.167	2.16253	-34.1827	-4.59075
		Brc1ccc([C@@H]2NC(O)=NC(c3cc(OC)c(C)cc3)=C2)cc1	1	55	-3.80355	3.71329	-87.6945	100.418	8.28067	-9.63842	-3.80355
56	C140	Oc1ccc([C@@H]2NC(O)=NC(c3ccc(N(C)C)cc3)=C2)cc1	1	56	-5.01247	2.35904	-153.682	60.2232	3.48981	-36.4701	-5.01247
57	C142	O=C(O)[C@@H]1N(C2=NN=C(c3ccccc3)C2)CCC1	1	57	-5.1569	1.29117	15.1246	-84.0655	-7.08061	-47.0408	-5.1569
		O=C(O)[C@@H]1N(C2=NN=C(c3ccccc3)C2)CCC1	1	57	-5.15267	1.15399	15.3731	-65.077	-6.94492	-42.8718	-5.15267
		O=C(O)[C@@H]1N(C2=NN=C(c3ccccc3)C2)CCC1	1	57	-4.92188	2.00628	27.1112	-86.2363	-6.75011	-47.1751	-4.92188
58	C145	O=C(O)[C@@H]1N(C2=NN=C(c3ccc(N(C)C)cc3)C2)CCC1	1	58	-6.02801	1.8443	11.5253	-21.2241	-3.85467	-55.3189	-6.02801
		O=C(O)[C@@H]1N(C2=NN=C(c3ccc(N(C)C)cc3)C2)CCC1	1	58	-5.91514	2.21945	33.2081	-69.7337	-5.86576	-55.9178	-5.91514
		O=C(O)[C@@H]1N(C2=NN=C(c3ccc(N(C)C)cc3)C2)CCC1	1	58	-5.90818	2.36017	16.5947	-76.0394	-5.43387	-47.1288	-5.90818
59	C146	O=C(O)[C@@H]1N(C2=NN=C(c3ccc(OC)cc3)C2)CCC1	1	59	-5.53132	1.94186	33.3977	-75.8737	-6.37452	-48.2058	-5.53132
		O=C(O)[C@@H]1N(C2=NN=C(c3ccc(OC)cc3)C2)CCC1	1	59	-5.42037	1.62475	22.8752	-86.4786	-6.71862	-51.2639	-5.42037
		O=C(O)[C@@H]1N(C2=NN=C(c3ccc(OC)cc3)C2)CCC1	1	59	-5.23608	1.67328	27.3095	-86.4545	-6.72468	-50.0604	-5.23608
60	C148	O=C(O)[C@@H]1N(C2=NN[C@H](c3cc(OC)c(O)cc3)C2)CCC1	1	60	-5.66122	1.74073	19.5966	-41.7949	-5.80887	-44.1849	-5.66122
		O=C(O)[C@@H]1N(C2=NN[C@H](c3cc(OC)c(O)cc3)C2)CCC1	1	60	-5.41979	1.25013	11.6328	-73.7356	-9.03724	-27.3904	-5.41979
		O=C(O)[C@@H]1N(C2=NN[C@H](c3cc(OC)c(O)cc3)C2)CCC1	1	60	-5.14649	2.30999	27.5314	-67.8375	-8.29087	-57.2141	-5.14649
61	C153	O=C(C)N1[C@H]([N@@]2[C@@H](C(=O)O)CCC2)CC(c2ccc(OC)cc2)=N1	1	61	-5.32954	1.23813	42.0038	-27.9482	-4.63439	-19.7696	-5.32954
		O=C(C)N1[C@H]([N@@]2[C@@H](C(=O)O)CCC2)CC(c2ccc(OC)cc2)=N1	1	61	-5.18006	2.00225	40.295	-23.0391	-5.13755	-12.6487	-5.18006
		O=C(C)N1[C@H]([N@@]2[C@@H](C(=O)O)CCC2)CC(c2ccc(OC)cc2)=N1	1	61	-5.10742	1.49275	77.561	-52.6917	-4.87141	-35.0856	-5.10742
62	C155	O=C(C)N1[C@H]([N@@]2[C@@H](C(=O)O)CCC2)CC(c2cc(OC)c(O)cc2)=N1	1	62	-4.92631	1.81289	70.7473	-26.753	-5.31287	-24.465	-4.92631
		O=C(C)N1[C@H]([N@@]2[C@@H](C(=O)O)CCC2)CC(c2cc(OC)c(O)cc2)=N1	1	62	-4.7496	1.64009	66.183	-28.0709	-5.7273	-19.6012	-4.7496
		O=C(C)N1[C@H]([N@@]2[C@@H](C(=O)O)CCC2)CC(c2cc(OC)c(O)cc2)=N1	1	62	-4.52701	1.86389	55.3676	5.20212	-5.01531	-12.0886	-4.52701
63	C158	O=C(O)[C@@H]1[N@@]([C@H]2N(C=O)N=C(c3ccc(O)cc3)C2)CCC1	1	63	-4.49871	1.32023	38.1558	-55.2201	-6.43382	-16.1216	-4.49871
		O=C(O)[C@@H]1[N@@]([C@H]2N(C=O)N=C(c3ccc(O)cc3)C2)CCC1	1	63	-2.35226	1.57045	71.3409	-53.3299	-7.35357	-56.0259	-2.35226
		O=C(O)[C@@H]1[N@@]([C@H]2N(C=O)N=C(c3ccc(O)cc3)C2)CCC1	1	63	-2.17194	1.83936	82.3019	-58.1965	-7.74118	23.9549	-2.17194
64	C160	O=C(O)[C@@H]1[N@@]([C@H]2N(C=O)N=C(c3ccc(OC)cc3)C2)CCC1	1	64	-5.10242	1.67789	46.7852	-46.2515	-5.10959	-31.0499	-5.10242
		O=C(O)[C@@H]1[N@@]([C@H]2N(C=O)N=C(c3ccc(OC)cc3)C2)CCC1	1	64	-4.75165	1.39499	51.7783	-34.9662	-5.37303	-18.5799	-4.75165
		O=C(O)[C@@H]1[N@@]([C@H]2N(C=O)N=C(c3ccc(OC)cc3)C2)CCC1	1	64	-4.0387	1.84283	85.7292	-63.1877	-6.64264	-8.95663	-4.0387
65	C162	O=C(O)[C@@H]1[N@@]([C@H]2N(C=O)N=C(c3cc(OC)c(O)cc3)C2)CCC1	1	65	-5.48162	1.94789	49.3471	-13.3314	-4.74822	-24.8797	-5.48162
		O=C(O)[C@@H]1[N@@]([C@H]2N(C=O)N=C(c3cc(OC)c(O)cc3)C2)CCC1	1	65	-5.37314	1.63011	44.1141	-44.3439	-4.36037	-32.2966	-5.37314
		O=C(O)[C@@H]1[N@@]([C@H]2N(C=O)N=C(c3cc(OC)c(O)cc3)C2)CCC1	1	65	-5.32855	1.35236	42.7854	-52.8615	-5.2174	-31.7522	-5.32855
66	C163	O=C(O)[C@@H]1N(C=2NC(=O)N[C@@H](c3ccccc3)C=2)CCC1	1	66	-5.1487	1.51297	-118.193	-18.8368	-1.68514	-27.0858	-5.1487
		O=C(O)[C@@H]1N(C=2NC(=O)N[C@@H](c3ccccc3)C=2)CCC1	1	66	-5.04869	2.39054	-109.758	47.4328	1.21796	-38.9298	-5.04869
		O=C(O)[C@@H]1N(C=2NC(=O)N[C@@H](c3ccccc3)C=2)CCC1	1	66	-5.02929	1.91389	-123.242	-71.2636	-5.13426	-32.4819	-5.02929
67	C164	O=[N+]([O-])c1cc([C@@H]2NC(=O)NC(N3[C@@H](C(=O)O)CCC3)=C2)ccc1	1	67	-6.325	1.62866	-101.517	-43.0407	-8.66158	-32.3177	-6.325
		O=[N+]([O-])c1cc([C@@H]2NC(=O)NC(N3[C@@H](C(=O)O)CCC3)=C2)ccc1	1	67	-6.195	1.67443	-93.4335	-19.5989	-5.23872	-28.1661	-6.195
		O=[N+]([O-])c1cc([C@@H]2NC(=O)NC(N3[C@@H](C(=O)O)CCC3)=C2)ccc1	1	67	-6.15753	2.74524	-95.5744	25.6857	-3.01288	-32.7766	-6.15753
68	C165	O=C(O)[C@@H]1N(C=2NC(=O)N[C@@H](c3ccc(O)cc3)C=2)CCC1	1	68	-5.82898	1.66826	-147.463	-34.099	-5.75782	-33.2791	-5.82898
		O=C(O)[C@@H]1N(C=2NC(=O)N[C@@H](c3ccc(O)cc3)C=2)CCC1	1	68	-5.41565	2.1271	-150.626	13.8237	1.07662	-23.6975	-5.41565
		O=C(O)[C@@H]1N(C=2NC(=O)N[C@@H](c3ccc(O)cc3)C=2)CCC1	1	68	-4.95917	4.05097	-134.908	73.7205	5.80498	-23.9302	-4.95917
69	C166	O=C(O)[C@@H]1N(C=2NC(=O)N[C@@H](c3ccc(N(C)C)cc3)C=2)CCC1	1	69	-5.40525	2.67336	-112.156	19.0683	-1.16183	-3.92487	-5.40525
		O=C(O)[C@@H]1N(C=2NC(=O)N[C@@H](c3ccc(N(C)C)cc3)C=2)CCC1	1	69	-5.35927	2.97365	-110.92	27.8613	1.70235	-7.64527	-5.35927
		O=C(O)[C@@H]1N(C=2NC(=O)N[C@@H](c3ccc(N(C)C)cc3)C=2)CCC1	1	69	-5.14685	1.27009	-118.22	-79.3547	-6.59672	-51.1438	-5.14685
70	C167	O=C(O)[C@@H]1N(C=2NC(=O)N[C@@H](c3ccc(OC)cc3)C=2)CCC1	1	70	-6.0243	1.76072	-130.892	-81.7212	-4.84078	-27.1968	-6.0243
		O=C(O)[C@@H]1N(C=2NC(=O)N[C@@H](c3ccc(OC)cc3)C=2)CCC1	1	70	-5.82501	1.54854	-128.494	-91.1439	-5.34532	-24.2444	-5.82501
		O=C(O)[C@@H]1N(C=2NC(=O)N[C@@H](c3ccc(OC)cc3)C=2)CCC1	1	70	-5.22803	1.47849	-116.707	-61.0268	-6.31252	-18.4958	-5.22803
71	C169	O=C(O)[C@@H]1N(C=2NC(=O)N[C@@H](c3cc(OC)c(O)cc3)C=2)CCC1	1	71	-5.56212	1.47075	-129.863	-34.1892	-3.15351	-39.5509	-5.56212
		O=C(O)[C@@H]1N(C=2NC(=O)N[C@@H](c3cc(OC)c(O)cc3)C=2)CCC1	1	71	-5.08383	1.33522	-122.554	-89.543	-9.16401	-40.9717	-5.08383
		O=C(O)[C@@H]1N(C=2NC(=O)N[C@@H](c3cc(OC)c(O)cc3)C=2)CCC1	1	71	-4.90508	2.0164	-110.873	9.99939	-2.7854	-9.69246	-4.90508
72	C179	Nc1ccc(C2=NN=C(c3ccccc3)C2)cc1	1	72	-5.00691	2.12963	-4.33027	-6.80231	-1.79014	-45.41	-5.00691
		Nc1ccc(C2=NN=C(c3ccccc3)C2)cc1	1	72	-4.98659	2.00838	-4.15387	2.89182	-3.44275	-44.424	-4.98659
		Nc1ccc(C2=NN=C(c3ccccc3)C2)cc1	1	72	-4.41262	1.92293	-2.61174	-70.3626	-2.8914	-33.2596	-4.41262
73	C190	O=CN1[C@H](c2ccccc2)CC(c2ccc(N)cc2)=N1	1	73	-5.28382	1.39413	11.6713	-17.3518	-3.22969	-20.0283	-5.28382
		O=CN1[C@H](c2ccccc2)CC(c2ccc(N)cc2)=N1	1	73	-5.2774	2.01398	13.5041	-1.21197	-2.95309	-26.7439	-5.2774
		O=CN1[C@H](c2ccccc2)CC(c2ccc(N)cc2)=N1	1	73	-4.87997	2.19814	27.4847	4.36247	-0.607977	-36.9446	-4.87997
74	C191	O=[N+]([O-])c1cc([C@H]2N(C=O)N=C(c3ccc(N)cc3)C2)ccc1	1	74	-5.82476	2.69312	41.1761	57.088	7.34453	-42.8413	-5.82476
		O=[N+]([O-])c1cc([C@H]2N(C=O)N=C(c3ccc(N)cc3)C2)ccc1	1	74	-5.11985	1.59587	41.0828	-31.6782	-4.94917	-29.8627	-5.11985
		O=[N+]([O-])c1cc([C@H]2N(C=O)N=C(c3ccc(N)cc3)C2)ccc1	1	74	-5.09789	2.69795	47.5728	10.9102	-0.337945	-35.3261	-5.09789
75	C193	O=CN1[C@H](c2ccc(O)cc2)CC(c2ccc(N)cc2)=N1	1	75	-5.23491	2.07079	-3.10466	0.0302444	-3.49456	-24.595	-5.23491
		O=CN1[C@H](c2ccc(O)cc2)CC(c2ccc(N)cc2)=N1	1	75	-5.11001	1.39319	-4.50847	-16.0849	-3.02843	-14.0086	-5.11001
		O=CN1[C@H](c2ccc(O)cc2)CC(c2ccc(N)cc2)=N1	1	75	-4.93473	1.85405	3.11034	-19.2669	-3.68448	-32.6136	-4.93473
76	C195	O=C(O)[C@@H]1[N@@]([C@H]2N(C=O)N=C(c3ccc(N)cc3)C2)CCC1	1	76	-4.88619	1.26966	21.605	-57.1253	-6.13979	-30.1296	-4.88619
		O=C(O)[C@@H]1[N@@]([C@H]2N(C=O)N=C(c3ccc(N)cc3)C2)CCC1	1	76	-4.76695	1.47787	26.4276	-39.5457	-5.27448	-23.2539	-4.76695
		O=C(O)[C@@H]1[N@@]([C@H]2N(C=O)N=C(c3ccc(N)cc3)C2)CCC1	1	76	-4.70065	2.28979	41.8247	-32.8717	-5.21073	-13.1405	-4.70065
77	C196	O=C1N[C@@H](c2ccc(N)cc2)C=C(c2ccccc2)N1	1	77	-3.69309	3.01272	-82.7779	78.0432	11.5906	-22.3601	-3.69309
		O=C1N[C@@H](c2ccc(N)cc2)C=C(c2ccccc2)N1	1	77	-2.92564	2.52418	-83.7597	45.9363	7.20279	-15.79	-2.92564
		O=C1N[C@@H](c2ccc(N)cc2)C=C(c2ccccc2)N1	1	77	-1.46789	2.11261	-100.993	1.42694	-1.65158	14.5703	-1.46789
78	C198	Brc1ccc(C=2NC(=O)N[C@@H](c3ccc(N)cc3)C=2)cc1	1	78	-4.56304	3.59435	-47.6365	92.9203	4.82394	-15.0028	-4.56304
		Brc1ccc(C=2NC(=O)N[C@@H](c3ccc(N)cc3)C=2)cc1	1	78	0.00231897	2.56491	-6.84704	44.0065	2.99442	45.0085	0.00231897
		O=C1N[C@@H](c2ccc(N)cc2)C=C(c2ccc(O)cc2)N1	1	79	-4.38778	3.03486	-120.457	71.1919	11.9879	-28.8492	-4.38778
79	C199	O=C1N[C@@H](c2ccc(N)cc2)C=C(c2ccc(O)cc2)N1	1	79	-3.60414	3.30327	-98.4355	125.569	19.9461	-18.191	-3.60414
		O=C1N[C@@H](c2ccc(N)cc2)C=C(c2ccc(O)cc2)N1	1	79	-1.7008	2.73544	-116.704	41.8062	3.43828	12.1913	-1.7008
80	C201	O=C(O)[C@@H]1N(C=2NC(=O)N[C@@H](c3ccc(N)cc3)C=2)CCC1	1	80	-5.05613	2.3236	-157.947	-27.9475	-4.7675	-23.6937	-5.05613
		O=C(O)[C@@H]1N(C=2NC(=O)N[C@@H](c3ccc(N)cc3)C=2)CCC1	1	80	-5.03197	1.95384	-138.307	-38.8455	-4.70397	-6.4856	-5.03197
		O=C(O)[C@@H]1N(C=2NC(=O)N[C@@H](c3ccc(N)cc3)C=2)CCC1	1	80	-4.57131	1.15182	-152.433	-93.3598	-8.31131	-42.2664	-4.57131
81	C202	OC1=NC(c2ccc(N)cc2)=C[C@H](c2ccccc2)N1	1	81	-4.58321	3.54896	-158.48	26.1526	0.463552	-16.6866	-4.58321
82	C204	Brc1ccc([C@@H]2NC(O)=NC(c3ccc(N)cc3)=C2)cc1	1	82	-5.33691	3.72403	-149.4	73.9785	4.17371	-27.8145	-5.33691
		Brc1ccc([C@@H]2NC(O)=NC(c3ccc(N)cc3)=C2)cc1	1	82	-4.5953	2.53568	-161.57	73.6779	5.40461	-31.4818	-4.5953
		Brc1ccc([C@@H]2NC(O)=NC(c3ccc(N)cc3)=C2)cc1	1	82	-2.45185	3.5695	-72.9918	90.5432	4.74015	-5.04111	-2.45185
83	C205	Oc1ccc([C@@H]2NC(O)=NC(c3ccc(N)cc3)=C2)cc1	1	83	-5.19594	3.92889	-168.957	66.7097	2.309	-33.1341	-5.19594
		Oc1ccc([C@@H]2NC(O)=NC(c3ccc(N)cc3)=C2)cc1	1	83	-2.17795	3.46993	-89.8448	77.5758	4.25646	-4.27098	-2.17795
84	C227	O=C1N[C@@H](c2c(O)cccc2)C=C(c2ccc(O)cc2)N1	1	84	-3.96024	3.03277	-88.5601	74.3397	13.7776	-21.4834	-3.96024
		O=C1N[C@@H](c2c(O)cccc2)C=C(c2ccc(O)cc2)N1	1	84	-3.87198	2.54815	-105.397	5.27965	-0.0535953	-3.13699	-3.87198
		O=C1N[C@@H](c2c(O)cccc2)C=C(c2ccc(O)cc2)N1	1	84	-3.81697	2.77242	-99.3592	-4.10751	-4.32706	-20.4608	-3.81697
85	C229	O=C(O)[C@@H]1N(C=2NC(=O)N[C@@H](c3c(O)cccc3)C=2)CCC1	1	85	-6.40893	1.61401	-148.545	-56.6836	-8.29108	-36.6984	-6.40893
		O=C(O)[C@@H]1N(C=2NC(=O)N[C@@H](c3c(O)cccc3)C=2)CCC1	1	85	-6.08534	1.64647	-144.371	-43.9357	-7.99152	-33.8695	-6.08534
		O=C(O)[C@@H]1N(C=2NC(=O)N[C@@H](c3c(O)cccc3)C=2)CCC1	1	85	-5.99792	1.83106	-150.299	-52.566	-6.9424	-30.5606	-5.99792

## Sheet: Sel85chalcone_NEPdock
	mol	rseq	mseq	S	rmsd_refine	E_conf	E_place	E_score1	E_refine	E_score2
C14	O=C(C)N1[C@H](c2ccc(O)cc2)CC(c2ccc(N(C)C)cc2)=N1	1	1	-6.10508	1.59744	16.8037	-19.7343	-6.66817	-48.7296	-6.10508
	O=C(C)N1[C@H](c2ccc(O)cc2)CC(c2ccc(N(C)C)cc2)=N1	1	1	-5.66698	1.96464	8.5645	-24.2469	-3.63694	-39.0037	-5.66698
	O=C(C)N1[C@H](c2ccc(O)cc2)CC(c2ccc(N(C)C)cc2)=N1	1	1	-5.13717	1.00016	-8.03676	-61.3897	-7.39286	-61.8005	-5.13717
	O=C(C)N1[C@H](c2ccc(O)cc2)CC(c2ccc(N(C)C)cc2)=N1	1	1	-4.58984	1.17747	0.509239	-53.4677	-7.33187	-24.6366	-4.58984
	O=C(C)N1[C@H](c2ccc(O)cc2)CC(c2ccc(N(C)C)cc2)=N1	1	1	-4.3295	2.02473	2.93197	-20.6223	-0.769499	-56.1826	-4.3295
C24	Brc1ccc([C@H]2N(C=O)N=C(c3ccc(N(C)C)cc3)C2)cc1	1	2	-6.33061	1.72206	41.4601	-55.2994	-5.98282	-55.4026	-6.33061
	Brc1ccc([C@H]2N(C=O)N=C(c3ccc(N(C)C)cc3)C2)cc1	1	2	-5.31733	1.27239	46.3118	-62.838	-7.39034	-49.6438	-5.31733
	Brc1ccc([C@H]2N(C=O)N=C(c3ccc(N(C)C)cc3)C2)cc1	1	2	-5.14181	1.8538	54.1342	-43.654	-3.83122	-31.1402	-5.14181
	Brc1ccc([C@H]2N(C=O)N=C(c3ccc(N(C)C)cc3)C2)cc1	1	2	-4.86136	1.82928	42.7365	-44.1385	-5.52844	-37.6785	-4.86136
	Brc1ccc([C@H]2N(C=O)N=C(c3ccc(N(C)C)cc3)C2)cc1	1	2	-4.81989	0.897474	24.72	-60.6344	-7.35005	-57.416	-4.81989
C26	O=CN1[C@H](c2ccc(O)cc2)CC(c2ccc(N(C)C)cc2)=N1	1	3	-6.14982	1.9123	23.8599	-55.3154	-6.23003	-55.9095	-6.14982
	O=CN1[C@H](c2ccc(O)cc2)CC(c2ccc(N(C)C)cc2)=N1	1	3	-5.5615	2.02073	25.7742	-60.0612	-5.83082	-38.4641	-5.5615
	O=CN1[C@H](c2ccc(O)cc2)CC(c2ccc(N(C)C)cc2)=N1	1	3	-4.65067	2.59784	16.3452	1.75765	0.208461	-40.7513	-4.65067
	O=CN1[C@H](c2ccc(O)cc2)CC(c2ccc(N(C)C)cc2)=N1	1	3	-4.33833	2.90436	11.8745	-25.0572	-1.15454	-35.459	-4.33833
	O=CN1[C@H](c2ccc(O)cc2)CC(c2ccc(N(C)C)cc2)=N1	1	3	-4.17781	1.87968	13.0386	-27.0094	-2.23622	-48.4265	-4.17781
C32	O=C1N[C@@H](c2ccc(N(C)C)cc2)C=C(c2ccccc2)N1	1	4	-5.02906	2.83834	-105.461	-30.2529	-0.262659	-56.866	-5.02906
	O=C1N[C@@H](c2ccc(N(C)C)cc2)C=C(c2ccccc2)N1	1	4	-4.5637	1.94162	-84.6986	-25.7643	-1.23575	-41.5297	-4.5637
	O=C1N[C@@H](c2ccc(N(C)C)cc2)C=C(c2ccccc2)N1	1	4	-4.13801	2.29914	-105.507	-33.7348	-1.55958	-48.6335	-4.13801
	O=C1N[C@@H](c2ccc(N(C)C)cc2)C=C(c2ccccc2)N1	1	4	-4.11296	3.75864	-113.703	-9.29503	-0.87956	-43.0839	-4.11296
	O=C1N[C@@H](c2ccc(N(C)C)cc2)C=C(c2ccccc2)N1	1	4	-3.57338	1.94622	-89.0169	-9.22108	0.68401	-25.512	-3.57338
	Brc1ccc(C=2NC(=O)N[C@@H](c3ccc(O)cc3)C=2)cc1	1	5	-5.34021	2.33252	-122.955	-46.6182	-4.05388	-54.7177	-5.34021
	Brc1ccc(C=2NC(=O)N[C@@H](c3ccc(O)cc3)C=2)cc1	1	5	-4.45802	3.86494	-117.504	7.40398	0.281492	-44.969	-4.45802
	Brc1ccc(C=2NC(=O)N[C@@H](c3ccc(O)cc3)C=2)cc1	1	5	-4.28984	6.70949	-117.76	5.55494	-2.12727	-30.1031	-4.28984
	Brc1ccc(C=2NC(=O)N[C@@H](c3ccc(N(C)C)cc3)C=2)cc1	1	6	-5.61141	3.68463	-106.121	20.1235	3.52535	-58.7217	-5.61141
	Brc1ccc(C=2NC(=O)N[C@@H](c3ccc(N(C)C)cc3)C=2)cc1	1	6	-4.54394	4.68334	-104.191	10.5484	1.18473	-45.8456	-4.54394
	Brc1ccc(C=2NC(=O)N[C@@H](c3ccc(N(C)C)cc3)C=2)cc1	1	6	-3.61249	1.69672	-89.9613	-19.1721	-0.614191	-25.096	-3.61249
	Brc1ccc(C=2NC(=O)N[C@@H](c3ccc(N(C)C)cc3)C=2)cc1	1	6	-3.10937	2.21274	-84.3814	-13.511	0.475125	-24.6406	-3.10937
C37	O=C1N[C@@H](c2ccc(N(C)C)cc2)C=C(c2ccc(O)cc2)N1	1	7	-5.26665	2.47919	-123.144	-26.4196	2.41979	-55.497	-5.26665
	O=C1N[C@@H](c2ccc(N(C)C)cc2)C=C(c2ccc(O)cc2)N1	1	7	-3.21735	2.67169	-101.015	-3.11505	2.70919	2.68144	-3.21735
	O=C1N[C@@H](c2ccc(N(C)C)cc2)C=C(c2ccc(O)cc2)N1	1	7	-3.09335	2.21678	-101.147	-12.2157	2.15754	-24.3541	-3.09335
	O=C1N[C@@H](c2ccc(N(C)C)cc2)C=C(c2ccc(O)cc2)N1	1	7	-1.50946	1.89706	-85.833	3.0462	2.02906	31.7199	-1.50946
C41	O=[N+]([O-])c1cc([N+](=O)[O-])cc(C=2NC(=O)N[C@@H](c3ccc(N(C)C)cc3)C=2)c1	1	8	-5.06942	2.26008	-37.2445	6.71749	1.5829	-46.4988	-5.06942
	O=[N+]([O-])c1cc([N+](=O)[O-])cc(C=2NC(=O)N[C@@H](c3ccc(N(C)C)cc3)C=2)c1	1	8	-4.71914	3.25621	-53.5271	89.5645	8.69939	-41.6813	-4.71914
	O=[N+]([O-])c1cc([N+](=O)[O-])cc(C=2NC(=O)N[C@@H](c3ccc(N(C)C)cc3)C=2)c1	1	8	-4.00151	2.0418	-82.6874	-14.5693	-6.58277	-38.8221	-4.00151
	O=[N+]([O-])c1cc([N+](=O)[O-])cc(C=2NC(=O)N[C@@H](c3ccc(N(C)C)cc3)C=2)c1	1	8	-3.76793	2.85216	-58.0349	87.0813	6.83526	-26.1988	-3.76793
	O=[N+]([O-])c1cc([N+](=O)[O-])cc(C=2NC(=O)N[C@@H](c3ccc(N(C)C)cc3)C=2)c1	1	8	32.219	2.45042	62.5468	-20.4219	1.23792	370.245	32.219
C46	Brc1ccc([C@@H]2NC(O)=NC(c3cc([N+](=O)[O-])ccc3)=C2)cc1	1	9	-4.45157	2.78731	-96.7464	17.9533	3.59193	-20.8934	-4.45157
	Brc1ccc([C@@H]2NC(O)=NC(c3cc([N+](=O)[O-])ccc3)=C2)cc1	1	9	-4.05302	2.09368	-124.105	16.2649	-2.54545	-38.4331	-4.05302
	Brc1ccc([C@@H]2NC(O)=NC(c3cc([N+](=O)[O-])ccc3)=C2)cc1	1	9	-3.88117	2.19391	-113.068	13.7765	-2.81162	-50.8795	-3.88117
	Brc1ccc([C@@H]2NC(O)=NC(c3cc([N+](=O)[O-])ccc3)=C2)cc1	1	9	-3.83027	1.69193	-124.706	14.0049	-2.01005	-33.809	-3.83027
	Brc1ccc([C@@H]2NC(O)=NC(c3cc([N+](=O)[O-])ccc3)=C2)cc1	1	9	-3.81254	1.59561	-122.456	23.3341	-1.41473	-28.8846	-3.81254
C52	O=[N+]([O-])c1cc([N+](=O)[O-])cc([C@@H]2NC(O)=NC(c3ccc(N(C)C)cc3)=C2)c1	1	10	-4.07711	2.67213	-107.817	67.0913	4.64944	-43.2434	-4.07711
	O=[N+]([O-])c1cc([N+](=O)[O-])cc([C@@H]2NC(O)=NC(c3ccc(N(C)C)cc3)=C2)c1	1	10	-3.92247	2.68527	-77.6771	105.988	10.0576	-7.68921	-3.92247
C55	O=[N+]([O-])c1cc([N+](=O)[O-])cc([C@@H]2NC(O)=NC(c3cc(OC)c(C)cc3)=C2)c1	1	11	-5.5584	3.73052	-106.693	64.3996	5.59551	-38.2962	-5.5584
	O=[N+]([O-])c1cc([N+](=O)[O-])cc([C@@H]2NC(O)=NC(c3cc(OC)c(C)cc3)=C2)c1	1	11	-5.49312	3.60865	-109.395	95.6394	8.48918	-42.0292	-5.49312
	O=[N+]([O-])c1cc([N+](=O)[O-])cc([C@@H]2NC(O)=NC(c3cc(OC)c(C)cc3)=C2)c1	1	11	-4.98519	2.99964	-113.81	24.1403	-1.0738	-38.9391	-4.98519
	O=[N+]([O-])c1cc([N+](=O)[O-])cc([C@@H]2NC(O)=NC(c3cc(OC)c(C)cc3)=C2)c1	1	11	-4.63038	3.78637	-100.29	106.306	10.4978	-33.754	-4.63038
	O=[N+]([O-])c1cc([N+](=O)[O-])cc([C@@H]2NC(O)=NC(c3cc(OC)c(C)cc3)=C2)c1	1	11	-4.45977	4.91031	-66.8315	117.091	10.9589	-15.1722	-4.45977
C61	N(C)(C)c1ccc(C2=NN=C(c3ccccc3)C2)cc1	1	12	-4.73776	1.91769	23.4851	-65.496	-4.9566	-47.7496	-4.73776
	N(C)(C)c1ccc(C2=NN=C(c3ccccc3)C2)cc1	1	12	-4.65422	1.47206	23.8434	-63.1928	-4.43863	-45.4718	-4.65422
	N(C)(C)c1ccc(C2=NN=C(c3ccccc3)C2)cc1	1	12	-4.45759	1.68586	33.7431	-26.751	-5.60069	-46.3026	-4.45759
	N(C)(C)c1ccc(C2=NN=C(c3ccccc3)C2)cc1	1	12	-4.18178	1.40059	31.53	-22.4117	-4.92735	-45.6135	-4.18178
C62	O(C)c1c(O)ccc(C2=NN=C(c3ccccc3)C2)c1	1	13	-4.21189	1.66379	22.5454	-90.2206	-5.65982	-47.002	-4.21189
	O(C)c1c(O)ccc(C2=NN=C(c3ccccc3)C2)c1	1	13	-4.15426	5.83723	38.7338	-18.9584	-5.76442	-32.1808	-4.15426
	O(C)c1c(O)ccc(C2=NN=C(c3ccccc3)C2)c1	1	13	-4.14401	5.93278	40.4734	-18.9584	-5.80759	-33.8438	-4.14401
	O(C)c1c(O)ccc(C2=NN=C(c3ccccc3)C2)c1	1	13	-4.00892	0.953478	29.6088	-40.4611	-6.3113	-32.8628	-4.00892
	O(C)c1c(O)ccc(C2=NN=C(c3ccccc3)C2)c1	1	13	-3.96239	0.932632	21.3783	-63.4085	-8.97397	-42.882	-3.96239
C66	O=[N+]([O-])c1cc(C2=NN=C(c3ccc(OC)cc3)C2)ccc1	1	14	-4.79444	1.906	42.1777	-46.7792	-7.8754	-51.9949	-4.79444
	O=[N+]([O-])c1cc(C2=NN=C(c3ccc(OC)cc3)C2)ccc1	1	14	-4.30439	1.8325	45.3697	-40.2553	-6.2491	-41.8401	-4.30439
	O=[N+]([O-])c1cc(C2=NN=C(c3ccc(OC)cc3)C2)ccc1	1	14	-4.06378	1.20703	42.4145	-54.7981	-8.88287	-50.2864	-4.06378
C68	Brc1ccc(C2=NN=C(c3ccccc3)C2)cc1	1	15	-4.64222	1.54619	27.9425	-63.1566	-4.44718	-44.9992	-4.64222
	Brc1ccc(C2=NN=C(c3ccccc3)C2)cc1	1	15	-4.60419	2.58008	28.3451	-47.1161	-2.73568	-47.9414	-4.60419
	Brc1ccc(C2=NN=C(c3ccccc3)C2)cc1	1	15	-4.42573	3.37093	27.2305	-4.78258	-3.18322	-53.8016	-4.42573
	Brc1ccc(C2=NN=C(c3ccccc3)C2)cc1	1	15	-4.31747	1.88633	33.9692	-58.8952	-3.645	-48.2466	-4.31747
	Brc1ccc(C2=NN=C(c3ccccc3)C2)cc1	1	15	-3.81227	1.86241	30.1854	-13.3714	-4.06352	-40.5345	-3.81227
C72	Brc1ccc(C2=NN=C(c3ccc(OC)cc3)C2)cc1	1	16	-4.40991	1.83867	29.1125	-62.4397	-3.85977	-48.6694	-4.40991
	Brc1ccc(C2=NN=C(c3ccc(OC)cc3)C2)cc1	1	16	-3.91825	1.96693	27.5271	-30.545	-5.28319	-43.7157	-3.91825
	Brc1ccc(C2=NN=C(c3ccc(OC)cc3)C2)cc1	1	16	-3.69712	1.15531	27.2341	-56.4324	-6.72017	-38.7697	-3.69712
	Brc1ccc(C2=NN=C(c3ccc(OC)cc3)C2)cc1	1	16	-3.59958	1.01994	28.736	-29.8759	-7.91892	-38.7175	-3.59958
	Brc1ccc(C2=NN=C(c3ccc(OC)cc3)C2)cc1	1	16	-2.8472	1.64135	50.3681	-26.0058	-3.85946	-22.6228	-2.8472
C73	Brc1ccc(C2=NN=C(c3cc(OC)c(O)cc3)C2)cc1	1	17	-4.30885	1.65367	21.9713	-78.1281	-5.90591	-47.7844	-4.30885
	Brc1ccc(C2=NN=C(c3cc(OC)c(O)cc3)C2)cc1	1	17	-4.25411	6.27687	37.9564	-18.9386	-5.80786	-33.088	-4.25411
	Brc1ccc(C2=NN=C(c3cc(OC)c(O)cc3)C2)cc1	1	17	-4.14129	1.00238	29.4978	-39.463	-6.54474	-37.0385	-4.14129
	Brc1ccc(C2=NN=C(c3cc(OC)c(O)cc3)C2)cc1	1	17	-4.09922	1.36258	21.1804	-60.3437	-6.3409	-44.1063	-4.09922
	Brc1ccc(C2=NN=C(c3cc(OC)c(O)cc3)C2)cc1	1	17	-4.05529	1.17141	24.0801	-37.643	-6.61053	-45.9075	-4.05529
C78	O(C)c1ccc(C2=NN=C(c3ccc(O)cc3)C2)cc1	1	18	-5.12541	2.35648	27.3087	-33.2728	-2.92123	-18.3073	-5.12541
	O(C)c1ccc(C2=NN=C(c3ccc(O)cc3)C2)cc1	1	18	-4.90396	2.31896	4.93286	-41.0768	-2.65688	-43.2123	-4.90396
	O(C)c1ccc(C2=NN=C(c3ccc(O)cc3)C2)cc1	1	18	-4.7255	2.22115	4.87542	-59.1905	-4.24883	-48.2466	-4.7255
	O(C)c1ccc(C2=NN=C(c3ccc(O)cc3)C2)cc1	1	18	-4.39854	1.58426	3.80035	-58.6464	-4.14347	-47.6867	-4.39854
	O(C)c1ccc(C2=NN=C(c3ccc(O)cc3)C2)cc1	1	18	-3.88786	1.03078	10.9292	-34.2414	-6.4783	-43.1452	-3.88786
C88	Brc1ccc([C@H]2N(C(=O)C)N=C(c3cc(OC)c(O)cc3)C2)cc1	1	19	-6.61626	1.56284	31.6249	-24.0271	-7.90333	-50.1073	-6.61626
	Brc1ccc([C@H]2N(C(=O)C)N=C(c3cc(OC)c(O)cc3)C2)cc1	1	19	-6.04237	1.39283	29.8695	-9.64619	-5.48197	-47.0076	-6.04237
	Brc1ccc([C@H]2N(C(=O)C)N=C(c3cc(OC)c(O)cc3)C2)cc1	1	19	-5.0221	1.39552	17.3958	-47.7527	-7.70394	-34.6545	-5.0221
	Brc1ccc([C@H]2N(C(=O)C)N=C(c3cc(OC)c(O)cc3)C2)cc1	1	19	-5.00094	0.915307	3.30539	-51.0065	-7.7375	-66.4081	-5.00094
	Brc1ccc([C@H]2N(C(=O)C)N=C(c3cc(OC)c(O)cc3)C2)cc1	1	19	-4.6961	1.57479	18.8663	-59.3521	-5.66785	-28.6372	-4.6961
C91	O=[N+]([O-])c1cc(C2=NN(C=O)[C@H](c3ccccc3)C2)ccc1	1	20	-6.39489	1.99497	68.5911	-43.6728	-5.6163	-50.252	-6.39489
	O=[N+]([O-])c1cc(C2=NN(C=O)[C@H](c3ccccc3)C2)ccc1	1	20	-6.21356	1.80333	67.3073	-36.2184	-6.35807	-44.1204	-6.21356
	O=[N+]([O-])c1cc(C2=NN(C=O)[C@H](c3ccccc3)C2)ccc1	1	20	-5.38162	1.74098	65.607	-35.5332	-6.14303	-50.3428	-5.38162
	O=[N+]([O-])c1cc(C2=NN(C=O)[C@H](c3ccccc3)C2)ccc1	1	20	-4.96614	2.16657	67.2704	-48.243	-5.68616	-32.0556	-4.96614
	O=[N+]([O-])c1cc(C2=NN(C=O)[C@H](c3ccccc3)C2)ccc1	1	20	-4.66116	0.775048	47.5534	-54.6431	-8.28066	-62.1256	-4.66116
C93	O=CN1[C@H](c2ccccc2)CC(c2cc(OC)c(O)cc2)=N1	1	21	-6.48742	1.9166	36.8889	-53.2867	-6.27215	-53.9616	-6.48742
	O=CN1[C@H](c2ccccc2)CC(c2cc(OC)c(O)cc2)=N1	1	21	-6.20785	1.51221	50.563	-48.4429	-5.8193	-41.0092	-6.20785
	O=CN1[C@H](c2ccccc2)CC(c2cc(OC)c(O)cc2)=N1	1	21	-5.54398	1.38679	43.621	-63.756	-5.02557	-35.3059	-5.54398
	O=CN1[C@H](c2ccccc2)CC(c2cc(OC)c(O)cc2)=N1	1	21	-5.03087	2.24132	38.0716	-62.1281	-5.19108	-33.9009	-5.03087
	O=CN1[C@H](c2ccccc2)CC(c2cc(OC)c(O)cc2)=N1	1	21	-4.98569	1.92686	42.2132	-48.6702	-4.38047	-41.8284	-4.98569
C96	O=[N+]([O-])c1cc([C@H]2N(C=O)N=C(c3ccc(N(C)C)cc3)C2)ccc1	1	22	-5.86398	1.54182	83.3005	-47.8866	-6.08117	-32.5701	-5.86398
	O=[N+]([O-])c1cc([C@H]2N(C=O)N=C(c3ccc(N(C)C)cc3)C2)ccc1	1	22	-4.44674	1.46973	81.0402	-21.5887	-0.563114	-11.3654	-4.44674
	O=[N+]([O-])c1cc([C@H]2N(C=O)N=C(c3ccc(N(C)C)cc3)C2)ccc1	1	22	-4.37925	2.81287	56.2152	-24.3085	-4.23592	-48.6341	-4.37925
	O=[N+]([O-])c1cc([C@H]2N(C=O)N=C(c3ccc(N(C)C)cc3)C2)ccc1	1	22	-4.27152	2.72511	51.1801	-37.8903	-4.14507	-44.4935	-4.27152
	O=[N+]([O-])c1cc([C@H]2N(C=O)N=C(c3ccc(N(C)C)cc3)C2)ccc1	1	22	-4.15996	5.88719	48.8749	-16.3934	-3.19387	-46.9071	-4.15996
C97	O=[N+]([O-])c1cc([C@H]2N(C=O)N=C(c3ccc(OC)cc3)C2)ccc1	1	23	-6.20059	3.06883	65.4945	-51.5667	-6.57928	-50.6384	-6.20059
	O=[N+]([O-])c1cc([C@H]2N(C=O)N=C(c3ccc(OC)cc3)C2)ccc1	1	23	-4.96211	2.08817	81.865	-63.0274	-7.62455	-36.8747	-4.96211
	O=[N+]([O-])c1cc([C@H]2N(C=O)N=C(c3ccc(OC)cc3)C2)ccc1	1	23	-4.58491	1.62782	80.6141	-43.7957	-5.93644	-12.7266	-4.58491
	O=[N+]([O-])c1cc([C@H]2N(C=O)N=C(c3ccc(OC)cc3)C2)ccc1	1	23	-4.2197	2.9359	50.8943	-35.2318	-4.22383	-44.4897	-4.2197
	O=[N+]([O-])c1cc([C@H]2N(C=O)N=C(c3ccc(OC)cc3)C2)ccc1	1	23	-4.07825	6.31241	56.2699	-43.0304	-5.17669	-36.8833	-4.07825
C98	O=[N+]([O-])c1cc([C@H]2N(C=O)N=C(c3cc(OC)c(O)cc3)C2)ccc1	1	24	-7.18588	1.64651	67.9876	-48.6724	-5.7649	-56.8508	-7.18588
	O=[N+]([O-])c1cc([C@H]2N(C=O)N=C(c3cc(OC)c(O)cc3)C2)ccc1	1	24	-7.01143	2.01314	70.7267	-53.1943	-5.45925	-54.4139	-7.01143
	O=[N+]([O-])c1cc([C@H]2N(C=O)N=C(c3cc(OC)c(O)cc3)C2)ccc1	1	24	-6.63429	1.74554	65.8533	-56.4708	-4.66004	-53.2563	-6.63429
	O=[N+]([O-])c1cc([C@H]2N(C=O)N=C(c3cc(OC)c(O)cc3)C2)ccc1	1	24	-5.68531	1.82202	84.6011	-53.318	-5.73085	-39.1181	-5.68531
	O=[N+]([O-])c1cc([C@H]2N(C=O)N=C(c3cc(OC)c(O)cc3)C2)ccc1	1	24	-5.42639	1.79033	79.4037	-60.146	-6.07025	-33.1968	-5.42639
C99	Brc1ccc([C@H]2N(C=O)N=C(c3cc([N+](=O)[O-])ccc3)C2)cc1	1	25	-6.74884	1.82388	69.2611	-44.5169	-5.15241	-51.8792	-6.74884
	Brc1ccc([C@H]2N(C=O)N=C(c3cc([N+](=O)[O-])ccc3)C2)cc1	1	25	-5.30935	2.12508	74.4055	-46.762	-4.36908	-34.7591	-5.30935
	Brc1ccc([C@H]2N(C=O)N=C(c3cc([N+](=O)[O-])ccc3)C2)cc1	1	25	-5.30676	2.49046	88.898	-40.0384	-3.71991	-25.5077	-5.30676
	Brc1ccc([C@H]2N(C=O)N=C(c3cc([N+](=O)[O-])ccc3)C2)cc1	1	25	-4.87031	2.37225	66.6953	-55.1202	-6.05175	-39.9742	-4.87031
	Brc1ccc([C@H]2N(C=O)N=C(c3cc([N+](=O)[O-])ccc3)C2)cc1	1	25	-4.78329	0.751368	46.9449	-56.4123	-8.69188	-65.2772	-4.78329
C100	Brc1ccc([C@H]2N(C=O)N=C(c3ccc(O)cc3)C2)cc1	1	26	-6.12082	1.79875	29.9316	-51.2918	-3.99244	-53.5363	-6.12082
	Brc1ccc([C@H]2N(C=O)N=C(c3ccc(O)cc3)C2)cc1	1	26	-5.91269	1.33942	23.7633	-68.2724	-7.01974	-50.7883	-5.91269
	Brc1ccc([C@H]2N(C=O)N=C(c3ccc(O)cc3)C2)cc1	1	26	-4.96999	1.04202	31.6419	-61.5838	-6.04388	-43.3091	-4.96999
	Brc1ccc([C@H]2N(C=O)N=C(c3ccc(O)cc3)C2)cc1	1	26	-4.85069	1.78854	42.203	-58.0501	-5.71339	-28.5307	-4.85069
	Brc1ccc([C@H]2N(C=O)N=C(c3ccc(O)cc3)C2)cc1	1	26	-4.74221	6.97276	38.3006	-9.06409	-5.12847	-24.1422	-4.74221
C101	Brc1ccc([C@H]2N(C=O)N=C(c3ccc(OC)cc3)C2)cc1	1	27	-6.25625	1.90762	42.5093	-63.3415	-7.04871	-54.0673	-6.25625
	Brc1ccc([C@H]2N(C=O)N=C(c3ccc(OC)cc3)C2)cc1	1	27	-6.24667	1.85147	41.9956	-46.9914	-5.05692	-52.2637	-6.24667
	Brc1ccc([C@H]2N(C=O)N=C(c3ccc(OC)cc3)C2)cc1	1	27	-5.17557	1.91357	55.0663	-49.0244	-5.39311	-28.3174	-5.17557
	Brc1ccc([C@H]2N(C=O)N=C(c3ccc(OC)cc3)C2)cc1	1	27	-4.78121	2.11504	42.2516	-62.5335	-5.50291	-36.4059	-4.78121
	Brc1ccc([C@H]2N(C=O)N=C(c3ccc(OC)cc3)C2)cc1	1	27	-4.06837	3.30901	37.9067	-65.0067	-6.18984	-34.257	-4.06837
C102	Brc1ccc([C@H]2N(C=O)N=C(c3cc(OC)c(O)cc3)C2)cc1	1	28	-6.84035	1.78267	38.6151	-52.3318	-5.74908	-56.0987	-6.84035
	Brc1ccc([C@H]2N(C=O)N=C(c3cc(OC)c(O)cc3)C2)cc1	1	28	-6.25138	1.77889	36.5845	-66.1799	-5.11169	-52.3362	-6.25138
	Brc1ccc([C@H]2N(C=O)N=C(c3cc(OC)c(O)cc3)C2)cc1	1	28	-5.03469	2.23363	40.7193	-48.6193	-4.86427	-40.0307	-5.03469
	Brc1ccc([C@H]2N(C=O)N=C(c3cc(OC)c(O)cc3)C2)cc1	1	28	-4.76004	2.68095	37.0608	-65.1751	-5.46145	-34.3828	-4.76004
	Brc1ccc([C@H]2N(C=O)N=C(c3cc(OC)c(O)cc3)C2)cc1	1	28	-4.24749	3.33157	33.6803	-52.6915	-5.16933	-34.6289	-4.24749
C105	O=CN1[C@H](c2ccc(O)cc2)CC(c2ccc(OC)cc2)=N1	1	29	-6.04125	1.89014	25.1324	-55.4642	-7.18733	-53.2206	-6.04125
	O=CN1[C@H](c2ccc(O)cc2)CC(c2ccc(OC)cc2)=N1	1	29	-5.67265	1.8589	19.2777	-32.6797	-6.63637	-50.8945	-5.67265
	O=CN1[C@H](c2ccc(O)cc2)CC(c2ccc(OC)cc2)=N1	1	29	-5.52638	1.26187	19.1146	-68.7237	-9.07748	-43.5503	-5.52638
	O=CN1[C@H](c2ccc(O)cc2)CC(c2ccc(OC)cc2)=N1	1	29	-5.48065	1.7233	25.8546	-56.1645	-5.46607	-35.2683	-5.48065
	O=CN1[C@H](c2ccc(O)cc2)CC(c2ccc(OC)cc2)=N1	1	29	-5.15039	1.00299	23.2376	-70.3512	-9.33977	-41.4266	-5.15039
C106	O=CN1[C@H](c2ccc(O)cc2)CC(c2cc(OC)c(O)cc2)=N1	1	30	-6.59585	1.89308	20.0207	-56.6707	-6.44206	-52.9309	-6.59585
	O=CN1[C@H](c2ccc(O)cc2)CC(c2cc(OC)c(O)cc2)=N1	1	30	-6.02019	1.96746	18.8074	-61.4213	-4.93537	-50.9605	-6.02019
	O=CN1[C@H](c2ccc(O)cc2)CC(c2cc(OC)c(O)cc2)=N1	1	30	-5.91839	2.06847	23.9789	-37.2898	-5.47256	-51.6824	-5.91839
	O=CN1[C@H](c2ccc(O)cc2)CC(c2cc(OC)c(O)cc2)=N1	1	30	-5.35381	2.17615	20.5237	-60.8498	-5.70145	-33.2235	-5.35381
	O=CN1[C@H](c2ccc(O)cc2)CC(c2cc(OC)c(O)cc2)=N1	1	30	-5.15973	2.06666	24.6141	-55.9145	-5.09805	-41.61	-5.15973
C111	O(C)c1c(O)ccc([C@@H]2NC(=O)NC(c3ccccc3)=C2)c1	1	31	-5.22295	2.39435	-110.32	-35.2643	0.894806	-56.562	-5.22295
	O(C)c1c(O)ccc([C@@H]2NC(=O)NC(c3ccccc3)=C2)c1	1	31	-4.86782	3.22727	-111.281	-34.5796	-0.949683	-50.488	-4.86782
	O(C)c1c(O)ccc([C@@H]2NC(=O)NC(c3ccccc3)=C2)c1	1	31	-4.06869	2.61547	-110.511	-35.7296	-5.6334	-38.1659	-4.06869
	O(C)c1c(O)ccc([C@@H]2NC(=O)NC(c3ccccc3)=C2)c1	1	31	-4.03467	3.36493	-107.482	-37.1569	0.0250277	-46.8692	-4.03467
	O(C)c1c(O)ccc([C@@H]2NC(=O)NC(c3ccccc3)=C2)c1	1	31	-3.53917	1.57505	-98.9416	-37.585	-2.33814	-26.9	-3.53917
C112	O=[N+]([O-])c1cc([C@@H]2NC(=O)NC(c3cc([N+](=O)[O-])ccc3)=C2)ccc1	1	32	-5.59441	1.81566	-51.6468	-19.9209	-2.09913	-48.8592	-5.59441
	O=[N+]([O-])c1cc([C@@H]2NC(=O)NC(c3cc([N+](=O)[O-])ccc3)=C2)ccc1	1	32	-5.28153	1.63171	-55.4716	-55.6237	-4.65633	-55.3796	-5.28153
	O=[N+]([O-])c1cc([C@@H]2NC(=O)NC(c3cc([N+](=O)[O-])ccc3)=C2)ccc1	1	32	-4.37202	3.8768	-61.0666	-5.00581	-0.953553	-41.4403	-4.37202
	O=[N+]([O-])c1cc([C@@H]2NC(=O)NC(c3cc([N+](=O)[O-])ccc3)=C2)ccc1	1	32	-3.7116	2.93083	-61.6593	12.929	-1.46547	-38.5089	-3.7116
	O=[N+]([O-])c1cc([C@@H]2NC(=O)NC(c3cc([N+](=O)[O-])ccc3)=C2)ccc1	1	32	-3.30555	1.81545	-50.6159	-48.2955	-4.49509	-25.1034	-3.30555
C113	O=[N+]([O-])c1cc(C=2NC(=O)N[C@@H](c3ccc(O)cc3)C=2)ccc1	1	33	-5.24173	1.61107	-100.204	-54.0754	-4.58649	-56.1631	-5.24173
	O=[N+]([O-])c1cc(C=2NC(=O)N[C@@H](c3ccc(O)cc3)C=2)ccc1	1	33	-4.72979	2.13181	-90.4747	-44.449	-3.53187	-47.5601	-4.72979
	O=[N+]([O-])c1cc(C=2NC(=O)N[C@@H](c3ccc(O)cc3)C=2)ccc1	1	33	-4.36257	7.86965	-95.532	-1.76806	-4.98846	-28.9584	-4.36257
	O=[N+]([O-])c1cc(C=2NC(=O)N[C@@H](c3ccc(O)cc3)C=2)ccc1	1	33	-4.26303	2.1139	-104.329	-7.97401	-3.84531	-43.1745	-4.26303
C114	O=[N+]([O-])c1cc(C=2NC(=O)N[C@@H](c3ccc(N(C)C)cc3)C=2)ccc1	1	34	-4.43261	3.73879	-92.1235	9.64071	3.37541	-42.5566	-4.43261
C115	O=[N+]([O-])c1cc(C=2NC(=O)N[C@@H](c3ccc(OC)cc3)C=2)ccc1	1	35	-7.10573	1.64036	-72.8381	-12.5826	1.8948	-34.5883	-7.10573
	O=[N+]([O-])c1cc(C=2NC(=O)N[C@@H](c3ccc(OC)cc3)C=2)ccc1	1	35	-6.3773	2.56766	-66.2645	5.60035	1.905	-34.9616	-6.3773
	O=[N+]([O-])c1cc(C=2NC(=O)N[C@@H](c3ccc(OC)cc3)C=2)ccc1	1	35	-5.57083	3.44057	-80.3229	-11.3427	0.66082	-41.2677	-5.57083
	O=[N+]([O-])c1cc(C=2NC(=O)N[C@@H](c3ccc(OC)cc3)C=2)ccc1	1	35	-5.2772	2.82709	-87.5665	-17.1883	1.81557	-57.2211	-5.2772
	O=[N+]([O-])c1cc(C=2NC(=O)N[C@@H](c3ccc(OC)cc3)C=2)ccc1	1	35	-4.855	3.83873	-78.9419	-17.2291	2.38659	-53.2488	-4.855
C116	O=[N+]([O-])c1cc(C=2NC(=O)N[C@@H](c3cc(OC)c(O)cc3)C=2)ccc1	1	36	-5.481	2.80679	-80.1281	38.7918	4.81966	-56.8287	-5.481
	O=[N+]([O-])c1cc(C=2NC(=O)N[C@@H](c3cc(OC)c(O)cc3)C=2)ccc1	1	36	-5.2916	4.49631	-88.6282	-6.51758	4.22978	-57.9527	-5.2916
	O=[N+]([O-])c1cc(C=2NC(=O)N[C@@H](c3cc(OC)c(O)cc3)C=2)ccc1	1	36	-4.77671	3.69695	-79.0584	-2.6346	4.12111	-48.7911	-4.77671
	O=[N+]([O-])c1cc(C=2NC(=O)N[C@@H](c3cc(OC)c(O)cc3)C=2)ccc1	1	36	-4.75865	4.20699	-80.948	1.1605	3.92303	-51.8272	-4.75865
	O=[N+]([O-])c1cc(C=2NC(=O)N[C@@H](c3cc(OC)c(O)cc3)C=2)ccc1	1	36	-4.53915	1.8361	-94.6944	0.524641	-2.7146	-40.1927	-4.53915
C117	Brc1ccc(C=2NC(=O)N[C@@H](c3cc([N+](=O)[O-])ccc3)C=2)cc1	1	37	-5.47316	1.9911	-77.7012	-31.3337	-1.74968	-50.687	-5.47316
	Brc1ccc(C=2NC(=O)N[C@@H](c3cc([N+](=O)[O-])ccc3)C=2)cc1	1	37	-5.38927	1.34616	-74.4982	-24.5506	-1.97118	-46.5495	-5.38927
	Brc1ccc(C=2NC(=O)N[C@@H](c3cc([N+](=O)[O-])ccc3)C=2)cc1	1	37	-4.50826	4.10943	-71.9021	15.9564	2.44742	-44.9634	-4.50826
	Brc1ccc(C=2NC(=O)N[C@@H](c3cc([N+](=O)[O-])ccc3)C=2)cc1	1	37	-3.3038	1.62307	-72.7641	-35.3672	-3.69853	-24.9499	-3.3038
C118	Brc1ccc(C=2NC(=O)N[C@@H](c3ccc(OC)cc3)C=2)cc1	1	38	-4.79626	1.7112	-98.8374	-30.7111	-0.835821	-44.8601	-4.79626
	Brc1ccc(C=2NC(=O)N[C@@H](c3ccc(OC)cc3)C=2)cc1	1	38	-4.2415	2.08556	-70.9432	-18.793	1.29834	-13.7165	-4.2415
	Brc1ccc(C=2NC(=O)N[C@@H](c3ccc(OC)cc3)C=2)cc1	1	38	-3.68055	1.12517	-117.643	-3.31154	-3.89949	-33.54	-3.68055
	Brc1ccc(C=2NC(=O)N[C@@H](c3ccc(OC)cc3)C=2)cc1	1	38	-3.66018	3.49234	-118.542	19.8936	-1.0808	-31.5033	-3.66018
	Brc1ccc(C=2NC(=O)N[C@@H](c3ccc(OC)cc3)C=2)cc1	1	38	-3.57128	1.48347	-84.375	-21.1268	0.478543	-7.06206	-3.57128
C119	Brc1ccc(C=2NC(=O)N[C@@H](c3cc(OC)c(O)cc3)C=2)cc1	1	39	-5.82647	2.2105	-110.086	-25.6055	-1.9567	-63.2124	-5.82647
	Brc1ccc(C=2NC(=O)N[C@@H](c3cc(OC)c(O)cc3)C=2)cc1	1	39	-5.44784	2.09762	-111.522	-30.777	-1.47355	-56.7139	-5.44784
	Brc1ccc(C=2NC(=O)N[C@@H](c3cc(OC)c(O)cc3)C=2)cc1	1	39	-5.2705	2.21253	-82.1397	-13.2777	-2.63583	-18.6053	-5.2705
	Brc1ccc(C=2NC(=O)N[C@@H](c3cc(OC)c(O)cc3)C=2)cc1	1	39	-4.49077	3.11039	-102.269	-25.5805	-1.7413	-41.8422	-4.49077
	Brc1ccc(C=2NC(=O)N[C@@H](c3cc(OC)c(O)cc3)C=2)cc1	1	39	-4.38731	3.36919	-104.891	-25.7245	-1.81186	-41.648	-4.38731
C120	O=[N+]([O-])c1cc([C@@H]2NC(=O)NC(c3ccc(O)cc3)=C2)ccc1	1	40	-5.36328	1.2575	-91.1467	-22.0892	-1.22169	-47.054	-5.36328
	O=[N+]([O-])c1cc([C@@H]2NC(=O)NC(c3ccc(O)cc3)=C2)ccc1	1	40	-5.04544	2.08171	-95.3216	-27.5817	-1.55744	-49.0117	-5.04544
	O=[N+]([O-])c1cc([C@@H]2NC(=O)NC(c3ccc(O)cc3)=C2)ccc1	1	40	-5.01935	2.4663	-94.7736	-31.9218	0.481989	-61.0619	-5.01935
	O=[N+]([O-])c1cc([C@@H]2NC(=O)NC(c3ccc(O)cc3)=C2)ccc1	1	40	-3.29196	1.73341	-89.3287	-47.9183	-4.83325	-25.0863	-3.29196
	O=[N+]([O-])c1cc([C@@H]2NC(=O)NC(c3ccc(O)cc3)=C2)ccc1	1	40	20.3577	2.22418	-8.7449	26.317	2.58739	262.948	20.3577
C121	O=C1N[C@@H](c2ccc(O)cc2)C=C(c2ccc(O)cc2)N1	1	41	-5.58468	2.66869	-127.816	-37.0867	-2.81687	-21.9597	-5.58468
	O=C1N[C@@H](c2ccc(O)cc2)C=C(c2ccc(O)cc2)N1	1	41	-4.99219	1.9611	-140.16	-43.315	-1.63267	-54.1285	-4.99219
	O=C1N[C@@H](c2ccc(O)cc2)C=C(c2ccc(O)cc2)N1	1	41	-4.23783	6.74629	-134.425	5.84269	-2.22246	-29.6714	-4.23783
	O=C1N[C@@H](c2ccc(O)cc2)C=C(c2ccc(O)cc2)N1	1	41	-3.98695	3.65689	-143.883	-34.2144	-1.50782	-45.4284	-3.98695
C122	O(C)c1ccc([C@@H]2NC(=O)NC(c3ccc(O)cc3)=C2)cc1	1	42	-5.2512	3.19384	-123.066	-4.7252	1.6332	-48.0023	-5.2512
	O(C)c1ccc([C@@H]2NC(=O)NC(c3ccc(O)cc3)=C2)cc1	1	42	-4.93826	1.74103	-128.247	-40.3829	-1.96781	-54.7866	-4.93826
	O(C)c1ccc([C@@H]2NC(=O)NC(c3ccc(O)cc3)=C2)cc1	1	42	-4.77071	1.18852	-115.383	-25.2941	-1.93234	-45.8192	-4.77071
	O(C)c1ccc([C@@H]2NC(=O)NC(c3ccc(O)cc3)=C2)cc1	1	42	-4.57462	4.76833	-97.4884	-0.728452	-3.36687	-32.5635	-4.57462
	O(C)c1ccc([C@@H]2NC(=O)NC(c3ccc(O)cc3)=C2)cc1	1	42	-4.16775	3.13932	-122.021	-23.2682	0.198386	-41.4752	-4.16775
C123	O(C)c1c(O)ccc([C@@H]2NC(=O)NC(c3ccc(O)cc3)=C2)c1	1	43	-6.11087	2.25633	-106.783	-35.6203	0.318509	-20.4254	-6.11087
	O(C)c1c(O)ccc([C@@H]2NC(=O)NC(c3ccc(O)cc3)=C2)c1	1	43	-5.49309	2.56748	-127.525	-32.1043	2.6263	-62.3171	-5.49309
	O(C)c1c(O)ccc([C@@H]2NC(=O)NC(c3ccc(O)cc3)=C2)c1	1	43	-5.32637	1.95956	-97.6239	-1.15299	0.525493	-11.9191	-5.32637
	O(C)c1c(O)ccc([C@@H]2NC(=O)NC(c3ccc(O)cc3)=C2)c1	1	43	-5.24677	2.74121	-106.446	-13.8793	2.41342	-16.9079	-5.24677
	O(C)c1c(O)ccc([C@@H]2NC(=O)NC(c3ccc(O)cc3)=C2)c1	1	43	-5.1261	2.49226	-128.715	-28.1429	2.06689	-56.0181	-5.1261
C127	O(C)c1c(O)ccc(C=2N=C(O)N[C@@H](c3ccccc3)C=2)c1	1	44	-5.24159	2.76729	-117.754	73.7614	4.50028	-40.5996	-5.24159
	O(C)c1c(O)ccc(C=2N=C(O)N[C@@H](c3ccccc3)C=2)c1	1	44	-4.20787	1.7623	-137.336	-38.3844	-4.83571	-30.4529	-4.20787
	O(C)c1c(O)ccc(C=2N=C(O)N[C@@H](c3ccccc3)C=2)c1	1	44	-4.12924	1.65456	-135.606	-37.6576	-4.86111	-29.2322	-4.12924
	O(C)c1c(O)ccc(C=2N=C(O)N[C@@H](c3ccccc3)C=2)c1	1	44	-4.11414	2.2441	-134.668	7.49227	0.789551	-34.845	-4.11414
	O(C)c1c(O)ccc(C=2N=C(O)N[C@@H](c3ccccc3)C=2)c1	1	44	-4.11394	2.14388	-134.666	0.732112	-1.16636	-34.8446	-4.11394
C128	O=[N+]([O-])c1cc([C@@H]2NC(O)=NC(c3ccc(O)cc3)=C2)ccc1	1	45	-3.87427	1.12978	-133.416	9.43809	-3.02008	-35.7663	-3.87427
	O=[N+]([O-])c1cc([C@@H]2NC(O)=NC(c3ccc(O)cc3)=C2)ccc1	1	45	-3.78088	1.25881	-131.682	13.3916	-1.88568	-32.0456	-3.78088
	O=[N+]([O-])c1cc([C@@H]2NC(O)=NC(c3ccc(O)cc3)=C2)ccc1	1	45	-3.07291	1.70329	-98.5687	-7.59476	-1.28373	-16.6399	-3.07291
	O=[N+]([O-])c1cc([C@@H]2NC(O)=NC(c3ccc(O)cc3)=C2)ccc1	1	45	-2.54627	1.72629	-98.201	23.5031	1.95093	-16.792	-2.54627
	O=[N+]([O-])c1cc([C@@H]2NC(O)=NC(c3ccc(O)cc3)=C2)ccc1	1	45	-2.19032	1.27941	-90.1175	-41.0677	-5.08668	-17.1921	-2.19032
C129	O=[N+]([O-])c1cc([C@@H]2NC(O)=NC(c3ccc(N(C)C)cc3)=C2)ccc1	1	46	-3.96318	2.67859	-121.885	68.4487	5.12734	-43.1579	-3.96318
	O=[N+]([O-])c1cc([C@@H]2NC(O)=NC(c3ccc(N(C)C)cc3)=C2)ccc1	1	46	-2.91861	1.286	-92.2163	-12.7823	-5.40909	-11.677	-2.91861
	O=[N+]([O-])c1cc([C@@H]2NC(O)=NC(c3ccc(N(C)C)cc3)=C2)ccc1	1	46	-2.52596	1.26734	-81.1116	-26.8921	-6.6146	-14.6612	-2.52596
C130	O=[N+]([O-])c1cc([C@@H]2NC(O)=NC(c3cc(OC)c(O)cc3)=C2)ccc1	1	47	-4.93081	2.33665	-104.831	-22.427	-2.95222	-37.7593	-4.93081
	O=[N+]([O-])c1cc([C@@H]2NC(O)=NC(c3cc(OC)c(O)cc3)=C2)ccc1	1	47	-4.7187	2.28864	-114.678	38.0975	-2.50376	-31.2923	-4.7187
	O=[N+]([O-])c1cc([C@@H]2NC(O)=NC(c3cc(OC)c(O)cc3)=C2)ccc1	1	47	-4.52035	2.39845	-102.577	-23.2843	-1.07428	-23.1629	-4.52035
	O=[N+]([O-])c1cc([C@@H]2NC(O)=NC(c3cc(OC)c(O)cc3)=C2)ccc1	1	47	-4.43376	1.50128	-125.35	-29.3767	-3.53127	-48.3194	-4.43376
	O=[N+]([O-])c1cc([C@@H]2NC(O)=NC(c3cc(OC)c(O)cc3)=C2)ccc1	1	47	-4.31727	2.34528	-126.228	-28.267	-1.16664	-48.5866	-4.31727
C131	Brc1ccc([C@@H]2NC(O)=NC(c3ccc(OC)cc3)=C2)cc1	1	48	-4.05971	1.9378	-125.811	-26.9586	-4.47424	-27.3798	-4.05971
	Brc1ccc([C@@H]2NC(O)=NC(c3ccc(OC)cc3)=C2)cc1	1	48	-4.04662	1.6375	-139.953	-6.38014	-4.58272	-44.807	-4.04662
	Brc1ccc([C@@H]2NC(O)=NC(c3ccc(OC)cc3)=C2)cc1	1	48	-3.96853	1.89531	-150.139	54.9556	-0.0680126	-39.5437	-3.96853
	Brc1ccc([C@@H]2NC(O)=NC(c3ccc(OC)cc3)=C2)cc1	1	48	-3.94587	1.68855	-149.157	21.0004	-1.40838	-37.4062	-3.94587
	Brc1ccc([C@@H]2NC(O)=NC(c3ccc(OC)cc3)=C2)cc1	1	48	-3.62922	2.0466	-116.889	-8.20176	-4.08666	-31.47	-3.62922
C133	Oc1ccc([C@@H]2NC(O)=NC(c3ccc(O)cc3)=C2)cc1	1	49	-4.45591	2.93321	-143.256	172.527	16.9246	-38.3461	-4.45591
	Oc1ccc([C@@H]2NC(O)=NC(c3ccc(O)cc3)=C2)cc1	1	49	-4.45325	3.12489	-146.684	208.397	19.4938	-32.6365	-4.45325
	Oc1ccc([C@@H]2NC(O)=NC(c3ccc(O)cc3)=C2)cc1	1	49	-4.2907	6.59563	-168.813	5.37603	-3.18208	-30.2106	-4.2907
	Oc1ccc([C@@H]2NC(O)=NC(c3ccc(O)cc3)=C2)cc1	1	49	-3.76709	1.66856	-167.061	-40.156	-4.88211	-29.0111	-3.76709
	Oc1ccc([C@@H]2NC(O)=NC(c3ccc(O)cc3)=C2)cc1	1	49	-3.48548	2.06622	-171.503	-5.05552	-3.49875	-36.9462	-3.48548
C134	O(C)c1ccc(C=2N=C(O)N[C@@H](c3ccc(O)cc3)C=2)cc1	1	50	-5.50447	2.13254	-151.121	9.68526	3.21355	-23.0586	-5.50447
	O(C)c1ccc(C=2N=C(O)N[C@@H](c3ccc(O)cc3)C=2)cc1	1	50	-4.63035	1.62448	-129.645	-20.812	0.734309	-29.3197	-4.63035
	O(C)c1ccc(C=2N=C(O)N[C@@H](c3ccc(O)cc3)C=2)cc1	1	50	-4.29884	6.77349	-156.137	5.27341	-3.08349	-29.922	-4.29884
	O(C)c1ccc(C=2N=C(O)N[C@@H](c3ccc(O)cc3)C=2)cc1	1	50	-3.9186	2.82775	-152.279	99.3026	11.9721	-26.9478	-3.9186
	O(C)c1ccc(C=2N=C(O)N[C@@H](c3ccc(O)cc3)C=2)cc1	1	50	-3.86597	1.45787	-153.121	-9.18213	-4.8479	-29.4918	-3.86597
C135	O(C)c1c(C)ccc(C=2N=C(O)N[C@@H](c3ccc(O)cc3)C=2)c1	1	51	-4.93256	3.51457	-148.208	60.4309	8.91306	-35.3839	-4.93256
	O(C)c1c(C)ccc(C=2N=C(O)N[C@@H](c3ccc(O)cc3)C=2)c1	1	51	-4.47104	7.58319	-161.784	9.29816	-3.42537	-30.8308	-4.47104
	O(C)c1c(C)ccc(C=2N=C(O)N[C@@H](c3ccc(O)cc3)C=2)c1	1	51	-4.2188	1.26985	-155.663	-37.1987	-6.23756	-28.5452	-4.2188
	O(C)c1c(C)ccc(C=2N=C(O)N[C@@H](c3ccc(O)cc3)C=2)c1	1	51	-4.20906	3.90526	-159.666	77.9934	9.95812	-29.5241	-4.20906
	O(C)c1c(C)ccc(C=2N=C(O)N[C@@H](c3ccc(O)cc3)C=2)c1	1	51	-4.1778	2.29344	-166.861	47.0069	1.6983	-35.5434	-4.1778
C136	OC1=NC(c2ccc(N(C)C)cc2)=C[C@H](c2ccccc2)N1	1	52	-4.14878	1.54774	-134.337	-21.6596	-3.16676	-35.243	-4.14878
	OC1=NC(c2ccc(N(C)C)cc2)=C[C@H](c2ccccc2)N1	1	52	-4.09514	1.30712	-137.911	-13.5245	-4.18386	-31.8311	-4.09514
	OC1=NC(c2ccc(N(C)C)cc2)=C[C@H](c2ccccc2)N1	1	52	-3.72957	2.57421	-148.936	47.2837	5.94982	-41.1396	-3.72957
C137	Brc1ccc([C@@H]2NC(O)=NC(c3ccc(O)cc3)=C2)cc1	1	53	-4.27574	4.34184	-128.899	-0.986944	-3.47723	-36.5206	-4.27574
	Brc1ccc([C@@H]2NC(O)=NC(c3ccc(O)cc3)=C2)cc1	1	53	-3.79745	1.38456	-162.659	4.22126	-2.16475	-38.1122	-3.79745
	Brc1ccc([C@@H]2NC(O)=NC(c3ccc(O)cc3)=C2)cc1	1	53	-3.51375	2.0745	-154.892	-4.73213	-3.57916	-39.4483	-3.51375
	Brc1ccc([C@@H]2NC(O)=NC(c3ccc(O)cc3)=C2)cc1	1	53	-3.48547	1.90614	-130.643	-27.0148	-4.49361	-30.1204	-3.48547
	Brc1ccc([C@@H]2NC(O)=NC(c3ccc(O)cc3)=C2)cc1	1	53	44.0472	1.25775	-91.8845	-26.273	-4.2542	499.795	44.0472
C138	Brc1ccc([C@@H]2NC(O)=NC(c3ccc(N(C)C)cc3)=C2)cc1	1	54	-4.29806	1.80877	-136.493	-0.813637	-4.5712	-45.303	-4.29806
	Brc1ccc([C@@H]2NC(O)=NC(c3ccc(N(C)C)cc3)=C2)cc1	1	54	-4.25988	2.27738	-125.286	36.9596	1.28745	-24.4309	-4.25988
	Brc1ccc([C@@H]2NC(O)=NC(c3ccc(N(C)C)cc3)=C2)cc1	1	54	-3.67627	1.79259	-117.662	-20.8386	-6.20677	-30.8113	-3.67627
C139	Brc1ccc([C@@H]2NC(O)=NC(c3cc(OC)c(C)cc3)=C2)cc1	1	55	-4.60116	4.57249	-151.406	109.442	7.11794	-36.9063	-4.60116
	Brc1ccc([C@@H]2NC(O)=NC(c3cc(OC)c(C)cc3)=C2)cc1	1	55	-4.2521	2.96448	-130.852	-10.2214	-4.51157	-25.9292	-4.2521
	Brc1ccc([C@@H]2NC(O)=NC(c3cc(OC)c(C)cc3)=C2)cc1	1	55	-4.13539	1.99667	-144.637	-6.08923	-4.36296	-49.0626	-4.13539
	Brc1ccc([C@@H]2NC(O)=NC(c3cc(OC)c(C)cc3)=C2)cc1	1	55	-4.07095	1.58117	-155.548	11.7987	-3.66075	-32.9765	-4.07095
	Brc1ccc([C@@H]2NC(O)=NC(c3cc(OC)c(C)cc3)=C2)cc1	1	55	-3.86928	2.03992	-151.196	29.7426	-1.88202	-27.0833	-3.86928
C140	Oc1ccc([C@@H]2NC(O)=NC(c3ccc(N(C)C)cc3)=C2)cc1	1	56	-4.32485	8.12975	-155.513	25.5536	-0.502503	-30.3593	-4.32485
	Oc1ccc([C@@H]2NC(O)=NC(c3ccc(N(C)C)cc3)=C2)cc1	1	56	-3.92035	1.85712	-151.069	-5.65792	-3.3773	-27.6167	-3.92035
	Oc1ccc([C@@H]2NC(O)=NC(c3ccc(N(C)C)cc3)=C2)cc1	1	56	-3.78264	2.12506	-157.804	-8.85334	-4.37948	-38.4331	-3.78264
	Oc1ccc([C@@H]2NC(O)=NC(c3ccc(N(C)C)cc3)=C2)cc1	1	56	-3.73207	2.07082	-166.066	42.9462	-1.38732	-41.5236	-3.73207
C142	O=C(O)[C@@H]1N(C2=NN=C(c3ccccc3)C2)CCC1	1	57	-7.10083	1.51028	27.928	-71.3074	-7.01959	-37.139	-7.10083
	O=C(O)[C@@H]1N(C2=NN=C(c3ccccc3)C2)CCC1	1	57	-6.26882	1.63764	26.4392	-96.5554	-7.47191	-31.2366	-6.26882
	O=C(O)[C@@H]1N(C2=NN=C(c3ccccc3)C2)CCC1	1	57	-5.35497	1.67031	19.2207	-114.132	-7.56848	-28.2329	-5.35497
	O=C(O)[C@@H]1N(C2=NN=C(c3ccccc3)C2)CCC1	1	57	-5.23925	2.04855	19.3988	-97.7227	-7.3285	-35.0138	-5.23925
	O=C(O)[C@@H]1N(C2=NN=C(c3ccccc3)C2)CCC1	1	57	-4.39798	0.701212	18.1933	-59.6616	-8.33593	-34.4472	-4.39798
C145	O=C(O)[C@@H]1N(C2=NN=C(c3ccc(N(C)C)cc3)C2)CCC1	1	58	-6.72574	2.49791	15.7957	-56.2391	-1.91052	-59.3266	-6.72574
	O=C(O)[C@@H]1N(C2=NN=C(c3ccc(N(C)C)cc3)C2)CCC1	1	58	-6.52194	2.73644	18.7654	-50.436	-0.940639	-46.0786	-6.52194
	O=C(O)[C@@H]1N(C2=NN=C(c3ccc(N(C)C)cc3)C2)CCC1	1	58	-5.74788	1.88087	22.9917	-82.9899	-6.06008	-42.3409	-5.74788
	O=C(O)[C@@H]1N(C2=NN=C(c3ccc(N(C)C)cc3)C2)CCC1	1	58	-5.12865	3.61041	14.066	-44.3844	-1.44877	-50.1517	-5.12865
	O=C(O)[C@@H]1N(C2=NN=C(c3ccc(N(C)C)cc3)C2)CCC1	1	58	-4.94289	2.5376	16.2709	-33.894	-1.22292	-53.0534	-4.94289
C146	O=C(O)[C@@H]1N(C2=NN=C(c3ccc(OC)cc3)C2)CCC1	1	59	-5.82552	1.97585	16.8465	-85.157	-7.25315	-40.6678	-5.82552
	O=C(O)[C@@H]1N(C2=NN=C(c3ccc(OC)cc3)C2)CCC1	1	59	-4.82154	1.42578	17.7765	-75.3666	-7.39796	-45.726	-4.82154
	O=C(O)[C@@H]1N(C2=NN=C(c3ccc(OC)cc3)C2)CCC1	1	59	-4.61376	0.87179	6.97486	-95.5927	-9.96193	-42.8641	-4.61376
	O=C(O)[C@@H]1N(C2=NN=C(c3ccc(OC)cc3)C2)CCC1	1	59	-4.56641	0.844214	7.50496	-113.948	-9.23389	-43.3775	-4.56641
	O=C(O)[C@@H]1N(C2=NN=C(c3ccc(OC)cc3)C2)CCC1	1	59	-4.52658	1.30143	9.62913	-93.3166	-8.00507	-41.8551	-4.52658
C148	O=C(O)[C@@H]1N(C2=NN[C@H](c3cc(OC)c(O)cc3)C2)CCC1	1	60	-7.12148	1.9828	10.342	-93.7414	-5.01282	-39.3411	-7.12148
	O=C(O)[C@@H]1N(C2=NN[C@H](c3cc(OC)c(O)cc3)C2)CCC1	1	60	-7.04128	2.22141	9.01816	-70.309	-4.63194	-46.8271	-7.04128
	O=C(O)[C@@H]1N(C2=NN[C@H](c3cc(OC)c(O)cc3)C2)CCC1	1	60	-6.69276	1.11321	12.8254	-109.325	-4.27524	-28.1345	-6.69276
	O=C(O)[C@@H]1N(C2=NN[C@H](c3cc(OC)c(O)cc3)C2)CCC1	1	60	-6.61411	1.51708	15.817	-67.8464	-4.05621	-25.136	-6.61411
	O=C(O)[C@@H]1N(C2=NN[C@H](c3cc(OC)c(O)cc3)C2)CCC1	1	60	-4.93535	1.65676	8.38661	-59.6479	-4.04227	-40.3934	-4.93535
C153	O=C(C)N1[C@H]([N@@]2[C@@H](C(=O)O)CCC2)CC(c2ccc(OC)cc2)=N1	1	61	-5.03879	3.03191	21.2409	-45.5923	-2.18942	-46.209	-5.03879
	O=C(C)N1[C@H]([N@@]2[C@@H](C(=O)O)CCC2)CC(c2ccc(OC)cc2)=N1	1	61	-4.69534	2.73765	79.5775	-22.1173	-0.352361	6.7181	-4.69534
	O=C(C)N1[C@H]([N@@]2[C@@H](C(=O)O)CCC2)CC(c2ccc(OC)cc2)=N1	1	61	-4.39275	2.61823	13.7432	-49.8418	-3.58061	-41.9208	-4.39275
	O=C(C)N1[C@H]([N@@]2[C@@H](C(=O)O)CCC2)CC(c2ccc(OC)cc2)=N1	1	61	-4.33502	1.92666	15.784	20.1957	-0.231711	-54.736	-4.33502
	O=C(C)N1[C@H]([N@@]2[C@@H](C(=O)O)CCC2)CC(c2ccc(OC)cc2)=N1	1	61	-3.69141	2.05563	16.889	29.5398	-0.825861	-34.0346	-3.69141
C155	O=C(C)N1[C@H]([N@@]2[C@@H](C(=O)O)CCC2)CC(c2cc(OC)c(O)cc2)=N1	1	62	-7.29404	1.71759	27.5734	-109.675	-7.93707	-39.9821	-7.29404
	O=C(C)N1[C@H]([N@@]2[C@@H](C(=O)O)CCC2)CC(c2cc(OC)c(O)cc2)=N1	1	62	-5.73706	1.56793	42.6321	-71.8353	-6.79869	-22.0687	-5.73706
	O=C(C)N1[C@H]([N@@]2[C@@H](C(=O)O)CCC2)CC(c2cc(OC)c(O)cc2)=N1	1	62	-5.73163	1.47916	28.858	-92.8266	-7.14414	-58.9529	-5.73163
	O=C(C)N1[C@H]([N@@]2[C@@H](C(=O)O)CCC2)CC(c2cc(OC)c(O)cc2)=N1	1	62	-5.61816	1.65984	87.3268	-77.0574	-6.71788	-30.7185	-5.61816
	O=C(C)N1[C@H]([N@@]2[C@@H](C(=O)O)CCC2)CC(c2cc(OC)c(O)cc2)=N1	1	62	-5.25338	1.41126	40.9629	-70.3362	-6.65026	-18.7011	-5.25338
C158	O=C(O)[C@@H]1[N@@]([C@H]2N(C=O)N=C(c3ccc(O)cc3)C2)CCC1	1	63	-6.69883	1.78636	33.5876	-43.6216	-5.0212	-48.4491	-6.69883
	O=C(O)[C@@H]1[N@@]([C@H]2N(C=O)N=C(c3ccc(O)cc3)C2)CCC1	1	63	-6.03973	1.84843	29.7129	-56.2205	-5.9033	-56.287	-6.03973
	O=C(O)[C@@H]1[N@@]([C@H]2N(C=O)N=C(c3ccc(O)cc3)C2)CCC1	1	63	-5.73282	1.93777	39.299	-51.4964	-4.81651	-44.1364	-5.73282
	O=C(O)[C@@H]1[N@@]([C@H]2N(C=O)N=C(c3ccc(O)cc3)C2)CCC1	1	63	-5.07793	1.72512	44.1299	-48.3	-5.43322	-24.7712	-5.07793
	O=C(O)[C@@H]1[N@@]([C@H]2N(C=O)N=C(c3ccc(O)cc3)C2)CCC1	1	63	-4.87459	1.39071	43.6497	-47.7939	-5.27156	-24.899	-4.87459
C160	O=C(O)[C@@H]1[N@@]([C@H]2N(C=O)N=C(c3ccc(OC)cc3)C2)CCC1	1	64	-4.72939	1.7123	68.1041	-69.1355	-7.28645	-7.62098	-4.72939
	O=C(O)[C@@H]1[N@@]([C@H]2N(C=O)N=C(c3ccc(OC)cc3)C2)CCC1	1	64	-4.0142	1.19294	61.9956	-87.2946	-7.54446	-5.629	-4.0142
	O=C(O)[C@@H]1[N@@]([C@H]2N(C=O)N=C(c3ccc(OC)cc3)C2)CCC1	1	64	-3.93295	1.18318	60.6417	-70.2916	-6.52328	-5.71856	-3.93295
	O=C(O)[C@@H]1[N@@]([C@H]2N(C=O)N=C(c3ccc(OC)cc3)C2)CCC1	1	64	-3.83083	1.44728	72.6905	-53.9975	-6.6821	-8.02196	-3.83083
	O=C(O)[C@@H]1[N@@]([C@H]2N(C=O)N=C(c3ccc(OC)cc3)C2)CCC1	1	64	-3.45074	2.15652	33.8343	-56.5987	-7.90223	-32.5097	-3.45074
C162	O=C(O)[C@@H]1[N@@]([C@H]2N(C=O)N=C(c3cc(OC)c(O)cc3)C2)CCC1	1	65	-5.14476	1.38345	48.6981	-66.4624	-6.30962	-17.6162	-5.14476
	O=C(O)[C@@H]1[N@@]([C@H]2N(C=O)N=C(c3cc(OC)c(O)cc3)C2)CCC1	1	65	-4.96387	1.35426	47.5276	-83.2208	-5.99848	-15.6662	-4.96387
	O=C(O)[C@@H]1[N@@]([C@H]2N(C=O)N=C(c3cc(OC)c(O)cc3)C2)CCC1	1	65	-3.9796	2.19347	24.8857	-74.1613	-5.14823	-51.0471	-3.9796
	O=C(O)[C@@H]1[N@@]([C@H]2N(C=O)N=C(c3cc(OC)c(O)cc3)C2)CCC1	1	65	-3.93865	2.67688	23.1238	-40.6828	-7.24537	-40.8878	-3.93865
	O=C(O)[C@@H]1[N@@]([C@H]2N(C=O)N=C(c3cc(OC)c(O)cc3)C2)CCC1	1	65	-3.89967	2.30511	33.149	-62.7169	-7.28361	-26.5845	-3.89967
C163	O=C(O)[C@@H]1N(C=2NC(=O)N[C@@H](c3ccccc3)C=2)CCC1	1	66	-5.75145	2.33047	-129.969	-105.429	-3.7337	-49.7108	-5.75145
	O=C(O)[C@@H]1N(C=2NC(=O)N[C@@H](c3ccccc3)C=2)CCC1	1	66	-5.70396	2.88371	-141.706	-62.4934	-4.89326	-62.5271	-5.70396
	O=C(O)[C@@H]1N(C=2NC(=O)N[C@@H](c3ccccc3)C=2)CCC1	1	66	-5.19569	2.89435	-135.355	-60.606	-3.87271	-29.3973	-5.19569
	O=C(O)[C@@H]1N(C=2NC(=O)N[C@@H](c3ccccc3)C=2)CCC1	1	66	-5.03931	2.47619	-135.697	-56.9932	-4.13124	-38.5403	-5.03931
	O=C(O)[C@@H]1N(C=2NC(=O)N[C@@H](c3ccccc3)C=2)CCC1	1	66	-5.01882	1.08781	-128.631	-82.7281	-5.66727	-39.1996	-5.01882
C164	O=[N+]([O-])c1cc([C@@H]2NC(=O)NC(N3[C@@H](C(=O)O)CCC3)=C2)ccc1	1	67	-6.4206	1.98769	-112.089	-94.6615	-6.78821	-64.5101	-6.4206
	O=[N+]([O-])c1cc([C@@H]2NC(=O)NC(N3[C@@H](C(=O)O)CCC3)=C2)ccc1	1	67	-6.33024	2.41063	-113.2	-105.437	-6.96559	-61.5037	-6.33024
	O=[N+]([O-])c1cc([C@@H]2NC(=O)NC(N3[C@@H](C(=O)O)CCC3)=C2)ccc1	1	67	-4.5744	4.79391	-116.087	52.093	-5.69031	-35.814	-4.5744
	O=[N+]([O-])c1cc([C@@H]2NC(=O)NC(N3[C@@H](C(=O)O)CCC3)=C2)ccc1	1	67	-4.26971	1.32712	-92.7185	-76.2729	-5.58966	-29.8702	-4.26971
	O=[N+]([O-])c1cc([C@@H]2NC(=O)NC(N3[C@@H](C(=O)O)CCC3)=C2)ccc1	1	67	-4.00333	2.10364	-101.376	-96.0018	-6.93687	-34.0554	-4.00333
C165	O=C(O)[C@@H]1N(C=2NC(=O)N[C@@H](c3ccc(O)cc3)C=2)CCC1	1	68	-5.96173	2.2519	-156.98	-85.3891	-8.92301	-57.8815	-5.96173
	O=C(O)[C@@H]1N(C=2NC(=O)N[C@@H](c3ccc(O)cc3)C=2)CCC1	1	68	-5.89547	1.82568	-147.627	-98.5409	-5.11443	-49.4849	-5.89547
	O=C(O)[C@@H]1N(C=2NC(=O)N[C@@H](c3ccc(O)cc3)C=2)CCC1	1	68	-5.27178	0.639386	-142.497	-134.084	-9.34529	-49.2958	-5.27178
	O=C(O)[C@@H]1N(C=2NC(=O)N[C@@H](c3ccc(O)cc3)C=2)CCC1	1	68	-5.22893	1.0234	-145.367	-97.3916	-8.29431	-41.5257	-5.22893
	O=C(O)[C@@H]1N(C=2NC(=O)N[C@@H](c3ccc(O)cc3)C=2)CCC1	1	68	-5.13778	1.733	-138.921	-75.7948	-5.49381	-23.848	-5.13778
C166	O=C(O)[C@@H]1N(C=2NC(=O)N[C@@H](c3ccc(N(C)C)cc3)C=2)CCC1	1	69	-6.7489	2.62554	-145.493	-65.7833	0.0595274	-65.6869	-6.7489
	O=C(O)[C@@H]1N(C=2NC(=O)N[C@@H](c3ccc(N(C)C)cc3)C=2)CCC1	1	69	-6.58633	2.5068	-139.217	10.1352	3.24743	-62.1929	-6.58633
	O=C(O)[C@@H]1N(C=2NC(=O)N[C@@H](c3ccc(N(C)C)cc3)C=2)CCC1	1	69	-5.75153	3.03765	-139.862	-66.4417	-1.38925	-53.5543	-5.75153
	O=C(O)[C@@H]1N(C=2NC(=O)N[C@@H](c3ccc(N(C)C)cc3)C=2)CCC1	1	69	-5.38308	2.98015	-120.363	-4.05	3.45368	-13.6877	-5.38308
	O=C(O)[C@@H]1N(C=2NC(=O)N[C@@H](c3ccc(N(C)C)cc3)C=2)CCC1	1	69	-5.24058	2.64439	-140.008	-49.4407	-2.7222	-40.1616	-5.24058
C167	O=C(O)[C@@H]1N(C=2NC(=O)N[C@@H](c3ccc(OC)cc3)C=2)CCC1	1	70	-6.29162	2.78303	-145.859	-83.2896	-5.93758	-67.3276	-6.29162
	O=C(O)[C@@H]1N(C=2NC(=O)N[C@@H](c3ccc(OC)cc3)C=2)CCC1	1	70	-6.29096	2.72658	-131.685	-89.799	-4.83113	-55.4706	-6.29096
	O=C(O)[C@@H]1N(C=2NC(=O)N[C@@H](c3ccc(OC)cc3)C=2)CCC1	1	70	-5.50895	2.56076	-137.779	-62.4119	-5.73642	-54.0296	-5.50895
	O=C(O)[C@@H]1N(C=2NC(=O)N[C@@H](c3ccc(OC)cc3)C=2)CCC1	1	70	-5.45909	3.08527	-141.329	-87.469	-6.03011	-53.062	-5.45909
	O=C(O)[C@@H]1N(C=2NC(=O)N[C@@H](c3ccc(OC)cc3)C=2)CCC1	1	70	-5.24883	2.1593	-126.044	-73.2604	-3.64875	-22.8339	-5.24883
C169	O=C(O)[C@@H]1N(C=2NC(=O)N[C@@H](c3cc(OC)c(O)cc3)C=2)CCC1	1	71	-6.42223	2.31644	-119.64	-59.1236	-2.16917	-39.5002	-6.42223
	O=C(O)[C@@H]1N(C=2NC(=O)N[C@@H](c3cc(OC)c(O)cc3)C=2)CCC1	1	71	-5.65527	1.77865	-95.3601	-68.9661	-3.42071	1.07595	-5.65527
	O=C(O)[C@@H]1N(C=2NC(=O)N[C@@H](c3cc(OC)c(O)cc3)C=2)CCC1	1	71	-5.02755	5.47988	-130.003	3.34466	-3.50448	-41.2391	-5.02755
	O=C(O)[C@@H]1N(C=2NC(=O)N[C@@H](c3cc(OC)c(O)cc3)C=2)CCC1	1	71	-4.95633	1.21649	-132.493	-48.5713	-4.41528	-44.3478	-4.95633
	O=C(O)[C@@H]1N(C=2NC(=O)N[C@@H](c3cc(OC)c(O)cc3)C=2)CCC1	1	71	-4.71155	4.27202	-146.637	51.2336	-5.50083	-40.1768	-4.71155
C179	Nc1ccc(C2=NN=C(c3ccccc3)C2)cc1	1	72	-4.58902	1.5358	-0.419112	-63.1633	-4.44501	-43.8326	-4.58902
	Nc1ccc(C2=NN=C(c3ccccc3)C2)cc1	1	72	-4.45661	1.87164	-2.5209	-41.0914	-3.95949	-43.8202	-4.45661
	Nc1ccc(C2=NN=C(c3ccccc3)C2)cc1	1	72	-4.44759	2.29393	0.16719	-37.8391	-6.20565	-55.4606	-4.44759
	Nc1ccc(C2=NN=C(c3ccccc3)C2)cc1	1	72	-4.40152	1.77678	-1.90835	-64.6377	-4.43505	-43.9005	-4.40152
	Nc1ccc(C2=NN=C(c3ccccc3)C2)cc1	1	72	-4.17768	2.25565	-3.19272	-40.121	-6.20814	-49.5415	-4.17768
C190	O=CN1[C@H](c2ccccc2)CC(c2ccc(N)cc2)=N1	1	73	-4.98788	1.45059	17.7273	-50.5785	-5.49187	-34.5342	-4.98788
	O=CN1[C@H](c2ccccc2)CC(c2ccc(N)cc2)=N1	1	73	-4.26124	1.83233	20.0341	-59.6461	-6.03292	-27.9358	-4.26124
	O=CN1[C@H](c2ccccc2)CC(c2ccc(N)cc2)=N1	1	73	-4.09183	3.10134	3.09027	-7.03623	-3.05783	-35.3597	-4.09183
	O=CN1[C@H](c2ccccc2)CC(c2ccc(N)cc2)=N1	1	73	-3.78297	2.48748	-1.51051	-22.3279	-3.03611	-41.1654	-3.78297
	O=CN1[C@H](c2ccccc2)CC(c2ccc(N)cc2)=N1	1	73	-3.65476	5.01017	-2.63886	-10.9106	-2.65766	-42.055	-3.65476
C191	O=[N+]([O-])c1cc([C@H]2N(C=O)N=C(c3ccc(N)cc3)C2)ccc1	1	74	-6.15898	1.41422	40.7135	-43.9386	-7.02619	-51.2294	-6.15898
	O=[N+]([O-])c1cc([C@H]2N(C=O)N=C(c3ccc(N)cc3)C2)ccc1	1	74	-4.89882	2.72237	67.5309	-48.3285	-4.21917	-30.3042	-4.89882
	O=[N+]([O-])c1cc([C@H]2N(C=O)N=C(c3ccc(N)cc3)C2)ccc1	1	74	-4.69314	1.05207	27.5535	-52.8963	-7.67277	-56.9259	-4.69314
	O=[N+]([O-])c1cc([C@H]2N(C=O)N=C(c3ccc(N)cc3)C2)ccc1	1	74	-4.64802	1.07951	28.4634	-52.9317	-7.66253	-56.2528	-4.64802
	O=[N+]([O-])c1cc([C@H]2N(C=O)N=C(c3ccc(N)cc3)C2)ccc1	1	74	-4.61357	2.59663	58.9978	-62.6087	-6.05654	-38.142	-4.61357
C193	O=CN1[C@H](c2ccc(O)cc2)CC(c2ccc(N)cc2)=N1	1	75	-5.65471	1.2936	-5.09648	-60.4736	-7.96289	-51.6841	-5.65471
	O=CN1[C@H](c2ccc(O)cc2)CC(c2ccc(N)cc2)=N1	1	75	-5.30238	1.64775	0.954875	-65.2458	-5.99778	-34.784	-5.30238
	O=CN1[C@H](c2ccc(O)cc2)CC(c2ccc(N)cc2)=N1	1	75	-4.9786	1.06844	-1.39338	-54.9456	-5.05092	-40.4584	-4.9786
	O=CN1[C@H](c2ccc(O)cc2)CC(c2ccc(N)cc2)=N1	1	75	-4.45594	1.21819	-17.4216	-58.1877	-6.85076	-57.206	-4.45594
	O=CN1[C@H](c2ccc(O)cc2)CC(c2ccc(N)cc2)=N1	1	75	-4.13459	3.33321	-4.45377	-49.6225	-2.47508	-50.1331	-4.13459
C195	O=C(O)[C@@H]1[N@@]([C@H]2N(C=O)N=C(c3ccc(N)cc3)C2)CCC1	1	76	-6.68297	2.40314	12.2803	-89.6005	-6.42939	-40.1826	-6.68297
	O=C(O)[C@@H]1[N@@]([C@H]2N(C=O)N=C(c3ccc(N)cc3)C2)CCC1	1	76	-6.66774	1.88199	12.0586	-76.2568	-6.80947	-42.8533	-6.66774
	O=C(O)[C@@H]1[N@@]([C@H]2N(C=O)N=C(c3ccc(N)cc3)C2)CCC1	1	76	-6.1961	2.15566	18.2131	-68.4011	-6.36129	-55.7965	-6.1961
	O=C(O)[C@@H]1[N@@]([C@H]2N(C=O)N=C(c3ccc(N)cc3)C2)CCC1	1	76	-5.03271	3.20772	18.5109	-89.2833	-6.60896	-34.0466	-5.03271
	O=C(O)[C@@H]1[N@@]([C@H]2N(C=O)N=C(c3ccc(N)cc3)C2)CCC1	1	76	-4.30547	3.15862	7.151	-60.2026	-8.12964	-36.8369	-4.30547
C196	O=C1N[C@@H](c2ccc(N)cc2)C=C(c2ccccc2)N1	1	77	-5.58345	2.84139	-125.176	5.60017	-0.562787	-41.523	-5.58345
	O=C1N[C@@H](c2ccc(N)cc2)C=C(c2ccccc2)N1	1	77	-4.74749	3.44013	-134.838	2.23471	2.68483	-51.5784	-4.74749
	O=C1N[C@@H](c2ccc(N)cc2)C=C(c2ccccc2)N1	1	77	-4.55292	1.66734	-135.271	-45.208	-2.97172	-51.6781	-4.55292
	O=C1N[C@@H](c2ccc(N)cc2)C=C(c2ccccc2)N1	1	77	-4.38845	2.27886	-62.8746	2.2999	2.18993	-30.5894	-4.38845
	O=C1N[C@@H](c2ccc(N)cc2)C=C(c2ccccc2)N1	1	77	-4.36361	1.59078	-129.553	-35.5287	-2.9284	-40.9914	-4.36361
C198	Brc1ccc(C=2NC(=O)N[C@@H](c3ccc(N)cc3)C=2)cc1	1	78	-5.34548	3.67589	-135.04	4.6388	1.59376	-55.6314	-5.34548
	Brc1ccc(C=2NC(=O)N[C@@H](c3ccc(N)cc3)C=2)cc1	1	78	-5.18079	1.90168	-135.081	-33.6159	-1.67547	-54.7918	-5.18079
	Brc1ccc(C=2NC(=O)N[C@@H](c3ccc(N)cc3)C=2)cc1	1	78	-4.48306	4.13803	-129.351	15.2767	2.16952	-46.0794	-4.48306
	Brc1ccc(C=2NC(=O)N[C@@H](c3ccc(N)cc3)C=2)cc1	1	78	-4.38923	1.48065	-130.586	-51.2435	-2.77989	-41.0032	-4.38923
C199	O=C1N[C@@H](c2ccc(N)cc2)C=C(c2ccc(O)cc2)N1	1	79	-4.99724	1.97139	-152.344	-16.3902	1.46569	-55.0215	-4.99724
	O=C1N[C@@H](c2ccc(N)cc2)C=C(c2ccc(O)cc2)N1	1	79	-4.83599	1.9739	-152.552	-28.4828	-1.76678	-54.4536	-4.83599
	O=C1N[C@@H](c2ccc(N)cc2)C=C(c2ccc(O)cc2)N1	1	79	-4.38149	1.73087	-147.171	-18.0467	-1.49306	-40.736	-4.38149
	O=C1N[C@@H](c2ccc(N)cc2)C=C(c2ccc(O)cc2)N1	1	79	-2.71282	1.70334	-130.27	-17.7196	0.953041	-0.0866869	-2.71282
C201	O=C(O)[C@@H]1N(C=2NC(=O)N[C@@H](c3ccc(N)cc3)C=2)CCC1	1	80	-5.89459	2.07897	-168.812	-81.638	-7.35409	-58.6675	-5.89459
	O=C(O)[C@@H]1N(C=2NC(=O)N[C@@H](c3ccc(N)cc3)C=2)CCC1	1	80	-5.88811	1.63416	-158.608	-106.092	-5.20281	-53.5974	-5.88811
	O=C(O)[C@@H]1N(C=2NC(=O)N[C@@H](c3ccc(N)cc3)C=2)CCC1	1	80	-5.83173	1.77893	-170.646	-94.4657	-8.50211	-64.8333	-5.83173
	O=C(O)[C@@H]1N(C=2NC(=O)N[C@@H](c3ccc(N)cc3)C=2)CCC1	1	80	-4.68525	1.19869	-159.631	-33.9347	-4.30653	-46.2648	-4.68525
	O=C(O)[C@@H]1N(C=2NC(=O)N[C@@H](c3ccc(N)cc3)C=2)CCC1	1	80	-4.59319	1.3571	-152.168	-53.7732	-4.97894	-24.3358	-4.59319
C202	OC1=NC(c2ccc(N)cc2)=C[C@H](c2ccccc2)N1	1	81	-3.80701	1.58626	-163.466	-27.3861	-4.98842	-30.0967	-3.80701
	OC1=NC(c2ccc(N)cc2)=C[C@H](c2ccccc2)N1	1	81	-3.52375	3.3746	-173.195	62.5765	7.9559	-26.7784	-3.52375
	OC1=NC(c2ccc(N)cc2)=C[C@H](c2ccccc2)N1	1	81	-3.44667	1.06231	-171.082	5.54899	-2.7481	-22.6748	-3.44667
C204	Brc1ccc([C@@H]2NC(O)=NC(c3ccc(N)cc3)=C2)cc1	1	82	-3.87872	2.03711	-149.465	30.7043	3.48352	-29.4595	-3.87872
	Brc1ccc([C@@H]2NC(O)=NC(c3ccc(N)cc3)=C2)cc1	1	82	-3.59625	1.84829	-163.022	-5.40445	-4.30855	-45.1109	-3.59625
	Brc1ccc([C@@H]2NC(O)=NC(c3ccc(N)cc3)=C2)cc1	1	82	-3.52886	1.48909	-172.975	36.0047	0.227044	-24.6919	-3.52886
	Brc1ccc([C@@H]2NC(O)=NC(c3ccc(N)cc3)=C2)cc1	1	82	44.0128	1.01712	-102.912	-24.0097	-4.25841	499.755	44.0128
C205	Oc1ccc([C@@H]2NC(O)=NC(c3ccc(N)cc3)=C2)cc1	1	83	-4.28943	6.64846	-179.923	5.31768	-3.21252	-30.1308	-4.28943
	Oc1ccc([C@@H]2NC(O)=NC(c3ccc(N)cc3)=C2)cc1	1	83	-3.74372	1.78782	-178.007	-37.8779	-3.75105	-27.0484	-3.74372
	Oc1ccc([C@@H]2NC(O)=NC(c3ccc(N)cc3)=C2)cc1	1	83	-3.53591	1.3399	-190.561	-0.919104	-2.50329	-27.4668	-3.53591
	Oc1ccc([C@@H]2NC(O)=NC(c3ccc(N)cc3)=C2)cc1	1	83	-3.27431	1.70184	-180.779	-8.79524	-4.36961	-19.9948	-3.27431
C227	O=C1N[C@@H](c2c(O)cccc2)C=C(c2ccc(O)cc2)N1	1	84	-5.00112	2.33459	-142.198	-13.6557	-1.51591	-50.7298	-5.00112
	O=C1N[C@@H](c2c(O)cccc2)C=C(c2ccc(O)cc2)N1	1	84	-4.73332	1.54217	-136.034	-14.8391	-0.506064	-47.7019	-4.73332
	O=C1N[C@@H](c2c(O)cccc2)C=C(c2ccc(O)cc2)N1	1	84	-4.71581	2.92036	-139.543	-23.0285	1.50193	-53.5717	-4.71581
	O=C1N[C@@H](c2c(O)cccc2)C=C(c2ccc(O)cc2)N1	1	84	-4.35687	6.72754	-140.054	-12.0348	-4.5056	-30.4708	-4.35687
	O=C1N[C@@H](c2c(O)cccc2)C=C(c2ccc(O)cc2)N1	1	84	-3.63895	3.95904	-112.158	38.6454	0.230345	-19.6023	-3.63895
	O=C(O)[C@@H]1N(C=2NC(=O)N[C@@H](c3c(O)cccc3)C=2)CCC1	1	85	-6.54658	1.12456	-129.86	-70.2464	-2.605	6.40918	-6.54658
C229	O=C(O)[C@@H]1N(C=2NC(=O)N[C@@H](c3c(O)cccc3)C=2)CCC1	1	85	-5.04033	1.77972	-160.361	-76.0306	-8.49094	-52.7078	-5.04033
	O=C(O)[C@@H]1N(C=2NC(=O)N[C@@H](c3c(O)cccc3)C=2)CCC1	1	85	-5.03816	1.21905	-147.876	-42.6358	-5.32127	-52.4796	-5.03816
	O=C(O)[C@@H]1N(C=2NC(=O)N[C@@H](c3c(O)cccc3)C=2)CCC1	1	85	-4.8754	2.17587	-151.365	-36.4383	-4.37645	-55.3431	-4.8754
	O=C(O)[C@@H]1N(C=2NC(=O)N[C@@H](c3c(O)cccc3)C=2)CCC1	1	85	-4.85072	1.56224	-151.127	-43.0491	-3.9736	-50.8305	-4.85072
